# Supplementary material for: Data for in-depth characterisation of the lamb meat proteome from longissimus lumborum
Source: Data Brief. 2015 Feb 20;3:143–8. doi: 10.1016/j.dib.2015.02.006 (PMC4510072; doi:10.1016/j.dib.2015.02.006)
Supplement: Supplementary file 1 — Supplementary data [file mmc1.zip]

Archive with 14 entries (14 files):
- Supple_data_1a_lamb_LL_prot_YMCD.xlsx
- Supple_data_1b_Sarc_s1-15_lamb_LL_prot_YMCD.xlsx
- Supple_data_1c_Myo_s1-15_lamb_LL_prot_YMCD.xlsx
- Supple_data_1d_Myo_HMW_lamb_LL_prot_YMCD.xlsx
- Supple_data_1e_LMW_lamb_meat_LL_YMCD.xlsx
- Supple_data_2_lamb_LL_prot_YMCD.xlsx
- Supple_data_3a_lamb_LL_prot_YMCD.pdf
- Supple_data_3b_lamb_LL_prot_YMCD.pdf
- Supple_data_3c_lamb_LL_prot_YMCD.pdf
- Supple_data_4_lamb_LL_prot_YMCD.xlsx
- Supple_data_5_lamb_LL_prot_YMCD.xlsx
- Supple_data_6_lamb_LL_prot_YMCD.xlsx
- Supple_data_7_lamb_LL_prot_YMCD.xlsx
- Supple_data_8_lamb_LL_prot_YMCD.xlsx
