# Supplementary material for: Data for in-depth characterisation of the lamb meat proteome from longissimus lumborum
Source: Data Brief. 2015 Feb 20;3:143–8. doi: 10.1016/j.dib.2015.02.006 (PMC4510072; doi:10.1016/j.dib.2015.02.006)
Supplement: Supplementary file 1 — Supplementary data [file mmc1.zip › Supple_data_1b_Sarc_s1-15_lamb_LL_prot_YMCD.xlsx]

## Sheet: Sarc1-1
						Protein Report
Project Info
Name:							167305 - Combifoods - Robert Yu PhD														Date:						2012-02-07
Sample Info & Protocols																						Date:						2012-08-15
Name:							GeLC-MS/MS - (Coopworth 48 h PM_pooled)
Note:							Samples from LU
Search Result Info
Search Result											Location														Search Engine	Database								Ident. Compounds
0.6Da_MethylDE_nrplus_Oa_Jan2013_std_8_1pep_Ama_Acry_CID_2 mis_cleav-ESI._2013-11-15 19:37:41											/167305 - Combifoods - Robert Yu PhD/"GeLC-MS/MS - (Coopworth 48 h PM_pooled)"/The duplicates - Sarc/Sarc1-1_undil_FA_lon_4pre_Tray02-B1_01_788.mgf														Mascot, 2.4.0	NRplus_Oa_Jan2013, NRplus_Oa_Jan2013_20130829.fasta								14/54
Protein 1:							Keratin 10 Type I Cytoskeletal (tentative) cs39 [Ovis aries]
Accession:							gi|999000082|gb|99900000.82|														Score:						331.38
Database:							NRplus_Oa_Jan2013														MW [kDa]:						56.3
Seq. Coverage [%]:							0.093														pI:						4.91262
																					No. of Peptides:						5
Modification(s):								Deamidated
Cmpd.	No. of Cmpds.	m/z meas.			Δ				z			Rt [min]			Score	P	Range							Sequence							Modification
					m/z [ppm]
49	2	516.3920			172.79				2			17.6			70.4	0	240-248							R.VLDELTLTK.T
16	1	683.3520			15.37				2			10.3			81.5	1	305-315							R.SQYEQLAEKNR.R
46	1	555.3350			155.70				2			16.7			59.3	0	317-325							R.DAEAWFNEK.S
43	1	696.2190			-168.13				2			15.5			61.6	0	369-381							K.QSLEASLAETEGR.Y							Deamidated: 1
25	1	583.3350			66.81				2			11.6			58.6	0	424-432							R.LENEIQTYR.S
Protein 2:							type I keratin intermediate filament IRSa1 [Ovis aries]
Accession:							gi|12642308|gb|AAK00222.1|AF227759_1														Score:						159.92
Database:							NRplus_Oa_Jan2013														MW [kDa]:						49.3
Seq. Coverage [%]:							0.04														pI:						4.90224
																					No. of Peptides:						3
Modification(s):								Oxidation
Cmpd.	No. of Cmpds.	m/z meas.			Δ				z			Rt [min]			Score	P	Range							Sequence							Modification
					m/z [ppm]
15	2	545.8220			96.89				2			10.3			51.4	0	81-89							K.VTMQNLNDR.L
4	1	553.7390			-49.80				2			6.5			49.2	0	81-89							K.VTMQNLNDR.L							Oxidation: 3
46	1	555.3350			155.70				2			16.7			59.3	0	269-277							R.DAEAWFNEK.S
Protein 3:							PREDICTED: LOW QUALITY PROTEIN: keratin, type II cytoskeletal 1b [Ovis aries]
Accession:							gi|426224420|ref|XP_004023218.1|														Score:						135.72
Database:							NRplus_Oa_Jan2013														MW [kDa]:						60.9
Seq. Coverage [%]:							0.039														pI:						6.39379
																					No. of Peptides:						2
Modification(s):								Deamidated
Cmpd.	No. of Cmpds.	m/z meas.			Δ				z			Rt [min]			Score	P	Range							Sequence							Modification
					m/z [ppm]
39	2	738.4300			45.68				2			14.6			73.8	0	192-203							R.FLEQQNQVLQTK.W
41	1	590.3440			68.01				2			14.8			61.9	0	369-378							K.YQELQITAGR.H							Deamidated: 2
Protein 4:							PREDICTED: creatine kinase M-type [Ovis aries]
Accession:							gi|426243021|ref|XP_004015366.1|														Score:						62.29
Database:							NRplus_Oa_Jan2013														MW [kDa]:						43
Seq. Coverage [%]:							0.031														pI:						6.72273
																					No. of Peptides:						1
Modification(s):								Oxidation
Cmpd.	No. of Cmpds.	m/z meas.			Δ				z			Rt [min]			Score	P	Range							Sequence							Modification
					m/z [ppm]
23	1	659.8520			50.00				2			11.6			62.3	0	370-381							K.GQSIDDMIPAQK.-							Oxidation: 7
Protein 5:							PREDICTED: fructose-bisphosphate aldolase A isoform 1 [Ovis aries]
Accession:							gi|426254527|ref|XP_004020928.1|														Score:						56.68
Database:							NRplus_Oa_Jan2013														MW [kDa]:						39.4
Seq. Coverage [%]:							0.038														pI:						9.3149
																					No. of Peptides:						1
Cmpd.	No. of Cmpds.	m/z meas.			Δ				z			Rt [min]			Score	P	Range							Sequence							Modification
					m/z [ppm]
40	1	666.9110			85.62				2			14.6			56.7	0	29-42							K.GILAADESTGSIAK.R
Protein 6:							PREDICTED: putative homeodomain transcription factor 1 [Ovis aries]
Accession:							gi|426216270|ref|XP_004002388.1|														Score:						52.54
Database:							NRplus_Oa_Jan2013														MW [kDa]:						87.1
Seq. Coverage [%]:							0.017														pI:						9.69192
																					No. of Peptides:						1
Modification(s):								Deamidated
Cmpd.	No. of Cmpds.	m/z meas.			Δ				z			Rt [min]			Score	P	Range							Sequence							Modification
					m/z [ppm]
19	1	627.8250			74.54				2			10.5			52.5	1	348-360							F.SQGSRSGMSGGSR.S							Deamidated: 2
ProteinScape 3.0														Printed:					2013-11-16													1	/		1

## Sheet: Sarc1-2
			Protein Report
Project Info
Name:				167305 - Combifoods - Robert Yu PhD								Date:					2012-02-07
Sample Info & Protocols													Date:					2012-08-15
Name:				GeLC-MS/MS - (Coopworth 48 h PM_pooled)
Note:				Samples from LU
Search Result Info
Search Result						Location									Search Engine	Database							Ident. Compounds
0.6Da_MethylDE_nrplus_Oa_Jan2013_std_8_1pep_Ama_Acry_CID_2 mis_cleav-ESI._2013-11-15 19:37:41						/167305 - Combifoods - Robert Yu PhD/"GeLC-MS/MS - (Coopworth 48 h PM_pooled)"/The duplicates - Sarc/Sarc1-2_undil_FA_4pre_Tray02-B7_01_848.mgf									Mascot, 2.4.0	NRplus_Oa_Jan2013, NRplus_Oa_Jan2013_20130829.fasta							0/43
ProteinScape 3.0								Printed:		2013-11-16											1	/		1

## Sheet: Sarc2-1
						Protein Report
Project Info
Name:							167305 - Combifoods - Robert Yu PhD														Date:						2012-02-07
Sample Info & Protocols																						Date:						2012-08-15
Name:							GeLC-MS/MS - (Coopworth 48 h PM_pooled)
Note:							Samples from LU
Search Result Info
Search Result											Location														Search Engine	Database								Ident. Compounds
0.6Da_MethylDE_nrplus_Oa_Jan2013_std_8_1pep_Ama_Acry_CID_2 mis_cleav-ESI._2013-11-15 19:37:41											/167305 - Combifoods - Robert Yu PhD/"GeLC-MS/MS - (Coopworth 48 h PM_pooled)"/The duplicates - Sarc/Sarc2-1_undil_FA_lon_4pre_Tray02-B2_01_789.mgf														Mascot, 2.4.0	NRplus_Oa_Jan2013, NRplus_Oa_Jan2013_20130829.fasta								3/48
Protein 1:							PREDICTED: LOW QUALITY PROTEIN: keratin, type II cytoskeletal 1b [Ovis aries]
Accession:							gi|426224420|ref|XP_004023218.1|														Score:						134.37
Database:							NRplus_Oa_Jan2013														MW [kDa]:						60.9
Seq. Coverage [%]:							0.039														pI:						6.39379
																					No. of Peptides:						2
Modification(s):								Deamidated
Cmpd.	No. of Cmpds.	m/z meas.			Δ				z			Rt [min]			Score	P	Range							Sequence							Modification
					m/z [ppm]
35	1	738.4320			48.38				2			14.6			56.0	0	192-203							R.FLEQQNQVLQTK.W
38	3	590.3710			113.75				2			14.9			78.4	0	369-378							K.YQELQITAGR.H							Deamidated: 2
Protein 2:							PREDICTED: fructose-bisphosphate aldolase A isoform 1 [Ovis aries]
Accession:							gi|426254527|ref|XP_004020928.1|														Score:						55.81
Database:							NRplus_Oa_Jan2013														MW [kDa]:						39.4
Seq. Coverage [%]:							0.038														pI:						9.3149
																					No. of Peptides:						1
Cmpd.	No. of Cmpds.	m/z meas.			Δ				z			Rt [min]			Score	P	Range							Sequence							Modification
					m/z [ppm]
37	1	666.8630			13.64				2			14.7			55.8	0	29-42							K.GILAADESTGSIAK.R
ProteinScape 3.0														Printed:					2013-11-16													1	/		1

## Sheet: Sarc2-2
						Protein Report
Project Info
Name:							167305 - Combifoods - Robert Yu PhD														Date:						2012-02-07
Sample Info & Protocols																						Date:						2012-08-15
Name:							GeLC-MS/MS - (Coopworth 48 h PM_pooled)
Note:							Samples from LU
Search Result Info
Search Result											Location														Search Engine	Database								Ident. Compounds
0.6Da_MethylDE_nrplus_Oa_Jan2013_std_8_1pep_Ama_Acry_CID_2 mis_cleav-ESI._2013-11-15 19:37:41											/167305 - Combifoods - Robert Yu PhD/"GeLC-MS/MS - (Coopworth 48 h PM_pooled)"/The duplicates - Sarc/Sarc2-2_undil_FA_4pre_Tray02-B8_01_849.mgf														Mascot, 2.4.0	NRplus_Oa_Jan2013, NRplus_Oa_Jan2013_20130829.fasta								2/35
Protein 1:							PREDICTED: LOW QUALITY PROTEIN: keratin, type II cytoskeletal 1b [Ovis aries]
Accession:							gi|426224420|ref|XP_004023218.1|														Score:						58
Database:							NRplus_Oa_Jan2013														MW [kDa]:						60.9
Seq. Coverage [%]:							0.021														pI:						6.39379
																					No. of Peptides:						1
Cmpd.	No. of Cmpds.	m/z meas.			Δ				z			Rt [min]			Score	P	Range							Sequence							Modification
					m/z [ppm]
25	1	738.4530			76.82				2			14.3			58.0	0	192-203							R.FLEQQNQVLQTK.W
Protein 2:							PREDICTED: creatine kinase M-type [Ovis aries]
Accession:							gi|426243021|ref|XP_004015366.1|														Score:						55.64
Database:							NRplus_Oa_Jan2013														MW [kDa]:						43
Seq. Coverage [%]:							0.031														pI:						6.72273
																					No. of Peptides:						1
Modification(s):								Oxidation
Cmpd.	No. of Cmpds.	m/z meas.			Δ				z			Rt [min]			Score	P	Range							Sequence							Modification
					m/z [ppm]
21	1	659.8900			107.59				2			11.5			55.6	0	370-381							K.GQSIDDMIPAQK.-							Oxidation: 7
ProteinScape 3.0														Printed:					2013-11-16													1	/		1

## Sheet: Sarc3-1
						Protein Report
Project Info
Name:							167305 - Combifoods - Robert Yu PhD														Date:						2012-02-07
Sample Info & Protocols																						Date:						2012-08-15
Name:							GeLC-MS/MS - (Coopworth 48 h PM_pooled)
Note:							Samples from LU
Search Result Info
Search Result											Location														Search Engine	Database								Ident. Compounds
0.6Da_MethylDE_nrplus_Oa_Jan2013_std_8_1pep_Ama_Acry_CID_2 mis_cleav-ESI._2013-11-15 19:37:41											/167305 - Combifoods - Robert Yu PhD/"GeLC-MS/MS - (Coopworth 48 h PM_pooled)"/The duplicates - Sarc/Sarc3-1_undil_FA_lon_4pre_Tray02-B3_01_790.mgf														Mascot, 2.4.0	NRplus_Oa_Jan2013, NRplus_Oa_Jan2013_20130829.fasta								1/17
Protein 1:							PREDICTED: glycogenin-1 [Ovis aries]
Accession:							gi|426219401|ref|XP_004003914.1|														Score:						81.17
Database:							NRplus_Oa_Jan2013														MW [kDa]:						40.3
Seq. Coverage [%]:							0.045														pI:						5.29481
																					No. of Peptides:						1
Modification(s):								Methyl, Deamidated
Cmpd.	No. of Cmpds.	m/z meas.			Δ				z			Rt [min]			Score	P	Range							Sequence							Modification
					m/z [ppm]
17	1	908.9700			40.03				2			22.0			81.2	0	11-26							P.QDQAFVTLTTNDSYAK.G							Methyl: 2; Deamidated: 3
ProteinScape 3.0														Printed:					2013-11-16													1	/		1

## Sheet: Sarc3-2
						Protein Report
Project Info
Name:							167305 - Combifoods - Robert Yu PhD														Date:						2012-02-07
Sample Info & Protocols																						Date:						2012-08-15
Name:							GeLC-MS/MS - (Coopworth 48 h PM_pooled)
Note:							Samples from LU
Search Result Info
Search Result											Location														Search Engine	Database								Ident. Compounds
0.6Da_MethylDE_nrplus_Oa_Jan2013_std_8_1pep_Ama_Acry_CID_2 mis_cleav-ESI._2013-11-15 19:37:41											/167305 - Combifoods - Robert Yu PhD/"GeLC-MS/MS - (Coopworth 48 h PM_pooled)"/The duplicates - Sarc/Sarc3-2_undil_FA_4pre_Tray02-B9_01_852.mgf														Mascot, 2.4.0	NRplus_Oa_Jan2013, NRplus_Oa_Jan2013_20130829.fasta								8/31
Protein 1:							PREDICTED: LOW QUALITY PROTEIN: keratin, type II cytoskeletal 1b [Ovis aries]
Accession:							gi|426224420|ref|XP_004023218.1|														Score:						117.37
Database:							NRplus_Oa_Jan2013														MW [kDa]:						60.9
Seq. Coverage [%]:							0.039														pI:						6.39379
																					No. of Peptides:						2
Modification(s):								Deamidated
Cmpd.	No. of Cmpds.	m/z meas.			Δ				z			Rt [min]			Score	P	Range							Sequence							Modification
					m/z [ppm]
19	1	738.4430			63.28				2			14.2			65.0	0	192-203							R.FLEQQNQVLQTK.W
21	1	590.3980			159.49				2			14.5			52.3	0	369-378							K.YQELQITAGR.H							Deamidated: 2
Protein 2:							PREDICTED: LOW QUALITY PROTEIN: filamin-C, partial [Ovis aries]
Accession:							gi|426228471|ref|XP_004008328.1|														Score:						86.74
Database:							NRplus_Oa_Jan2013														MW [kDa]:						275
Seq. Coverage [%]:							0.009														pI:						5.8404
																					No. of Peptides:						2
Cmpd.	No. of Cmpds.	m/z meas.			Δ				z			Rt [min]			Score	P	Range							Sequence							Modification
					m/z [ppm]
3	1	529.2990			49.34				2			8.3			35.1	0	953-963							R.GAGGQGQLDVR.M
22	1	643.4340			125.06				2			16.2			51.6	0	1885-1897							K.ILVGPSEIGDASK.V
Protein 3:							PREDICTED: fructose-bisphosphate aldolase A isoform 1 [Ovis aries]
Accession:							gi|426254527|ref|XP_004020928.1|														Score:						55.91
Database:							NRplus_Oa_Jan2013														MW [kDa]:						39.4
Seq. Coverage [%]:							0.038														pI:						9.3149
																					No. of Peptides:						1
Cmpd.	No. of Cmpds.	m/z meas.			Δ				z			Rt [min]			Score	P	Range							Sequence							Modification
					m/z [ppm]
20	1	666.9550			151.60				2			14.3			55.9	0	29-42							K.GILAADESTGSIAK.R
Protein 4:							PREDICTED: laminin subunit alpha-2 [Ovis aries]
Accession:							gi|426235157|ref|XP_004011557.1|														Score:						52.41
Database:							NRplus_Oa_Jan2013														MW [kDa]:						339.4
Seq. Coverage [%]:							0.004														pI:						5.80654
																					No. of Peptides:						1
Cmpd.	No. of Cmpds.	m/z meas.			Δ				z			Rt [min]			Score	P	Range							Sequence							Modification
					m/z [ppm]
16	1	611.9150			176.92				2			12.7			52.4	0	2032-2042							K.NYNQLADSVAK.T
Protein 5:							PREDICTED: keratin, type I cytoskeletal 14-like [Ovis aries]
Accession:							gi|426238017|ref|XP_004012954.1|														Score:						52.01
Database:							NRplus_Oa_Jan2013														MW [kDa]:						48.5
Seq. Coverage [%]:							0.021														pI:						5.18127
																					No. of Peptides:						1
Cmpd.	No. of Cmpds.	m/z meas.			Δ				z			Rt [min]			Score	P	Range							Sequence							Modification
					m/z [ppm]
10	1	545.8750			194.00				2			10.1			52.0	0	81-89							K.VTMQNLNDR.L
ProteinScape 3.0														Printed:					2013-11-16													1	/		1

## Sheet: Sarc4-1
						Protein Report
Project Info
Name:							167305 - Combifoods - Robert Yu PhD														Date:						2012-02-07
Sample Info & Protocols																						Date:						2012-08-15
Name:							GeLC-MS/MS - (Coopworth 48 h PM_pooled)
Note:							Samples from LU
Search Result Info
Search Result											Location														Search Engine	Database								Ident. Compounds
0.6Da_MethylDE_nrplus_Oa_Jan2013_std_8_1pep_Ama_Acry_CID_2 mis_cleav-ESI._2013-11-15 19:37:41											/167305 - Combifoods - Robert Yu PhD/"GeLC-MS/MS - (Coopworth 48 h PM_pooled)"/The duplicates - Sarc/Sarc4-1_undil_FA_lon_4pre_Tray02-B4_01_792.mgf														Mascot, 2.4.0	NRplus_Oa_Jan2013, NRplus_Oa_Jan2013_20130829.fasta								11/66
Protein 1:							PREDICTED: LOW QUALITY PROTEIN: filamin-C, partial [Ovis aries]
Accession:							gi|426228471|ref|XP_004008328.1|														Score:						577.06
Database:							NRplus_Oa_Jan2013														MW [kDa]:						275
Seq. Coverage [%]:							0.045														pI:						5.8404
																					No. of Peptides:						9
Cmpd.	No. of Cmpds.	m/z meas.			Δ				z			Rt [min]			Score	P	Range							Sequence							Modification
					m/z [ppm]
34	1	514.3310			105.83				2			14.3			37.5	0	295-303							R.TYAVSYVPK.V
65	1	791.9800			43.44				2			25.4			71.0	0	915-929							K.SPFVVNVAPPLDLSK.V
30	2	761.4190			42.77				2			14.2			84.1	0	939-952							K.VAVGQEQSFSVNTR.G
63	2	730.4490			76.40				2			21.6			68.2	0	1035-1049							K.GGLVGTPAPFSIDTK.G
42	2	634.3920			126.32				2			15.3			59.5	0	1193-1203							R.EVTTEFTVDAR.S
5	1	489.3090			145.16				2			8.3			33.7	0	1390-1397							K.YADQEVPR.S
50	1	743.9170			59.38				2			16.9			56.5	0	1740-1755							K.DAGEGGLSLAVEGPSK.A
44	1	775.4200			16.72				2			15.7			83.7	0	1808-1822							R.TSQLNVGTSTDVSLK.I
49	3	643.4270			114.18				2			16.8			82.9	0	1885-1897							K.ILVGPSEIGDASK.V
Protein 2:							PREDICTED: glycogenin-1 [Ovis aries]
Accession:							gi|426219401|ref|XP_004003914.1|														Score:						117.9
Database:							NRplus_Oa_Jan2013														MW [kDa]:						40.3
Seq. Coverage [%]:							0.045														pI:						5.29481
																					No. of Peptides:						1
Modification(s):								Methyl, Deamidated
Cmpd.	No. of Cmpds.	m/z meas.			Δ				z			Rt [min]			Score	P	Range							Sequence							Modification
					m/z [ppm]
64	1	908.9590			27.93				2			22.0			117.9	0	11-26							P.QDQAFVTLTTNDSYAK.G							Methyl: 2; Deamidated: 3
Protein 3:							PREDICTED: laminin subunit gamma-1 [Ovis aries]
Accession:							gi|426240008|ref|XP_004013907.1|														Score:						61.63
Database:							NRplus_Oa_Jan2013														MW [kDa]:						177.7
Seq. Coverage [%]:							0.009														pI:						4.85206
																					No. of Peptides:						1
Cmpd.	No. of Cmpds.	m/z meas.			Δ				z			Rt [min]			Score	P	Range							Sequence							Modification
					m/z [ppm]
57	1	719.9400			107.99				2			19.0			61.6	0	663-676							R.SAGYLDDVTLASAR.P
ProteinScape 3.0														Printed:					2013-11-16													1	/		1

## Sheet: Sarc4-2
						Protein Report
Project Info
Name:							167305 - Combifoods - Robert Yu PhD														Date:						2012-02-07
Sample Info & Protocols																						Date:						2012-08-15
Name:							GeLC-MS/MS - (Coopworth 48 h PM_pooled)
Note:							Samples from LU
Search Result Info
Search Result											Location														Search Engine	Database								Ident. Compounds
0.6Da_MethylDE_nrplus_Oa_Jan2013_std_8_1pep_Ama_Acry_CID_2 mis_cleav-ESI._2013-11-15 19:37:41											/167305 - Combifoods - Robert Yu PhD/"GeLC-MS/MS - (Coopworth 48 h PM_pooled)"/The duplicates - Sarc/Sarc4-2_undil_FA_4pre_Tray02-C1_01_853.mgf														Mascot, 2.4.0	NRplus_Oa_Jan2013, NRplus_Oa_Jan2013_20130829.fasta								47/152
Protein 1:							PREDICTED: LOW QUALITY PROTEIN: filamin-C, partial [Ovis aries]
Accession:							gi|426228471|ref|XP_004008328.1|														Score:						656.15
Database:							NRplus_Oa_Jan2013														MW [kDa]:						275
Seq. Coverage [%]:							0.057														pI:						5.8404
																					No. of Peptides:						12
Modification(s):								Oxidation
Cmpd.	No. of Cmpds.	m/z meas.			Δ				z			Rt [min]			Score	P	Range							Sequence							Modification
					m/z [ppm]
133	1	825.4140			22.28				2			16.0			55.5	0	519-533							R.SPFEVQVSPEAGMQK.V							Oxidation: 13
132	1	650.3980			91.91				2			15.8			67.9	0	536-548							R.AWGPGLETGQVGK.S
50	1	529.3100			70.12				2			8.7			68.9	0	953-963							R.GAGGQGQLDVR.M
66	1	642.8380			11.25				2			9.3			34.0	0	976-988							K.LEPGGGAETQAVR.Y
146	1	730.4680			102.41				2			21.1			57.6	0	1035-1049							K.GGLVGTPAPFSIDTK.G
129	1	634.3820			110.55				2			15.0			56.9	0	1193-1203							R.EVTTEFTVDAR.S
68	1	376.7620			163.25				2			9.6			37.0	0	1242-1247							R.FTVETR.G
142	1	792.9470			40.32				2			18.2			59.8	0	1248-1265							R.GAGTGGLGLAIEGPSEAK.M
44	1	489.2890			104.28				2			8.3			41.8	0	1390-1397							K.YADQEVPR.S
55	1	430.7540			62.11				2			8.9			35.3	0	1650-1657							K.GELTGEVR.M
137	1	743.9240			68.79				2			16.7			81.9	0	1740-1755							K.DAGEGGLSLAVEGPSK.A
135	1	643.4120			90.86				2			16.2			59.5	0	1885-1897							K.ILVGPSEIGDASK.V
Protein 2:							PREDICTED: LOW QUALITY PROTEIN: plectin [Ovis aries]
Accession:							gi|426235979|ref|XP_004011953.1|														Score:						576.88
Database:							NRplus_Oa_Jan2013														MW [kDa]:						514.3
Seq. Coverage [%]:							0.022														pI:						6.11608
																					No. of Peptides:						11
Modification(s):								Oxidation, Methyl
Cmpd.	No. of Cmpds.	m/z meas.			Δ				z			Rt [min]			Score	P	Range							Sequence							Modification
					m/z [ppm]
143	1	854.9420			28.74				2			18.3			72.9	0	768-782							R.LLDPEDVDVPQPDEK.S
70	1	501.3100			86.30				2			9.6			31.5	0	1475-1484							K.AQAEVEGLGK.G
45	1	531.2930			53.22				2			8.3			50.6	0	1543-1552							R.STQGAEEALR.A
109	1	562.8530			60.16				2			12.9			39.6	0	1618-1628							K.AQLEPVASPAK.K							Methyl: 4
89	1	555.8880			137.97				2			11.0			46.2	0	1618-1628							K.AQLEPVASPAK.K
85	1	466.3270			135.12				2			10.8			65.5	0	2046-2054							K.LAAISEATR.L
90	1	539.8510			165.22				2			11.1			65.2	0	2076-2084							R.LAEDEAFQR.R
77	1	432.7890			130.95				2			10.1			32.7	0	2321-2327							K.FAEQTLR.Q
67	1	508.3100			58.67				2			9.5			68.7	0	2431-2440							R.LSVAAQEAAR.L
95	1	650.8960			104.14				2			11.5			41.7	0	2443-2453							R.QLAEEDLAQQR.A
22	1	525.3310			143.08				2			6.1			62.4	0	2464-2472							K.MQAVQEATR.L							Oxidation: 1
Protein 3:							PREDICTED: laminin subunit gamma-1 [Ovis aries]
Accession:							gi|426240008|ref|XP_004013907.1|														Score:						344.96
Database:							NRplus_Oa_Jan2013														MW [kDa]:						177.7
Seq. Coverage [%]:							0.029														pI:						4.85206
																					No. of Peptides:						5
Modification(s):								Methyl
Cmpd.	No. of Cmpds.	m/z meas.			Δ				z			Rt [min]			Score	P	Range							Sequence							Modification
					m/z [ppm]
111	1	405.2910			146.98				2			13.1			33.5	0	557-563							R.YFIAPAK.F
106	1	773.4040			32.57				2			12.8			114.5	0	1121-1134							R.NTIEETGNLAEQAR.S
120	1	780.4300			55.57				2			14.1			37.8	0	1121-1134							R.NTIEETGNLAEQAR.S							Methyl: 4
104	1	843.9160			12.18				2			12.6			106.8	0	1406-1422							R.EAQQALGNAAADATEAR.N
41	1	516.2780			35.94				2			7.8			52.3	0	1557-1565							K.VSNLENEAR.K
Protein 4:							PREDICTED: laminin subunit beta-1 [Ovis aries]
Accession:							gi|426227599|ref|XP_004007905.1|														Score:						210.74
Database:							NRplus_Oa_Jan2013														MW [kDa]:						197.2
Seq. Coverage [%]:							0.025														pI:						4.80283
																					No. of Peptides:						4
Modification(s):								Oxidation
Cmpd.	No. of Cmpds.	m/z meas.			Δ				z			Rt [min]			Score	P	Range							Sequence							Modification
					m/z [ppm]
138	1	676.9480			108.38				2			17.0			43.7	0	1232-1244							R.DILAQSPAAEPLK.N
100	1	589.3680			128.80				2			12.2			60.3	0	1571-1580							R.AEMLLEEAQK.A							Oxidation: 3
71	1	705.3710			57.00				2			9.7			58.1	0	1662-1674							K.AAQNSGEAEYIEK.V
69	1	473.3430			150.39				2			9.6			48.6	0	1728-1736							K.TLLAQANSK.L
Protein 5:							PREDICTED: myosin-1 [Ovis aries]
Accession:							gi|426237619|ref|XP_004012755.1|														Score:						210.27
Database:							NRplus_Oa_Jan2013														MW [kDa]:						222.5
Seq. Coverage [%]:							0.021														pI:						5.48736
																					No. of Peptides:						4
Modification(s):								Oxidation
Cmpd.	No. of Cmpds.	m/z meas.			Δ				z			Rt [min]			Score	P	Range							Sequence							Modification
					m/z [ppm]
35	1	480.2520			-19.69				2			7.2			37.3	0	446-453							R.INQQLDTK.Q
101	1	537.3830			152.40				2			12.5			46.4	0	1269-1277							R.LINDLTTQR.A
119	1	797.4050			14.96				2			14.0			52.5	0	1593-1606							R.VVESMQSTLDAEIR.S							Oxidation: 5
39	1	537.7820			13.15				2			7.7			74.1	0	1910-1919							R.ADIAESQVNK.L
Protein 6:							PREDICTED: LOW QUALITY PROTEIN: myosin-6 [Ovis aries]
Accession:							gi|426232734|ref|XP_004010376.1|														Score:						129.31
Database:							NRplus_Oa_Jan2013														MW [kDa]:						217.5
Seq. Coverage [%]:							0.011														pI:						5.63223
																					No. of Peptides:						2
Cmpd.	No. of Cmpds.	m/z meas.			Δ				z			Rt [min]			Score	P	Range							Sequence							Modification
					m/z [ppm]
130	1	565.3930			149.29				2			15.0			55.2	0	1746-1755							R.LDEAEQIALK.G
39	1	537.7820			13.15				2			7.7			74.1	0	1859-1868							R.ADIAESQVNK.L
Protein 7:							PREDICTED: LOW QUALITY PROTEIN: talin-1 [Ovis aries]
Accession:							gi|426220238|ref|XP_004004323.1|														Score:						112.01
Database:							NRplus_Oa_Jan2013														MW [kDa]:						269.1
Seq. Coverage [%]:							0.01														pI:						5.82652
																					No. of Peptides:						2
Cmpd.	No. of Cmpds.	m/z meas.			Δ				z			Rt [min]			Score	P	Range							Sequence							Modification
					m/z [ppm]
46	1	622.3620			42.29				2			8.3			49.7	0	2017-2028							K.VLVQNAAGSQEK.L
110	1	708.9110			24.13				2			13.0			62.3	0	2029-2042							K.LAQAAQSSVATITR.L
Protein 8:							PREDICTED: glycogenin-1 [Ovis aries]
Accession:							gi|426219401|ref|XP_004003914.1|														Score:						99.01
Database:							NRplus_Oa_Jan2013														MW [kDa]:						40.3
Seq. Coverage [%]:							0.045														pI:						5.29481
																					No. of Peptides:						1
Modification(s):								Methyl, Deamidated
Cmpd.	No. of Cmpds.	m/z meas.			Δ				z			Rt [min]			Score	P	Range							Sequence							Modification
					m/z [ppm]
147	1	908.9500			18.03				2			21.8			99.0	0	11-26							P.QDQAFVTLTTNDSYAK.G							Methyl: 2; Deamidated: 3
Protein 9:							PREDICTED: LOW QUALITY PROTEIN: keratin, type II cytoskeletal 1b [Ovis aries]
Accession:							gi|426224420|ref|XP_004023218.1|														Score:						74.97
Database:							NRplus_Oa_Jan2013														MW [kDa]:						60.9
Seq. Coverage [%]:							0.021														pI:						6.39379
																					No. of Peptides:						1
Cmpd.	No. of Cmpds.	m/z meas.			Δ				z			Rt [min]			Score	P	Range							Sequence							Modification
					m/z [ppm]
123	1	738.4150			25.36				2			14.3			75.0	0	192-203							R.FLEQQNQVLQTK.W
Protein 10:							PREDICTED: fructose-bisphosphate aldolase A isoform 1 [Ovis aries]
Accession:							gi|426254527|ref|XP_004020928.1|														Score:						71.32
Database:							NRplus_Oa_Jan2013														MW [kDa]:						39.4
Seq. Coverage [%]:							0.038														pI:						9.3149
																					No. of Peptides:						1
Cmpd.	No. of Cmpds.	m/z meas.			Δ				z			Rt [min]			Score	P	Range							Sequence							Modification
					m/z [ppm]
124	1	666.8950			61.62				2			14.4			71.3	0	29-42							K.GILAADESTGSIAK.R
Protein 11:							PREDICTED: triosephosphate isomerase [Ovis aries]
Accession:							gi|426227020|ref|XP_004007628.1|														Score:						60.93
Database:							NRplus_Oa_Jan2013														MW [kDa]:						22.8
Seq. Coverage [%]:							0.056														pI:						5.44082
																					No. of Peptides:						1
Cmpd.	No. of Cmpds.	m/z meas.			Δ				z			Rt [min]			Score	P	Range							Sequence							Modification
					m/z [ppm]
64	1	602.7990			-0.77				2			9.3			60.9	0	160-171							K.SNVSDAVAQSAR.I
Protein 12:							PREDICTED: peroxisomal membrane protein PEX16 isoform 2 [Ovis aries]
Accession:							gi|426245363|ref|XP_004016481.1|														Score:						57.52
Database:							NRplus_Oa_Jan2013														MW [kDa]:						33.7
Seq. Coverage [%]:							0.051														pI:						9.51311
																					No. of Peptides:						1
Modification(s):								Deamidated
Cmpd.	No. of Cmpds.	m/z meas.			Δ				z			Rt [min]			Score	P	Range							Sequence							Modification
					m/z [ppm]
134	1	834.9070			-109.42				2			16.2			57.5	1	111-125							W.LVIALIQLAKETQAR.S							Deamidated: 7, 13
Protein 13:							glyceraldehyde-3-phosphate dehydrogenase [Ovis aries]
Accession:							gi|1667603|gb|AAB18820.1|														Score:						52.66
Database:							NRplus_Oa_Jan2013														MW [kDa]:						8.5
Seq. Coverage [%]:							0.183														pI:						10.2903
																					No. of Peptides:						1
Cmpd.	No. of Cmpds.	m/z meas.			Δ				z			Rt [min]			Score	P	Range							Sequence							Modification
					m/z [ppm]
112	1	685.4120			53.49				2			13.2			52.7	0	17-31							R.GAAQNIIPASTGAAK.A
Protein 14:							PREDICTED: multidrug resistance protein 1-like, partial [Ovis aries]
Accession:							gi|426258541|ref|XP_004022868.1|														Score:						52.18
Database:							NRplus_Oa_Jan2013														MW [kDa]:						33.4
Seq. Coverage [%]:							0.033														pI:						7.13496
																					No. of Peptides:						1
Modification(s):								Methyl, Deamidated
Cmpd.	No. of Cmpds.	m/z meas.			Δ				z			Rt [min]			Score	P	Range							Sequence							Modification
					m/z [ppm]
128	1	536.8880			167.90				2			14.8			52.2	0	233-242							S.EAVVQAALDK.A							Methyl: 1, 9; Deamidated: 5
Protein 15:							PREDICTED: creatine kinase M-type [Ovis aries]
Accession:							gi|426243021|ref|XP_004015366.1|														Score:						51.86
Database:							NRplus_Oa_Jan2013														MW [kDa]:						43
Seq. Coverage [%]:							0.031														pI:						6.72273
																					No. of Peptides:						1
Modification(s):								Oxidation
Cmpd.	No. of Cmpds.	m/z meas.			Δ				z			Rt [min]			Score	P	Range							Sequence							Modification
					m/z [ppm]
94	1	659.8610			63.64				2			11.5			51.9	0	370-381							K.GQSIDDMIPAQK.-							Oxidation: 7
ProteinScape 3.0														Printed:					2013-11-16													1	/		1

## Sheet: Sarc5-1
						Protein Report
Project Info
Name:							167305 - Combifoods - Robert Yu PhD														Date:						2012-02-07
Sample Info & Protocols																						Date:						2012-08-15
Name:							GeLC-MS/MS - (Coopworth 48 h PM_pooled)
Note:							Samples from LU
Search Result Info
Search Result											Location														Search Engine	Database								Ident. Compounds
0.6Da_MethylDE_nrplus_Oa_Jan2013_std_8_1pep_Ama_Acry_CID_2 mis_cleav-ESI._2013-11-15 19:37:41											/167305 - Combifoods - Robert Yu PhD/"GeLC-MS/MS - (Coopworth 48 h PM_pooled)"/The duplicates - Sarc/Sarc5-1_1in2.5_FA_lon_4pre_Tray02-A3_01_518.mgf														Mascot, 2.4.0	NRplus_Oa_Jan2013, NRplus_Oa_Jan2013_20130829.fasta								114/1641
Protein 1:							PREDICTED: glycogen debranching enzyme isoform 1 [Ovis aries]
Accession:							gi|426216034|ref|XP_004002274.1|														Score:						3000.99
Database:							NRplus_Oa_Jan2013														MW [kDa]:						174
Seq. Coverage [%]:							0.265														pI:						6.33825
																					No. of Peptides:						51
Modification(s):								Oxidation, Propionamide, Methyl, Deamidated
Cmpd.	No. of Cmpds.	m/z meas.			Δ				z			Rt [min]			Score	P	Range							Sequence							Modification
					m/z [ppm]
619	1	559.8830			130.54				2			1034.8			37.4	0	9-17							R.ILLLNEMEK.L							Oxidation: 7
910	1	558.9090			158.74				2			1396.5			50.8	0	9-17							R.ILLLNEMEK.L							Methyl: 8
809	1	633.8880			95.46				2			1249.8			59.9	0	25-34							R.LEQGFELQFR.L
858	1	956.5260			44.32				2			1314.6			73.3	0	43-59							K.AVTVYTNYPLPGEAFNR.E
886	1	673.4380			90.07				2			1356.5			73.0	0	102-114							K.SGGGYIVVDPILR.V
1128	1	775.7520			6.15				3			1695.8			48.0	0	115-135							R.VGADNHVLPLDCVTLQTFLAK.C							Propionamide: 12
831	1	719.4200			66.35				2			1280.3			83.0	0	192-203							K.YTWTDVGQLVQK.L
1008	2	573.8450			55.20				2			1547.6			36.7	0	287-295							K.VIWEDIFPK.T
428	1	473.2810			57.83				2			805.7			31.6	0	315-322							R.GLLTQENR.K							Methyl: 6; Deamidated: 7
266	1	517.3180			94.18				2			619.6			34.9	0	335-342							K.IIQDPEYR.R
110	1	559.3290			58.95				2			428.8			56.7	1	377-385							K.RIEELNSEK.H
206	1	566.3400			63.83				2			552.8			59.1	1	377-385							K.RIEELNSEK.H							Methyl: 8
614	1	684.3790			67.01				2			1028.8			66.1	0	470-481							R.NFAEPGSDVYLR.R
706	1	610.8550			85.74				2			1132.9			47.7	0	483-492							R.ELICWGDSVK.L							Propionamide: 4
758	1	774.9370			62.87				2			1188.4			81.6	0	512-524							K.YTEITATYFQGVR.L
804	1	429.8420			158.22				2			1237.8			48.3	0	571-578							R.LGISSLIR.E
137	1	741.3230			28.72				2			459.8			90.5	0	579-591							R.EAMSAYDSHEEGR.L
752	2	653.0700			117.05				3			1179.8			67.1	0	659-675							K.GYDELVPHQISVVSEER.F
513	1	529.3650			126.51				2			921.0			77.3	0	772-780							K.IEEVVLEAR.T
620	1	536.4370			244.52				2			1035.4			50.0	0	772-780							K.IEEVVLEAR.T							Methyl: 2
818	1	707.4160			46.89				2			1262.1			56.8	0	876-889							K.SGSLAVDNADPILK.I							Methyl: 10
659	2	700.4250			71.38				2			1081.6			73.0	0	876-889							K.SGSLAVDNADPILK.I
684	1	700.9040			52.77				2			1109.0			62.0	0	876-889							K.SGSLAVDNADPILK.I							Deamidated: 8
641	2	481.3660			185.11				2			1061.4			58.8	0	890-898							K.IPFASIASR.L
1014	1	716.9410			41.07				2			1556.2			79.5	0	899-910							R.LTLAELNQVLYR.C
1067	1	723.9250			7.76				2			1622.2			51.3	0	899-910							R.LTLAELNQVLYR.C							Methyl: 5
497	1	736.3840			58.43				2			901.5			41.2	0	950-961							K.NDLGHPFCDNLR.S							Propionamide: 8
826	1	721.8640			58.07				2			1275.2			81.1	0	962-973							R.SGDWMIDYVSNR.L
625	2	729.8730			73.25				2			1043.4			75.5	0	962-973							R.SGDWMIDYVSNR.L							Oxidation: 5
666	1	780.8780			7.97				2			1092.2			81.6	0	1025-1038							K.QMSSFVQNGSTFVK.H							Deamidated: 8
652	1	780.9060			43.83				2			1073.4			76.4	0	1025-1038							K.QMSSFVQNGSTFVK.H							Deamidated: 1
524	1	788.4010			30.16				2			935.2			47.0	0	1025-1038							K.QMSSFVQNGSTFVK.H							Oxidation: 2
552	1	788.8930			30.13				2			965.7			60.6	0	1025-1038							K.QMSSFVQNGSTFVK.H							Oxidation: 2; Deamidated: 8
1060	1	952.0220			19.62				2			1612.0			51.9	0	1053-1069							R.FSSLPLLSPSLTDVPCR.L							Propionamide: 16
648	1	418.3130			181.11				2			1070.2			39.3	0	1102-1108							R.DTFIALR.G
766	2	421.8610			200.24				2			1198.3			52.8	0	1109-1116							R.GLLLITGR.Y
1135	1	609.8830			31.35				2			1709.1			77.1	0	1122-1132							R.NIILAFASTLR.H
852	1	857.9610			31.03				2			1308.0			58.5	0	1167-1181							K.MVPNGLDILNCPVSR.M							Oxidation: 1; Propionamide: 11
250	1	516.7990			83.56				2			600.5			34.8	0	1211-1218							R.HMQGIQFR.E							Oxidation: 2
368	1	508.8230			127.05				2			741.6			35.5	0	1211-1218							R.HMQGIQFR.E
96	1	435.7600			80.23				2			410.1			43.6	0	1221-1228							R.NAGPQIDR.N
373	1	594.7610			28.15				2			748.9			55.5	0	1254-1262							R.FNCGTWMDK.M							Oxidation: 7; Propionamide: 3
682	1	594.8930			110.69				2			1108.7			81.0	0	1280-1291							R.DGSAVEIVGLSK.S							Methyl: 6
629	3	587.9030			142.33				2			1050.2			98.2	0	1280-1291							R.DGSAVEIVGLSK.S
390	1	534.7810			75.01				2			768.0			43.8	0	1322-1329							R.VSYDEWNR.K
481	1	541.7960			87.29				2			885.0			38.7	0	1322-1329							R.VSYDEWNR.K							Methyl: 5
621	1	821.4110			30.72				2			1037.4			73.3	0	1338-1351							K.LFYVSEDPSDVNEK.H
680	1	828.4310			45.16				2			1106.1			60.7	0	1338-1351							K.LFYVSEDPSDVNEK.H							Methyl: 13
414	1	486.8580			120.86				2			793.6			46.2	1	1407-1415							K.KLLGPLGMK.T							Oxidation: 8
100	1	482.2860			86.23				2			412.8			45.8	0	1468-1476							R.LMGPETTAK.T							Oxidation: 2
201	1	474.2920			94.97				2			544.4			46.5	0	1468-1476							R.LMGPETTAK.T
Protein 2:							PREDICTED: myomesin-2 [Ovis aries]
Accession:							gi|426256494|ref|XP_004021875.1|														Score:						1699.83
Database:							NRplus_Oa_Jan2013														MW [kDa]:						166.9
Seq. Coverage [%]:							0.177														pI:						5.925
																					No. of Peptides:						31
Modification(s):								Oxidation, Propionamide, Methyl
Cmpd.	No. of Cmpds.	m/z meas.			Δ				z			Rt [min]			Score	P	Range							Sequence							Modification
					m/z [ppm]
624	1	745.4330			49.01				2			1042.5			57.8	0	62-76							R.AALGETTLGETTLGR.T
249	1	698.3120			7.93				2			598.4			51.2	0	86-97							R.MSSALEEEAQER.K							Oxidation: 1
260	1	667.3230			22.06				2			610.7			63.0	0	101-112							R.YQSMVAAYGEAK.R							Oxidation: 4
439	1	659.2780			-49.78				2			815.7			47.0	0	101-112							R.YQSMVAAYGEAK.R
519	1	406.2670			28.44				2			929.5			33.5	0	173-179							R.APEILVR.L							Methyl: 3
446	1	399.2950			118.67				2			832.3			43.0	0	173-179							R.APEILVR.L
375	1	673.3060			-27.41				2			749.4			41.4	0	210-222							K.DGSLICQAGEPGK.Y							Propionamide: 6
915	1	648.3690			52.21				2			1402.7			53.6	0	431-441							K.ESPVIGYFIDR.C
743	1	569.8960			171.63				2			1170.3			59.9	0	462-471							K.YPVTGLFEGR.S
85	1	437.7860			103.51				2			393.8			42.7	0	479-487							R.AVNSAGISR.P
836	1	727.9240			38.32				2			1284.9			50.2	0	491-504							R.VSEAVAALDPVDLR.R
736	1	537.7160			153.39				3			1162.0			82.3	1	491-505							R.VSEAVAALDPVDLRR.L
907	1	779.9250			33.79				2			1392.8			67.0	0	545-557							R.TYVVLSWDPPEPR.G
205	1	555.7690			27.94				2			549.8			50.6	0	569-578							K.SMVGSGSWQR.V							Oxidation: 2
79	1	429.7800			85.55				2			387.9			43.0	0	579-586							R.VNAQTAVR.S
474	1	657.8920			45.80				2			876.9			42.8	0	646-656							R.TSVVVQWDRPK.H
366	1	924.4700			18.71				2			736.0			105.2	0	706-723							K.AVNAVGTSENSQESDVIK.V
791	1	736.4120			57.87				2			1221.4			80.6	0	792-804							K.VEGLTEGSLYEFK.I
410	1	391.7890			119.54				2			788.5			32.2	0	1031-1037							K.NPTIPLK.S
405	1	635.3100			24.69				2			783.3			55.9	0	1087-1097							K.STGVIEMVMDR.F							Oxidation: 7, 9
835	1	619.3430			70.41				2			1284.0			48.4	0	1087-1097							K.STGVIEMVMDR.F
935	1	682.9040			42.99				2			1434.8			96.3	0	1117-1129							K.SQSSLVLIGDAFK.A
494	1	596.3440			67.33				2			900.4			46.8	0	1130-1139							K.AVLEEAEFQR.K
632	1	603.3610			81.75				2			1051.0			47.5	0	1130-1139							K.AVLEEAEFQR.K							Methyl: 5
640	1	672.3820			91.73				2			1060.6			55.3	0	1237-1247							K.VYEDMILAMSR.V							Oxidation: 9
660	1	672.3870			99.16				2			1083.0			35.0	0	1237-1247							K.VYEDMILAMSR.V							Oxidation: 5
473	1	680.3550			54.70				2			876.4			50.0	0	1237-1247							K.VYEDMILAMSR.V							Oxidation: 5, 9
223	1	502.3200			108.14				2			572.0			44.5	0	1248-1257							R.VCGASASPLK.I							Propionamide: 2
1112	1	764.4690			56.01				2			1676.7			33.7	0	1364-1378							K.VIGGLPDVVTIMEGK.T
874	1	772.4470			30.24				2			1340.5			91.5	0	1364-1378							K.VIGGLPDVVTIMEGK.T							Oxidation: 12
568	1	512.3700			156.78				2			983.1			47.9	0	1447-1455							K.IDVTVSVYK.H
Protein 3:							PREDICTED: myomesin-1 [Ovis aries]
Accession:							gi|426253733|ref|XP_004020547.1|														Score:						1211.05
Database:							NRplus_Oa_Jan2013														MW [kDa]:						174.2
Seq. Coverage [%]:							0.138														pI:						5.95426
																					No. of Peptides:						23
Modification(s):								Oxidation, Propionamide, Methyl
Cmpd.	No. of Cmpds.	m/z meas.			Δ				z			Rt [min]			Score	P	Range							Sequence							Modification
					m/z [ppm]
231	1	496.8130			103.42				2			579.1			33.5	0	164-172							K.EAAAYIAQR.N
458	1	659.8830			55.95				2			847.5			55.9	0	173-185							R.NLLASEEGVTASK.Q
289	1	602.8300			56.64				2			650.6			40.8	0	224-233							K.TLEETEAFHK.K
506	1	449.8560			160.00				2			915.4			40.6	0	395-402							R.VVITPEIK.H
779	2	544.8950			158.64				2			1209.6			87.6	0	536-545							R.FPVTGLIEGR.S
475	1	399.8080			156.99				2			880.6			32.8	0	557-564							K.VGIGLPSR.V
631	1	670.3880			43.52				2			1050.8			42.4	0	565-577							R.VSEPVAALDPAEK.A							Methyl: 12
664	1	670.4200			91.26				2			1091.4			48.0	0	565-577							R.VSEPVAALDPAEK.A							Methyl: 3
546	1	663.3990			72.36				2			956.7			76.3	0	565-577							R.VSEPVAALDPAEK.A
197	1	632.8050			51.53				2			539.5			40.1	0	643-652							K.CEAGTENWQR.V							Propionamide: 1
374	1	450.3240			134.44				2			748.9			49.3	0	653-660							R.VNTELPVK.S
997	2	555.8520			102.32				2			1532.5			59.8	0	664-673							R.FALFDLAEGK.S
457	1	486.3370			177.09				2			845.5			56.0	0	770-777							K.TGQSYIFR.V
615	1	782.3990			29.99				2			1028.9			82.3	0	831-844							K.TGGAEITGYYVNYR.E
807	1	620.4230			142.47				2			1247.7			73.6	0	939-949							R.TPVTGYFVDIK.E
274	1	589.7960			44.35				2			627.0			43.4	0	1045-1054							K.DYVPTEDSPR.L
800	1	565.8740			97.55				2			1233.6			81.8	0	1119-1128							K.SELAVEILEK.G
714	1	505.8680			195.91				2			1142.0			32.3	0	1146-1153							K.VNFIFNEK.E
877	1	664.8550			60.35				2			1343.5			31.4	0	1168-1178							R.NTGIIEMFMEK.L							Oxidation: 7
582	1	516.9050			202.37				2			998.7			55.6	0	1329-1338							R.TIALSATDLK.I
161	1	487.8170			102.70				2			495.1			44.7	0	1339-1347							K.IQSTAEGIR.L
812	2	755.9710			57.67				2			1253.6			52.6	0	1445-1459							R.VVGGLPDVVTIQEGK.A
698	1	557.8700			128.71				2			1126.0			50.5	0	1499-1508							K.TAYFTISGVR.T
Protein 4:							PREDICTED: alpha-2-macroglobulin [Ovis aries]
Accession:							gi|426225572|ref|XP_004006939.1|														Score:						453.4
Database:							NRplus_Oa_Jan2013														MW [kDa]:						164.1
Seq. Coverage [%]:							0.058														pI:						5.77204
																					No. of Peptides:						9
Modification(s):								Methyl
Cmpd.	No. of Cmpds.	m/z meas.			Δ				z			Rt [min]			Score	P	Range							Sequence							Modification
					m/z [ppm]
387	1	568.3470			58.27				2			763.8			54.3	0	339-349							K.GATEITTTITK.L
503	1	605.3800			87.01				2			910.1			64.1	0	405-415							R.AQFSITTTNVK.G
879	1	711.4160			57.90				2			1349.8			76.5	0	456-467							R.SNSFVYLEPLPR.E
657	1	644.4160			104.30				2			1077.0			40.9	0	780-792							R.DTGLGLSPTASLR.V
775	1	509.8780			152.57				2			1205.6			37.6	0	817-825							K.ATVLNYLPK.C
502	1	552.3780			129.65				2			907.4			53.3	0	1087-1097							R.SSGSLLNNAIK.G
415	1	596.3420			63.97				2			793.8			44.6	0	1196-1205							R.ALTEDVYQPR.A
505	1	603.3510			65.18				2			914.3			32.3	0	1196-1205							R.ALTEDVYQPR.A							Methyl: 4
282	1	443.7800			125.06				2			640.8			49.8	0	1269-1276							R.YGAATFTR.T
ProteinScape 3.0														Printed:					2013-11-16													1	/		1

## Sheet: Sarc5-2
						Protein Report
Project Info
Name:							167305 - Combifoods - Robert Yu PhD														Date:						2012-02-07
Sample Info & Protocols																						Date:						2012-08-15
Name:							GeLC-MS/MS - (Coopworth 48 h PM_pooled)
Note:							Samples from LU
Search Result Info
Search Result											Location														Search Engine	Database								Ident. Compounds
0.6Da_MethylDE_nrplus_Oa_Jan2013_std_8_1pep_Ama_Acry_CID_2 mis_cleav-ESI._2013-11-15 19:37:41											/167305 - Combifoods - Robert Yu PhD/"GeLC-MS/MS - (Coopworth 48 h PM_pooled)"/The duplicates - Sarc/Sarc5-2_1in2.5_FA_lon_4pre_Tray02-C2_01_639.mgf														Mascot, 2.4.0	NRplus_Oa_Jan2013, NRplus_Oa_Jan2013_20130829.fasta								134/544
Protein 1:							PREDICTED: glycogen debranching enzyme isoform 1 [Ovis aries]
Accession:							gi|426216034|ref|XP_004002274.1|														Score:						3036.41
Database:							NRplus_Oa_Jan2013														MW [kDa]:						174
Seq. Coverage [%]:							0.243														pI:						6.33825
																					No. of Peptides:						54
Modification(s):								Oxidation, Propionamide, Methyl, Deamidated
Cmpd.	No. of Cmpds.	m/z meas.			Δ				z			Rt [min]			Score	P	Range							Sequence							Modification
					m/z [ppm]
487	1	551.9100			176.75				2			1264.0			37.6	0	9-17							R.ILLLNEMEK.L
393	1	559.8870			137.68				2			1029.7			50.8	0	9-17							R.ILLLNEMEK.L							Oxidation: 7
442	1	566.9010			146.87				2			1126.9			42.6	0	9-17							R.ILLLNEMEK.L							Oxidation: 7; Methyl: 8
502	1	640.9130			121.22				2			1328.3			32.3	0	25-34							R.LEQGFELQFR.L							Methyl: 6
482	1	633.9070			125.44				2			1253.6			57.3	0	25-34							R.LEQGFELQFR.L
498	1	956.5350			53.73				2			1317.0			63.7	0	43-59							K.AVTVYTNYPLPGEAFNR.E
506	2	673.4480			104.92				2			1358.3			77.2	0	102-114							K.SGGGYIVVDPILR.V
491	2	719.4450			101.11				2			1278.5			81.5	0	192-203							K.YTWTDVGQLVQK.L
302	1	727.3930			71.99				2			881.0			42.9	0	270-282							R.GVPALIENDHQMN.C							Oxidation: 12
517	1	573.9050			159.77				2			1548.4			58.4	0	287-295							K.VIWEDIFPK.T
158	1	465.7910			79.87				2			618.9			46.3	0	315-322							R.GLLTQENR.K
239	1	472.8220			127.71				2			755.5			42.3	0	315-322							R.GLLTQENR.K							Methyl: 6
272	1	473.3010			100.09				2			804.6			33.1	0	315-322							R.GLLTQENR.K							Methyl: 6; Deamidated: 7
241	1	524.3350			110.43				2			760.1			33.7	0	335-342							K.IIQDPEYR.R							Methyl: 6
163	1	517.3120			82.59				2			632.1			31.0	0	335-342							K.IIQDPEYR.R
52	1	559.3250			51.80				2			433.9			50.6	1	377-385							K.RIEELNSEK.H
121	1	566.3490			79.72				2			554.0			43.4	1	377-385							K.RIEELNSEK.H							Methyl: 8
77	1	481.2990			111.23				2			480.0			34.9	0	378-385							R.IEELNSEK.H
396	2	684.3860			77.24				2			1034.3			77.2	0	470-481							R.NFAEPGSDVYLR.R
449	1	610.8680			107.02				2			1140.5			39.5	0	483-492							R.ELICWGDSVK.L							Propionamide: 4
466	1	774.9560			87.39				2			1196.4			86.4	0	512-524							K.YTEITATYFQGVR.L
478	1	429.8560			190.79				2			1237.2			51.8	0	571-578							R.LGISSLIR.E
67	1	494.5680			62.89				3			457.3			38.0	0	579-591							R.EAMSAYDSHEEGR.L
9	1	499.9480			158.96				3			332.0			35.3	0	579-591							R.EAMSAYDSHEEGR.L							Oxidation: 3
463	1	653.0570			97.14				3			1192.2			65.3	0	659-675							K.GYDELVPHQISVVSEER.F
331	1	529.3640			124.62				2			923.1			77.3	0	772-780							K.IEEVVLEAR.T
416	1	536.3660			112.13				2			1078.0			47.6	0	772-780							K.IEEVVLEAR.T							Methyl: 3
395	1	536.3960			168.07				2			1030.2			57.8	0	772-780							K.IEEVVLEAR.T							Methyl: 2
486	1	707.4390			79.40				2			1263.4			79.8	0	876-889							K.SGSLAVDNADPILK.I							Methyl: 10
409	2	700.4170			59.96				2			1059.4			75.8	0	876-889							K.SGSLAVDNADPILK.I
432	1	700.9220			78.45				2			1107.0			77.4	0	876-889							K.SGSLAVDNADPILK.I							Deamidated: 8
408	2	481.3420			135.25				2			1059.1			63.9	0	890-898							K.IPFASIASR.L
518	1	716.9700			81.52				2			1562.1			91.9	0	899-910							R.LTLAELNQVLYR.C
488	1	721.8820			83.01				2			1275.6			72.9	0	962-973							R.SGDWMIDYVSNR.L
402	2	729.8670			65.03				2			1046.5			71.6	0	962-973							R.SGDWMIDYVSNR.L							Oxidation: 5
417	1	780.4040			31.05				2			1078.9			49.1	0	1025-1038							K.QMSSFVQNGSTFVK.H
335	1	788.4210			55.53				2			929.7			45.5	0	1025-1038							K.QMSSFVQNGSTFVK.H							Oxidation: 2
355	3	788.9050			45.34				2			960.4			67.7	0	1025-1038							K.QMSSFVQNGSTFVK.H							Oxidation: 2; Deamidated: 8
521	1	952.0520			51.14				2			1617.0			31.8	0	1053-1069							R.FSSLPLLSPSLTDVPCR.L							Propionamide: 16
464	2	421.8610			200.24				2			1195.6			57.6	0	1109-1116							R.GLLLITGR.Y
524	1	609.9290			106.78				2			1714.4			87.1	0	1122-1132							R.NIILAFASTLR.H
148	1	516.8190			122.27				2			601.1			31.3	0	1211-1218							R.HMQGIQFR.E							Oxidation: 2
49	2	435.7700			103.18				2			429.7			42.8	0	1221-1228							R.NAGPQIDR.N
232	1	594.7770			55.05				2			744.5			56.3	0	1254-1262							R.FNCGTWMDK.M							Oxidation: 7; Propionamide: 3
407	3	587.8740			93.00				2			1057.8			109.5	0	1280-1291							R.DGSAVEIVGLSK.S
436	3	594.8910			107.32				2			1110.8			91.1	0	1280-1291							R.DGSAVEIVGLSK.S							Methyl: 6
297	1	541.7800			57.75				2			874.8			39.9	0	1322-1329							R.VSYDEWNR.K							Methyl: 5
248	2	534.8090			127.37				2			768.1			53.4	0	1322-1329							R.VSYDEWNR.K
149	1	525.3360			97.22				2			601.8			37.2	1	1330-1337							R.KIQENFEK.L							Methyl: 7
397	1	821.4440			70.90				2			1034.6			100.4	0	1338-1351							K.LFYVSEDPSDVNEK.H
267	1	486.8430			90.05				2			798.6			32.2	1	1407-1415							K.KLLGPLGMK.T							Oxidation: 8
325	1	422.8340			194.72				2			913.0			34.9	0	1408-1415							K.LLGPLGMK.T							Oxidation: 7
45	2	482.2880			90.37				2			420.2			56.2	0	1468-1476							R.LMGPETTAK.T							Oxidation: 2
97	1	489.2760			48.56				2			515.2			43.6	0	1468-1476							R.LMGPETTAK.T							Oxidation: 2; Methyl: 5
Protein 2:							PREDICTED: myomesin-2 [Ovis aries]
Accession:							gi|426256494|ref|XP_004021875.1|														Score:						1918.63
Database:							NRplus_Oa_Jan2013														MW [kDa]:						166.9
Seq. Coverage [%]:							0.192														pI:						5.925
																					No. of Peptides:						31
Modification(s):								Oxidation, Propionamide, Methyl, Deamidated
Cmpd.	No. of Cmpds.	m/z meas.			Δ				z			Rt [min]			Score	P	Range							Sequence							Modification
					m/z [ppm]
379	1	543.3560			141.15				2			992.6			32.6	0	27-35							R.YLLDEYAAK.K
399	1	745.4530			75.84				2			1042.8			85.0	0	62-76							R.AALGETTLGETTLGR.T
224	1	524.8380			100.43				2			737.5			39.5	0	67-76							E.TTLGETTLGR.T
141	1	698.3320			36.57				2			590.7			99.8	0	86-97							R.MSSALEEEAQER.K							Oxidation: 1
152	1	667.3490			61.02				2			606.8			61.6	0	101-112							R.YQSMVAAYGEAK.R							Oxidation: 4
274	1	659.3440			50.33				2			807.3			51.3	0	101-112							R.YQSMVAAYGEAK.R
62	1	433.3280			171.33				2			448.9			37.1	0	141-148							R.LALQHAGR.H
282	1	399.2960			121.18				2			838.9			43.2	0	173-179							R.APEILVR.L
236	1	673.3560			46.84				2			750.2			47.8	0	210-222							K.DGSLICQAGEPGK.Y							Propionamide: 6
511	1	648.3970			95.39				2			1408.2			59.1	0	431-441							K.ESPVIGYFIDR.C
456	1	569.8800			143.55				2			1164.9			59.3	0	462-471							K.YPVTGLFEGR.S
27	1	437.7690			64.67				2			383.4			45.4	0	479-487							R.AVNSAGISR.P
492	1	727.9570			83.66				2			1286.8			69.4	0	491-504							R.VSEAVAALDPVDLR.R
453	1	537.7110			144.09				3			1150.7			82.5	1	491-505							R.VSEAVAALDPVDLRR.L
120	1	555.8040			90.92				2			553.5			55.0	0	569-578							K.SMVGSGSWQR.V							Oxidation: 2
214	1	547.7810			45.61				2			717.2			54.4	0	569-578							K.SMVGSGSWQR.V
8	3	429.7660			52.98				2			329.3			48.5	0	579-586							R.VNAQTAVR.S
221	1	924.4840			33.86				2			734.0			126.6	0	706-723							K.AVNAVGTSENSQESDVIK.V
289	1	931.9940			44.49				2			852.7			38.5	0	706-723							K.AVNAVGTSENSQESDVIK.V							Methyl: 13; Deamidated: 3
473	2	736.4270			78.24				2			1222.2			80.0	0	792-804							K.VEGLTEGSLYEFK.I
328	1	737.7410			32.55				3			920.2			50.7	0	907-928							R.AVNASGVGRPSDTSEPVLVEAR. P
244	1	635.3130			29.41				2			763.8			44.1	0	1087-1097							K.STGVIEMVMDR.F							Oxidation: 7, 9
513	1	682.9450			103.03				2			1436.7			104.7	0	1117-1129							K.SQSSLVLIGDAFK.A
315	1	596.3350			52.23				2			901.1			55.0	0	1130-1139							K.AVLEEAEFQR.K
389	1	603.3980			143.08				2			1025.6			45.2	0	1130-1139							K.AVLEEAEFQR.K							Methyl: 7
337	1	616.3610			50.19				2			933.0			83.3	0	1225-1236							R.GQDVSTLEIAGK.V							Methyl: 8
286	2	609.3230			1.24				2			843.0			60.6	0	1225-1236							R.GQDVSTLEIAGK.V
304	1	680.3520			50.29				2			881.9			59.0	0	1237-1247							K.VYEDMILAMSR.V							Oxidation: 5, 9
132	1	502.3060			80.27				2			570.6			41.0	0	1248-1257							R.VCGASASPLK.I							Propionamide: 2
504	1	772.4870			82.03				2			1337.8			94.0	0	1364-1378							K.VIGGLPDVVTIMEGK.T							Oxidation: 12
255	1	522.8380			81.36				2			782.6			64.6	0	1473-1483							K.LLPAAAPSPAH.-
Protein 3:							PREDICTED: myomesin-1 [Ovis aries]
Accession:							gi|426253733|ref|XP_004020547.1|														Score:						1450.46
Database:							NRplus_Oa_Jan2013														MW [kDa]:						174.2
Seq. Coverage [%]:							0.159														pI:						5.95426
																					No. of Peptides:						27
Modification(s):								Oxidation, Methyl
Cmpd.	No. of Cmpds.	m/z meas.			Δ				z			Rt [min]			Score	P	Range							Sequence							Modification
					m/z [ppm]
280	1	659.8740			42.31				2			836.4			104.4	0	173-185							R.NLLASEEGVTASK.Q
171	1	602.7990			5.21				2			645.9			53.3	0	224-233							K.TLEETEAFHK.K
371	1	604.9500			198.89				2			980.6			38.2	0	326-337							K.GEVSAYASVVVK.R
327	1	449.8440			133.32				2			914.6			40.0	0	395-402							R.VVITPEIK.H
471	1	544.8960			160.47				2			1211.3			81.1	0	536-545							R.FPVTGLIEGR.S
299	1	399.7880			106.96				2			879.3			39.2	0	557-564							K.VGIGLPSR.V
400	1	670.4110			77.83				2			1042.9			71.0	0	565-577							R.VSEPVAALDPAEK.A							Methyl: 12
426	1	670.4310			107.67				2			1094.6			57.7	0	565-577							R.VSEPVAALDPAEK.A							Methyl: 3
458	1	677.4220			81.71				2			1175.3			44.8	0	565-577							R.VSEPVAALDPAEK.A							Methyl: 3, 12
353	2	663.4220			107.03				2			957.6			75.9	0	565-577							R.VSEPVAALDPAEK.A
234	1	450.3220			130.00				2			746.4			49.6	0	653-660							R.VNTELPVK.S
516	1	555.8870			165.29				2			1528.1			63.3	0	664-673							R.FALFDLAEGK.S
425	1	802.8940			0.30				2			1092.1			33.5	0	717-730							R.NTDTSVVVTWEEPK.D
288	1	486.2920			84.54				2			848.6			61.9	0	770-777							K.TGQSYIFR.V
330	1	476.2820			101.10				2			922.0			37.7	0	819-826							R.DSMVLGWK.Q							Oxidation: 3
391	1	782.4170			53.00				2			1028.2			66.6	0	831-844							K.TGGAEITGYYVNYR.E
210	2	471.3030			99.36				2			710.3			39.9	0	845-853							R.EVIDGVPGR.W
483	1	620.4120			124.74				2			1255.1			62.1	0	939-949							R.TPVTGYFVDIK.E
237	1	596.8090			52.50				2			751.3			30.4	0	1045-1054							K.DYVPTEDSPR.L							Methyl: 6
475	1	565.8900			125.83				2			1229.4			63.8	0	1119-1128							K.SELAVEILEK.G
446	1	505.8650			189.97				2			1136.6			32.3	0	1146-1153							K.VNFIFNEK.E
477	1	553.8840			136.80				2			1233.9			41.6	0	1293-1302							K.DAGIYEVVLK.D
383	1	516.8840			161.74				2			999.8			60.2	0	1329-1338							R.TIALSATDLK.I
82	1	487.8120			92.45				2			491.6			48.6	0	1339-1347							K.IQSTAEGIR.L
359	1	559.3490			149.57				2			966.1			32.0	0	1400-1408							K.YVMELFDGK.T							Oxidation: 3
481	2	755.9850			76.19				2			1249.8			76.1	0	1445-1459							R.VVGGLPDVVTIQEGK.A
441	1	557.8660			121.54				2			1124.6			45.2	0	1499-1508							K.TAYFTISGVR.T
Protein 4:							PREDICTED: alpha-2-macroglobulin [Ovis aries]
Accession:							gi|426225572|ref|XP_004006939.1|														Score:						618.3
Database:							NRplus_Oa_Jan2013														MW [kDa]:						164.1
Seq. Coverage [%]:							0.083														pI:						5.77204
																					No. of Peptides:						11
Modification(s):								Oxidation
Cmpd.	No. of Cmpds.	m/z meas.			Δ				z			Rt [min]			Score	P	Range							Sequence							Modification
					m/z [ppm]
250	1	716.9230			85.19				2			770.0			88.0	0	326-338							K.IQEEGTEVELTGK.G
242	1	568.3760			109.30				2			761.0			63.2	0	339-349							K.GATEITTTITK.L
320	1	605.3590			52.32				2			909.2			65.5	0	405-415							R.AQFSITTTNVK.G
505	1	711.4460			100.08				2			1352.1			57.8	0	456-467							R.SNSFVYLEPLPR.E
419	1	706.9420			84.96				2			1082.3			35.5	0	705-717							R.QPLLASPALAEMR.R							Oxidation: 12
418	1	644.4000			79.47				2			1080.3			42.4	0	780-792							R.DTGLGLSPTASLR.V
470	1	509.8880			172.19				2			1210.7			45.7	0	817-825							K.ATVLNYLPK.C
256	1	605.8760			84.26				2			782.9			55.2	0	940-950							K.LPPNVVEESAR.A
318	1	552.3680			111.54				2			905.0			69.2	0	1087-1097							R.SSGSLLNNAIK.G
261	1	596.3230			32.11				2			788.1			51.1	0	1196-1205							R.ALTEDVYQPR.A
167	1	443.7750			113.79				2			636.4			44.8	0	1269-1276							R.YGAATFTR.T
Protein 5:							Keratin 10 Type I Cytoskeletal (tentative) cs39 [Ovis aries]
Accession:							gi|999000082|gb|99900000.82|														Score:						139.33
Database:							NRplus_Oa_Jan2013														MW [kDa]:						56.3
Seq. Coverage [%]:							0.053														pI:						4.91262
																					No. of Peptides:						3
Cmpd.	No. of Cmpds.	m/z meas.			Δ				z			Rt [min]			Score	P	Range							Sequence							Modification
					m/z [ppm]
401	1	516.3880			165.04				2			1043.1			53.7	0	240-248							R.VLDELTLTK.T
160	1	683.3220			-28.53				2			622.0			40.5	1	305-315							R.SQYEQLAEKNR.R
382	1	555.3000			92.67				2			997.4			45.2	0	317-325							R.DAEAWFNEK.S
Protein 6:							PREDICTED: LOW QUALITY PROTEIN: plectin [Ovis aries]
Accession:							gi|426235979|ref|XP_004011953.1|														Score:						124.04
Database:							NRplus_Oa_Jan2013														MW [kDa]:						514.3
Seq. Coverage [%]:							0.007														pI:						6.11608
																					No. of Peptides:						3
Cmpd.	No. of Cmpds.	m/z meas.			Δ				z			Rt [min]			Score	P	Range							Sequence							Modification
					m/z [ppm]
184	1	555.8810			125.38				2			673.4			39.0	0	1618-1628							K.AQLEPVASPAK.K
206	1	648.8320			38.60				2			706.7			54.1	0	2995-3006							K.GGELVYTDSEAR.D
215	1	451.8240			162.20				2			718.5			30.9	0	3138-3145							R.LTVDEAVR.A
Protein 7:							PREDICTED: fructose-bisphosphate aldolase A isoform 1 [Ovis aries]
Accession:							gi|426254527|ref|XP_004020928.1|														Score:						95.19
Database:							NRplus_Oa_Jan2013														MW [kDa]:						39.4
Seq. Coverage [%]:							0.06														pI:						9.3149
																					No. of Peptides:						2
Cmpd.	No. of Cmpds.	m/z meas.			Δ				z			Rt [min]			Score	P	Range							Sequence							Modification
					m/z [ppm]
300	1	666.9080			81.12				2			879.3			64.6	0	29-42							K.GILAADESTGSIAK.R
150	1	401.3040			146.85				2			604.0			30.6	0	305-312							R.ALQASALK.A
Protein 8:							beta-casein, partial [Ovis aries]
Accession:							gi|499144288|gb|AGL76768.1|														Score:						66.46
Database:							NRplus_Oa_Jan2013														MW [kDa]:						5
Seq. Coverage [%]:							0.356														pI:						9.69608
																					No. of Peptides:						1
Cmpd.	No. of Cmpds.	m/z meas.			Δ				z			Rt [min]			Score	P	Range							Sequence							Modification
					m/z [ppm]
525	1	891.5550			60.49				2			1772.8			66.5	1	30-45							L.YQEPVIGPVRGPFPIL.-
Protein 9:							glycogen myophosphorylase [Ovis aries]
Accession:							gi|2352268|gb|AAB68800.1|														Score:						65.32
Database:							NRplus_Oa_Jan2013														MW [kDa]:						97.2
Seq. Coverage [%]:							0.011														pI:						6.69676
																					No. of Peptides:						1
Cmpd.	No. of Cmpds.	m/z meas.			Δ				z			Rt [min]			Score	P	Range							Sequence							Modification
					m/z [ppm]
310	1	527.7920			87.85				2			894.1			65.3	0	325-333							R.TNFDAFPDK.V
Protein 10:							PREDICTED: triosephosphate isomerase [Ovis aries]
Accession:							gi|426227020|ref|XP_004007628.1|														Score:						62.12
Database:							NRplus_Oa_Jan2013														MW [kDa]:						22.8
Seq. Coverage [%]:							0.056														pI:						5.44082
																					No. of Peptides:						1
Cmpd.	No. of Cmpds.	m/z meas.			Δ				z			Rt [min]			Score	P	Range							Sequence							Modification
					m/z [ppm]
124	1	602.8340			57.29				2			556.9			62.1	0	160-171							K.SNVSDAVAQSAR.I
ProteinScape 3.0														Printed:					2013-11-16													1	/		1

[truncated: 21 more sheets: Sarc6-1, Sarc6-2, Sarc7-1, Sarc7-2, Sarc8-1, Sarc8-2, Sarc9-1, Sarc9-2, Sarc10-1, Sarc10-2, Sarc11-1, Sarc11-2, Sarc12-1, Sarc12-2, Sarc13-1, Sarc13-2, Sarc14-1, Sarc14-2, Sarc15-1, Sarc15-2 …]
