# Supplementary material for: Data for in-depth characterisation of the lamb meat proteome from longissimus lumborum
Source: Data Brief. 2015 Feb 20;3:143–8. doi: 10.1016/j.dib.2015.02.006 (PMC4510072; doi:10.1016/j.dib.2015.02.006)
Supplement: Supplementary file 1 — Supplementary data [file mmc1.zip › Supple_data_1c_Myo_s1-15_lamb_LL_prot_YMCD.xlsx]

## Sheet: Myo1-1
						Protein Report
Project Info
Name:							167305 - Combifoods - Robert Yu PhD														Date:						2012-02-07
Sample Info & Protocols																						Date:						2012-08-15
Name:							GeLC-MS/MS - (Coopworth 48 h PM_pooled)
Note:							Samples from LU
Search Result Info
Search Result											Location														Search Engine	Database								Ident. Compounds
0.6Da_MethylDE_nrplus_Oa_Jan2013_std_8_1pep_Ama_Acry_CID_2 mis_cleav-ESI._2013-11-15 19:36:12											/167305 - Combifoods - Robert Yu PhD/"GeLC-MS/MS - (Coopworth 48 h PM_pooled)"/The duplicates - pellet_SDS-soluble/Myo1-1_1in7_FA_lon_4pre_Tray02-B2_01_542.mgf														Mascot, 2.4.0	NRplus_Oa_Jan2013, NRplus_Oa_Jan2013_20130829.fasta								366/903
Protein 1:							PREDICTED: titin [Ovis aries]
Accession:							gi|426220782|ref|XP_004004591.1|														Score:						15598.5
Database:							NRplus_Oa_Jan2013														MW [kDa]:						3812.6
Seq. Coverage [%]:							0.089														pI:						5.9361
																					No. of Peptides:						299
Modification(s):								Oxidation, Propionamide, Methyl, Deamidated
Cmpd.	No. of Cmpds.	m/z meas.			Δ				z			Rt [min]			Score	P	Range							Sequence							Modification
					m/z [ppm]
717	1	712.9280			66.97				2			1275.7			61.6	0	1566-1578							R.ATGNPNPDIVWLK.N
429	1	672.3730			43.57				2			869.5			72.3	0	1786-1797							K.SLVEESQLPEGR.K
89	1	437.7280			-16.16				2			423.8			52.3	0	1839-1846							R.VLEGETAR.F
78	1	630.8180			-11.33				2			401.2			41.1	0	1951-1961							K.VDRPVDTTETK.E
161	1	539.2610			8.22				2			514.4			52.1	0	1977-1985							K.VSEESEELR.S
232	1	544.3120			78.54				3			611.5			34.2	0	2071-2085							R.IQSQTVGQGSDAHFR.V
834	1	651.9470			92.01				2			1472.4			67.1	0	2247-2258							K.LIVEGAVVEFVK.E
756	1	641.8910			29.75				2			1331.7			66.1	0	2342-2353							R.PIAILQGLSDQK.V
798	1	695.9140			84.22				2			1399.4			52.0	0	2366-2377							K.VSLENVEGVWMK.D
800	1	710.4280			27.71				2			1402.2			38.1	0	2427-2439							R.VSVYSVDVITPLK.D
477	1	515.8340			80.29				2			935.2			31.2	0	2455-2464							K.VSVPDVTSVK.W
459	1	608.8150			40.67				2			908.0			70.8	0	2670-2679							K.LDDIGEYTYK.V
652	1	600.9060			88.24				2			1180.0			33.5	0	2864-2873							K.LFVETLHITK.T
703	1	625.4110			100.17				2			1255.8			30.9	0	2953-2963							K.VTPIMITSMLK.D							Oxidation: 9
521	1	571.3160			34.96				2			995.5			44.9	0	3077-3086							K.DGQELPLVDR.I
811	1	690.4010			30.29				2			1418.5			87.6	0	4403-4414							R.SANYVTTLEILR.T
781	1	534.8570			37.77				2			1367.5			34.9	0	4595-4604							K.IASLEIPLAK.L							Methyl: 5
831	1	631.3980			75.07				2			1469.8			57.9	0	4660-4670							K.GSPVIQVTWFK.N
213	1	531.8310			105.44				2			583.2			32.1	0	4674-4682							K.ELTESNTIR.M
752	1	608.8780			75.15				2			1324.1			54.8	0	4846-4856							R.GSEPISVTWLK.G
807	1	615.8790			63.21				2			1410.2			42.9	0	4846-4856							R.GSEPISVTWLK.G							Methyl: 3
757	1	652.9430			109.20				2			1334.0			38.6	0	5007-5017							R.DIAPFFTKPLR.N
265	2	604.3230			53.92				2			653.5			60.2	0	5018-5028							R.NVDSVVSGTCR.L							Propionamide: 10
376	1	422.7610			51.79				2			794.4			37.2	0	5033-5040							K.IAGSLPMR.V
630	1	671.3820			57.33				2			1152.7			43.1	0	5124-5135							K.STFQGSTPFTIR.W
46	1	559.2740			51.59				2			352.6			31.8	0	5167-5176							K.TADSGTYTCK.V							Propionamide: 9
423	1	532.8400			93.13				2			861.2			58.8	0	5397-5407							R.GGTAAFQATLK.G
858	1	607.9160			90.80				2			1564.3			56.8	0	5408-5418							K.GSLPITVTWLK.D
321	1	544.8310			88.56				2			723.7			39.5	0	5512-5521							K.DGQELTLGQK.Y
724	1	588.3630			25.96				2			1285.5			54.7	0	5524-5534							K.ISVTDTVSILK.I
540	1	579.8730			72.10				2			1022.8			49.8	0	5686-5697							K.ALVGGTAPMTIK.W
392	1	587.8510			38.02				2			819.1			50.0	0	5686-5697							K.ALVGGTAPMTIK.W							Oxidation: 9
738	1	588.3670			62.54				2			1305.5			69.2	0	5904-5913							R.VSVFNLNINR.C
518	1	579.9040			78.88				2			992.5			82.7	1	5950-5959							K.KIENITTVLK.S
544	2	679.9090			58.31				2			1027.7			42.3	0	6127-6138							R.VLDQNIPPSFTK.K
848	1	710.4100			34.94				2			1496.6			59.4	0	6157-6169							K.VSGSLPISAQWFK.D
506	1	681.8850			53.35				2			973.0			34.5	0	6236-6247							R.QQAIPDSTVEFK.A
733	1	739.9180			51.46				2			1299.1			44.1	0	6624-6636							K.VAGTPELSVEWYK.D
322	2	655.3370			46.90				2			724.6			67.8	0	6682-6693							K.SSCTAVVDVSDR.M							Propionamide: 3
686	1	692.9440			70.17				2			1229.1			80.9	0	6782-6794							R.AVLAVQEPPSFVK.E
685	1	525.8290			53.73				2			1228.9			40.7	0	6806-6814							R.NITFTSVIR.G
851	1	816.4560			37.93				2			1510.8			98.0	0	7024-7037							R.TYFTNNVATLVFNK.V
283	1	707.2940			-35.87				2			677.9			73.5	0	7038-7049							K.VNINDSGEYTCK.A							Propionamide: 11
40	1	532.8230			109.69				2			348.1			61.4	0	7050-7060							K.AENSIGTASSK.T
254	1	622.7790			-2.80				2			641.4			60.9	0	7298-7307							R.NDSELHESWK.Y
618	1	551.0520			111.13				3			1134.8			38.0	0	7353-7368							K.APPVFTQKPSPIGALK.G
808	1	736.9110			25.09				2			1410.5			46.3	0	7531-7543							R.ECSAILTVLEPAR.I							Propionamide: 2
561	1	444.8160			106.30				2			1051.2			34.2	0	7635-7642							R.VVAPSFIR.K
492	1	536.3640			97.93				2			959.1			66.3	0	7969-7978							K.NNVASLVINK.V
795	1	767.4620			39.79				2			1388.2			64.3	0	8157-8170							K.MTLVENTATLTVLK.I
194	1	400.7430			34.29				2			559.3			34.0	0	8226-8233							K.IGGSPEIK.V
200	1	669.8350			50.24				2			563.9			56.8	0	8564-8575							K.DSCTASVQVSDR.T							Propionamide: 3
654	1	703.4120			49.26				2			1183.6			83.1	0	9170-9182							R.VAGSQPISVAWYK.N
759	2	661.8950			54.70				2			1335.4			52.4	0	9351-9361							K.LFFVSEPQSIR.V
829	1	668.9070			60.37				2			1458.9			40.7	0	9351-9361							K.LFFVSEPQSIR.V							Methyl: 6
397	1	498.3010			42.85				2			824.1			56.9	0	9374-9383							K.VGGDPIPNVK.W
611	1	501.8010			122.97				2			1125.1			32.4	0	9494-9501							R.MYGITDFR.G
560	1	614.9060			73.18				2			1051.1			62.2	0	9547-9557							R.LSQTEPVTLIK.D
670	1	607.3780			75.06				2			1210.3			32.2	0	9637-9646							K.LTVIEPAWER.H
559	1	602.3620			66.33				2			1048.2			46.2	0	9726-9735							R.IEAEPIQFTR.R
99	1	382.7600			12.85				2			438.7			37.7	0	10226-10232							K.KPVPVPK.K
498	1	453.3540			131.11				2			963.9			30.2	0	10336-10344							K.VPVPVPVAK.K
681	1	534.3710			83.10				2			1222.8			60.1	0	12136-12144							K.LIVEELPVR.F
824	1	548.4190			139.97				2			1440.5			30.1	0	12136-12144							K.LIVEELPVR.F							Methyl: 4, 5
410	1	473.7890			75.43				2			842.1			35.2	0	12443-12450							R.EANVIWSK.G
563	1	403.2950			111.19				2			1056.1			40.1	0	12498-12504							R.LFVTGIR.L
551	1	639.8190			4.79				2			1041.4			55.6	0	12565-12575							R.EVTMDDISQIK.A
657	1	641.3730			51.61				2			1189.2			66.2	0	12589-12599							K.VLEADPYFTVK.L
723	1	648.4060			89.88				2			1283.2			42.2	0	12589-12599							K.VLEADPYFTVK.L							Methyl: 3
467	1	542.8060			48.49				2			922.9			33.6	0	12628-12637							K.DGEELLPSPK.H
126	1	430.2510			36.63				2			467.9			44.3	0	12673-12680							K.ANVTVEAR.L
224	1	468.2820			66.44				2			598.8			49.2	0	12751-12759							K.VSFQAANAK.S
569	1	616.9060			64.70				2			1062.2			43.7	1	12862-12872							K.FLTPLKDVTAK.E
715	1	720.4200			63.20				2			1271.6			65.7	0	12942-12954							K.LTVLEGDPYFTGK.L
486	1	781.9040			12.67				2			947.2			56.3	0	13101-13115							R.LDQTGGVDFQAANVK.S
304	1	526.8680			112.80				2			702.1			56.2	0	13561-13570							R.AAAHLTVIEK.L
646	1	729.9210			62.52				2			1173.6			45.3	0	13654-13666							K.SAANLIVEEEDLR.I
285	1	678.3350			13.99				2			678.6			81.6	0	13975-13986							K.TVDTTAEQTSFR.I
465	1	474.8240			94.18				2			920.1			36.9	0	14052-14059							K.IIGYVVER.R
636	1	470.8250			163.60				2			1160.9			36.4	0	14087-14094							K.GGVEYLFR.V
837	1	602.3490			41.41				2			1475.5			42.8	0	14534-14543							K.SIFLTWDPPK.H
318	1	690.9420			66.71				2			719.7			36.6	0	14888-14901							R.VLAENLAGPGKPSK.S
823	1	605.8450			36.26				2			1438.8			62.3	0	14946-14955							K.IDSYVIEMLK.T
638	1	613.8760			90.43				2			1163.6			44.0	0	14946-14955							K.IDSYVIEMLK.T							Oxidation: 8
577	1	697.8690			10.42				2			1073.2			95.8	0	15383-15395							R.ADAGVYTITLENK.L
309	1	463.2990			99.08				2			708.1			31.6	0	15605-15613							K.AVDPIDAPK.V
203	1	434.8040			74.08				2			567.9			35.0	1	15659-15665							K.RVEPLVR.R
860	1	746.4090			42.14				2			1579.3			37.1	0	15859-15871							K.DNGSPILGYWLEK.R
432	1	595.3120			17.40				2			875.3			48.5	0	15972-15981							K.QLVGTNEWSR.C
407	1	667.9350			35.39				2			837.5			54.5	0	16055-16067							R.IPAVVTGRPVPTK.V
377	1	722.4110			31.68				2			798.7			59.1	0	16366-16378							K.NETVIEKPSDALK.I
413	1	495.2890			29.55				2			844.7			37.1	0	16521-16528							K.VVIQDPYR.T
503	1	459.2860			87.95				2			969.6			30.7	0	16591-16598							K.GVEFNVPR.L
387	1	470.3180			140.25				2			813.4			38.4	0	16839-16847							K.VMDVPGPPK.D
471	1	623.3600			43.41				2			928.9			56.7	0	16922-16933							R.FGVGAPAETIQR.T
367	1	431.2670			8.65				2			782.2			32.8	0	17148-17156							R.PGPPVGPIK.F
621	1	616.8720			56.20				2			1139.3			41.9	0	17348-17359							R.DPIAPPGPPFPK.V
679	1	665.3700			48.26				2			1219.4			41.3	0	17366-17377							K.SSADLEWSPPLK.D
425	1	365.3050			158.55				2			863.0			32.2	0	17411-17417							K.LVVTGLK.E
507	1	601.8680			63.08				2			974.7			35.6	0	17519-17529							R.SHQGVYSLLAK.N
603	1	647.8770			52.26				2			1114.0			64.5	0	17593-17603							R.AWTPVTYTVTR.H
393	1	633.3430			-13.69				2			820.0			62.9	0	17604-17615							R.HNATVQGLIQGK.A
248	1	511.7580			14.85				2			632.3			49.9	0	17697-17705							K.VTSDNLMSR.K
502	1	510.8280			99.31				2			967.8			72.1	0	17763-17772							R.VGEAFALTGR.Y
76	1	504.2360			-25.54				2			398.0			42.8	0	18314-18322							R.VAAENQYGR.G
581	1	435.8410			124.88				2			1081.5			30.7	0	18447-18454							K.LIEGLVVK.A
398	1	605.3130			36.44				2			824.4			93.3	0	18580-18591							K.DTWGVVSSGSSK.T
760	1	732.4620			47.73				2			1338.0			73.4	0	18615-18629							K.IGIGPPLDSVPTVAK.H
596	1	757.8730			17.52				2			1104.9			65.8	0	18660-18673							K.SDGGSPITGYYLER.R
488	1	623.8700			72.21				2			953.5			61.6	0	18797-18807							R.VPGLIEGNEYR.F
517	1	538.8510			68.32				2			991.9			47.1	0	18886-18894							R.VNIIHDLPR.V
697	1	744.3930			34.24				2			1246.0			70.1	0	18993-19004							K.ANLLANNEYYFR.V
332	1	500.8260			77.26				2			735.1			50.2	0	19011-19020							K.VGVGPTIETK.T
556	1	686.3620			58.69				2			1044.2			46.6	0	19096-19105							K.CVENQIYEFR.V							Propionamide: 1
444	1	408.8250			151.42				2			890.0			39.4	0	19138-19145							K.LSGVLTVK.A
82	1	517.7530			-12.12				2			408.8			42.5	1	19169-19177							K.DKDATDLTR.S
749	1	634.3610			36.74				2			1319.7			49.7	0	19291-19300							R.LIEGNEYIFR.V							Methyl: 6
680	4	627.3690			62.38				2			1221.4			63.8	0	19291-19300							R.LIEGNEYIFR.V
409	1	436.2750			49.43				2			841.6			42.5	0	19574-19581							K.VGIDNVVR.K
622	1	646.3790			47.56				2			1141.6			51.2	0	19607-19618							K.YSLTLVNPAGEK.A
526	1	620.8720			47.02				2			1006.3			70.1	0	19626-19637							R.VLDTPGPVSDLK.V
295	1	539.8060			21.72				2			689.7			51.0	1	19735-19743							R.KLEVTEMTK.N
865	1	668.9270			54.67				2			1709.3			32.0	0	19744-19755							K.NSAVLAWLPPLR.D
778	1	522.8910			138.47				2			1364.6			70.9	0	19786-19795							K.DLSLVVTGLK.E
440	1	456.8180			112.29				2			885.5			40.5	0	19808-19816							R.NAVGVSLPR.E
727	1	593.4060			95.70				2			1290.0			58.5	0	19833-19842							K.ILMPEQITIK.A
601	1	537.3770			117.83				2			1112.5			51.4	0	19881-19890							K.ADNSSILIIK.D
843	1	624.3780			68.63				2			1488.4			83.5	0	19968-19979							R.GDWVTALASVTK.T
790	1	618.3890			74.75				2			1382.2			45.1	0	19987-19996							K.LIPGQEYIFR.V
588	1	588.3510			54.44				2			1092.2			47.7	0	20003-20013							R.FGISEPLTSPK.M
688	1	595.3510			40.66				2			1231.4			35.0	0	20003-20013							R.FGISEPLTSPK.M							Methyl: 5
753	1	559.8640			118.48				2			1325.1			39.2	0	20018-20027							K.FPFGVPSEPK.N							Methyl: 8
674	1	552.8450			99.77				2			1214.3			43.9	0	20018-20027							K.FPFGVPSEPK.N
642	1	509.8400			102.71				2			1171.1			54.5	0	20135-20143							K.STVSLVWAR.P
565	1	622.4110			79.53				2			1057.9			37.6	0	20135-20145							K.STVSLVWARPK.H
645	1	607.3970			130.22				2			1172.3			53.8	0	20152-20161							K.IIGYFVEACK.L							Propionamide: 9
403	1	629.3570			1.45				2			832.3			40.7	0	20263-20274							K.DGTLLKPSEGIK.M
364	1	490.3010			49.82				2			779.4			43.2	0	20351-20358							E.ITNYIVDK.R							Methyl: 7
296	1	568.3300			5.05				2			691.3			40.8	1	20351-20359							E.ITNYIVDKR.E							Methyl: 7
718	1	772.4290			9.12				2			1276.8			68.4	0	20399-20413							K.YGVGDPILTEPAIAK.N
491	1	750.8690			22.78				2			958.3			64.4	0	20480-20492							K.ATGLQEGTEYEFR.V
696	1	551.3020			68.58				2			1244.9			50.3	0	20675-20683							K.STDFDTFLR.C
594	1	718.4510			55.13				2			1102.9			54.8	0	20714-20727							K.VLDTPGPPVNVTVK.E
476	1	606.8780			83.78				2			934.4			51.8	0	20811-20822							K.ASETPGPVVDLK.V
286	1	411.7390			42.66				2			678.8			47.0	0	21087-21094							K.YGVGEGLK.S
761	1	757.3950			19.42				2			1338.9			49.5	0	21168-21180							K.VTGLTEGLEYEFR.V
659	1	637.3910			75.35				2			1192.3			73.4	0	21219-21229							R.NSVTLVWTEPK.Y
416	1	549.3190			58.95				2			849.9			33.7	0	21236-21244							K.LTGYIVEMR.D							Oxidation: 8
587	1	541.3520			116.09				2			1091.7			57.3	0	21236-21244							K.LTGYIVEMR.D
125	1	483.2720			32.75				2			467.6			46.3	0	21477-21485							R.VSAVNQYGK.G
496	1	757.3710			4.34				2			961.4			88.5	0	21564-21576							K.VTGLQEGNTYEFR.V
585	1	777.4020			-1.60				2			1090.9			80.5	0	21583-21598							K.AGIGPPSNASDPVLMK.D
340	1	670.8440			15.94				2			749.0			39.8	0	21599-21611							K.DVAYPPGPPSNAR.V
787	1	695.9220			64.88				2			1375.1			59.7	0	21661-21672							R.ITEFVVPDLETK.E
836	1	702.9070			31.76				2			1475.1			43.9	0	21661-21672							R.ITEFVVPDLETK.E							Methyl: 10
665	1	610.8540			54.31				2			1200.8			56.1	0	21776-21786							K.FVMTIENPAGK.K							Methyl: 6
593	1	603.8600			77.84				2			1100.6			60.1	0	21776-21786							K.FVMTIENPAGK.K
745	1	789.8640			-3.15				2			1313.0			44.4	0	21859-21871							K.VTGLSEGCEYFFR.V							Propionamide: 8
555	1	607.3860			58.28				2			1043.9			50.9	0	21910-21920							K.STVSLAWPKPK.H
428	1	575.3540			64.72				2			869.2			58.2	0	21927-21936							K.ITGYVIEAQR.K
788	1	672.8680			34.14				2			1376.8			43.9	0	21989-21999							K.EQTMLPELDLR.G
375	1	582.2920			6.52				2			794.1			54.6	0	22062-22072							R.SDSGPYPLTAR.N
475	1	709.9200			22.91				2			933.3			70.4	0	22189-22203							K.VPGPPGTPQVAAVTK.D
667	1	573.8850			128.42				2			1202.2			53.9	0	22232-22241							R.NGILWQTVSK.A							Deamidated: 1
623	1	573.3670			83.19				2			1142.4			62.8	0	22232-22241							R.NGILWQTVSK.A
695	1	708.3850			58.30				2			1243.6			72.9	0	22251-22263							K.SSGLTDGIAYEFR.V
192	1	466.7550			16.87				2			556.4			43.9	0	22264-22272							R.VIAENMAGK.G
41	1	552.7970			30.37				2			348.6			42.0	1	22429-22438							K.DGKELENTAK.L
545	1	611.3510			38.72				2			1031.2			70.1	0	22443-22453							K.IADFSTNLVNK.D
571	1	820.9250			31.21				2			1065.9			66.0	0	22459-22475							R.DGGAYTLTATNPGGFAK.H
791	1	780.4640			49.93				2			1382.7			62.4	0	22531-22544							R.LAWTNVASEVQLTK.L
519	1	656.3640			31.73				2			993.0			52.4	0	22860-22871							K.YILTIENSSGSK.S
462	1	640.3750			41.76				2			913.1			66.3	0	22879-22890							R.VLDTPGPPQDLK.V
335	1	496.8170			86.16				2			739.5			44.9	0	22914-22921							K.INNYIVEK.R
543	1	458.8270			109.55				2			1025.8			39.5	0	22986-22993							K.ITLVDVTR.N
702	1	640.8980			75.55				2			1253.2			68.3	0	23011-23021							R.ILGYIVEMQSK.G
755	1	861.9540			20.31				2			1327.1			52.1	0	23213-23228							R.DTSTTSWQIVSATVAR.T
711	1	742.4480			49.31				2			1262.5			88.0	0	23271-23285							K.VPGPPGTPFVTLSSK.D
330	1	493.8360			124.48				2			731.3			30.5	0	23303-23310							K.VIGYHLER.K
606	1	758.3200			-41.84				2			1118.7			68.9	0	23333-23345							K.TTGLDEGVEYEFR.V
460	1	699.9080			9.73				2			912.2			74.7	0	23346-23359							R.VSAENIVGIGKPSK.V
163	1	455.7760			89.80				2			517.1			46.1	0	23360-23367							K.VSESYVAR.D
500	1	488.3210			111.53				2			966.7			39.3	0	23384-23391							R.NSVTLQWK.K
361	1	461.8100			95.63				2			775.2			36.9	0	23401-23408							K.ITGYIVEK.K
262	1	525.8670			102.08				2			649.2			35.2	1	23401-23409							K.ITGYIVEKK.E
26	1	536.7460			-15.89				2			327.4			39.0	0	23511-23520							K.GDHELSSTAR.L
528	1	578.3630			111.99				2			1008.4			48.4	0	23525-23535							K.STDFATSLSVK.D
508	1	788.4270			35.92				2			976.2			44.3	0	23648-23662							K.YGVGEPLESEPVTAK.N
214	1	458.3110			109.27				2			585.4			53.5	0	23673-23681							K.APEVTAVTK.D
452	1	657.3640			47.45				2			901.9			84.3	0	23942-23953							K.YTLTLENSSGTK.S
582	1	640.4140			74.25				2			1083.8			39.0	0	23961-23972							R.VLDTPSPPVNLK.V
227	1	632.3510			63.02				2			600.9			36.9	0	24010-24020							K.SYAAVVTNCHK.N							Propionamide: 9
272	1	511.3140			51.88				2			662.5			32.0	0	24058-24067							K.VAEVPQPPGK.I
325	1	459.7900			90.96				2			727.1			39.5	0	24068-24075							K.ITVDDVTR.N
693	1	668.3860			22.92				2			1239.3			84.8	0	24093-24103							K.IIQYIVEMQAK.H
533	1	676.3670			-1.68				2			1013.4			59.8	0	24093-24103							K.IIQYIVEMQAK.H							Oxidation: 8
584	1	449.3520			133.48				2			1086.2			32.0	0	24147-24155							R.SLAVPIVAK.D
300	1	543.8270			14.82				2			697.6			34.3	1	24385-24393							P.VIGYHLEKK.E
549	1	581.8780			87.72				2			1036.7			57.7	0	24428-24438							R.VYAENIVGIGK.A
328	1	605.3700			85.45				3			728.9			72.3	0	24530-24548							K.NAAGAISKPSDSTGPITAR.D
487	1	517.8430			111.83				2			948.1			56.1	0	24622-24630							R.IDGGQYILR.A
530	1	716.4020			26.60				3			1010.9			74.8	0	24646-24666							K.VLDRPGPPEGPVQVTGVTAEK.C							Deamidated: 13
762	1	795.4310			19.09				2			1343.1			63.8	0	24730-24744							K.YGVGEPLESAPVLMK.N
816	1	802.4590			44.06				2			1424.4			40.0	0	24730-24744							K.YGVGEPLESAPVLMK.N							Methyl: 5
662	1	533.3800			134.61				2			1196.4			42.1	0	24745-24754							K.NPFVLPGPPK.N
542	1	724.9250			22.05				2			1025.6			73.2	0	25043-25056							K.VLDTPGPPQNLAVK.E
730	1	645.8990			60.46				2			1294.5			49.6	0	25175-25185							R.ILGYVVEMQPK.G							Methyl: 7
578	1	524.8320			85.16				2			1075.2			42.8	0	25238-25246							K.DLTIQPSFK.L
437	1	542.8790			105.59				2			882.9			46.1	0	25294-25303							K.TATSTILHIK.E
257	1	494.2780			96.80				2			643.8			47.3	0	25402-25409							K.TGSEYQFR.I
350	1	490.7790			46.85				2			761.3			48.4	0	25705-25713							R.SDGGQYILK.L
722	1	611.3980			103.13				2			1281.4			45.3	0	25797-25806							K.LLPGNEYIFR.V
694	1	815.4070			-25.47				2			1240.2			65.9	0	25813-25827							K.YGIGEPLESEPVIAR.N
676	1	663.7360			75.06				3			1216.4			44.3	0	25948-25966							R.SSVSLAWNKPIYDGGAPVK.G
44	1	456.2720			46.26				2			350.8			35.5	0	26064-26071							K.GRPEPEVK.W
401	1	670.3600			47.65				2			829.8			74.1	0	26107-26118							R.YNLTLENNSGSK.T
616	1	734.4380			35.51				2			1133.7			84.6	0	26126-26139							R.VLDSPSAPVNLTVR.E
445	1	600.3450			64.31				2			891.1			59.8	0	26482-26491							R.LVTGSEYQFR.V
468	1	567.8290			31.15				2			923.5			66.9	0	26592-26602							R.VYAENIAGIGK.C
461	1	482.8230			95.82				2			912.8			57.4	0	26647-26654							K.ITGYIIER.R
450	1	488.3380			71.83				2			898.3			37.0	1	26726-26733							K.FRDVIVVK.A
458	1	555.3440			87.35				2			907.8			53.8	0	26787-26796							R.DSGQYVLTVK.N
747	1	681.3940			67.90				2			1317.4			64.1	0	26859-26869							R.LAWTICEGELR.T							Propionamide: 6
639	1	690.3760			41.42				2			1166.7			47.7	0	26894-26906							K.YGVGEPLESMAVK.A
220	1	787.3660			-5.90				2			593.4			56.7	0	27094-27109							K.VGASDPSDSSDPQIAK.E
773	1	642.8730			76.39				2			1356.9			37.1	0	27131-27142							K.AGASFTMTVPFR.G
157	1	521.2530			13.42				2			507.6			41.3	0	27162-27170							R.AYIDSTESR.T
245	1	528.3100			106.33				2			629.7			41.1	0	27162-27170							R.AYIDSTESR.T							Methyl: 7
299	1	559.8390			81.01				2			694.9			45.2	0	27171-27180							R.TSLTIENANR.N
784	1	794.4030			-11.23				2			1370.7			99.9	0	27269-27281							K.ITNLQEGAIYYFR.V
522	1	810.4010			2.21				2			997.1			43.3	0	27282-27297							R.VSGENEFGVGVPAETK.E
229	1	395.7810			110.97				2			605.5			43.7	0	27312-27319							K.LGVTSVSK.D
373	1	664.9000			54.03				2			791.9			49.3	0	27337-27347							R.IVHYVIEAQEK.G
51	1	438.2730			133.48				2			359.9			34.1	0	27469-27477							K.ESVAADAGR.Y
231	1	671.8610			49.29				2			609.7			89.6	0	27478-27490							R.YEITAANSSGTTK.A
411	1	622.3210			31.64				2			842.7			55.6	0	27565-27574							K.LTTGEEYQFR.I
347	1	484.8140			137.95				2			759.3			49.2	0	27730-27737							K.ITGYMVER.R
312	1	512.7820			25.13				2			711.0			43.6	0	27869-27877							R.LNSGTYELK.L
241	1	539.7980			53.50				2			622.6			55.9	0	27880-27890							R.NAMGSASATIR.L
801	1	791.4570			50.28				2			1403.1			52.3	0	27914-27928							K.ITLLWQPPADDGGAK.I
641	1	533.3550			135.74				3			1167.8			83.6	0	27977-27991							K.YGIGDALESHPVIAR.N
649	1	820.4530			18.12				2			1177.7			53.3	0	27992-28007							R.NAFVTPGPPSVPEVTK.I
725	1	662.9110			66.95				2			1286.3			70.3	0	28216-28227							K.AGEDVHVLIPFK.G
648	1	716.8850			-3.84				2			1177.0			78.1	0	28273-28285							K.YILTIENGVGQPK.S							Deamidated: 7
631	1	716.4180			31.07				2			1153.2			61.6	0	28273-28285							K.YILTIENGVGQPK.S
212	1	558.8070			31.28				2			580.9			51.2	0	28293-28302							K.VLDTPAACQK.L							Propionamide: 8
765	1	707.9150			31.03				2			1345.2			47.0	0	28473-28486							K.GLSDDVTIGPITVK.E
833	1	801.4830			20.34				2			1472.4			62.2	0	28668-28682							R.YGVSQPLVSNIILAK.H
196	1	495.8040			97.86				2			562.3			42.8	0	28737-28745							R.INMSPISGR.E							Oxidation: 3
785	1	750.9060			59.65				2			1372.1			62.4	0	28749-28761							R.ATGLMEGLDYQFR.V
394	1	846.9220			17.24				2			820.3			105.4	0	28762-28778							R.VFAENSAGLSSPSDPSK.F
380	1	461.8270			132.44				2			802.9			40.4	0	28817-28824							K.IVAYSIEK.R
271	1	682.4230			50.92				2			661.9			39.8	0	28979-28991							R.VQDTPGKPVGPIR.F
233	1	455.2750			82.48				2			612.0			31.5	0	28992-28999							R.FTNITGEK.M
493	1	620.8700			81.07				2			959.4			36.7	0	29047-29056							K.LITGNEYQFR.I
236	1	590.8280			82.34				2			613.9			69.2	0	29268-29278							K.GDSCEVTGTIK.A							Propionamide: 4
671	1	712.9180			35.30				2			1211.4			68.4	0	29376-29389							K.VLDSPGPPGPITFK.D
862	1	779.4300			37.18				2			1606.2			58.4	0	29440-29452							R.VSDLLEGVPYYFR.V
698	1	548.3480			93.04				2			1249.8			48.1	0	29508-29516							R.ITGYLLEMR.Q
457	1	650.3530			59.33				2			907.2			62.5	0	29539-29548							R.LVENTEYEFR.V
683	1	803.9330			32.09				2			1224.6			43.8	0	29713-29727							R.ESGTTAWQLVNSSVK.R
474	1	498.2600			83.89				2			931.1			33.8	0	29739-29745							K.YMEYSFR.V
822	1	755.9020			4.43				2			1437.5			82.5	0	29833-29845							K.VTGLVEGLEYQFR.T
359	1	547.8270			57.21				2			772.8			63.0	0	29846-29856							R.TYALNAAGVSK.A
827	1	883.9600			9.49				2			1448.6			34.4	0	29884-29900							R.STVSLIWSAPVYDGGSK.V
478	1	474.8450			138.41				2			935.8			30.8	0	29901-29908							K.VVGYIIER.K
650	1	792.4340			11.32				2			1178.0			53.2	0	30151-30165							K.YGPGVPIESEPIVAR.N
609	1	597.8640			100.89				2			1121.5			48.4	0	30330-30339							R.NNEFTVTDLK.M							Methyl: 3
145	1	684.3670			34.04				2			492.6			35.9	1	30446-30457							K.YTIEAENQSGKK.S
354	1	681.3570			40.30				2			764.9			45.1	0	30465-30476							K.VYDTPGPCPSVR.V							Propionamide: 8
499	1	584.3460			65.81				2			964.2			61.8	0	30597-30606							R.LTGYVLEACK.A							Propionamide: 9
426	1	480.3630			147.36				2			863.3			37.9	0	30653-30661							R.EIVTAVTVK.D
656	1	729.9200			31.16				2			1185.6			45.7	0	30665-30677							R.VLPTIDLSTMPQK.T							Oxidation: 10
737	1	721.9320			44.60				2			1305.4			64.8	0	30665-30677							R.VLPTIDLSTMPQK.T
23	1	457.7500			-1.58				2			322.1			39.4	0	30716-30723							R.VTVETHTK.V
626	1	576.8540			106.13				2			1147.9			61.6	0	30736-30745							K.DTGDYVLELK.N
173	1	575.8040			4.96				2			529.6			33.6	0	30746-30756							K.NVTGTTSETIK.V
580	1	620.3640			67.63				2			1079.6			58.6	0	30827-30836							R.LIEGNEYVFR.V
579	1	591.3520			61.94				2			1078.3			56.2	0	30995-31004							K.VTGYLIEMQK.V
525	1	549.8230			106.66				2			1004.0			45.3	0	31204-31212							K.SAWYTIDSR.V
308	1	449.7350			-28.13				2			706.1			30.4	0	31247-31254							K.SEEPVIPK.T
355	1	500.7820			46.83				2			767.3			64.8	0	31292-31299							R.VTGYYIER.R
240	1	500.8050			60.44				2			621.8			30.5	0	31458-31467							K.LTSGEAPGVR.K							Methyl: 5
390	1	543.8160			61.50				2			818.3			52.2	0	31569-31578							K.YYGAVGSTLR.L
845	1	543.8460			69.18				2			1491.9			54.8	0	31587-31595							R.PVPAITWFR.G
750	1	780.3900			-8.04				2			1321.7			33.7	0	31716-31728							R.IVNLTENAGYYFR.V
625	1	602.3500			46.41				2			1144.4			48.1	0	31802-31811							K.WIAVTTDEIR.E
246	1	599.3200			32.95				2			630.5			63.9	0	31872-31881							R.YQSNATLVCK.V							Propionamide: 9
305	1	483.3120			89.49				2			702.7			43.2	0	32084-32091							K.VTNYIVEK.C
769	1	514.8790			136.80				2			1350.0			45.4	0	32226-32234							K.EISILNIAR.H
537	1	647.3480			35.04				2			1022.0			63.6	0	32267-32277							R.INTSAFELNER.E
438	1	467.3300			147.11				2			883.1			35.8	0	32320-32327							K.IIEFGQAR.Q
294	1	716.0490			52.66				3			688.4			34.1	0	32799-32818							R.VTATNTAGSTSCQAHLQVER.L							Propionamide: 12; Deamidated: 17
430	1	695.9430			60.84				2			870.0			54.9	0	32868-32880							R.EAAILYKPAVSTK.T
181	1	671.3590			34.44				2			540.7			47.0	0	32913-32923							K.QTTIEEDQHIK.Q
859	1	733.3790			14.36				2			1571.1			60.1	0	32963-32973							R.WEQFYVMPLPR.I
775	1	741.8990			55.35				2			1358.8			46.7	0	32963-32973							R.WEQFYVMPLPR.I							Oxidation: 7; Deamidated: 3
139	1	592.3440			130.67				2			487.5			58.7	0	33430-33440							K.TSEMEASSSVR.E
716	1	643.9030			113.33				2			1274.4			61.3	0	33732-33742							K.TNFQFVGQAFK.S
Protein 2:							PREDICTED: myosin-1 [Ovis aries]
Accession:							gi|426237619|ref|XP_004012755.1|														Score:						2249.39
Database:							NRplus_Oa_Jan2013														MW [kDa]:						222.5
Seq. Coverage [%]:							0.178														pI:						5.48736
																					No. of Peptides:						41
Modification(s):								Oxidation, Propionamide, Methyl
Cmpd.	No. of Cmpds.	m/z meas.			Δ				z			Rt [min]			Score	P	Range							Sequence							Modification
					m/z [ppm]
191	1	630.8270			-9.16				2			553.8			56.8	0	25-35							R.IEAQNKPFDAK.T
395	1	482.2980			76.88				2			820.5			55.5	0	36-44							K.TSVFVADPK.E
812	1	733.4310			52.00				2			1418.5			84.8	0	261-273							K.LASADIETYLLEK.S
435	1	652.3870			64.39				2			880.7			74.8	0	355-366							K.LTGAVMHYGNLK.F
306	1	660.3250			-26.43				2			704.3			56.9	0	355-366							K.LTGAVMHYGNLK.F							Oxidation: 6
782	1	738.9360			39.96				2			1369.3			81.8	0	387-400							K.AAYLQGLNSADLLK.A
237	1	447.2670			60.39				2			617.3			45.2	0	409-416							K.VGNEFVTK.G
861	1	542.3310			98.58				2			1597.1			47.7	0	438-445							K.MFLWMVTR.I
815	1	550.3310			101.77				2			1424.1			42.1	0	438-445							K.MFLWMVTR.I							Oxidation: 5
720	1	558.3250			94.12				2			1278.8			35.2	0	438-445							K.MFLWMVTR.I							Oxidation: 1, 5
828	1	550.3440			125.40				2			1458.0			36.7	0	438-445							K.MFLWMVTR.I							Oxidation: 1
102	1	480.2120			-102.98				2			442.0			46.2	0	446-453							R.INQQLDTK.Q
814	1	650.3850			71.92				2			1422.8			55.3	0	645-656							K.GSSFQTVSALFR.E
538	1	435.2970			126.36				2			1022.0			32.5	0	717-723							R.ILYADFK.Q
520	1	751.9200			31.78				2			994.1			39.7	0	749-761							K.LLGSIDVDHTQYK.F							Methyl: 8
854	1	630.3860			72.82				2			1527.3			66.4	0	957-967							K.DIDDLELTLAK.V							Methyl: 6
772	1	623.3450			20.41				2			1354.0			79.3	0	957-967							K.DIDDLELTLAK.V
770	1	817.9090			10.11				2			1351.2			100.7	0	981-995							K.NLTEEMAGLDETIAK.L
448	1	606.8130			51.26				2			896.5			52.1	0	1088-1097							K.EFEMSNLQSK.I
366	1	509.7660			19.22				2			781.8			30.8	0	1146-1153							R.ELEEISER.L							Methyl: 3
591	1	588.3540			72.51				2			1098.7			46.0	0	1251-1260							R.TLEDQLSELK.T
369	1	537.3370			66.79				2			783.1			63.1	0	1269-1277							R.LINDLTTQR.A
234	1	577.3060			48.79				2			612.1			65.0	0	1280-1289							R.LQTESGEFSR.Q
333	1	584.2990			22.83				2			737.9			48.4	0	1280-1289							R.LQTESGEFSR.Q							Methyl: 7
446	1	494.8120			75.33				2			891.6			54.4	0	1295-1303							K.DALVSQLSR.G
341	1	562.8310			33.44				2			749.0			48.7	0	1327-1337							K.SALAHALQSAR.H
242	1	471.7550			59.94				2			622.9			35.9	0	1338-1344							R.HDCDLLR.E							Propionamide: 3
298	1	530.7720			18.55				2			694.6			43.8	0	1364-1372							K.ANSEVAQWR.T
164	1	612.8110			-5.85				2			519.2			70.1	1	1373-1382							R.TKYETDAIQR.T
238	1	518.2950			70.92				3			618.9			40.9	0	1397-1410							R.LQDAEEHVEAVNAK.C
156	1	588.7910			-24.97				2			507.5			49.5	1	1435-1445							R.TNAACAALDKK.Q							Propionamide: 5
562	1	542.8720			92.70				2			1054.7			55.6	0	1561-1569							R.IQLELNQVK.S
599	1	549.8900			110.02				2			1112.4			39.3	0	1561-1569							R.IQLELNQVK.S							Methyl: 4
852	1	699.9010			25.72				2			1518.6			76.8	0	1678-1689							R.ANLLQAEIEELR.A
83	1	474.2460			5.77				2			410.4			34.0	0	1690-1697							R.ATLEQTER.S
169	1	481.2980			97.48				2			524.8			34.3	0	1690-1697							R.ATLEQTER.S							Methyl: 4
513	1	687.3910			61.12				2			981.9			79.0	0	1701-1712							K.IAEQELLDASER.V
612	1	761.4560			91.67				2			1127.0			59.9	1	1758-1771							K.AITDAAMMAEELKK.E
58	1	593.3040			43.21				2			372.9			56.0	0	1772-1781							K.EQDTSAHLER.M
501	1	635.9070			55.20				2			967.5			65.3	1	1864-1874							R.LQDLVDKLQAK.V
136	1	537.8160			76.37				2			483.0			63.2	0	1910-1919							R.ADIAESQVNK.L
Protein 3:							PREDICTED: myosin-2 [Ovis aries]
Accession:							gi|426237621|ref|XP_004012756.1|														Score:						2017.31
Database:							NRplus_Oa_Jan2013														MW [kDa]:						222.2
Seq. Coverage [%]:							0.163														pI:						5.69236
																					No. of Peptides:						38
Modification(s):								Oxidation, Propionamide, Methyl
Cmpd.	No. of Cmpds.	m/z meas.			Δ				z			Rt [min]			Score	P	Range							Sequence							Modification
					m/z [ppm]
191	1	630.8270			-9.16				2			553.8			56.8	0	25-35							R.IEAQNKPFDAK.T
812	1	733.4310			52.00				2			1418.5			84.8	0	259-271							K.LASADIETYLLEK.S
782	1	738.9360			39.96				2			1369.3			81.8	0	385-398							K.AAYLQGLNSADLLK.A
127	1	455.2400			5.60				2			468.1			40.9	0	407-414							K.VGNEYVTK.G
815	1	550.3310			101.77				2			1424.1			42.1	0	436-443							K.MFLWMVTR.I							Oxidation: 5
720	1	558.3250			94.12				2			1278.8			35.2	0	436-443							K.MFLWMVTR.I							Oxidation: 1, 5
828	1	550.3440			125.40				2			1458.0			36.7	0	436-443							K.MFLWMVTR.I							Oxidation: 1
861	1	542.3310			98.58				2			1597.1			47.7	0	436-443							K.MFLWMVTR.I
102	1	480.2120			-102.98				2			442.0			46.2	0	444-451							R.INQQLDTK.Q
168	1	494.2940			55.55				2			523.4			31.9	0	553-560							K.LYDQHLGK.S							Methyl: 3
174	1	487.2700			23.16				2			530.2			30.4	0	553-560							K.LYDQHLGK.S
608	1	573.3800			124.15				3			1121.5			40.9	1	598-612							K.NKDPLNDTVVGLYQK.S							Methyl: 7
814	1	650.3850			71.92				2			1422.8			55.3	0	643-654							K.GSSFQTVSALFR.E
538	1	435.2970			126.36				2			1022.0			32.5	0	715-721							R.ILYADFK.Q
520	1	751.9200			31.78				2			994.1			39.7	0	747-759							K.LLGSIDVDHTQYK.F							Methyl: 8
854	1	630.3860			72.82				2			1527.3			66.4	0	955-965							K.DIDDLELTLAK.V							Methyl: 6
772	1	623.3450			20.41				2			1354.0			79.3	0	955-965							K.DIDDLELTLAK.V
770	1	817.9090			10.11				2			1351.2			100.7	0	979-993							K.NLTEEMAGLDETIAK.L
366	1	509.7660			19.22				2			781.8			30.8	0	1144-1151							R.ELEEISER.L							Methyl: 3
464	1	581.3460			73.08				2			919.0			54.3	0	1248-1257							R.TLEDQVSELK.S
379	1	522.3350			75.00				2			802.8			62.6	0	1266-1274							R.LINDLTAQR.G
333	1	584.2990			22.83				2			737.9			48.4	0	1277-1286							R.LQTESGEFSR.Q							Methyl: 7
234	1	577.3060			48.79				2			612.1			65.0	0	1277-1286							R.LQTESGEFSR.Q
223	1	569.3440			60.07				2			598.2			44.5	0	1324-1334							K.NALAHGLQSAR.H
242	1	471.7550			59.94				2			622.9			35.9	0	1335-1341							R.HDCDLLR.E							Propionamide: 3
298	1	530.7720			18.55				2			694.6			43.8	0	1361-1369							K.ANSEVAQWR.T
164	1	612.8110			-5.85				2			519.2			70.1	1	1370-1379							R.TKYETDAIQR.T
156	1	588.7910			-24.97				2			507.5			49.5	1	1432-1442							R.TNAACAALDKK.Q							Propionamide: 5
599	1	549.8900			110.02				2			1112.4			39.3	0	1558-1566							R.IQLELNQVK.S							Methyl: 4
562	1	542.8720			92.70				2			1054.7			55.6	0	1558-1566							R.IQLELNQVK.S
852	1	699.9010			25.72				2			1518.6			76.8	0	1675-1686							R.ANLLQAEIEELR.A
169	1	481.2980			97.48				2			524.8			34.3	0	1687-1694							R.ATLEQTER.S							Methyl: 4
83	1	474.2460			5.77				2			410.4			34.0	0	1687-1694							R.ATLEQTER.S
513	1	687.3910			61.12				2			981.9			79.0	0	1698-1709							K.IAEQELLDASER.V
612	1	761.4560			91.67				2			1127.0			59.9	1	1755-1768							K.AITDAAMMAEELKK.E
58	1	593.3040			43.21				2			372.9			56.0	0	1769-1778							K.EQDTSAHLER.M
501	1	635.9070			55.20				2			967.5			65.3	1	1861-1871							R.LQDLVDKLQAK.V
136	1	537.8160			76.37				2			483.0			63.2	0	1907-1916							R.ADIAESQVNK.L
Protein 4:							PREDICTED: LOW QUALITY PROTEIN: myosin-8 [Ovis aries]
Accession:							gi|426237609|ref|XP_004012750.1|														Score:						1656.85
Database:							NRplus_Oa_Jan2013														MW [kDa]:						221.7
Seq. Coverage [%]:							0.136														pI:						5.72131
																					No. of Peptides:						32
Modification(s):								Oxidation, Propionamide, Methyl, Deamidated
Cmpd.	No. of Cmpds.	m/z meas.			Δ				z			Rt [min]			Score	P	Range							Sequence							Modification
					m/z [ppm]
191	1	630.8270			-9.16				2			553.8			56.8	0	27-37							R.IEAQNKPFDAK.T
812	1	733.4310			52.00				2			1418.5			84.8	0	261-273							K.LASADIETYLLEK.S
127	1	455.2400			5.60				2			468.1			40.9	0	409-416							K.VGNEYVTK.G
789	1	824.4660			33.15				2			1378.0			60.0	0	417-432							K.GQTVQQVYNAVGALAK.A							Deamidated: 6
861	1	542.3310			98.58				2			1597.1			47.7	0	438-445							K.MFLWMVTR.I
815	1	550.3310			101.77				2			1424.1			42.1	0	438-445							K.MFLWMVTR.I							Oxidation: 5
720	1	558.3250			94.12				2			1278.8			35.2	0	438-445							K.MFLWMVTR.I							Oxidation: 1, 5
828	1	550.3440			125.40				2			1458.0			36.7	0	438-445							K.MFLWMVTR.I							Oxidation: 1
102	1	480.2120			-102.98				2			442.0			46.2	0	446-453							R.INQQLDTK.Q
174	1	487.2700			23.16				2			530.2			30.4	0	555-562							K.LYDQHLGK.S
168	1	494.2940			55.55				2			523.4			31.9	0	555-562							K.LYDQHLGK.S							Methyl: 3
608	1	573.3800			124.15				3			1121.5			40.9	1	600-614							K.NKDPLNDTVVGLYQK.S							Methyl: 7
814	1	650.3850			71.92				2			1422.8			55.3	0	644-655							K.GSSFQTVSALFR.E
682	1	844.9670			24.47				2			1223.4			63.9	0	727-742							K.VLNASAIPDGQFIDSK.K							Methyl: 9
854	1	630.3860			72.82				2			1527.3			66.4	0	956-966							K.DIDDLELTLAK.V							Methyl: 6
772	1	623.3450			20.41				2			1354.0			79.3	0	956-966							K.DIDDLELTLAK.V
366	1	509.7660			19.22				2			781.8			30.8	0	1145-1152							R.ELEEISER.L							Methyl: 3
464	1	581.3460			73.08				2			919.0			54.3	0	1248-1257							R.TLEDQVSELK.T
379	1	522.3350			75.00				2			802.8			62.6	0	1266-1274							R.LINDLTAQR.A
446	1	494.8120			75.33				2			891.6			54.4	0	1292-1300							K.DALVSQLSR.T
242	1	471.7550			59.94				2			622.9			35.9	0	1335-1341							R.HDCDLLR.E							Propionamide: 3
298	1	530.7720			18.55				2			694.6			43.8	0	1361-1369							K.ANSEVAQWR.T
164	1	612.8110			-5.85				2			519.2			70.1	1	1370-1379							R.TKYETDAIQR.T
562	1	542.8720			92.70				2			1054.7			55.6	0	1558-1566							R.IQLELNQVK.S
599	1	549.8900			110.02				2			1112.4			39.3	0	1558-1566							R.IQLELNQVK.S							Methyl: 4
169	1	481.2980			97.48				2			524.8			34.3	0	1684-1691							R.ATLEQTER.S							Methyl: 4
83	1	474.2460			5.77				2			410.4			34.0	0	1684-1691							R.ATLEQTER.S
513	1	687.3910			61.12				2			981.9			79.0	0	1695-1706							K.IAEQELLDASER.V
612	1	761.4560			91.67				2			1127.0			59.9	1	1752-1765							K.AITDAAMMAEELKK.E
58	1	593.3040			43.21				2			372.9			56.0	0	1766-1775							K.EQDTSAHLER.M
501	1	635.9070			55.20				2			967.5			65.3	1	1858-1868							R.LQDLVDKLQAK.V
136	1	537.8160			76.37				2			483.0			63.2	0	1904-1913							R.ADIAESQVNK.L
Protein 5:							PREDICTED: myosin-4 isoform 2 [Ovis aries]
Accession:							gi|426237613|ref|XP_004012752.1|														Score:						1486.89
Database:							NRplus_Oa_Jan2013														MW [kDa]:						223
Seq. Coverage [%]:							0.113														pI:						5.72878
																					No. of Peptides:						28
Modification(s):								Oxidation, Propionamide, Methyl, Deamidated
Cmpd.	No. of Cmpds.	m/z meas.			Δ				z			Rt [min]			Score	P	Range							Sequence							Modification
					m/z [ppm]
191	1	630.8270			-9.16				2			553.8			56.8	0	25-35							R.IEAQNKPFDAK.T
395	1	482.2980			76.88				2			820.5			55.5	0	36-44							K.TSVFVADPK.E
812	1	733.4310			52.00				2			1418.5			84.8	0	261-273							K.LASADIETYLLEK.S
435	1	652.3870			64.39				2			880.7			74.8	0	355-366							K.LTGAVMHYGNLK.F
306	1	660.3250			-26.43				2			704.3			56.9	0	355-366							K.LTGAVMHYGNLK.F							Oxidation: 6
237	1	447.2670			60.39				2			617.3			45.2	0	409-416							K.VGNEFVTK.G
789	1	824.4660			33.15				2			1378.0			60.0	0	417-432							K.GQTVQQVYNAVGALAK.A							Deamidated: 6
861	1	542.3310			98.58				2			1597.1			47.7	0	438-445							K.MFLWMVTR.I
815	1	550.3310			101.77				2			1424.1			42.1	0	438-445							K.MFLWMVTR.I							Oxidation: 5
720	1	558.3250			94.12				2			1278.8			35.2	0	438-445							K.MFLWMVTR.I							Oxidation: 1, 5
828	1	550.3440			125.40				2			1458.0			36.7	0	438-445							K.MFLWMVTR.I							Oxidation: 1
102	1	480.2120			-102.98				2			442.0			46.2	0	446-453							R.INQQLDTK.Q
814	1	650.3850			71.92				2			1422.8			55.3	0	645-656							K.GSSFQTVSALFR.E
538	1	435.2970			126.36				2			1022.0			32.5	0	717-723							R.ILYADFK.Q
855	1	609.3680			59.81				2			1536.8			61.8	0	771-781							K.AGLLGILEEMR.D							Oxidation: 10
772	1	623.3450			20.41				2			1354.0			79.3	0	957-967							K.DIDDLELTLAK.V
854	1	630.3860			72.82				2			1527.3			66.4	0	957-967							K.DIDDLELTLAK.V							Methyl: 6
448	1	606.8130			51.26				2			896.5			52.1	0	1088-1097							K.EFEMSNLQSK.I
366	1	509.7660			19.22				2			781.8			30.8	0	1146-1153							R.ELEEISER.L							Methyl: 3
446	1	494.8120			75.33				2			891.6			54.4	0	1299-1307							K.DALVSQLSR.G
341	1	562.8310			33.44				2			749.0			48.7	0	1331-1341							K.SALAHALQSAR.H
242	1	471.7550			59.94				2			622.9			35.9	0	1342-1348							R.HDCDLLR.E							Propionamide: 3
298	1	530.7720			18.55				2			694.6			43.8	0	1368-1376							K.ANSEVAQWR.T
164	1	612.8110			-5.85				2			519.2			70.1	1	1377-1386							R.TKYETDAIQR.T
562	1	542.8720			92.70				2			1054.7			55.6	0	1565-1573							R.IQLELNQVK.S
599	1	549.8900			110.02				2			1112.4			39.3	0	1565-1573							R.IQLELNQVK.S							Methyl: 4
58	1	593.3040			43.21				2			372.9			56.0	0	1778-1787							K.EQDTSAHLER.M
136	1	537.8160			76.37				2			483.0			63.2	0	1916-1925							R.ADIAESQVNK.L
Protein 6:							PREDICTED: myosin-7 [Ovis aries]
Accession:							gi|426232730|ref|XP_004010374.1|														Score:						895.69
Database:							NRplus_Oa_Jan2013														MW [kDa]:						223.1
Seq. Coverage [%]:							0.079														pI:						5.58865
																					No. of Peptides:						16
Modification(s):								Propionamide, Methyl, Deamidated
Cmpd.	No. of Cmpds.	m/z meas.			Δ				z			Rt [min]			Score	P	Range							Sequence							Modification
					m/z [ppm]
812	1	733.4310			52.00				2			1418.5			84.8	0	258-270							K.LASADIETYLLEK.S
127	1	455.2400			5.60				2			468.1			40.9	0	406-413							K.VGNEYVTK.G
514	1	442.2970			135.10				2			983.6			41.5	0	713-719							R.ILYGDFR.Q
772	1	623.3450			20.41				2			1354.0			79.3	0	953-963							R.DIDDLELTLAK.V
854	1	630.3860			72.82				2			1527.3			66.4	0	953-963							R.DIDDLELTLAK.V							Methyl: 6
366	1	509.7660			19.22				2			781.8			30.8	0	1142-1149							R.ELEEISER.L							Methyl: 3
175	1	510.2720			24.61				2			530.9			43.0	0	1269-1277							R.SVNDLTSQR.A
242	1	471.7550			59.94				2			622.9			35.9	0	1338-1344							R.HDCDLLR.E							Propionamide: 3
298	1	530.7720			18.55				2			694.6			43.8	0	1364-1372							K.ANSEVAQWR.T
164	1	612.8110			-5.85				2			519.2			70.1	1	1373-1382							R.TKYETDAIQR.T
484	1	637.3880			102.34				2			945.6			56.0	0	1652-1662							K.DTQIQLDDAVR.A
479	1	575.3450			50.25				3			939.0			43.9	0	1713-1727							R.VQLLHSQNTSLINQK.K							Deamidated: 7
612	1	761.4560			91.67				2			1127.0			59.9	1	1758-1771							K.AITDAAMMAEELKK.E
58	1	593.3040			43.21				2			372.9			56.0	0	1772-1781							K.EQDTSAHLER.M
472	1	565.3550			82.07				2			929.2			80.3	0	1797-1806							R.LDEAEQIALK.G
136	1	537.8160			76.37				2			483.0			63.2	0	1910-1919							R.ADIAESQVNK.L
Protein 7:							PREDICTED: myosin-13 [Ovis aries]
Accession:							gi|426238855|ref|XP_004013356.1|														Score:						771.52
Database:							NRplus_Oa_Jan2013														MW [kDa]:						223.2
Seq. Coverage [%]:							0.071														pI:						5.56867
																					No. of Peptides:						15
Modification(s):								Propionamide, Methyl
Cmpd.	No. of Cmpds.	m/z meas.			Δ				z			Rt [min]			Score	P	Range							Sequence							Modification
					m/z [ppm]
786	1	770.4620			48.68				2			1374.2			79.8	0	186-199							R.VIQYFATIAVTGDK.K							Methyl: 13
812	1	733.4310			52.00				2			1418.5			84.8	0	254-266							K.LASADIETYLLEK.S
127	1	455.2400			5.60				2			468.1			40.9	0	402-409							K.VGNEYVTK.G
102	1	480.2120			-102.98				2			442.0			46.2	0	439-446							R.INQQLDTK.Q
168	1	494.2940			55.55				2			523.4			31.9	0	548-555							K.LYDQHLGK.S							Methyl: 3
174	1	487.2700			23.16				2			530.2			30.4	0	548-555							K.LYDQHLGK.S
538	1	435.2970			126.36				2			1022.0			32.5	0	711-717							R.ILYADFK.Q
366	1	509.7660			19.22				2			781.8			30.8	0	1140-1147							R.ELEEISER.L							Methyl: 3
242	1	471.7550			59.94				2			622.9			35.9	0	1336-1342							R.HDCDLLR.E							Propionamide: 3
298	1	530.7720			18.55				2			694.6			43.8	0	1362-1370							K.ANSEVAQWR.T
164	1	612.8110			-5.85				2			519.2			70.1	1	1371-1380							R.TKYETDAIQR.T
612	1	761.4560			91.67				2			1127.0			59.9	1	1756-1769							K.AITDAAMMAEELKK.E
58	1	593.3040			43.21				2			372.9			56.0	0	1770-1779							K.EQDTSAHLER.M
501	1	635.9070			55.20				2			967.5			65.3	1	1862-1872							R.LQDLVDKLQAK.V
136	1	537.8160			76.37				2			483.0			63.2	0	1908-1917							R.ADIAESQVNK.L
Protein 8:							PREDICTED: sarcoplasmic/endoplasmic reticulum calcium ATPase 1 isoform 1 [Ovis aries]
Accession:							gi|426254493|ref|XP_004020912.1|														Score:						306.93
Database:							NRplus_Oa_Jan2013														MW [kDa]:						109.3
Seq. Coverage [%]:							0.057														pI:						5.14794
																					No. of Peptides:						5
Cmpd.	No. of Cmpds.	m/z meas.			Δ				z			Rt [min]			Score	P	Range							Sequence							Modification
					m/z [ppm]
635	1	662.3780			57.51				2			1158.6			68.9	0	206-218							K.NMLFSGTNIAAGK.A
708	1	781.4380			23.53				2			1260.0			85.2	0	437-451							K.VGEATETALTTLVEK.M
523	1	555.3170			77.37				2			1000.1			67.5	0	452-460							K.MNVFNTEVR.N
372	1	495.8060			76.53				2			790.1			49.9	0	620-628							R.VIMITGDNK.G
628	1	666.8420			25.27				2			1149.0			35.3	0	656-666							R.EFDDLPLAEQR.E
Protein 9:							PREDICTED: actin, gamma-enteric smooth muscle isoform 2 [Ovis aries]
Accession:							gi|426223939|ref|XP_004006131.1|														Score:						171.1
Database:							NRplus_Oa_Jan2013														MW [kDa]:						37.1
Seq. Coverage [%]:							0.093														pI:						5.26078
																					No. of Peptides:						3
Cmpd.	No. of Cmpds.	m/z meas.			Δ				z			Rt [min]			Score	P	Range							Sequence							Modification
					m/z [ppm]
205	1	488.7430			31.14				2			573.0			55.0	0	20-29							K.AGFAGDDAPR.A
451	1	565.7810			6.24				2			900.3			59.5	0	155-164							R.GYSFVTTAER.E
494	1	581.3700			98.34				2			959.4			56.5	0	274-284							K.EITALAPSTMK.I
ProteinScape 3.0														Printed:					2013-11-16													1	/		1

## Sheet: Myo1-2
						Protein Report
Project Info
Name:							167305 - Combifoods - Robert Yu PhD														Date:						2012-02-07
Sample Info & Protocols																						Date:						2012-08-15
Name:							GeLC-MS/MS - (Coopworth 48 h PM_pooled)
Note:							Samples from LU
Search Result Info
Search Result											Location														Search Engine	Database								Ident. Compounds
0.6Da_MethylDE_nrplus_Oa_Jan2013_std_8_1pep_Ama_Acry_CID_2 mis_cleav-ESI._2013-11-15 19:36:12											/167305 - Combifoods - Robert Yu PhD/"GeLC-MS/MS - (Coopworth 48 h PM_pooled)"/The duplicates - pellet_SDS-soluble/Myo-1-2_1in7_FA_lon_4pre_Tray02-B2_01_664.mgf														Mascot, 2.4.0	NRplus_Oa_Jan2013, NRplus_Oa_Jan2013_20130829.fasta								348/889
Protein 1:							PREDICTED: titin [Ovis aries]
Accession:							gi|426220782|ref|XP_004004591.1|														Score:						16039.2
Database:							NRplus_Oa_Jan2013														MW [kDa]:						3812.6
Seq. Coverage [%]:							0.087														pI:						5.9361
																					No. of Peptides:						293
Modification(s):								Oxidation, Propionamide, Methyl, Deamidated
Cmpd.	No. of Cmpds.	m/z meas.			Δ				z			Rt [min]			Score	P	Range							Sequence							Modification
					m/z [ppm]
694	1	712.9190			54.34				2			1247.4			65.9	0	1566-1578							R.ATGNPNPDIVWLK.N
292	1	593.3310			45.94				3			691.7			34.0	1	1770-1785							K.YGTDHTSATLIVKDEK.S
402	1	672.3660			33.16				2			837.9			72.4	0	1786-1797							K.SLVEESQLPEGR.K
714	1	769.4450			5.87				2			1283.8			30.7	0	1826-1838							K.QKPDIVLFPEPVR.V
129	1	539.2880			58.29				2			472.2			52.3	0	1977-1985							K.VSEESEELR.S
872	1	867.0000			25.81				2			1619.9			96.5	0	2159-2173							K.QLITFTQELQDVVAK.E
828	1	651.9430			85.87				2			1449.4			79.9	0	2247-2258							K.LIVEGAVVEFVK.E
781	1	695.8810			36.80				2			1377.1			58.0	0	2366-2377							K.VSLENVEGVWMK.D
782	1	710.4290			29.11				2			1377.9			38.7	0	2427-2439							R.VSVYSVDVITPLK.D
447	1	515.8300			72.53				2			898.2			31.0	0	2455-2464							K.VSVPDVTSVK.W
432	1	608.8170			43.95				2			878.7			74.3	0	2670-2679							K.LDDIGEYTYK.V
623	1	600.9300			128.18				2			1148.2			39.1	0	2864-2873							K.LFVETLHITK.T
498	1	571.3560			104.98				2			964.4			56.9	0	3077-3086							K.DGQELPLVDR.I
790	1	690.4200			57.81				2			1388.7			87.3	0	4403-4414							R.SANYVTTLEILR.T
826	1	631.4060			87.74				2			1446.8			55.5	0	4660-4670							K.GSPVIQVTWFK.N
186	1	531.8020			50.91				2			549.3			37.1	0	4674-4682							K.ELTESNTIR.M
727	1	608.8800			78.44				2			1298.8			51.9	0	4846-4856							R.GSEPISVTWLK.G
787	1	615.9050			105.43				2			1386.3			37.7	0	4846-4856							R.GSEPISVTWLK.G							Methyl: 3
239	2	604.3270			60.54				2			620.0			59.8	0	5018-5028							R.NVDSVVSGTCR.L							Propionamide: 10
348	1	422.7790			94.37				2			764.4			39.7	0	5033-5040							K.IAGSLPMR.V
609	1	671.3750			46.91				2			1124.2			50.7	0	5124-5135							K.STFQGSTPFTIR.W
655	1	620.3950			114.89				2			1191.8			76.1	0	5245-5255							K.MSFVESTAVLR.L
876	1	823.5090			35.45				2			1693.4			82.0	0	5338-5351							K.TFIQDQLVSLQILK.F
58	1	510.8050			33.60				2			386.5			43.0	1	5388-5396							K.KIESTSSLR.G
397	1	532.8460			104.39				2			830.0			65.5	0	5397-5407							R.GGTAAFQATLK.G
862	1	607.9060			74.35				2			1541.4			60.5	0	5408-5418							K.GSLPITVTWLK.D
286	1	544.8200			68.37				2			682.6			43.9	0	5512-5521							K.DGQELTLGQK.Y
701	1	588.3950			80.35				2			1261.9			41.6	0	5524-5534							K.ISVTDTVSILK.I
523	1	579.8650			58.31				2			997.4			53.9	0	5686-5697							K.ALVGGTAPMTIK.W
367	1	587.8530			41.43				2			787.1			50.1	0	5686-5697							K.ALVGGTAPMTIK.W							Oxidation: 9
708	1	588.3950			110.13				2			1273.6			75.5	0	5904-5913							R.VSVFNLNINR.C
494	1	579.9030			77.15				2			961.6			58.4	1	5950-5959							K.KIENITTVLK.S
670	1	522.8770			111.69				2			1213.7			39.5	0	5951-5959							K.IENITTVLK.S							Methyl: 2
524	1	679.9010			46.54				2			998.7			42.1	0	6127-6138							R.VLDQNIPPSFTK.K
841	1	710.4150			41.98				2			1470.8			71.2	0	6157-6169							K.VSGSLPISAQWFK.D
483	1	681.8620			19.62				2			942.1			48.4	0	6236-6247							R.QQAIPDSTVEFK.A
829	1	798.9680			41.02				2			1450.0			82.0	0	6556-6569							R.ITFVENVATLQFSK.A
661	1	692.9090			19.66				2			1200.6			74.6	0	6782-6794							R.AVLAVQEPPSFVK.E
659	1	525.8520			97.47				2			1197.5			56.6	0	6806-6814							R.NITFTSVIR.G
822	1	653.4010			66.17				2			1439.6			42.5	0	6937-6947							K.TCILEILNSTK.R							Propionamide: 2
748	1	488.3370			138.62				3			1327.9			34.9	1	6937-6948							K.TCILEILNSTKR.D							Propionamide: 2; Deamidated: 8
845	1	816.4360			13.44				2			1481.4			94.0	0	7024-7037							R.TYFTNNVATLVFNK.V
254	1	707.3470			39.06				2			640.7			79.8	0	7038-7049							K.VNINDSGEYTCK.A							Propionamide: 11
226	1	622.7860			8.44				2			605.2			63.6	0	7298-7307							R.NDSELHESWK.Y
786	1	736.9150			30.52				2			1384.6			57.3	0	7531-7543							R.ECSAILTVLEPAR.I							Propionamide: 2
474	1	536.3500			71.82				2			932.7			63.6	0	7969-7978							K.NNVASLVINK.V
772	1	767.4600			37.18				2			1363.7			77.3	0	8157-8170							K.MTLVENTATLTVLK.I
167	1	400.7570			69.22				2			525.2			33.9	0	8226-8233							K.IGGSPEIK.V
170	1	669.7950			-9.48				2			529.7			60.8	0	8564-8575							K.DSCTASVQVSDR.T							Propionamide: 3
858	1	626.8700			77.09				2			1513.4			48.9	0	8697-8707							K.GTPPFSVSWFK.G
634	1	703.4120			49.26				2			1162.2			90.0	0	9170-9182							R.VAGSQPISVAWYK.N
735	2	661.9100			77.37				2			1310.4			56.3	0	9351-9361							K.LFFVSEPQSIR.V
820	1	668.8890			33.46				2			1436.1			59.6	0	9351-9361							K.LFFVSEPQSIR.V							Methyl: 6
372	1	498.2990			38.84				2			792.3			60.2	0	9374-9383							K.VGGDPIPNVK.W
879	1	566.3920			87.85				2			1784.5			59.5	0	9502-9511							R.GLLQAFELLK.E
540	1	614.8830			35.78				2			1021.5			38.3	0	9547-9557							R.LSQTEPVTLIK.D
616	1	621.9270			93.54				2			1134.7			39.8	0	9547-9557							R.LSQTEPVTLIK.D							Methyl: 5
407	1	438.8160			162.03				2			844.9			41.1	0	9578-9584							K.INYPEIK.L
645	1	607.3800			78.35				2			1175.0			49.5	0	9637-9646							K.LTVIEPAWER.H
406	1	394.2800			108.43				2			843.4			35.6	0	9698-9704							K.LTIADVR.A
538	1	602.3520			49.73				2			1018.8			37.2	0	9726-9735							R.IEAEPIQFTR.R
116	1	545.2690			-10.56				2			453.7			47.8	0	9766-9775							K.GPTELTESQK.Y
434	1	563.8670			113.24				2			880.9			63.8	0	9814-9823							R.STAELYLTTK.E
65	1	382.8430			229.70				2			392.5			38.2	0	10226-10232							K.KPVPVPK.K
363	1	450.2670			-4.63				2			780.9			41.0	0	10370-10377							K.VSITVPQR.V
738	1	541.3950			111.90				2			1311.9			44.8	0	12136-12144							K.LIVEELPVR.F							Methyl: 5
470	1	587.8480			48.76				2			928.1			52.0	0	12148-12157							K.TLEEEVTVVR.G
543	1	403.2920			103.75				2			1027.6			35.2	0	12498-12504							R.LFVTGIR.L
341	1	647.7460			-104.03				2			751.3			54.4	0	12565-12575							R.EVTMDDISQIK.A							Oxidation: 4
531	1	639.8590			67.31				2			1011.0			42.7	0	12565-12575							R.EVTMDDISQIK.A
637	1	641.3870			73.43				2			1163.8			58.6	0	12589-12599							K.VLEADPYFTVK.L
697	1	648.4040			86.79				2			1251.8			53.8	0	12589-12599							K.VLEADPYFTVK.L							Methyl: 3
93	1	430.2140			-49.37				2			424.8			46.3	0	12673-12680							K.ANVTVEAR.L
198	1	468.2840			70.71				2			565.3			60.6	0	12751-12759							K.VSFQAANAK.S
692	1	720.4080			46.54				2			1245.9			66.4	0	12942-12954							K.LTVLEGDPYFTGK.L
277	1	526.8400			59.65				2			670.9			43.5	0	13561-13570							R.AAAHLTVIEK.L
519	1	440.2980			108.21				2			995.1			32.7	0	13622-13628							K.DLVYTLR.I
383	1	578.2900			17.61				3			810.5			44.1	0	13634-13648							R.LDDQANYSVSLTNHR.G
629	1	729.9100			47.45				2			1151.1			53.3	0	13654-13666							K.SAANLIVEEEDLR.I
304	1	506.3730			117.53				2			709.0			50.8	1	13923-13932							R.AKLELAAAPK.I
257	1	678.3340			12.51				2			644.8			87.7	0	13975-13986							K.TVDTTAEQTSFR.I
533	1	446.2960			102.27				2			1013.8			35.8	0	14009-14016							K.AEGFINLK.V
440	1	474.8320			111.03				2			889.9			40.1	0	14052-14059							K.IIGYVVER.R
615	1	470.7980			106.25				2			1130.0			48.5	0	14087-14094							K.GGVEYLFR.V
322	1	821.9230			28.50				2			730.0			66.1	0	14101-14116							R.VGTGEPVETDSPVEAR.S
830	1	602.3660			69.64				2			1452.6			53.7	0	14534-14543							K.SIFLTWDPPK.H
640	1	614.3710			96.89				2			1166.8			39.8	0	14809-14819							K.FPFDPPGPPTR.L
290	1	690.9440			69.61				2			688.0			30.7	0	14888-14901							R.VLAENLAGPGKPSK.S
802	1	605.8770			89.08				2			1408.9			56.9	0	14946-14955							K.IDSYVIEMLK.T
805	1	464.8420			123.99				2			1412.7			38.3	0	15335-15342							K.LSIPVPFR.A
558	1	697.8750			19.01				2			1045.8			95.1	0	15383-15395							R.ADAGVYTITLENK.L
153	1	601.2970			4.96				2			506.8			55.5	0	15587-15598							R.AENAAGISEPSR.A
173	1	434.7710			-1.83				2			533.1			31.6	1	15659-15665							K.RVEPLVR.R
400	1	595.3380			61.07				2			834.5			43.8	0	15972-15981							K.QLVGTNEWSR.C
380	1	667.9940			123.73				2			802.7			49.5	0	16055-16067							R.IPAVVTGRPVPTK.V
237	1	657.8390			26.52				2			616.2			84.2	0	16105-16116							R.YVITATNSCGSK.F							Propionamide: 9
500	1	618.8380			25.51				2			969.9			33.0	0	16494-16503							K.LIPNGQYEFR.V
448	1	623.3670			54.64				2			900.5			51.2	0	16922-16933							R.FGVGAPAETIQR.T
598	1	742.8990			35.50				2			1110.9			64.2	0	17313-17325							K.VTGLIEGSDYQFR.V
705	1	672.3670			31.65				2			1266.4			31.1	0	17366-17377							K.SSADLEWSPPLK.D							Methyl: 6
326	1	510.8540			67.98				2			734.1			38.4	0	17465-17474							R.IVVHAGGVIR.I
485	1	601.8490			31.51				2			944.9			43.8	0	17519-17529							R.SHQGVYSLLAK.N
582	1	647.8560			19.84				2			1085.5			56.5	0	17593-17603							R.AWTPVTYTVTR.H
370	1	633.3800			44.73				2			790.3			58.9	0	17604-17615							R.HNATVQGLIQGK.A
217	1	511.7680			34.39				2			591.9			50.3	0	17697-17705							K.VTSDNLMSR.K
481	1	510.8130			69.95				2			939.0			74.8	0	17763-17772							R.VGEAFALTGR.Y
624	1	613.3940			79.91				2			1148.6			49.8	0	18075-18084							K.ILGYIVEYQK.V
685	1	620.4200			108.30				2			1236.2			39.7	0	18075-18084							K.ILGYIVEYQK.V							Methyl: 7
536	1	711.0450			59.37				3			1016.0			58.8	0	18209-18229							R.NAAHEDGGIYSLTVENPAGSK.T							Deamidated: 1
572	1	789.3800			-17.64				2			1071.0			67.4	0	18281-18295							K.DVASAQWSPLSTTSK.K
344	1	599.8390			-10.26				2			759.3			41.3	0	18323-18333							R.GPFVETPKPVK.A
559	1	435.8510			147.83				2			1050.0			36.8	0	18447-18454							K.LIEGLVVK.A
369	1	605.3350			72.79				2			789.8			96.8	0	18580-18591							K.DTWGVVSSGSSK.T
489	1	467.3020			160.77				2			950.8			33.9	0	18602-18608							K.GYEYVFR.V
734	2	732.4570			40.90				2			1310.1			70.1	0	18615-18629							K.IGIGPPLDSVPTVAK.H
571	1	757.8750			20.16				2			1069.1			68.5	0	18660-18673							K.SDGGSPITGYYLER.R
466	1	623.8630			60.99				2			922.4			63.1	0	18797-18807							R.VPGLIEGNEYR.F
355	1	480.3240			104.04				2			773.8			32.2	0	18823-18831							R.ELAESVIAK.D
591	1	581.8370			48.52				2			1099.2			91.8	0	18978-18988							K.GWSIVASDVTK.R
672	1	744.3890			28.86				2			1217.8			62.3	0	18993-19004							K.ANLLANNEYYFR.V
298	2	500.8370			99.23				2			699.6			63.7	0	19011-19020							K.VGVGPTIETK.T
535	1	686.3470			36.84				2			1015.4			67.4	0	19096-19105							K.CVENQIYEFR.V							Propionamide: 1
417	1	408.8180			134.30				2			854.8			47.3	0	19138-19145							K.LSGVLTVK.A
43	1	517.7840			47.75				2			363.5			33.8	1	19169-19177							K.DKDATDLTR.S
717	1	634.3800			66.69				2			1285.9			43.9	0	19291-19300							R.LIEGNEYIFR.V							Methyl: 3
630	2	627.3690			62.38				2			1151.4			66.5	0	19291-19300							R.LIEGNEYIFR.V
552	1	694.8700			-6.68				2			1040.6			35.3	0	19423-19435							K.DPIEPPGPPTNLK.V							Methyl: 1
381	1	436.3210			154.88				2			803.3			44.1	0	19574-19581							K.VGIDNVVR.K
268	1	539.8020			14.31				2			658.9			43.4	1	19735-19743							R.KLEVTEMTK.N
875	1	668.9300			59.16				2			1684.2			44.4	0	19744-19755							K.NSAVLAWLPPLR.D
756	1	522.8990			153.77				2			1337.5			56.9	0	19786-19795							K.DLSLVVTGLK.E
418	1	456.8290			136.37				2			859.4			39.1	0	19808-19816							R.NAVGVSLPR.E
704	1	593.4060			95.70				2			1264.7			53.9	0	19833-19842							K.ILMPEQITIK.A
577	1	537.3700			104.80				2			1077.2			67.6	0	19881-19890							K.ADNSSILIIK.D
834	1	624.3810			73.43				2			1465.2			88.3	0	19968-19979							R.GDWVTALASVTK.T
718	1	618.3830			65.04				2			1287.5			36.0	0	19987-19996							K.LIPGQEYIFR.V
564	1	588.3600			69.74				2			1056.0			45.4	0	20003-20013							R.FGISEPLTSPK.M
665	1	595.3550			47.38				2			1206.1			47.6	0	20003-20013							R.FGISEPLTSPK.M							Methyl: 5
729	1	559.8700			129.20				2			1300.1			36.5	0	20018-20027							K.FPFGVPSEPK.N							Methyl: 8
651	1	552.8500			108.81				2			1185.6			42.0	0	20018-20027							K.FPFGVPSEPK.N
621	1	607.3530			57.77				2			1141.3			61.3	0	20152-20161							K.IIGYFVEACK.L							Propionamide: 9
378	1	629.4310			119.03				2			799.4			41.3	0	20263-20274							K.DGTLLKPSEGIK.M
266	1	568.3140			-23.10				2			656.3			50.7	1	20351-20359							E.ITNYIVDKR.E							Methyl: 7
693	1	772.4340			15.59				2			1246.4			77.6	0	20399-20413							K.YGVGDPILTEPAIAK.N
791	1	779.4750			58.02				2			1390.9			41.1	0	20399-20413							K.YGVGDPILTEPAIAK.N							Methyl: 10
468	1	750.8770			33.44				2			926.0			59.7	0	20480-20492							K.ATGLQEGTEYEFR.V
669	1	551.3290			117.56				2			1211.7			50.3	0	20675-20683							K.STDFDTFLR.C
576	1	718.4520			56.53				2			1074.5			58.1	0	20714-20727							K.VLDTPGPPVNVTVK.E
451	1	606.8740			77.19				2			903.3			62.0	0	20811-20822							K.ASETPGPVVDLK.V
515	1	613.8470			19.57				2			990.4			48.9	0	20811-20822							K.ASETPGPVVDLK.V							Methyl: 3
393	1	520.8140			56.14				2			824.7			30.5	0	20866-20874							K.SLSLQYTTK.D
388	1	679.8780			66.23				2			818.2			42.0	1	20875-20885							K.DLTEGKEYTFR.V
312	1	582.3070			16.29				2			716.3			38.2	0	21054-21063							K.WVTCASAVQK.T							Propionamide: 4
566	1	541.3340			82.84				2			1058.2			57.3	0	21236-21244							K.LTGYIVEMR.D
794	1	891.9790			13.16				2			1398.3			35.1	0	21420-21436							K.ATLTWTPPLEDGGSPIK.S
101	1	483.2720			32.75				2			436.6			37.3	0	21477-21485							R.VSAVNQYGK.G
475	1	757.3890			28.11				2			933.0			75.2	0	21564-21576							K.VTGLQEGNTYEFR.V
465	1	785.4210			25.85				2			920.1			101.6	0	21583-21598							K.AGIGPPSNASDPVLMK.D							Oxidation: 15
567	1	777.4040			0.98				2			1059.9			77.8	0	21583-21598							K.AGIGPPSNASDPVLMK.D
308	1	670.8370			5.50				2			712.2			44.6	0	21599-21611							K.DVAYPPGPPSNAR.V
823	1	702.9240			55.95				2			1440.9			40.5	0	21661-21672							R.ITEFVVPDLETK.E							Methyl: 10
766	1	695.9070			43.33				2			1350.9			49.1	0	21661-21672							R.ITEFVVPDLETK.E
644	1	610.8300			15.02				2			1172.9			51.4	0	21776-21786							K.FVMTIENPAGK.K							Methyl: 6
574	1	603.8610			79.50				2			1072.4			51.9	0	21776-21786							K.FVMTIENPAGK.K
715	1	789.8960			37.36				2			1284.7			66.9	0	21859-21871							K.VTGLSEGCEYFFR.V							Propionamide: 8
403	1	575.3610			76.89				2			838.2			53.3	0	21927-21936							K.ITGYVIEAQR.K
767	1	672.9010			83.19				2			1351.1			32.9	0	21989-21999							K.EQTMLPELDLR.G
346	1	582.3170			49.46				2			760.0			71.5	0	22062-22072							R.SDSGPYPLTAR.N
450	1	709.9330			41.23				2			901.0			83.5	0	22189-22203							K.VPGPPGTPQVAAVTK.D
599	1	573.3830			111.10				2			1113.2			49.7	0	22232-22241							R.NGILWQTVSK.A
667	1	708.3820			54.06				2			1209.4			71.1	0	22251-22263							K.SSGLTDGIAYEFR.V
276	1	491.3240			80.60				2			669.0			39.2	1	22398-22405							K.YKDTITLK.A
520	1	611.3570			48.54				2			995.7			73.2	0	22443-22453							K.IADFSTNLVNK.D
548	1	820.9050			6.85				2			1033.6			90.2	0	22459-22475							R.DGGAYTLTATNPGGFAK.H
770	1	780.4570			40.96				2			1357.7			87.0	0	22531-22544							R.LAWTNVASEVQLTK.L
497	1	656.3630			30.21				2			964.1			72.7	0	22860-22871							K.YILTIENSSGSK.S
435	1	640.3710			35.51				2			881.5			61.8	0	22879-22890							R.VLDTPGPPQDLK.V
301	1	496.8140			80.12				2			702.8			54.8	0	22914-22921							K.INNYIVEK.R
518	1	458.8060			63.77				2			994.9			44.8	0	22986-22993							K.ITLVDVTR.N
675	1	640.8940			69.31				2			1221.9			66.7	0	23011-23021							R.ILGYIVEMQSK.G
491	1	779.8880			19.46				2			954.9			73.8	0	23198-23211							K.YDGGSSINNYIVEK.R
728	1	861.9460			11.03				2			1299.2			85.6	0	23213-23228							R.DTSTTSWQIVSATVAR.T
690	1	742.4350			31.80				2			1241.9			63.7	0	23271-23285							K.VPGPPGTPFVTLSSK.D
588	1	758.3950			57.06				2			1090.4			65.7	0	23333-23345							K.TTGLDEGVEYEFR.V
431	1	699.9340			46.88				2			876.7			85.6	0	23346-23359							R.VSAENIVGIGKPSK.V
131	1	455.7460			23.97				2			475.4			47.8	0	23360-23367							K.VSESYVAR.D
332	1	461.8120			99.96				2			743.9			34.6	0	23401-23408							K.ITGYIVEK.K
233	1	525.8450			60.24				2			611.9			41.2	1	23401-23409							K.ITGYIVEKK.E
504	1	578.3530			94.70				2			975.4			55.3	0	23525-23535							K.STDFATSLSVK.D
421	1	498.2870			26.03				2			863.7			45.6	0	23540-23548							R.IDSGSYILK.A
484	1	788.3820			-21.15				2			944.7			34.2	0	23648-23662							K.YGVGEPLESEPVTAK.N
185	1	458.2890			61.26				2			548.9			66.8	0	23673-23681							K.APEVTAVTK.D
422	1	657.3540			32.24				2			866.2			73.7	0	23942-23953							K.YTLTLENSSGTK.S
560	1	640.3930			41.46				2			1054.9			41.8	0	23961-23972							R.VLDTPSPPVNLK.V
549	1	709.3740			31.68				3			1034.7			86.0	0	24038-24057							R.VTAENEYGIGLPAHTDDPVK.V
242	1	511.3120			47.97				2			626.3			32.1	0	24058-24067							K.VAEVPQPPGK.I
668	1	668.4160			67.81				2			1209.7			81.0	0	24093-24103							K.IIQYIVEMQAK.H
874	1	815.9960			35.87				2			1666.2			37.6	0	24207-24221							R.INVTDSLDLTVLSIK.E
529	1	581.8810			92.87				2			1008.2			52.0	0	24428-24438							R.VYAENIVGIGK.A
300	1	605.6740			45.77				3			701.6			37.2	0	24530-24548							K.NAAGAISKPSDSTGPITAR.D							Deamidated: 1
463	1	517.8250			77.06				2			916.8			60.1	0	24622-24630							R.IDGGQYILR.A
881	1	859.0050			28.91				2			1817.5			90.0	0	24695-24710							R.LAWTVVASEVVTNSLK.V
742	1	795.4100			-7.31				2			1319.2			74.5	0	24730-24744							K.YGVGEPLESAPVLMK.N
631	1	803.4440			38.24				2			1154.0			36.5	0	24730-24744							K.YGVGEPLESAPVLMK.N							Oxidation: 14
797	1	802.4460			27.86				2			1400.6			36.5	0	24730-24744							K.YGVGEPLESAPVLMK.N							Methyl: 8
642	1	533.3620			100.86				2			1168.2			35.3	0	24745-24754							K.NPFVLPGPPK.N
522	1	724.9260			23.43				2			997.1			64.8	0	25043-25056							K.VLDTPGPPQNLAVK.E
649	1	638.8960			68.68				2			1183.3			88.4	0	25175-25185							R.ILGYVVEMQPK.G
707	1	645.9050			69.75				2			1269.5			41.9	0	25175-25185							R.ILGYVVEMQPK.G							Methyl: 7
610	1	448.3640			137.42				2			1125.8			35.6	0	25229-25237							R.VLGVPVIAK.D
556	1	524.8330			87.07				2			1045.3			34.5	0	25238-25246							K.DLTIQPSFK.L
411	1	542.8520			55.85				2			851.3			44.6	0	25294-25303							K.TATSTILHIK.E
231	1	494.2510			42.17				2			610.8			47.0	0	25402-25409							K.TGSEYQFR.I
314	1	490.7970			83.53				2			720.3			43.7	0	25705-25713							R.SDGGQYILK.L
699	1	611.4000			106.40				2			1253.0			60.0	0	25797-25806							K.LLPGNEYIFR.V
671	1	815.4520			29.71				2			1214.6			65.7	0	25813-25827							K.YGIGEPLESEPVIAR.N
730	1	822.4390			4.14				2			1303.9			43.1	0	25813-25827							K.YGIGEPLESEPVIAR.N							Methyl: 5
377	1	670.3250			-4.56				2			798.3			68.5	0	26107-26118							R.YNLTLENNSGSK.T
595	1	734.4410			39.59				2			1104.8			115.3	0	26126-26139							R.VLDSPSAPVNLTVR.E
871	1	697.3890			17.02				3			1612.7			33.3	0	26321-26338							R.DIEIKPSVELPFNTFNVK.A
419	1	600.3170			17.67				2			859.7			68.3	0	26482-26491							R.LVTGSEYQFR.V
357	1	510.8110			73.73				2			776.7			41.5	0	26570-26578							K.TLIADTQMK.V
443	1	567.8600			85.74				2			892.2			66.5	0	26592-26602							R.VYAENIAGIGK.C
433	1	482.8320			114.46				2			879.0			57.4	0	26647-26654							K.ITGYIIER.R
430	1	555.3530			103.56				2			875.9			59.9	0	26787-26796							R.DSGQYVLTVK.N
721	1	681.3710			34.14				2			1289.0			41.5	0	26859-26869							R.LAWTICEGELR.T							Propionamide: 6
620	1	690.3700			32.73				2			1140.8			62.5	0	26894-26906							K.YGVGEPLESMAVK.A
192	1	787.3680			-3.36				2			559.5			59.4	0	27094-27109							K.VGASDPSDSSDPQIAK.E
757	1	642.8680			68.61				2			1338.1			36.5	0	27131-27142							K.AGASFTMTVPFR.G
592	1	650.8540			50.16				2			1099.5			37.0	0	27131-27142							K.AGASFTMTVPFR.G							Oxidation: 7
126	1	521.2950			94.00				2			469.3			40.4	0	27162-27170							R.AYIDSTESR.T
274	1	559.7860			-13.67				2			668.2			47.8	0	27171-27180							R.TSLTIENANR.N
765	1	794.4330			26.53				2			1350.8			80.0	0	27269-27281							K.ITNLQEGAIYYFR.V
345	1	664.8970			49.52				2			759.4			58.4	0	27337-27347							R.IVHYVIEAQEK.G
353	1	702.3750			36.56				2			771.0			87.0	0	27378-27390							R.VFAENQAGLSDPR.E
205	1	671.8020			-38.53				2			576.0			86.1	0	27478-27490							R.YEITAANSSGTTK.A
382	1	622.3120			17.18				2			808.6			66.6	0	27565-27574							K.LTTGEEYQFR.I
283	1	512.7790			19.28				2			679.4			53.2	0	27869-27877							R.LNSGTYELK.L
213	1	539.7780			16.45				2			586.0			59.9	0	27880-27890							R.NAMGSASATIR.L
788	1	791.4300			16.17				2			1387.2			36.7	0	27914-27928							K.ITLLWQPPADDGGAK.I
632	1	820.4440			7.15				2			1154.0			62.6	0	27992-28007							R.NAFVTPGPPSVPEVTK.I
700	1	662.9030			54.88				2			1257.5			74.9	0	28216-28227							K.AGEDVHVLIPFK.G
626	1	716.9080			28.25				2			1149.9			69.8	0	28273-28285							K.YILTIENGVGQPK.S							Deamidated: 7
611	1	716.4080			17.11				2			1127.3			51.5	0	28273-28285							K.YILTIENGVGQPK.S
181	1	558.7990			16.96				2			543.7			61.3	0	28293-28302							K.VLDTPAACQK.L							Propionamide: 8
741	1	707.9280			49.40				2			1318.0			76.5	0	28473-28486							K.GLSDDVTIGPITVK.E
633	1	676.3700			21.35				2			1157.5			33.3	0	28565-28575							K.YTIILDNAVCR.N							Propionamide: 10
824	1	801.4920			31.57				2			1445.5			64.6	0	28668-28682							R.YGVSQPLVSNIILAK.H
376	1	487.8110			108.61				2			797.8			46.3	0	28737-28745							R.INMSPISGR.E
166	1	495.7750			39.37				2			524.9			39.3	0	28737-28745							R.INMSPISGR.E							Oxidation: 3
763	1	750.8770			21.03				2			1345.0			52.9	0	28749-28761							R.ATGLMEGLDYQFR.V
467	1	620.8500			48.86				2			925.2			48.3	0	29047-29056							K.LITGNEYQFR.I
654	1	712.9260			46.52				2			1190.7			56.9	0	29376-29389							K.VLDSPGPPGPITFK.D
867	1	779.4200			24.35				2			1583.1			62.5	0	29440-29452							R.VSDLLEGVPYYFR.V
678	2	548.3450			87.57				2			1224.8			58.7	0	29508-29516							R.ITGYLLEMR.Q
423	1	650.3140			-0.64				2			867.9			59.5	0	29539-29548							R.LVENTEYEFR.V
804	1	755.9300			41.48				2			1411.8			64.3	0	29833-29845							K.VTGLVEGLEYQFR.T
331	1	547.8190			42.60				2			741.3			78.4	0	29846-29856							R.TYALNAAGVSK.A
813	1	883.9510			-0.69				2			1420.1			57.7	0	29884-29900							R.STVSLIWSAPVYDGGSK.V
501	1	507.8540			104.87				2			971.0			34.2	0	29983-29991							R.LQGDLVTIR.A
408	1	478.3000			135.41				2			846.8			30.9	0	30138-30144							K.NNEYIFR.V
627	1	792.4200			-6.35				2			1150.2			49.2	0	30151-30165							K.YGPGVPIESEPIVAR.N
706	1	799.4470			17.69				2			1266.7			30.4	0	30151-30165							K.YGPGVPIESEPIVAR.N							Methyl: 8
507	1	590.8420			78.10				2			977.9			43.8	0	30330-30339							R.NNEFTVTDLK.M
323	1	681.3320			3.60				2			730.6			58.5	0	30465-30476							K.VYDTPGPCPSVR.V							Propionamide: 8
473	1	584.3180			17.89				2			932.2			60.9	0	30597-30606							R.LTGYVLEACK.A							Propionamide: 9
635	1	729.9220			33.90				2			1163.0			41.9	0	30665-30677							R.VLPTIDLSTMPQK.T							Oxidation: 10
711	1	721.9360			50.14				2			1277.3			65.8	0	30665-30677							R.VLPTIDLSTMPQK.T
606	1	576.8390			80.12				2			1119.5			56.9	0	30736-30745							K.DTGDYVLELK.N
141	1	575.8170			27.54				2			493.2			42.4	0	30746-30756							K.NVTGTTSETIK.V
563	1	620.3560			54.74				2			1055.5			55.9	0	30827-30836							R.LIEGNEYVFR.V
555	1	591.3560			68.70				2			1044.2			70.8	0	30995-31004							K.VTGYLIEMQK.V
503	1	549.8210			103.02				2			973.2			43.4	0	31204-31212							K.SAWYTIDSR.V
279	1	449.7750			60.81				2			673.5			32.8	0	31247-31254							K.SEEPVIPK.T
325	1	500.8440			170.64				2			733.4			64.6	0	31292-31299							R.VTGYYIER.R
155	1	608.2800			-95.71				2			510.7			54.8	1	31456-31467							K.TKLTSGEAPGVR.K
365	1	543.8160			61.50				2			784.2			49.6	0	31569-31578							K.YYGAVGSTLR.L
726	1	780.3810			-19.57				2			1298.1			70.8	0	31716-31728							R.IVNLTENAGYYFR.V
603	1	602.3630			67.99				2			1115.9			47.9	0	31802-31811							K.WIAVTTDEIR.E
221	1	599.3400			66.32				2			596.8			55.5	0	31872-31881							R.YQSNATLVCK.V							Propionamide: 9
460	1	634.3770			70.28				2			913.6			39.8	0	31961-31972							K.NLEGMGAVHALR.G
547	1	648.3510			39.44				3			1032.1			32.3	0	31995-32011							K.GQDLIDNNGHYQVIVTR.S							Deamidated: 8
785	1	726.9190			56.80				2			1383.2			55.3	0	32012-32024							R.SFTSLVFPNGVER.K
275	1	483.3180			101.91				2			668.8			32.7	0	32084-32091							K.VTNYIVEK.C
724	1	520.8650			139.42				2			1294.4			54.0	0	32110-32118							R.YTVVNLFGK.T
510	1	534.3310			127.01				2			983.9			62.7	0	32182-32190							K.YMIAEDLGR.G
745	1	514.8780			134.86				2			1323.2			44.8	0	32226-32234							K.EISILNIAR.H
190	1	504.8050			90.97				2			554.2			31.2	0	32631-32639							K.TAYVGENVR.F
442	1	559.2940			41.18				2			891.4			48.6	0	32901-32909							R.MPYEVPEPR.K
863	1	733.3910			30.72				2			1547.9			68.2	0	32963-32973							R.WEQFYVMPLPR.I
752	1	741.3900			32.47				2			1333.2			44.1	0	32963-32973							R.WEQFYVMPLPR.I							Oxidation: 7
698	1	643.8670			57.41				2			1252.4			57.4	0	33732-33742							K.TNFQFVGQAFK.S
168	1	525.0040			110.91				3			526.7			34.6	1	33743-33756							K.SIHEQVSSISETKK.A
Protein 2:							PREDICTED: myosin-1 [Ovis aries]
Accession:							gi|426237619|ref|XP_004012755.1|														Score:						1894.87
Database:							NRplus_Oa_Jan2013														MW [kDa]:						222.5
Seq. Coverage [%]:							0.163														pI:						5.48736
																					No. of Peptides:						33
Modification(s):								Oxidation, Propionamide, Methyl, Deamidated
Cmpd.	No. of Cmpds.	m/z meas.			Δ				z			Rt [min]			Score	P	Range							Sequence							Modification
					m/z [ppm]
362	1	482.3200			122.50				2			780.4			36.3	0	36-44							K.TSVFVADPK.E
792	1	733.4270			46.54				2			1394.5			102.6	0	261-273							K.LASADIETYLLEK.S
865	1	740.4290			38.24				2			1559.0			57.4	0	261-273							K.LASADIETYLLEK.S							Methyl: 7
414	1	652.3710			39.86				2			853.4			51.0	0	355-366							K.LTGAVMHYGNLK.F
760	1	738.9310			33.19				2			1344.5			82.8	0	387-400							K.AAYLQGLNSADLLK.A
211	1	447.2740			76.04				2			583.4			45.1	0	409-416							K.VGNEFVTK.G
768	1	824.4420			4.04				2			1352.0			73.9	0	417-432							K.GQTVEQVYNAVGALAK.A
866	1	542.3440			122.56				2			1571.9			52.6	0	438-445							K.MFLWMVTR.I
818	1	550.3230			87.23				2			1430.7			40.5	0	438-445							K.MFLWMVTR.I							Oxidation: 1
66	1	480.2510			-21.77				2			393.2			45.8	0	446-453							R.INQQLDTK.Q
99	1	447.6330			116.45				3			434.2			39.4	1	446-456							R.INQQLDTKQPR.Q
796	2	650.3790			62.70				2			1399.1			50.6	0	645-656							K.GSSFQTVSALFR.E
512	1	435.3000			133.25				2			986.1			32.5	0	717-723							R.ILYADFK.Q
492	1	751.9120			21.14				2			959.3			56.4	0	749-761							K.LLGSIDVDHTQYK.F							Methyl: 8
753	1	623.3780			73.35				2			1333.2			72.8	0	957-967							K.DIDDLELTLAK.V
746	1	817.8970			-4.56				2			1323.3			98.9	0	981-995							K.NLTEEMAGLDETIAK.L
194	1	614.8230			71.00				2			561.7			46.8	0	1088-1097							K.EFEMSNLQSK.I							Oxidation: 4
425	1	606.7820			0.17				2			869.4			45.0	0	1088-1097							K.EFEMSNLQSK.I
679	1	618.3510			53.11				3			1225.3			48.2	0	1181-1197							R.DLEEATLQHEATAAALR.K							Methyl: 3
337	1	537.3280			50.04				2			749.3			65.7	0	1269-1277							R.LINDLTTQR.A
204	1	577.2860			14.14				2			575.6			61.6	0	1280-1289							R.LQTESGEFSR.Q
302	1	584.3010			26.25				2			703.6			41.3	0	1280-1289							R.LQTESGEFSR.Q							Methyl: 4
310	1	562.8410			51.21				2			714.4			53.8	0	1327-1337							K.SALAHALQSAR.H
270	1	530.7520			-19.13				2			663.4			43.6	0	1364-1372							K.ANSEVAQWR.T
139	1	612.8190			7.21				2			486.9			62.3	1	1373-1382							R.TKYETDAIQR.T
214	1	777.3890			17.06				2			587.7			51.3	0	1397-1410							R.LQDAEEHVEAVNAK.C							Deamidated: 2
125	1	588.8040			-2.90				2			466.7			49.3	1	1435-1445							R.TNAACAALDKK.Q							Propionamide: 5
585	1	549.8670			68.19				2			1088.3			46.0	0	1561-1569							R.IQLELNQVK.S							Methyl: 4
852	1	699.9190			51.44				2			1497.1			84.3	0	1678-1689							R.ANLLQAEIEELR.A
52	2	474.2390			-8.99				2			377.4			37.2	0	1690-1697							R.ATLEQTER.S
488	1	687.3750			37.84				2			950.3			92.5	0	1701-1712							K.IAEQELLDASER.V
590	1	761.3960			12.87				2			1098.6			68.3	1	1758-1771							K.AITDAAMMAEELKK.E
102	2	537.7350			-74.25				2			438.0			59.1	0	1910-1919							R.ADIAESQVNK.L
Protein 3:							PREDICTED: myosin-2 [Ovis aries]
Accession:							gi|426237621|ref|XP_004012756.1|														Score:						1691.2
Database:							NRplus_Oa_Jan2013														MW [kDa]:						222.2
Seq. Coverage [%]:							0.148														pI:						5.69236
																					No. of Peptides:						30
Modification(s):								Oxidation, Propionamide, Methyl
Cmpd.	No. of Cmpds.	m/z meas.			Δ				z			Rt [min]			Score	P	Range							Sequence							Modification
					m/z [ppm]
792	1	733.4270			46.54				2			1394.5			102.6	0	259-271							K.LASADIETYLLEK.S
865	1	740.4290			38.24				2			1559.0			57.4	0	259-271							K.LASADIETYLLEK.S							Methyl: 7
760	1	738.9310			33.19				2			1344.5			82.8	0	385-398							K.AAYLQGLNSADLLK.A
95	1	455.2660			62.71				2			427.2			36.2	0	407-414							K.VGNEYVTK.G
818	1	550.3230			87.23				2			1430.7			40.5	0	436-443							K.MFLWMVTR.I							Oxidation: 1
866	1	542.3440			122.56				2			1571.9			52.6	0	436-443							K.MFLWMVTR.I
66	1	480.2510			-21.77				2			393.2			45.8	0	444-451							R.INQQLDTK.Q
99	1	447.6330			116.45				3			434.2			39.4	1	444-454							R.INQQLDTKQPR.Q
580	1	568.6920			96.82				3			1081.4			45.9	1	598-612							K.NKDPLNDTVVGLYQK.S
796	2	650.3790			62.70				2			1399.1			50.6	0	643-654							K.GSSFQTVSALFR.E
512	1	435.3000			133.25				2			986.1			32.5	0	715-721							R.ILYADFK.Q
492	1	751.9120			21.14				2			959.3			56.4	0	747-759							K.LLGSIDVDHTQYK.F							Methyl: 8
753	1	623.3780			73.35				2			1333.2			72.8	0	955-965							K.DIDDLELTLAK.V
746	1	817.8970			-4.56				2			1323.3			98.9	0	979-993							K.NLTEEMAGLDETIAK.L
509	1	597.8440			67.44				2			982.8			30.2	0	1086-1095							K.EFEISNLQSK.I
441	1	581.3250			36.95				2			890.3			59.4	0	1248-1257							R.TLEDQVSELK.S
349	1	522.3290			63.51				2			765.5			65.2	0	1266-1274							R.LINDLTAQR.G
302	1	584.3010			26.25				2			703.6			41.3	0	1277-1286							R.LQTESGEFSR.Q							Methyl: 4
204	1	577.2860			14.14				2			575.6			61.6	0	1277-1286							R.LQTESGEFSR.Q
193	1	569.3080			-3.17				2			561.4			35.1	0	1324-1334							K.NALAHGLQSAR.H
270	1	530.7520			-19.13				2			663.4			43.6	0	1361-1369							K.ANSEVAQWR.T
139	1	612.8190			7.21				2			486.9			62.3	1	1370-1379							R.TKYETDAIQR.T
125	1	588.8040			-2.90				2			466.7			49.3	1	1432-1442							R.TNAACAALDKK.Q							Propionamide: 5
585	1	549.8670			68.19				2			1088.3			46.0	0	1558-1566							R.IQLELNQVK.S							Methyl: 4
852	1	699.9190			51.44				2			1497.1			84.3	0	1675-1686							R.ANLLQAEIEELR.A
52	2	474.2390			-8.99				2			377.4			37.2	0	1687-1694							R.ATLEQTER.S
488	1	687.3750			37.84				2			950.3			92.5	0	1698-1709							K.IAEQELLDASER.V
590	1	761.3960			12.87				2			1098.6			68.3	1	1755-1768							K.AITDAAMMAEELKK.E
177	1	563.2940			3.84				3			537.6			41.5	2	1816-1829							R.VRELEGEVESEQKR.N
102	2	537.7350			-74.25				2			438.0			59.1	0	1907-1916							R.ADIAESQVNK.L
Protein 4:							PREDICTED: myosin-4 isoform 2 [Ovis aries]
Accession:							gi|426237613|ref|XP_004012752.1|														Score:						1184.05
Database:							NRplus_Oa_Jan2013														MW [kDa]:						223
Seq. Coverage [%]:							0.098														pI:						5.72878
																					No. of Peptides:						23
Modification(s):								Oxidation, Methyl
Cmpd.	No. of Cmpds.	m/z meas.			Δ				z			Rt [min]			Score	P	Range							Sequence							Modification
					m/z [ppm]
362	1	482.3200			122.50				2			780.4			36.3	0	36-44							K.TSVFVADPK.E
792	1	733.4270			46.54				2			1394.5			102.6	0	261-273							K.LASADIETYLLEK.S
865	1	740.4290			38.24				2			1559.0			57.4	0	261-273							K.LASADIETYLLEK.S							Methyl: 7
414	1	652.3710			39.86				2			853.4			51.0	0	355-366							K.LTGAVMHYGNLK.F
211	1	447.2740			76.04				2			583.4			45.1	0	409-416							K.VGNEFVTK.G
866	1	542.3440			122.56				2			1571.9			52.6	0	438-445							K.MFLWMVTR.I
818	1	550.3230			87.23				2			1430.7			40.5	0	438-445							K.MFLWMVTR.I							Oxidation: 1
66	1	480.2510			-21.77				2			393.2			45.8	0	446-453							R.INQQLDTK.Q
99	1	447.6330			116.45				3			434.2			39.4	1	446-456							R.INQQLDTKQPR.Q
796	2	650.3790			62.70				2			1399.1			50.6	0	645-656							K.GSSFQTVSALFR.E
512	1	435.3000			133.25				2			986.1			32.5	0	717-723							R.ILYADFK.Q
490	1	501.6740			147.87				3			952.4			43.6	0	749-761							K.LLGSIDIDHTQYK.F
880	1	601.3770			71.34				2			1809.6			62.7	0	771-781							K.AGLLGILEEMR.D
856	1	609.3580			43.40				2			1507.4			46.3	0	771-781							K.AGLLGILEEMR.D							Oxidation: 10
753	1	623.3780			73.35				2			1333.2			72.8	0	957-967							K.DIDDLELTLAK.V
425	1	606.7820			0.17				2			869.4			45.0	0	1088-1097							K.EFEMSNLQSK.I
194	1	614.8230			71.00				2			561.7			46.8	0	1088-1097							K.EFEMSNLQSK.I							Oxidation: 4
679	1	618.3510			53.11				3			1225.3			48.2	0	1181-1197							R.DLEEATLQHEATAAALR.K							Methyl: 3
310	1	562.8410			51.21				2			714.4			53.8	0	1331-1341							K.SALAHALQSAR.H
270	1	530.7520			-19.13				2			663.4			43.6	0	1368-1376							K.ANSEVAQWR.T
139	1	612.8190			7.21				2			486.9			62.3	1	1377-1386							R.TKYETDAIQR.T
585	1	549.8670			68.19				2			1088.3			46.0	0	1565-1573							R.IQLELNQVK.S							Methyl: 4
102	2	537.7350			-74.25				2			438.0			59.1	0	1916-1925							R.ADIAESQVNK.L
Protein 5:							PREDICTED: LOW QUALITY PROTEIN: myosin-8 [Ovis aries]
Accession:							gi|426237609|ref|XP_004012750.1|														Score:						1183.03
Database:							NRplus_Oa_Jan2013														MW [kDa]:						221.7
Seq. Coverage [%]:							0.103														pI:						5.72131
																					No. of Peptides:						21
Modification(s):								Oxidation, Methyl
Cmpd.	No. of Cmpds.	m/z meas.			Δ				z			Rt [min]			Score	P	Range							Sequence							Modification
					m/z [ppm]
792	1	733.4270			46.54				2			1394.5			102.6	0	261-273							K.LASADIETYLLEK.S
865	1	740.4290			38.24				2			1559.0			57.4	0	261-273							K.LASADIETYLLEK.S							Methyl: 7
95	1	455.2660			62.71				2			427.2			36.2	0	409-416							K.VGNEYVTK.G
866	1	542.3440			122.56				2			1571.9			52.6	0	438-445							K.MFLWMVTR.I
818	1	550.3230			87.23				2			1430.7			40.5	0	438-445							K.MFLWMVTR.I							Oxidation: 1
66	1	480.2510			-21.77				2			393.2			45.8	0	446-453							R.INQQLDTK.Q
99	1	447.6330			116.45				3			434.2			39.4	1	446-456							R.INQQLDTKQPR.Q
580	1	568.6920			96.82				3			1081.4			45.9	1	600-614							K.NKDPLNDTVVGLYQK.S
796	2	650.3790			62.70				2			1399.1			50.6	0	644-655							K.GSSFQTVSALFR.E
662	1	844.9550			10.26				2			1200.9			64.1	0	727-742							K.VLNASAIPDGQFIDSK.K							Methyl: 9
753	1	623.3780			73.35				2			1333.2			72.8	0	956-966							K.DIDDLELTLAK.V
441	1	581.3250			36.95				2			890.3			59.4	0	1248-1257							R.TLEDQVSELK.T
349	1	522.3290			63.51				2			765.5			65.2	0	1266-1274							R.LINDLTAQR.A
270	1	530.7520			-19.13				2			663.4			43.6	0	1361-1369							K.ANSEVAQWR.T
139	1	612.8190			7.21				2			486.9			62.3	1	1370-1379							R.TKYETDAIQR.T
585	1	549.8670			68.19				2			1088.3			46.0	0	1558-1566							R.IQLELNQVK.S							Methyl: 4
52	2	474.2390			-8.99				2			377.4			37.2	0	1684-1691							R.ATLEQTER.S
488	1	687.3750			37.84				2			950.3			92.5	0	1695-1706							K.IAEQELLDASER.V
590	1	761.3960			12.87				2			1098.6			68.3	1	1752-1765							K.AITDAAMMAEELKK.E
177	1	563.2940			3.84				3			537.6			41.5	2	1813-1826							R.VRELEGEVESEQKR.N
102	2	537.7350			-74.25				2			438.0			59.1	0	1904-1913							R.ADIAESQVNK.L
Protein 6:							PREDICTED: myosin-7 [Ovis aries]
Accession:							gi|426232730|ref|XP_004010374.1|														Score:						747.58
Database:							NRplus_Oa_Jan2013														MW [kDa]:						223.1
Seq. Coverage [%]:							0.063														pI:						5.58865
																					No. of Peptides:						13
Modification(s):								Methyl
Cmpd.	No. of Cmpds.	m/z meas.			Δ				z			Rt [min]			Score	P	Range							Sequence							Modification
					m/z [ppm]
792	1	733.4270			46.54				2			1394.5			102.6	0	258-270							K.LASADIETYLLEK.S
865	1	740.4290			38.24				2			1559.0			57.4	0	258-270							K.LASADIETYLLEK.S							Methyl: 7
95	1	455.2660			62.71				2			427.2			36.2	0	406-413							K.VGNEYVTK.G
753	1	623.3780			73.35				2			1333.2			72.8	0	953-963							R.DIDDLELTLAK.V
679	1	618.3510			53.11				3			1225.3			48.2	0	1177-1193							R.DLEEATLQHEATAAALR.K							Methyl: 3
143	1	510.2410			-36.15				2			493.7			39.4	0	1269-1277							R.SVNDLTSQR.A
270	1	530.7520			-19.13				2			663.4			43.6	0	1364-1372							K.ANSEVAQWR.T
139	1	612.8190			7.21				2			486.9			62.3	1	1373-1382							R.TKYETDAIQR.T
96	1	530.3500			106.95				2			429.2			32.9	1	1435-1445							R.SNAAAAALDKK.Q
590	1	761.3960			12.87				2			1098.6			68.3	1	1758-1771							K.AITDAAMMAEELKK.E
449	1	565.3790			124.53				2			900.7			68.4	0	1797-1806							R.LDEAEQIALK.G
544	1	572.3370			35.94				2			1029.2			56.3	0	1797-1806							R.LDEAEQIALK.G							Methyl: 5
102	2	537.7350			-74.25				2			438.0			59.1	0	1910-1919							R.ADIAESQVNK.L
Protein 7:							PREDICTED: myosin-13 [Ovis aries]
Accession:							gi|426238855|ref|XP_004013356.1|														Score:						631.96
Database:							NRplus_Oa_Jan2013														MW [kDa]:						223.2
Seq. Coverage [%]:							0.05														pI:						5.56867
																					No. of Peptides:						11
Modification(s):								Methyl
Cmpd.	No. of Cmpds.	m/z meas.			Δ				z			Rt [min]			Score	P	Range							Sequence							Modification
					m/z [ppm]
764	1	770.4270			3.25				2			1349.6			84.8	0	186-199							R.VIQYFATIAVTGDK.K							Methyl: 13
792	1	733.4270			46.54				2			1394.5			102.6	0	254-266							K.LASADIETYLLEK.S
865	1	740.4290			38.24				2			1559.0			57.4	0	254-266							K.LASADIETYLLEK.S							Methyl: 7
95	1	455.2660			62.71				2			427.2			36.2	0	402-409							K.VGNEYVTK.G
66	1	480.2510			-21.77				2			393.2			45.8	0	439-446							R.INQQLDTK.Q
99	1	447.6330			116.45				3			434.2			39.4	1	439-449							R.INQQLDTKQPR.Q
512	1	435.3000			133.25				2			986.1			32.5	0	711-717							R.ILYADFK.Q
270	1	530.7520			-19.13				2			663.4			43.6	0	1362-1370							K.ANSEVAQWR.T
139	1	612.8190			7.21				2			486.9			62.3	1	1371-1380							R.TKYETDAIQR.T
590	1	761.3960			12.87				2			1098.6			68.3	1	1756-1769							K.AITDAAMMAEELKK.E
102	2	537.7350			-74.25				2			438.0			59.1	0	1908-1917							R.ADIAESQVNK.L
Protein 8:							PREDICTED: sarcoplasmic/endoplasmic reticulum calcium ATPase 1 isoform 1 [Ovis aries]
Accession:							gi|426254493|ref|XP_004020912.1|														Score:						224.76
Database:							NRplus_Oa_Jan2013														MW [kDa]:						109.3
Seq. Coverage [%]:							0.039														pI:						5.14794
																					No. of Peptides:						3
Cmpd.	No. of Cmpds.	m/z meas.			Δ				z			Rt [min]			Score	P	Range							Sequence							Modification
					m/z [ppm]
612	1	662.3850			68.07				2			1127.8			65.8	0	206-218							K.NMLFSGTNIAAGK.A
683	1	781.4550			45.29				2			1231.6			104.0	0	437-451							K.VGEATETALTTLVEK.M
605	1	666.8860			91.25				2			1118.1			54.9	0	656-666							R.EFDDLPLAEQR.E
Protein 9:							similar to Obscurin isoform IC, partial [Ovis aries: Oar v3]
Accession:							gi|1999022426|gb|1999022426.1|														Score:						54.95
Database:							NRplus_Oa_Jan2013														MW [kDa]:						892.2
Seq. Coverage [%]:							0.001														pI:						5.83004
																					No. of Peptides:						1
Cmpd.	No. of Cmpds.	m/z meas.			Δ				z			Rt [min]			Score	P	Range							Sequence							Modification
					m/z [ppm]
664	1	652.8830			37.59				2			1204.0			55.0	0	875-886							R.LDVTEPSVVFAK.E
Protein 10:							PREDICTED: LOW QUALITY PROTEIN: unconventional myosin-XVI [Ovis aries]
Accession:							gi|426236901|ref|XP_004012403.1|														Score:						51.23
Database:							NRplus_Oa_Jan2013														MW [kDa]:						175.8
Seq. Coverage [%]:							0.005														pI:						7.58164
																					No. of Peptides:						1
Cmpd.	No. of Cmpds.	m/z meas.			Δ				z			Rt [min]			Score	P	Range							Sequence							Modification
					m/z [ppm]
775	1	472.3620			103.83				2			1370.3			51.2	1	990-997							Y.LELSKLLK.K
ProteinScape 3.0														Printed:					2013-11-16													1	/		1

## Sheet: Myo2-1
						Protein Report
Project Info
Name:							167305 - Combifoods - Robert Yu PhD														Date:						2012-02-07
Sample Info & Protocols																						Date:						2012-08-15
Name:							GeLC-MS/MS - (Coopworth 48 h PM_pooled)
Note:							Samples from LU
Search Result Info
Search Result											Location														Search Engine	Database								Ident. Compounds
0.6Da_MethylDE_nrplus_Oa_Jan2013_std_8_1pep_Ama_Acry_CID_2 mis_cleav-ESI._2013-11-15 19:36:12											/167305 - Combifoods - Robert Yu PhD/"GeLC-MS/MS - (Coopworth 48 h PM_pooled)"/The duplicates - pellet_SDS-soluble/Myo2-1_1in7_FA_lon_4pre_Tray02-B2_01_614.mgf														Mascot, 2.4.0	NRplus_Oa_Jan2013, NRplus_Oa_Jan2013_20130829.fasta								278/709
Protein 1:							PREDICTED: titin [Ovis aries]
Accession:							gi|426220782|ref|XP_004004591.1|														Score:						12477.7
Database:							NRplus_Oa_Jan2013														MW [kDa]:						3812.6
Seq. Coverage [%]:							0.073														pI:						5.9361
																					No. of Peptides:						243
Modification(s):								Oxidation, Propionamide, Methyl, Deamidated
Cmpd.	No. of Cmpds.	m/z meas.			Δ				z			Rt [min]			Score	P	Range							Sequence							Modification
					m/z [ppm]
618	1	712.9350			76.79				2			1247.8			53.2	0	1566-1578							R.ATGNPNPDIVWLK.N
341	1	672.3840			59.93				2			844.2			71.5	0	1786-1797							K.SLVEESQLPEGR.K
180	1	546.2590			-9.87				2			618.5			36.8	0	1977-1985							K.VSEESEELR.S							Methyl: 4
691	1	651.9410			82.80				2			1454.3			77.3	0	2247-2258							K.LIVEGAVVEFVK.E
615	1	703.8910			54.20				2			1244.0			37.1	0	2366-2377							K.VSLENVEGVWMK.D							Oxidation: 11
673	1	710.4760			95.27				2			1375.4			35.7	0	2427-2439							R.VSVYSVDVITPLK.D
386	1	515.8460			103.55				2			903.4			35.4	0	2455-2464							K.VSVPDVTSVK.W
215	1	640.8500			69.34				2			669.3			34.8	0	2509-2519							R.VETSCDLSVEK.I							Propionamide: 5
372	1	608.8340			71.87				2			884.6			74.0	0	2670-2679							K.LDDIGEYTYK.V
614	1	625.4080			95.37				2			1241.6			39.9	0	2953-2963							K.VTPIMITSMLK.D							Oxidation: 9
431	1	571.3600			111.98				2			972.1			32.9	0	3077-3086							K.DGQELPLVDR.I
680	1	690.4020			31.73				2			1399.0			68.6	0	4403-4414							R.SANYVTTLEILR.T
326	1	614.3460			21.80				2			813.3			47.5	0	4546-4556							K.ELEPVQSAINK.K
692	1	631.3870			57.65				2			1455.0			39.7	0	4660-4670							K.GSPVIQVTWFK.N
645	1	608.8910			96.50				2			1303.1			34.3	0	4846-4856							R.GSEPISVTWLK.G
187	1	604.3300			65.50				2			626.4			47.1	0	5018-5028							R.NVDSVVSGTCR.L							Propionamide: 10
171	1	701.9350			206.72				2			610.2			44.1	0	5072-5083							R.VDMSDAGNFTCR.A							Oxidation: 3; Propionamide: 11
542	1	671.3620			27.54				2			1129.9			42.2	0	5124-5135							K.STFQGSTPFTIR.W
508	1	511.8290			141.98				2			1080.0			31.9	0	5228-5235							K.ITWFANDR.E
587	1	620.3690			72.98				2			1199.8			63.9	0	5245-5255							K.MSFVESTAVLR.L
338	1	532.8400			93.13				2			838.8			68.7	0	5397-5407							R.GGTAAFQATLK.G
629	1	588.3920			75.25				2			1267.1			46.6	0	5524-5534							K.ISVTDTVSILK.I
454	1	579.8530			37.61				2			1002.6			50.3	0	5686-5697							K.ALVGGTAPMTIK.W
307	1	587.8620			56.74				2			791.0			47.9	0	5686-5697							K.ALVGGTAPMTIK.W							Oxidation: 9
633	1	588.4120			139.03				2			1278.1			49.1	0	5904-5913							R.VSVFNLNINR.C
460	1	679.8870			25.95				2			1015.2			32.7	0	6127-6138							R.VLDQNIPPSFTK.K
695	1	710.4320			65.91				2			1476.2			71.2	0	6157-6169							K.VSGSLPISAQWFK.D
415	1	681.8740			37.22				2			947.3			44.8	0	6236-6247							R.QQAIPDSTVEFK.A
240	1	655.3470			62.16				2			700.2			51.3	0	6682-6693							K.SSCTAVVDVSDR.M							Propionamide: 3
592	1	692.9320			52.85				2			1203.3			59.5	0	6782-6794							R.AVLAVQEPPSFVK.E
591	1	525.8120			21.40				2			1203.3			49.6	0	6806-6814							R.NITFTSVIR.G
361	1	547.7790			13.05				2			869.6			34.5	0	6919-6928							K.DGFTITPSEK.C
202	1	707.3480			40.47				2			649.5			76.5	0	7038-7049							K.VNINDSGEYTCK.A							Propionamide: 11
177	1	622.8090			45.37				2			616.4			67.0	0	7298-7307							R.NDSELHESWK.Y
472	1	444.8310			140.03				2			1029.9			36.0	0	7635-7642							R.VVAPSFIR.K
410	1	536.3740			116.57				2			941.0			54.4	0	7969-7978							K.NNVASLVINK.V
121	1	400.7350			14.32				2			534.4			37.9	0	8226-8233							K.IGGSPEIK.V
123	1	669.8220			30.83				2			535.4			61.9	0	8564-8575							K.DSCTASVQVSDR.T							Propionamide: 3
220	1	538.8130			56.14				2			675.6			42.1	0	9131-9140							R.DSSTAQLNIK.E
563	1	703.4370			84.80				2			1164.2			66.0	0	9170-9182							R.VAGSQPISVAWYK.N
648	1	661.8950			54.70				2			1310.3			57.2	0	9351-9361							K.LFFVSEPQSIR.V
313	1	498.2990			38.84				2			799.2			45.4	0	9374-9383							K.VGGDPIPNVK.W
525	1	501.7810			83.11				2			1104.1			45.7	0	9494-9501							R.MYGITDFR.G
470	1	614.8990			61.80				2			1027.9			52.8	0	9547-9557							R.LSQTEPVTLIK.D
547	1	621.9150			74.25				2			1141.8			35.1	0	9547-9557							R.LSQTEPVTLIK.D							Methyl: 5
346	1	438.7850			91.37				2			849.8			50.1	0	9578-9584							K.INYPEIK.L
576	1	607.4010			112.93				2			1183.2			32.6	0	9637-9646							K.LTVIEPAWER.H
184	1	477.2950			43.23				2			622.1			44.3	0	9647-9654							R.HLQDVTLK.E
344	1	394.3010			161.70				2			849.3			32.0	0	9698-9704							K.LTIADVR.A
467	1	602.3410			31.47				2			1023.5			48.6	0	9726-9735							R.IEAEPIQFTR.R
71	1	545.2920			31.62				2			462.1			43.1	0	9766-9775							K.GPTELTESQK.Y
374	1	563.8540			90.18				2			887.6			54.8	0	9814-9823							R.STAELYLTTK.E
412	1	453.3810			190.67				2			942.1			35.5	0	10336-10344							K.VPVPVPVAK.K
585	1	534.4030			142.99				2			1197.5			60.5	0	12136-12144							K.LIVEELPVR.F
649	1	541.4290			174.71				2			1312.5			34.8	0	12136-12144							K.LIVEELPVR.F							Methyl: 5
661	1	541.3960			113.75				2			1335.3			43.4	0	12136-12144							K.LIVEELPVR.F							Methyl: 4
403	1	587.8800			103.20				2			931.6			63.5	0	12148-12157							K.TLEEEVTVVR.G
698	1	518.9330			164.78				2			1509.3			63.8	0	12189-12198							K.IVPGVIGLLR.A
521	1	590.8680			75.54				2			1097.0			47.3	0	12252-12262							K.GTAVFTCVIAK.D							Propionamide: 7
474	1	403.2970			116.15				2			1032.6			32.4	0	12498-12504							R.LFVTGIR.L
195	1	467.3050			83.02				2			638.1			40.1	0	12549-12557							R.TVLISSEGK.T
463	1	639.8350			29.80				2			1017.5			47.5	0	12565-12575							R.EVTMDDISQIK.A
278	1	647.8290			24.09				2			753.8			58.8	0	12565-12575							R.EVTMDDISQIK.A							Oxidation: 4
570	1	641.3930			82.79				2			1173.8			71.4	0	12589-12599							K.VLEADPYFTVK.L
626	1	648.4050			88.33				2			1260.2			52.9	0	12589-12599							K.VLEADPYFTVK.L							Methyl: 3
380	1	542.8110			57.71				2			892.9			43.2	0	12628-12637							K.DGEELLPSPK.H
50	1	430.2660			71.49				2			432.2			50.0	0	12673-12680							K.ANVTVEAR.L
145	1	468.3090			124.10				2			568.8			66.3	0	12751-12759							K.VSFQAANAK.S
100	1	569.3860			192.44				2			506.3			46.2	0	12931-12941							K.VEAMGLSSEAK.L							Oxidation: 4
619	1	720.4470			100.68				2			1251.0			49.6	0	12942-12954							K.LTVLEGDPYFTGK.L
398	1	781.9080			17.78				2			922.7			84.8	0	13101-13115							R.LDQTGGVDFQAANVK.S
395	1	636.3600			22.45				2			916.0			30.2	0	13190-13201							K.LEDAGEVQLVAK.D
208	1	461.7660			66.98				2			660.8			31.5	0	13261-13268							K.YEIVADGR.V
222	1	526.8320			44.47				2			680.1			54.9	0	13561-13570							R.AAAHLTVIEK.L
555	1	729.9170			57.04				2			1151.0			51.3	0	13654-13666							K.SAANLIVEEEDLR.I
251	1	506.3570			85.93				2			716.5			43.6	1	13923-13932							R.AKLELAAAPK.I
303	1	685.3450			17.02				2			787.7			34.0	0	13975-13986							K.TVDTTAEQTSFR.I							Methyl: 7
203	1	678.3540			42.00				2			650.9			84.7	0	13975-13986							K.TVDTTAEQTSFR.I
464	1	446.2730			50.73				2			1018.8			39.2	0	14009-14016							K.AEGFINLK.V
391	1	476.3580			153.83				2			911.4			32.0	0	14017-14025							K.VIDVPGPVR.N
382	1	474.8340			115.24				2			897.3			31.2	0	14052-14059							K.IIGYVVER.R
545	1	470.8040			118.99				2			1136.0			45.2	0	14087-14094							K.GGVEYLFR.V
265	1	821.9280			34.59				2			736.4			34.8	0	14101-14116							R.VGTGEPVETDSPVEAR.S
675	1	647.4130			59.81				2			1382.6			56.9	0	14333-14344							K.DGLEVIVPNPIK.I
232	1	497.2920			40.57				2			688.8			52.8	0	14746-14753							K.ITNYVVER.R
568	1	614.3730			100.14				2			1171.0			44.8	0	14809-14819							K.FPFDPPGPPTR.L
238	1	690.9550			85.53				2			696.2			47.1	0	14888-14901							R.VLAENLAGPGKPSK.S
684	1	605.8950			118.79				2			1414.0			59.6	0	14946-14955							K.IDSYVIEMLK.T
550	1	613.8970			124.65				2			1145.3			35.1	0	14946-14955							K.IDSYVIEMLK.T							Oxidation: 8
676	1	558.3820			99.23				2			1385.0			48.0	0	15020-15028							R.WLEVINITK.N
530	1	696.8970			61.84				2			1110.3			61.4	0	15041-15053							K.DGGSPITNYIVEK.R
485	1	697.8890			39.07				2			1046.4			95.0	0	15383-15395							R.ADAGVYTITLENK.L
245	1	627.8270			34.45				2			707.9			33.1	0	15456-15466							R.TYIPVMSGENK.L							Oxidation: 6
124	1	491.2850			26.82				2			536.3			38.5	0	15500-15508							K.NPVIAQDPK.Q
264	1	678.3970			94.14				2			735.3			34.3	1	15574-15584							K.GLEEGKEYQFR.V
104	1	601.3230			48.20				2			512.2			66.4	0	15587-15598							R.AENAAGISEPSR.A
221	1	463.3110			124.99				2			678.0			45.5	0	15605-15613							K.AVDPIDAPK.V
643	1	634.3860			47.47				2			1299.2			30.2	1	15798-15807							K.LIEGKEYLFR.V
345	1	595.3420			67.79				2			849.6			48.3	0	15972-15981							K.QLVGTNEWSR.C
332	1	437.7900			104.20				2			823.5			36.4	0	16043-16051							K.GGIQIMAGK.T
181	1	657.8570			53.89				2			619.1			79.9	0	16105-16116							R.YVITATNSCGSK.F							Propionamide: 9
163	1	478.2800			63.77				2			600.4			34.5	0	16839-16847							K.VMDVPGPPK.D							Oxidation: 2
385	1	623.3690			57.84				2			903.2			42.5	0	16922-16933							R.FGVGAPAETIQR.T
533	1	616.8870			80.52				2			1116.0			35.0	0	17348-17359							R.DPIAPPGPPFPK.V
516	1	647.8900			72.33				2			1090.9			37.8	0	17593-17603							R.AWTPVTYTVTR.H
544	1	629.3700			67.81				2			1132.1			34.5	0	17662-17672							K.DSVTLTWNPPK.Y
164	1	511.7900			77.38				2			600.5			43.1	0	17697-17705							K.VTSDNLMSR.K
411	1	510.8420			126.72				2			941.9			77.6	0	17763-17772							R.VGEAFALTGR.Y
574	1	738.0910			27.66				3			1181.0			43.1	0	18120-18141							R.VIAVNAAGESDPAHVPEPVLVK. D
209	1	458.2970			78.72				2			661.9			39.8	0	18196-18204							R.IDVTPVGSK.L
502	1	789.4450			64.70				2			1070.7			47.6	0	18281-18295							K.DVASAQWSPLSTTSK.K
286	1	599.8600			24.75				2			767.4			35.8	0	18323-18333							R.GPFVETPKPVK.A
489	1	435.8660			182.25				2			1052.0			42.4	0	18447-18454							K.LIEGLVVK.A
201	1	532.2380			-34.52				2			648.7			46.9	0	18475-18483							K.WTTDGNEIK.T
309	1	605.3280			61.22				2			794.0			93.6	0	18580-18591							K.DTWGVVSSGSSK.T
422	1	467.3060			169.33				2			957.1			35.4	0	18602-18608							K.GYEYVFR.V
651	1	732.4710			60.02				2			1314.0			64.7	0	18615-18629							K.IGIGPPLDSVPTVAK.H
503	1	757.8900			39.95				2			1071.8			63.4	0	18660-18673							K.SDGGSPITGYYLER.R
401	1	623.8770			83.43				2			928.0			47.1	0	18797-18807							R.VPGLIEGNEYR.F
162	1	556.8110			40.64				2			597.8			52.6	0	18812-18822							K.AANIVGEGEPR.E
529	1	581.8810			124.15				2			1109.7			70.2	0	18978-18988							K.GWSIVASDVTK.R
605	1	744.4160			65.14				2			1222.5			55.2	0	18993-19004							K.ANLLANNEYYFR.V
243	1	500.8200			65.28				2			704.9			60.1	0	19011-19020							K.VGVGPTIETK.T
353	1	408.8420			193.01				2			862.3			48.7	0	19138-19145							K.LSGVLTVK.A
554	2	627.3910			97.44				2			1149.5			66.0	0	19291-19300							R.LIEGNEYIFR.V
435	1	687.9140			68.59				2			979.3			35.4	0	19423-19435							K.DPIEPPGPPTNLK.V
211	1	508.8110			82.70				2			665.3			45.5	0	19482-19490							R.CNAAAQLVR.M							Propionamide: 1
324	1	436.3270			168.63				2			810.1			43.5	0	19574-19581							K.VGIDNVVR.K
534	1	646.3930			69.22				2			1120.6			48.2	0	19607-19618							K.YSLTLVNPAGEK.A
436	1	620.8820			63.12				2			980.2			41.8	0	19626-19637							R.VLDTPGPVSDLK.V
664	1	522.9000			155.68				2			1346.4			63.5	0	19786-19795							K.DLSLVVTGLK.E
358	1	456.8250			127.62				2			865.0			44.5	0	19808-19816							R.NAVGVSLPR.E
517	1	537.3920			145.75				2			1093.1			73.5	0	19881-19890							K.ADNSSILIIK.D
694	1	624.3980			100.66				2			1470.8			88.6	0	19968-19979							R.GDWVTALASVTK.T
641	1	618.3950			84.45				2			1292.6			40.0	0	19987-19996							K.LIPGQEYIFR.V
493	1	588.3930			125.83				2			1058.9			59.8	0	20003-20013							R.FGISEPLTSPK.M
595	1	595.3650			64.17				2			1209.3			36.7	0	20003-20013							R.FGISEPLTSPK.M							Methyl: 5
320	1	629.4020			72.96				2			805.1			33.6	0	20263-20274							K.DGTLLKPSEGIK.M
282	1	490.3430			135.48				2			761.4			40.5	0	20351-20358							E.ITNYIVDK.R							Methyl: 7
620	1	772.4550			42.78				2			1251.3			75.7	0	20399-20413							K.YGVGDPILTEPAIAK.N
400	1	750.8670			20.12				2			927.4			60.4	0	20480-20492							K.ATGLQEGTEYEFR.V
512	1	718.4620			70.45				2			1084.9			58.1	0	20714-20727							K.VLDTPGPPVNVTVK.E
389	1	606.8560			47.53				2			909.5			58.1	0	20811-20822							K.ASETPGPVVDLK.V
334	1	520.8390			104.14				2			831.2			33.1	0	20866-20874							K.SLSLQYTTK.D
204	1	411.7580			88.81				2			651.1			36.4	0	21087-21094							K.YGVGEGLK.S
653	1	757.4090			37.91				2			1321.6			36.1	0	21168-21180							K.VTGLTEGLEYEFR.V
567	1	637.3870			69.07				2			1170.4			73.4	0	21219-21229							R.NSVTLVWTEPK.Y
501	1	541.3310			77.30				2			1070.4			44.3	0	21236-21244							K.LTGYIVEMR.D
581	1	828.4580			70.97				2			1191.1			54.4	0	21377-21392							K.DAGEYAITATNPFGTK.S
51	1	483.2980			86.55				2			432.6			35.4	0	21477-21485							R.VSAVNQYGK.G
406	1	757.3850			22.83				2			935.7			59.2	0	21564-21576							K.VTGLQEGNTYEFR.V
397	1	785.4300			37.31				2			920.4			63.9	0	21583-21598							K.AGIGPPSNASDPVLMK.D							Oxidation: 15
667	1	695.9260			70.63				2			1354.5			57.2	0	21661-21672							R.ITEFVVPDLETK.E
505	1	603.8910			129.18				2			1074.9			48.3	0	21776-21786							K.FVMTIENPAGK.K
342	1	575.3420			43.87				2			846.4			56.5	0	21927-21936							K.ITGYVIEAQR.K
285	1	582.3030			25.41				2			767.1			62.7	0	22062-22072							R.SDSGPYPLTAR.N
390	1	709.9280			34.18				2			910.2			66.2	0	22189-22203							K.VPGPPGTPQVAAVTK.D
597	1	573.8770			114.47				2			1211.8			36.2	0	22232-22241							R.NGILWQTVSK.A							Deamidated: 1
600	1	708.3770			47.00				2			1214.9			61.5	0	22251-22263							K.SSGLTDGIAYEFR.V
457	1	611.3690			68.17				2			1007.7			78.7	0	22443-22453							K.IADFSTNLVNK.D
479	1	820.9150			19.03				2			1038.7			78.3	0	22459-22475							R.DGGAYTLTATNPGGFAK.H
671	1	780.4730			61.47				2			1362.2			82.8	0	22531-22544							R.LAWTNVASEVQLTK.L
425	1	656.3870			66.77				2			965.0			55.3	0	22860-22871							K.YILTIENSSGSK.S
376	1	640.3640			24.58				2			891.7			60.7	0	22879-22890							R.VLDTPGPPQDLK.V
244	1	496.8370			126.42				2			707.6			54.9	0	22914-22921							K.INNYIVEK.R
453	1	458.8330			122.63				2			1002.4			44.5	0	22986-22993							K.ITLVDVTR.N
469	1	648.8590			18.43				2			1025.2			52.4	0	23011-23021							R.ILGYIVEMQSK.G							Oxidation: 8
616	1	742.4580			62.78				2			1246.2			61.2	0	23271-23285							K.VPGPPGTPFVTLSSK.D
519	1	758.3940			55.74				2			1094.3			77.4	0	23333-23345							K.TTGLDEGVEYEFR.V
371	1	467.0160			170.15				3			883.2			40.2	0	23346-23359							R.VSAENIVGIGKPSK.V
84	1	455.7850			109.55				2			484.3			51.1	0	23360-23367							K.VSESYVAR.D
277	1	461.8240			125.94				2			753.3			35.6	0	23401-23408							K.ITGYIVEK.K
433	1	578.3380			68.76				2			977.4			59.5	0	23525-23535							K.STDFATSLSVK.D
366	1	498.3290			110.32				2			877.9			35.3	0	23540-23548							R.IDSGSYILK.A
420	1	788.4070			10.56				2			953.0			33.6	0	23648-23662							K.YGVGEPLESEPVTAK.N
140	1	458.2920			67.81				2			560.2			56.0	0	23673-23681							K.APEVTAVTK.D
363	1	657.3620			44.41				2			873.5			65.3	0	23942-23953							K.YTLTLENSSGTK.S
492	1	640.3950			44.58				2			1057.8			48.8	0	23961-23972							R.VLDTPSPPVNLK.V
601	1	668.4170			69.30				2			1216.6			51.1	0	24093-24103							K.IIQYIVEMQAK.H
442	1	676.4120			64.85				2			988.9			80.3	0	24093-24103							K.IIQYIVEMQAK.H							Oxidation: 8
459	1	581.9040			132.40				2			1013.3			65.3	0	24428-24438							R.VYAENIVGIGK.A
399	1	517.8570			138.86				2			925.2			64.3	0	24622-24630							R.IDGGQYILR.A
566	1	533.3610			98.99				2			1169.9			53.1	0	24745-24754							K.NPFVLPGPPK.N
348	1	501.3340			97.89				2			851.7			35.4	0	24755-24763							K.NLEVTNIAK.D
452	1	724.9320			31.71				2			1002.1			78.1	0	25043-25056							K.VLDTPGPPQNLAVK.E
438	1	646.8870			57.85				2			983.7			44.5	0	25175-25185							R.ILGYVVEMQPK.G							Oxidation: 8
583	1	638.9230			110.94				2			1192.3			37.4	0	25175-25185							R.ILGYVVEMQPK.G
482	1	524.8730			163.29				2			1042.6			32.8	0	25238-25246							K.DLTIQPSFK.L
584	1	751.3850			37.96				2			1195.2			72.9	0	25497-25509							K.TTGLDEGLEYEFK.V
604	1	815.4700			51.79				2			1220.1			35.8	0	25813-25827							K.YGIGEPLESEPVIAR.N
323	1	670.3780			74.51				2			807.7			68.2	0	26107-26118							R.YNLTLENNSGSK.T
528	1	734.4240			16.44				2			1107.8			89.5	0	26126-26139							R.VLDSPSAPVNLTVR.E
253	1	642.8600			48.46				2			717.3			54.5	0	26258-26268							K.ITGYVVEMQTK.G							Oxidation: 8
360	1	600.3020			-7.32				2			868.5			52.7	0	26482-26491							R.LVTGSEYQFR.V
304	1	510.8180			87.43				2			788.3			39.3	0	26570-26578							K.TLIADTQMK.V
383	1	567.8600			85.74				2			897.8			54.4	0	26592-26602							R.VYAENIAGIGK.C
377	1	482.8300			110.32				2			891.8			51.3	0	26647-26654							K.ITGYIIER.R
367	1	555.3470			92.75				2			878.7			54.4	0	26787-26796							R.DSGQYVLTVK.N
142	1	787.4200			62.68				2			563.4			64.1	0	27094-27109							K.VGASDPSDSSDPQIAK.E
662	1	642.8710			73.27				2			1341.6			43.6	0	27131-27142							K.AGASFTMTVPFR.G
216	1	559.8140			36.35				2			669.9			56.3	0	27171-27180							R.TSLTIENANR.N
143	1	395.7560			47.80				2			568.2			49.6	0	27312-27319							K.LGVTSVSK.D
294	1	702.3660			23.75				2			777.8			86.7	0	27378-27390							R.VFAENQAGLSDPR.E
151	1	671.8560			41.84				2			582.0			55.2	0	27478-27490							R.YEITAANSSGTTK.A
331	1	622.3260			39.68				2			821.1			53.6	0	27565-27574							K.LTTGEEYQFR.I
426	1	380.7620			154.86				2			965.8			33.4	0	27643-27648							R.NSILWQ.K
269	1	484.7940			96.69				2			740.7			32.0	0	27730-27737							K.ITGYMVER.R
160	1	539.8130			81.29				2			596.2			76.2	0	27880-27890							R.NAMGSASATIR.L
677	1	791.4470			37.65				2			1385.3			37.9	0	27914-27928							K.ITLLWQPPADDGGAK.I
553	1	533.3710			165.74				3			1148.9			34.2	0	27977-27991							K.YGIGDALESHPVIAR.N
559	1	820.4540			19.33				2			1158.4			46.8	0	27992-28007							R.NAFVTPGPPSVPEVTK.I
543	1	716.4190			32.47				2			1131.6			60.2	0	28273-28285							K.YILTIENGVGQPK.S
135	1	558.8100			36.64				2			552.7			56.7	0	28293-28302							K.VLDTPAACQK.L							Propionamide: 8
655	1	707.9440			72.00				2			1322.1			67.7	0	28473-28486							K.GLSDDVTIGPITVK.E
690	1	801.5120			56.52				2			1452.5			72.1	0	28668-28682							R.YGVSQPLVSNIILAK.H
321	1	487.8370			161.91				2			806.2			40.9	0	28737-28745							R.INMSPISGR.E
117	1	495.7630			15.16				2			531.2			38.7	0	28737-28745							R.INMSPISGR.E							Oxidation: 3
153	1	455.2550			38.55				2			584.4			42.1	0	28992-28999							R.FTNITGEK.M
657	1	716.9100			56.42				2			1325.9			42.8	0	29283-29295							R.LSAPELDIDANFK.Q
582	1	712.9340			57.74				2			1191.8			88.9	0	29376-29389							K.VLDSPGPPGPITFK.D
607	1	548.3710			134.99				2			1227.3			45.7	0	29508-29516							R.ITGYLLEMR.Q
450	1	556.3700			135.82				2			1000.1			47.0	0	29508-29516							R.ITGYLLEMR.Q							Oxidation: 8
364	1	650.3590			68.56				2			876.2			55.9	0	29539-29548							R.LVENTEYEFR.V
624	1	678.4360			106.27				2			1257.4			40.7	0	29649-29660							R.YFLTLENTAGVK.T
276	1	547.8420			84.59				2			750.6			72.3	0	29846-29856							R.TYALNAAGVSK.A
393	1	474.8400			127.88				2			914.1			32.9	0	29901-29908							K.VVGYIIER.K
561	1	792.4890			80.73				2			1160.4			38.9	0	30151-30165							K.YGPGVPIESEPIVAR.N
440	1	590.8540			98.41				2			985.7			50.8	0	30330-30339							R.NNEFTVTDLK.M
340	1	480.3440			107.80				2			839.1			40.8	0	30653-30661							R.EIVTAVTVK.D
562	1	729.9190			29.79				2			1162.6			66.8	0	30665-30677							R.VLPTIDLSTMPQK.T							Oxidation: 10
634	1	721.9460			63.99				2			1280.7			43.5	0	30665-30677							R.VLPTIDLSTMPQK.T
537	1	576.8510			100.93				2			1122.0			75.8	0	30736-30745							K.DTGDYVLELK.N
98	1	575.8250			41.43				2			505.5			42.3	0	30746-30756							K.NVTGTTSETIK.V
491	1	620.3690			75.69				2			1057.5			48.8	0	30827-30836							R.LIEGNEYVFR.V
490	1	591.4040			149.88				2			1054.1			53.5	0	30995-31004							K.VTGYLIEMQK.V
225	1	449.7920			98.61				2			682.3			48.5	0	31247-31254							K.SEEPVIPK.T
273	1	500.8060			94.76				2			745.6			46.3	0	31292-31299							R.VTGYYIER.R
308	1	543.8450			114.83				2			793.8			49.5	0	31569-31578							K.YYGAVGSTLR.L
170	1	599.3140			22.93				2			607.1			47.3	0	31872-31881							R.YQSNATLVCK.V							Propionamide: 9
560	1	761.9430			68.22				2			1158.7			75.8	0	32044-32057							K.TVELDVADVPDPPR.G
658	1	514.8870			152.34				2			1327.6			44.5	0	32226-32234							K.EISILNIAR.H
449	1	647.3350			14.96				2			998.2			60.8	0	32267-32277							R.INTSAFELNER.E
141	1	504.7940			69.18				2			562.9			37.7	0	32631-32639							K.TAYVGENVR.F
Protein 2:							PREDICTED: myosin-1 [Ovis aries]
Accession:							gi|426237619|ref|XP_004012755.1|														Score:						1076.01
Database:							NRplus_Oa_Jan2013														MW [kDa]:						222.5
Seq. Coverage [%]:							0.101														pI:						5.48736
																					No. of Peptides:						19
Modification(s):								Methyl, Deamidated
Cmpd.	No. of Cmpds.	m/z meas.			Δ				z			Rt [min]			Score	P	Range							Sequence							Modification
					m/z [ppm]
682	1	733.4430			68.36				2			1400.5			98.1	0	261-273							K.LASADIETYLLEK.S
665	1	738.9530			62.97				2			1347.3			75.7	0	387-400							K.AAYLQGLNSADLLK.A
157	1	447.2850			100.63				2			592.2			43.4	0	409-416							K.VGNEFVTK.G
668	1	824.4610			27.09				2			1354.7			57.1	0	417-432							K.GQTVEQVYNAVGALAK.A
683	1	650.4110			111.90				2			1408.9			69.9	0	645-656							K.GSSFQTVSALFR.E
660	1	623.3770			71.75				2			1333.6			73.6	0	957-967							K.DIDDLELTLAK.V
507	1	588.3770			111.60				2			1078.0			41.4	0	1251-1260							R.TLEDQLSELK.T
280	1	537.3430			77.96				2			756.0			66.3	0	1269-1277							R.LINDLTTQR.A
154	1	577.2980			34.93				2			586.9			47.5	0	1280-1289							R.LQTESGEFSR.Q
248	1	584.3200			58.77				2			712.5			34.0	0	1280-1289							R.LQTESGEFSR.Q							Methyl: 4
354	1	494.8100			71.28				2			864.1			49.9	0	1295-1303							K.DALVSQLSR.G
219	1	530.8190			107.10				2			672.9			42.8	0	1364-1372							K.ANSEVAQWR.T
88	1	612.8380			38.21				2			488.7			61.4	1	1373-1382							R.TKYETDAIQR.T
473	1	542.8730			94.54				2			1031.8			52.7	0	1561-1569							R.IQLELNQVK.S
15	1	474.2680			52.16				2			359.3			31.2	0	1690-1697							R.ATLEQTER.S
423	1	687.4020			77.13				2			958.8			69.2	0	1701-1712							K.IAEQELLDASER.V
445	1	571.0610			134.25				3			992.5			47.5	0	1713-1727							R.VQLLHTQNTSLINTK.K							Deamidated: 2
416	1	424.2960			107.58				3			948.9			41.1	1	1864-1874							R.LQDLVDKLQAK.V
61	1	537.8120			68.94				2			448.6			73.3	0	1910-1919							R.ADIAESQVNK.L
Protein 3:							PREDICTED: myosin-2 [Ovis aries]
Accession:							gi|426237621|ref|XP_004012756.1|														Score:						873.52
Database:							NRplus_Oa_Jan2013														MW [kDa]:						222.2
Seq. Coverage [%]:							0.079														pI:						5.69236
																					No. of Peptides:						15
Modification(s):								Methyl, Deamidated
Cmpd.	No. of Cmpds.	m/z meas.			Δ				z			Rt [min]			Score	P	Range							Sequence							Modification
					m/z [ppm]
682	1	733.4430			68.36				2			1400.5			98.1	0	259-271							K.LASADIETYLLEK.S
665	1	738.9530			62.97				2			1347.3			75.7	0	385-398							K.AAYLQGLNSADLLK.A
683	1	650.4110			111.90				2			1408.9			69.9	0	643-654							K.GSSFQTVSALFR.E
660	1	623.3770			71.75				2			1333.6			73.6	0	955-965							K.DIDDLELTLAK.V
291	1	522.2880			-14.99				2			773.8			55.7	0	1266-1274							R.LINDLTAQR.G
248	1	584.3200			58.77				2			712.5			34.0	0	1277-1286							R.LQTESGEFSR.Q							Methyl: 4
154	1	577.2980			34.93				2			586.9			47.5	0	1277-1286							R.LQTESGEFSR.Q
219	1	530.8190			107.10				2			672.9			42.8	0	1361-1369							K.ANSEVAQWR.T
88	1	612.8380			38.21				2			488.7			61.4	1	1370-1379							R.TKYETDAIQR.T
473	1	542.8730			94.54				2			1031.8			52.7	0	1558-1566							R.IQLELNQVK.S
15	1	474.2680			52.16				2			359.3			31.2	0	1687-1694							R.ATLEQTER.S
423	1	687.4020			77.13				2			958.8			69.2	0	1698-1709							K.IAEQELLDASER.V
445	1	571.0610			134.25				3			992.5			47.5	0	1710-1724							R.VQLLHTQNTSLINTK.K							Deamidated: 2
416	1	424.2960			107.58				3			948.9			41.1	1	1861-1871							R.LQDLVDKLQAK.V
61	1	537.8120			68.94				2			448.6			73.3	0	1907-1916							R.ADIAESQVNK.L
Protein 4:							PREDICTED: LOW QUALITY PROTEIN: myosin-8 [Ovis aries]
Accession:							gi|426237609|ref|XP_004012750.1|														Score:						821.32
Database:							NRplus_Oa_Jan2013														MW [kDa]:						221.7
Seq. Coverage [%]:							0.08														pI:						5.72131
																					No. of Peptides:						14
Modification(s):								Methyl, Deamidated
Cmpd.	No. of Cmpds.	m/z meas.			Δ				z			Rt [min]			Score	P	Range							Sequence							Modification
					m/z [ppm]
682	1	733.4430			68.36				2			1400.5			98.1	0	261-273							K.LASADIETYLLEK.S
683	1	650.4110			111.90				2			1408.9			69.9	0	644-655							K.GSSFQTVSALFR.E
590	1	844.9720			30.38				2			1202.4			55.0	0	727-742							K.VLNASAIPDGQFIDSK.K							Methyl: 9
660	1	623.3770			71.75				2			1333.6			73.6	0	956-966							K.DIDDLELTLAK.V
291	1	522.2880			-14.99				2			773.8			55.7	0	1266-1274							R.LINDLTAQR.A
354	1	494.8100			71.28				2			864.1			49.9	0	1292-1300							K.DALVSQLSR.T
219	1	530.8190			107.10				2			672.9			42.8	0	1361-1369							K.ANSEVAQWR.T
88	1	612.8380			38.21				2			488.7			61.4	1	1370-1379							R.TKYETDAIQR.T
473	1	542.8730			94.54				2			1031.8			52.7	0	1558-1566							R.IQLELNQVK.S
15	1	474.2680			52.16				2			359.3			31.2	0	1684-1691							R.ATLEQTER.S
423	1	687.4020			77.13				2			958.8			69.2	0	1695-1706							K.IAEQELLDASER.V
445	1	571.0610			134.25				3			992.5			47.5	0	1707-1721							R.VQLLHTQNTSLINTK.K							Deamidated: 2
416	1	424.2960			107.58				3			948.9			41.1	1	1858-1868							R.LQDLVDKLQAK.V
61	1	537.8120			68.94				2			448.6			73.3	0	1904-1913							R.ADIAESQVNK.L
Protein 5:							PREDICTED: nebulin [Ovis aries]
Accession:							gi|426221104|ref|XP_004004751.1|														Score:						478.22
Database:							NRplus_Oa_Jan2013														MW [kDa]:						772.7
Seq. Coverage [%]:							0.017														pI:						9.15626
																					No. of Peptides:						9
Modification(s):								Oxidation
Cmpd.	No. of Cmpds.	m/z meas.			Δ				z			Rt [min]			Score	P	Range							Sequence							Modification
					m/z [ppm]
602	1	774.4740			70.49				2			1219.8			60.6	0	988-1001							K.FTSIEDAPIIVQSK.I
637	1	773.9760			86.30				2			1284.7			42.4	0	2278-2292							K.GYDLPVDAISVQAAK.A
696	1	739.9470			63.79				2			1477.6			58.5	0	2352-2365							K.FSSPVDMLGVVLAK.K							Oxidation: 7
486	1	632.8900			94.44				2			1049.2			74.5	0	3162-3172							R.AAEILSDNLYR.Q
663	1	767.9630			53.67				2			1345.2			35.2	0	3666-3679							K.FTSITDTPEIVLAK.N
76	1	480.7690			20.63				2			473.6			39.9	0	3958-3966							R.TNALNVSNK.L
359	1	669.3310			16.09				2			867.1			44.6	0	4308-4319							K.EGQALASDIDYR.T
93	1	544.3150			44.56				2			495.5			65.3	0	4409-4418							K.INAVNQSDVK.Y
500	1	716.9600			75.40				2			1066.6			57.3	0	4888-4900							K.LVTDTPVYVQAVK.S
Protein 6:							PREDICTED: myosin-7 [Ovis aries]
Accession:							gi|426232730|ref|XP_004010374.1|														Score:						465
Database:							NRplus_Oa_Jan2013														MW [kDa]:						223.1
Seq. Coverage [%]:							0.038														pI:						5.58865
																					No. of Peptides:						7
Cmpd.	No. of Cmpds.	m/z meas.			Δ				z			Rt [min]			Score	P	Range							Sequence							Modification
					m/z [ppm]
682	1	733.4430			68.36				2			1400.5			98.1	0	258-270							K.LASADIETYLLEK.S
133	1	603.3400			37.64				2			551.3			46.9	0	414-424							K.GQNVQQVAYAK.G
660	1	623.3770			71.75				2			1333.6			73.6	0	953-963							R.DIDDLELTLAK.V
219	1	530.8190			107.10				2			672.9			42.8	0	1364-1372							K.ANSEVAQWR.T
88	1	612.8380			38.21				2			488.7			61.4	1	1373-1382							R.TKYETDAIQR.T
388	1	565.3450			64.38				2			908.7			68.9	0	1797-1806							R.LDEAEQIALK.G
61	1	537.8120			68.94				2			448.6			73.3	0	1910-1919							R.ADIAESQVNK.L
Protein 7:							PREDICTED: probable E3 ubiquitin-protein ligase DTX2 [Ovis aries]
Accession:							gi|426255350|ref|XP_004021312.1|														Score:						49.61
Database:							NRplus_Oa_Jan2013														MW [kDa]:						59.2
Seq. Coverage [%]:							0.018														pI:						9.19535
																					No. of Peptides:						1
Cmpd.	No. of Cmpds.	m/z meas.			Δ				z			Rt [min]			Score	P	Range							Sequence							Modification
					m/z [ppm]
434	1	520.3460			102.33				2			979.1			49.6	0	139-148							R.GNQLVDLAPL.G
ProteinScape 3.0														Printed:					2013-11-16													1	/		1

## Sheet: Myo2-2
						Protein Report
Project Info
Name:							167305 - Combifoods - Robert Yu PhD														Date:						2012-02-07
Sample Info & Protocols																						Date:						2012-08-15
Name:							GeLC-MS/MS - (Coopworth 48 h PM_pooled)
Note:							Samples from LU
Search Result Info
Search Result											Location														Search Engine	Database								Ident. Compounds
0.6Da_MethylDE_nrplus_Oa_Jan2013_std_8_1pep_Ama_Acry_CID_2 mis_cleav-ESI._2013-11-15 19:36:12											/167305 - Combifoods - Robert Yu PhD/"GeLC-MS/MS - (Coopworth 48 h PM_pooled)"/The duplicates - pellet_SDS-soluble/Myo-2-2_1in7_FA_lon_4pre_Tray02-B3_01_665.mgf														Mascot, 2.4.0	NRplus_Oa_Jan2013, NRplus_Oa_Jan2013_20130829.fasta								308/797
Protein 1:							PREDICTED: titin [Ovis aries]
Accession:							gi|426220782|ref|XP_004004591.1|														Score:						13450.7
Database:							NRplus_Oa_Jan2013														MW [kDa]:						3812.6
Seq. Coverage [%]:							0.074														pI:						5.9361
																					No. of Peptides:						258
Modification(s):								Oxidation, Propionamide, Methyl, Deamidated
Cmpd.	No. of Cmpds.	m/z meas.			Δ				z			Rt [min]			Score	P	Range							Sequence							Modification
					m/z [ppm]
679	1	712.9190			54.34				2			1254.7			66.9	0	1566-1578							R.ATGNPNPDIVWLK.N
392	1	672.3730			43.57				2			850.4			62.9	0	1786-1797							K.SLVEESQLPEGR.K
69	1	437.7520			38.67				2			422.8			32.9	0	1839-1846							R.VLEGETAR.F
228	1	546.2810			30.40				2			626.7			40.0	0	1977-1985							K.VSEESEELR.S							Methyl: 3
774	1	651.9260			59.79				2			1453.7			72.2	0	2247-2258							K.LIVEGAVVEFVK.E
725	1	641.9320			93.63				2			1316.1			64.7	0	2342-2353							R.PIAILQGLSDQK.V
439	1	515.8350			82.22				2			910.0			30.1	0	2455-2464							K.VSVPDVTSVK.W
417	1	608.7920			2.89				2			883.0			70.9	0	2670-2679							K.LDDIGEYTYK.V
606	1	576.3300			97.36				3			1146.0			31.9	0	3016-3031							R.NVHFGDAAEYTFVAGK.A							Deamidated: 1
348	1	705.3290			4.47				2			789.9			37.6	0	3196-3208							R.HSDAGEYTFVAGR.N
762	1	690.3960			23.04				2			1398.2			59.3	0	4403-4414							R.SANYVTTLEILR.T
775	1	631.3980			75.07				2			1456.7			55.0	0	4660-4670							K.GSPVIQVTWFK.N
714	1	608.8820			81.72				2			1303.3			43.4	0	4846-4856							R.GSEPISVTWLK.G
728	1	652.9180			70.91				2			1320.9			43.9	0	5007-5017							R.DIAPFFTKPLR.N
602	1	671.3660			33.50				2			1140.2			47.2	0	5124-5135							K.STFQGSTPFTIR.W
642	1	620.3970			118.11				2			1199.4			73.3	0	5245-5255							K.MSFVESTAVLR.L
70	1	510.8120			47.30				2			425.1			38.0	1	5388-5396							K.KIESTSSLR.G
384	1	532.8310			76.24				2			839.6			68.8	0	5397-5407							R.GGTAAFQATLK.G
786	1	607.9050			72.70				2			1546.0			49.9	0	5408-5418							K.GSLPITVTWLK.D
688	1	588.3860			65.05				2			1263.9			40.5	0	5524-5534							K.ISVTDTVSILK.I
504	1	579.8730			72.10				2			1003.0			48.4	0	5686-5697							K.ALVGGTAPMTIK.W
357	1	587.8460			29.52				2			799.5			48.5	0	5686-5697							K.ALVGGTAPMTIK.W							Oxidation: 9
697	1	588.3660			60.84				2			1282.3			53.4	0	5904-5913							R.VSVFNLNINR.C
484	1	579.9020			75.43				2			972.9			57.4	1	5950-5959							K.KIENITTVLK.S
570	1	515.8480			72.15				2			1091.6			54.0	0	5951-5959							K.IENITTVLK.S
657	1	522.8570			73.43				2			1219.6			51.8	0	5951-5959							K.IENITTVLK.S							Methyl: 2
780	1	710.4200			49.02				2			1474.5			55.0	0	6157-6169							K.VSGSLPISAQWFK.D
463	1	681.8540			7.88				2			948.0			33.9	0	6236-6247							R.QQAIPDSTVEFK.A
649	1	692.9190			34.09				2			1206.6			66.1	0	6782-6794							R.AVLAVQEPPSFVK.E
647	1	525.8540			101.28				2			1206.0			47.2	0	6806-6814							R.NITFTSVIR.G
782	1	816.4480			28.13				2			1491.5			79.1	0	7024-7037							R.TYFTNNVATLVFNK.V
26	1	532.7060			-109.92				2			365.9			68.7	0	7050-7060							K.AENSIGTASSK.T
157	1	415.7350			1.10				2			535.4			35.5	0	7285-7292							K.ISGSPEIK.V
223	1	622.7940			21.29				2			621.2			65.8	0	7298-7307							R.NDSELHESWK.Y
529	1	444.8170			108.55				2			1035.2			37.2	0	7635-7642							R.VVAPSFIR.K
458	1	536.3440			60.64				2			941.7			69.3	0	7969-7978							K.NNVASLVINK.V
651	1	760.9350			58.06				2			1211.1			32.5	0	8036-8048							R.INGSEPLQVSWYK.D
168	1	400.7430			34.29				2			548.0			30.4	0	8226-8233							K.IGGSPEIK.V
621	1	703.4120			49.26				2			1166.7			96.7	0	9170-9182							R.VAGSQPISVAWYK.N
43	1	484.3600			160.67				2			388.4			35.7	0	9334-9343							K.DKPAAVPAAK.K
726	1	661.8970			57.72				2			1319.0			45.0	0	9351-9361							K.LFFVSEPQSIR.V
359	1	498.2920			24.79				2			801.5			49.4	0	9374-9383							K.VGGDPIPNVK.W
523	1	614.8820			34.15				2			1025.2			52.1	0	9547-9557							R.LSQTEPVTLIK.D
603	1	621.9020			53.34				2			1141.3			62.1	0	9547-9557							R.LSQTEPVTLIK.D							Methyl: 5
632	1	607.3740			68.48				2			1183.3			43.3	0	9637-9646							K.LTVIEPAWER.H
231	1	477.3220			99.80				2			630.5			51.6	0	9647-9654							R.HLQDVTLK.E
393	1	394.2390			4.43				2			854.2			45.1	0	9698-9704							K.LTIADVR.A
521	1	602.3490			44.75				2			1022.7			65.1	0	9726-9735							R.IEAEPIQFTR.R
112	1	545.2820			13.28				2			480.3			46.8	0	9766-9775							K.GPTELTESQK.Y
459	1	453.3620			148.75				2			942.8			35.0	0	10336-10344							K.VPVPVPVAK.K
351	1	450.2800			24.24				2			792.4			30.0	0	10370-10377							K.VSITVPQR.V
648	1	534.3940			126.14				2			1206.3			69.5	0	12136-12144							K.LIVEELPVR.F
580	1	590.8400			28.15				2			1101.6			50.9	0	12252-12262							K.GTAVFTCVIAK.D							Propionamide: 7
526	1	403.2980			118.63				2			1030.7			37.2	0	12498-12504							R.LFVTGIR.L
518	1	639.8400			37.61				2			1019.4			46.0	0	12565-12575							R.EVTMDDISQIK.A
322	1	647.8440			47.25				2			758.2			47.9	0	12565-12575							R.EVTMDDISQIK.A							Oxidation: 4
622	1	641.3770			57.84				2			1169.6			60.1	0	12589-12599							K.VLEADPYFTVK.L
687	1	648.3750			42.06				2			1263.0			50.2	0	12589-12599							K.VLEADPYFTVK.L							Methyl: 3
429	1	542.8010			39.28				2			898.8			55.8	0	12628-12637							K.DGEELLPSPK.H
98	1	430.3530			273.71				2			460.8			36.5	0	12673-12680							K.ANVTVEAR.L
193	1	468.2890			81.38				2			580.6			61.1	0	12751-12759							K.VSFQAANAK.S
399	1	617.3280			13.45				2			859.2			42.2	0	12920-12930							R.NLSIDDTSQIK.V
678	1	720.4090			47.93				2			1253.9			55.5	0	12942-12954							K.LTVLEGDPYFTGK.L
446	1	781.9030			11.39				2			923.6			81.7	0	13101-13115							R.LDQTGGVDFQAANVK.S
200	1	525.8020			36.98				2			589.4			39.0	1	13260-13268							K.KYEIVADGR.V
269	1	526.8370			53.96				2			680.5			42.4	0	13561-13570							R.AAAHLTVIEK.L
503	1	440.2940			99.12				2			1000.0			34.6	0	13622-13628							K.DLVYTLR.I
611	1	729.8950			26.89				2			1151.5			60.5	0	13654-13666							K.SAANLIVEEEDLR.I
296	1	506.2880			-50.35				2			722.0			46.6	1	13923-13932							R.AKLELAAAPK.I
346	1	685.3480			21.39				2			787.2			73.2	0	13975-13986							K.TVDTTAEQTSFR.I							Methyl: 7
243	1	678.3520			39.05				2			653.0			91.6	0	13975-13986							K.TVDTTAEQTSFR.I
516	1	446.3160			147.09				2			1016.9			32.0	0	14009-14016							K.AEGFINLK.V
427	1	474.8160			77.33				2			895.0			53.0	0	14052-14059							K.IIGYVVER.R
601	1	470.8020			114.74				2			1135.7			48.7	0	14087-14094							K.GGVEYLFR.V
668	1	477.8140			121.80				2			1234.9			34.5	0	14087-14094							K.GGVEYLFR.V							Methyl: 4
306	1	821.9020			2.95				2			737.0			71.2	0	14101-14116							R.VGTGEPVETDSPVEAR.S
756	1	647.4080			52.09				2			1383.4			57.1	0	14333-14344							K.DGLEVIVPNPIK.I
776	1	602.3680			72.96				2			1457.3			42.5	0	14534-14543							K.SIFLTWDPPK.H
368	1	457.3060			75.90				2			812.4			30.5	0	14668-14675							R.ITIENVPK.K
447	1	464.3230			94.52				2			923.8			34.8	0	14668-14675							R.ITIENVPK.K							Methyl: 4
765	1	605.8600			61.02				2			1416.4			50.1	0	14946-14955							K.IDSYVIEMLK.T
757	1	558.3730			83.11				2			1385.5			50.2	0	15020-15028							R.WLEVINITK.N
540	1	697.8850			33.34				2			1051.7			85.0	0	15383-15395							R.ADAGVYTITLENK.L
287	1	627.8140			13.74				2			704.7			31.8	0	15456-15466							R.TYIPVMSGENK.L							Oxidation: 6
171	1	491.2890			34.96				2			548.9			36.4	0	15500-15508							K.NPVIAQDPK.Q
390	1	491.8350			137.20				2			848.7			33.1	0	15542-15549							K.IMGYIIEK.I							Oxidation: 2
147	1	601.7800			-10.01				2			522.8			34.1	0	15587-15598							R.AENAAGISEPSR.A							Deamidated: 3
257	1	608.3440			69.31				2			665.8			82.6	0	15587-15598							R.AENAAGISEPSR.A							Methyl: 9
274	1	463.2900			79.65				2			687.8			30.7	0	15605-15613							K.AVDPIDAPK.V
235	1	445.7900			108.03				2			638.9			33.9	0	16043-16051							K.GGIQIMAGK.T							Oxidation: 6
370	1	667.8990			-18.51				2			815.9			51.8	0	16055-16067							R.IPAVVTGRPVPTK.V
225	1	657.8530			47.81				2			623.7			99.1	0	16105-16116							R.YVITATNSCGSK.F							Propionamide: 9
377	1	437.2960			92.30				2			825.8			30.3	0	16434-16441							R.NLAVTDIK.A
509	1	466.2990			97.73				2			1007.7			38.8	0	16591-16598							K.GVEFNVPR.L							Methyl: 3
434	1	623.3640			49.82				2			906.7			47.7	0	16922-16933							R.FGVGAPAETIQR.T
591	1	742.8860			18.00				2			1120.7			69.4	0	17313-17325							K.VTGLIEGSDYQFR.V
382	1	365.3150			185.93				2			837.2			37.1	0	17411-17417							K.LVVTGLK.E
468	1	601.8440			23.20				2			953.6			39.0	0	17519-17529							R.SHQGVYSLLAK.N
573	1	647.8590			24.47				2			1094.1			54.4	0	17593-17603							R.AWTPVTYTVTR.H
353	1	633.3740			35.26				2			793.8			65.1	0	17604-17615							R.HNATVQGLIQGK.A
59	1	519.7140			-65.14				2			411.6			38.4	0	17697-17705							K.VTSDNLMSR.K							Oxidation: 7
214	1	511.7940			85.20				2			610.7			42.5	0	17697-17705							K.VTSDNLMSR.K
460	1	510.8210			85.61				2			945.3			74.8	0	17763-17772							R.VGEAFALTGR.Y
620	1	613.4030			94.58				2			1164.4			32.4	0	18075-18084							K.ILGYIVEYQK.V
386	1	595.8930			44.60				2			842.1			36.2	0	18235-18245							K.VLVLDKPGPPR.D
557	1	789.4170			29.23				2			1073.9			71.3	0	18281-18295							K.DVASAQWSPLSTTSK.K
333	1	599.8350			-16.93				2			772.2			37.6	0	18323-18333							R.GPFVETPKPVK.A
542	1	435.8370			115.70				2			1055.3			39.1	0	18447-18454							K.LIEGLVVK.A
241	1	532.2620			10.58				2			649.4			35.8	0	18475-18483							K.WTTDGNEIK.T
360	1	605.3150			39.75				2			802.0			93.5	0	18580-18591							K.DTWGVVSSGSSK.T
473	1	467.2880			130.80				2			959.1			34.6	0	18602-18608							K.GYEYVFR.V
722	1	732.4450			24.52				2			1314.4			56.5	0	18615-18629							K.IGIGPPLDSVPTVAK.H
561	1	757.8720			16.20				2			1078.3			60.3	0	18660-18673							K.SDGGSPITGYYLER.R
335	1	549.8870			104.57				2			776.0			41.5	1	18683-18692							R.VNKTPLADLK.F
451	1	623.8470			35.34				2			931.3			56.0	0	18797-18807							R.VPGLIEGNEYR.F
211	1	556.8180			53.22				2			607.5			46.8	0	18812-18822							K.AANIVGEGEPR.E
342	1	480.2870			27.00				2			782.9			30.4	0	18823-18831							R.ELAESVIAK.D
478	1	538.8820			125.85				2			968.7			54.9	0	18886-18894							R.VNIIHDLPR.V
583	1	581.8400			53.68				2			1107.6			79.2	0	18978-18988							K.GWSIVASDVTK.R
661	1	744.3970			39.61				2			1226.2			64.9	0	18993-19004							K.ANLLANNEYYFR.V
519	1	686.3380			23.72				2			1021.3			56.8	0	19096-19105							K.CVENQIYEFR.V							Propionamide: 1
401	1	408.8130			122.07				2			863.5			43.0	0	19138-19145							K.LSGVLTVK.A
46	1	568.8070			24.06				2			394.2			52.9	1	19181-19191							R.VKIDTSGDSSK.F
711	1	634.3570			30.43				2			1298.7			37.9	0	19291-19300							R.LIEGNEYIFR.V							Methyl: 6
614	2	627.3750			71.94				2			1158.6			66.1	0	19291-19300							R.LIEGNEYIFR.V
402	1	449.7880			141.18				2			863.7			32.5	0	19294-19300							E.GNEYIFR.V
259	1	508.8460			151.49				2			668.2			34.6	0	19482-19490							R.CNAAAQLVR.M							Propionamide: 1
369	1	436.3050			118.20				2			812.6			43.4	0	19574-19581							K.VGIDNVVR.K
487	1	620.8660			37.35				2			980.9			56.2	0	19626-19637							R.VLDTPGPVSDLK.V
262	1	539.8300			66.18				2			672.4			41.1	1	19735-19743							R.KLEVTEMTK.N
788	1	668.9210			45.70				2			1689.5			37.1	0	19744-19755							K.NSAVLAWLPPLR.D
741	1	522.8770			111.69				2			1348.5			65.3	0	19786-19795							K.DLSLVVTGLK.E
403	1	456.8140			103.53				2			866.1			46.7	0	19808-19816							R.NAVGVSLPR.E
689	1	593.4040			92.33				2			1265.4			44.0	0	19833-19842							K.ILMPEQITIK.A
572	1	601.3790			53.76				2			1094.0			38.3	0	19833-19842							K.ILMPEQITIK.A							Oxidation: 3
566	2	537.3570			80.61				2			1085.9			73.5	0	19881-19890							K.ADNSSILIIK.D
778	1	624.3720			59.02				2			1472.0			79.8	0	19968-19979							R.GDWVTALASVTK.T
708	1	618.3860			69.90				2			1295.2			42.0	0	19987-19996							K.LIPGQEYIFR.V
543	1	588.3740			93.54				2			1055.6			67.5	0	20003-20013							R.FGISEPLTSPK.M
652	1	595.3760			82.65				2			1214.6			49.4	0	20003-20013							R.FGISEPLTSPK.M							Methyl: 5
638	1	552.8500			108.81				2			1193.5			52.6	0	20018-20027							K.FPFGVPSEPK.N
535	1	622.3730			18.47				2			1039.6			52.0	0	20135-20145							K.STVSLVWARPK.H
607	1	607.3650			77.53				2			1146.9			50.1	0	20152-20161							K.IIGYFVEACK.L							Propionamide: 9
366	1	629.3760			31.64				2			809.9			39.5	0	20263-20274							K.DGTLLKPSEGIK.M
345	1	646.3330			12.19				2			786.9			33.9	0	20383-20392							K.LIEGHEYQFR.I
677	1	772.4240			2.65				2			1253.8			57.9	0	20399-20413							K.YGVGDPILTEPAIAK.N
653	1	551.3220			104.86				2			1214.6			53.2	0	20675-20683							K.STDFDTFLR.C
564	1	718.4280			23.12				2			1083.1			62.9	0	20714-20727							K.VLDTPGPPVNVTVK.E
440	1	606.8610			55.76				2			912.5			62.2	0	20811-20822							K.ASETPGPVVDLK.V
501	1	613.9090			120.58				2			998.1			62.3	0	20811-20822							K.ASETPGPVVDLK.V							Methyl: 3
380	1	520.8010			31.18				2			831.4			30.0	0	20866-20874							K.SLSLQYTTK.D
300	1	582.3640			114.18				2			727.5			55.9	0	21054-21063							K.WVTCASAVQK.T							Propionamide: 4
724	1	757.4060			33.95				2			1315.9			85.2	0	21168-21180							K.VTGLTEGLEYEFR.V
625	1	637.3780			54.95				2			1172.5			78.4	0	21219-21229							R.NSVTLVWTEPK.Y
555	1	541.3380			90.23				2			1070.6			44.8	0	21236-21244							K.LTGYIVEMR.D
90	1	483.2600			7.92				2			453.7			46.3	0	21477-21485							R.VSAVNQYGK.G
448	1	785.3950			-7.25				2			925.2			57.3	0	21583-21598							K.AGIGPPSNASDPVLMK.D							Oxidation: 15
301	1	670.8240			-13.88				2			730.5			61.0	0	21599-21611							K.DVAYPPGPPSNAR.V
746	1	695.9130			51.95				2			1355.1			50.3	0	21661-21672							R.ITEFVVPDLETK.E
389	1	575.3340			29.96				2			847.1			55.1	0	21927-21936							K.ITGYVIEAQR.K
332	1	582.3160			47.74				2			771.4			71.6	0	22062-22072							R.SDSGPYPLTAR.N
435	1	709.9120			11.64				2			907.0			86.3	0	22189-22203							K.VPGPPGTPQVAAVTK.D
654	1	573.8680			98.79				2			1216.3			49.9	0	22232-22241							R.NGILWQTVSK.A							Deamidated: 1
592	1	573.3570			65.75				2			1121.7			49.3	0	22232-22241							R.NGILWQTVSK.A
656	1	708.3760			45.59				2			1218.0			68.2	0	22251-22263							K.SSGLTDGIAYEFR.V
515	1	611.3490			35.45				2			1016.7			65.1	0	22443-22453							K.IADFSTNLVNK.D
534	1	820.9030			4.41				2			1039.1			67.0	0	22459-22475							R.DGGAYTLTATNPGGFAK.H
750	1	780.4500			32.00				2			1364.5			79.8	0	22531-22544							R.LAWTNVASEVQLTK.L
329	1	532.9220			-27.32				3			768.1			31.7	0	22680-22694							K.ACDAVFKPGPPGNPR.V							Propionamide: 2
482	1	656.3560			19.54				2			970.4			55.0	0	22860-22871							K.YILTIENSSGSK.S
420	1	640.3750			41.76				2			887.8			66.4	0	22879-22890							R.VLDTPGPPQDLK.V
291	1	496.8070			66.03				2			711.0			54.9	0	22914-22921							K.INNYIVEK.R
506	1	458.8380			133.52				2			1005.5			45.0	0	22986-22993							K.ITLVDVTR.N
664	1	640.9000			78.67				2			1230.9			48.2	0	23011-23021							R.ILGYIVEMQSK.G
524	1	648.8430			-6.22				2			1027.1			56.0	0	23011-23021							R.ILGYIVEMQSK.G							Oxidation: 8
715	1	862.0040			78.32				2			1303.7			44.2	0	23213-23228							R.DTSTTSWQIVSATVAR.T
675	1	742.4430			42.58				2			1247.2			58.8	0	23271-23285							K.VPGPPGTPFVTLSSK.D
421	1	699.9230			31.16				2			888.5			60.5	0	23346-23359							R.VSAENIVGIGKPSK.V
340	1	541.8270			91.42				2			780.0			52.5	0	23467-23475							R.DEVEPPQIR.M
489	1	578.3220			41.09				2			984.5			50.1	0	23525-23535							K.STDFATSLSVK.D
408	1	498.3060			64.16				2			871.2			49.0	0	23540-23548							R.IDSGSYILK.A
469	1	788.3790			-24.96				2			953.8			37.3	0	23648-23662							K.YGVGEPLESEPVTAK.N
512	1	542.3600			119.31				2			1014.1			47.5	0	23663-23672							K.NPFVVPDAPK.A
182	1	458.2990			83.09				2			567.2			62.0	0	23673-23681							K.APEVTAVTK.D
409	1	657.3330			0.29				2			874.8			75.8	0	23942-23953							K.YTLTLENSSGTK.S
550	1	640.3870			32.09				2			1064.4			44.0	0	23961-23972							R.VLDTPSPPVNLK.V
532	1	709.3700			26.04				3			1038.1			66.9	0	24038-24057							R.VTAENEYGIGLPAHTDDPVK.V
655	1	668.4070			54.34				2			1216.8			66.8	0	24093-24103							K.IIQYIVEMQAK.H
496	1	676.3600			-12.03				2			990.9			51.2	0	24093-24103							K.IIQYIVEMQAK.H							Oxidation: 8
264	1	543.8110			-14.60				2			676.2			40.6	1	24385-24393							P.VIGYHLEKK.E
514	1	581.8660			67.09				2			1016.6			61.6	0	24428-24438							R.VYAENIVGIGK.A
449	1	517.8400			106.03				2			925.8			58.7	0	24622-24630							R.IDGGQYILR.A
619	1	803.3970			-20.26				2			1163.2			51.3	0	24730-24744							K.YGVGEPLESAPVLMK.N							Oxidation: 14
623	1	533.3880			149.61				2			1169.8			38.3	0	24745-24754							K.NPFVLPGPPK.N
507	1	724.9140			6.88				2			1005.8			69.3	0	25043-25056							K.VLDTPGPPQNLAVK.E
641	1	638.8880			56.16				2			1199.2			39.5	0	25175-25185							R.ILGYVVEMQPK.G
596	1	448.3620			132.96				2			1127.2			33.4	0	25229-25237							R.VLGVPVIAK.D
538	1	524.8700			157.57				2			1050.1			42.4	0	25238-25246							K.DLTIQPSFK.L
400	1	542.8730			94.54				2			862.4			44.5	0	25294-25303							K.TATSTILHIK.E
229	1	494.2870			115.01				2			628.5			36.3	0	25402-25409							K.TGSEYQFR.I
640	1	751.3800			31.30				2			1196.8			33.7	0	25497-25509							K.TTGLDEGLEYEFK.V
387	1	692.8350			2.64				2			843.6			47.7	0	25631-25643							R.DEIDAPNASLDPK.Y
684	1	611.3690			55.69				2			1258.7			47.3	0	25797-25806							K.LLPGNEYIFR.V
367	1	670.3400			17.82				2			810.2			81.5	0	26107-26118							R.YNLTLENNSGSK.T
586	1	734.4210			12.36				2			1110.5			91.1	0	26126-26139							R.VLDSPSAPVNLTVR.E
456	1	634.8440			19.87				2			936.0			37.1	0	26258-26268							K.ITGYVVEMQTK.G
406	1	600.3060			-0.66				2			869.1			63.0	0	26482-26491							R.LVTGSEYQFR.V
432	1	567.8550			76.94				2			904.5			71.3	0	26592-26602							R.VYAENIAGIGK.C
422	1	482.8320			114.46				2			890.5			52.6	0	26647-26654							K.ITGYIIER.R
414	1	555.3130			31.52				2			879.5			53.6	0	26787-26796							R.DSGQYVLTVK.N
736	1	642.8630			60.83				2			1339.7			33.7	0	27131-27142							K.AGASFTMTVPFR.G
122	1	521.2660			38.36				2			492.0			33.4	0	27162-27170							R.AYIDSTESR.T
267	1	559.7950			2.41				2			677.6			61.7	0	27171-27180							R.TSLTIENANR.N
743	1	794.4190			8.91				2			1353.8			46.1	0	27269-27281							K.ITNLQEGAIYYFR.V
339	1	702.3780			40.83				2			779.7			76.4	0	27378-27390							R.VFAENQAGLSDPR.E
199	1	671.8300			3.14				2			588.9			81.5	0	27478-27490							R.YEITAANSSGTTK.A
373	1	622.3280			42.89				2			821.0			47.4	0	27565-27574							K.LTTGEEYQFR.I
307	1	484.7940			96.69				2			739.6			46.2	0	27730-27737							K.ITGYMVER.R
277	1	512.8000			60.23				2			691.0			45.8	0	27869-27877							R.LNSGTYELK.L
758	1	791.4400			28.80				2			1387.9			34.9	0	27914-27928							K.ITLLWQPPADDGGAK.I
525	1	619.8550			10.92				2			1029.4			66.4	1	27961-27970							K.IIKGNEYVFR.V
615	1	820.4240			-17.23				2			1158.8			60.2	0	27992-28007							R.NAFVTPGPPSVPEVTK.I
599	1	716.4030			10.13				2			1131.6			55.1	0	28273-28285							K.YILTIENGVGQPK.S
612	1	716.8980			14.30				2			1152.6			58.9	0	28273-28285							K.YILTIENGVGQPK.S							Deamidated: 11
732	1	707.9060			18.32				2			1327.8			47.2	0	28473-28486							K.GLSDDVTIGPITVK.E
773	1	801.4800			16.60				2			1453.3			57.8	0	28668-28682							R.YGVSQPLVSNIILAK.H
364	1	487.7780			40.95				2			807.7			39.6	0	28737-28745							R.INMSPISGR.E
165	1	495.7670			23.23				2			544.0			42.3	0	28737-28745							R.INMSPISGR.E							Oxidation: 3
341	1	461.7980			69.64				2			782.4			35.4	0	28817-28824							K.IVAYSIEK.R
202	1	590.7430			-61.53				2			590.5			45.4	0	29268-29278							K.GDSCEVTGTIK.A							Propionamide: 4
731	1	716.8990			41.07				2			1327.6			63.8	0	29283-29295							R.LSAPELDIDANFK.Q
639	1	712.9080			21.27				2			1194.8			75.8	0	29376-29389							K.VLDSPGPPGPITFK.D
660	1	548.3450			87.57				2			1226.1			47.6	0	29508-29516							R.ITGYLLEMR.Q
415	1	650.3340			30.11				2			879.7			59.9	0	29539-29548							R.LVENTEYEFR.V
683	1	678.4030			57.62				2			1258.4			31.4	0	29649-29660							R.YFLTLENTAGVK.T
318	1	547.8330			68.16				2			753.1			75.2	0	29846-29856							R.TYALNAAGVSK.A
442	1	474.8340			115.24				2			917.7			34.6	0	29901-29908							K.VVGYIIER.K
576	1	597.8340			50.71				2			1096.2			61.3	0	30330-30339							R.NNEFTVTDLK.M							Methyl: 3
491	1	590.8390			73.02				2			986.5			61.8	0	30330-30339							R.NNEFTVTDLK.M
309	1	681.3480			27.09				2			743.4			41.7	0	30465-30476							K.VYDTPGPCPSVR.V							Propionamide: 8
617	1	729.9140			22.93				2			1162.6			49.4	0	30665-30677							R.VLPTIDLSTMPQK.T							Oxidation: 10
698	1	721.9330			45.99				2			1282.6			62.2	0	30665-30677							R.VLPTIDLSTMPQK.T
7	1	457.6880			-137.03				2			332.7			44.1	0	30716-30723							R.VTVETHTK.V
595	1	576.8410			83.59				2			1125.0			59.9	0	30736-30745							K.DTGDYVLELK.N
140	1	575.7810			-34.98				2			514.5			44.1	0	30746-30756							K.NVTGTTSETIK.V
549	1	620.3700			77.31				2			1064.1			58.9	0	30827-30836							R.LIEGNEYVFR.V
544	1	591.3590			73.78				2			1056.1			67.6	0	30995-31004							K.VTGYLIEMQK.V
488	1	549.8080			79.37				2			983.9			40.5	0	31204-31212							K.SAWYTIDSR.V
314	1	500.7850			52.82				2			747.4			65.0	0	31292-31299							R.VTGYYIER.R
352	1	543.8460			116.67				2			793.5			47.3	0	31569-31578							K.YYGAVGSTLR.L
215	1	599.3100			16.26				2			612.3			35.0	0	31872-31881							R.YQSNATLVCK.V							Propionamide: 9
712	1	520.8150			43.41				2			1298.7			41.6	0	32110-32118							R.YTVVNLFGK.T
498	1	534.2970			63.37				2			994.0			40.2	0	32182-32190							K.YMIAEDLGR.G
734	1	514.8710			121.26				2			1330.1			39.3	0	32226-32234							K.EISILNIAR.H
505	1	647.8360			28.83				2			1003.6			47.3	0	32267-32277							R.INTSAFELNER.E							Deamidated: 2
404	1	467.2920			65.79				2			866.7			31.0	0	32320-32327							K.IIEFGQAR.Q
424	1	559.3310			107.34				2			892.6			62.4	0	32901-32909							R.MPYEVPEPR.K
292	1	606.3300			51.51				2			713.9			56.6	0	33497-33507							R.SITVYEGESAR.F
Protein 2:							PREDICTED: myosin-1 [Ovis aries]
Accession:							gi|426237619|ref|XP_004012755.1|														Score:						1292.68
Database:							NRplus_Oa_Jan2013														MW [kDa]:						222.5
Seq. Coverage [%]:							0.124														pI:						5.48736
																					No. of Peptides:						24
Modification(s):								Oxidation, Propionamide, Methyl, Deamidated
Cmpd.	No. of Cmpds.	m/z meas.			Δ				z			Rt [min]			Score	P	Range							Sequence							Modification
					m/z [ppm]
764	1	733.4010			11.09				2			1403.3			96.5	0	261-273							K.LASADIETYLLEK.S
740	1	738.9320			34.55				2			1348.2			93.2	0	387-400							K.AAYLQGLNSADLLK.A
207	1	447.2300			-22.34				2			599.3			43.3	0	409-416							K.VGNEFVTK.G
685	1	558.3220			88.75				2			1258.7			39.1	0	438-445							K.MFLWMVTR.I							Oxidation: 1, 5
79	1	480.2700			17.79				2			435.3			45.8	0	446-453							R.INQQLDTK.Q
763	1	650.3760			58.08				2			1403.1			69.4	0	645-656							K.GSSFQTVSALFR.E
477	1	751.9230			35.77				2			966.3			43.8	0	749-761							K.LLGSIDVDHTQYK.F							Methyl: 8
737	1	623.3680			57.31				2			1340.0			83.1	0	957-967							K.DIDDLELTLAK.V
662	1	618.7210			120.96				3			1227.8			31.6	0	1181-1197							R.DLEEATLQHEATAAALR.K							Methyl: 3; Deamidated: 8
560	1	588.3530			70.81				2			1078.3			36.7	0	1251-1260							R.TLEDQLSELK.T
323	1	537.3320			57.49				2			760.6			63.1	0	1269-1277							R.LINDLTTQR.A
203	1	577.2840			10.68				2			591.4			49.7	0	1280-1289							R.LQTESGEFSR.Q
293	1	584.3140			48.50				2			714.8			41.5	0	1280-1289							R.LQTESGEFSR.Q							Methyl: 7
405	1	494.8240			99.58				2			867.7			54.9	0	1295-1303							K.DALVSQLSR.G
303	1	562.8210			15.67				2			732.5			36.6	0	1327-1337							K.SALAHALQSAR.H
213	1	471.7470			42.98				2			608.2			40.2	0	1338-1344							R.HDCDLLR.E							Propionamide: 3
266	1	530.7850			43.04				2			677.0			40.5	0	1364-1372							K.ANSEVAQWR.T
134	1	612.7830			-51.54				2			508.3			60.6	1	1373-1382							R.TKYETDAIQR.T
120	1	588.8230			29.37				2			488.0			49.2	1	1435-1445							R.TNAACAALDKK.Q							Propionamide: 5
527	1	542.8630			76.12				2			1033.1			54.6	0	1561-1569							R.IQLELNQVK.S
52	1	474.2730			62.70				2			398.2			35.2	0	1690-1697							R.ATLEQTER.S
474	1	687.3630			20.39				2			959.4			63.1	0	1701-1712							K.IAEQELLDASER.V
462	1	635.8920			31.61				2			947.7			59.2	1	1864-1874							R.LQDLVDKLQAK.V
103	1	537.8060			57.78				2			466.9			61.6	0	1910-1919							R.ADIAESQVNK.L
Protein 3:							PREDICTED: myosin-2 [Ovis aries]
Accession:							gi|426237621|ref|XP_004012756.1|														Score:						1148.93
Database:							NRplus_Oa_Jan2013														MW [kDa]:						222.2
Seq. Coverage [%]:							0.104														pI:						5.69236
																					No. of Peptides:						21
Modification(s):								Oxidation, Propionamide, Methyl
Cmpd.	No. of Cmpds.	m/z meas.			Δ				z			Rt [min]			Score	P	Range							Sequence							Modification
					m/z [ppm]
764	1	733.4010			11.09				2			1403.3			96.5	0	259-271							K.LASADIETYLLEK.S
740	1	738.9320			34.55				2			1348.2			93.2	0	385-398							K.AAYLQGLNSADLLK.A
88	1	455.2410			7.80				2			446.6			34.1	0	407-414							K.VGNEYVTK.G
685	1	558.3220			88.75				2			1258.7			39.1	0	436-443							K.MFLWMVTR.I							Oxidation: 1, 5
79	1	480.2700			17.79				2			435.3			45.8	0	444-451							R.INQQLDTK.Q
127	1	494.2690			4.97				2			499.0			32.8	0	553-560							K.LYDQHLGK.S							Methyl: 3
763	1	650.3760			58.08				2			1403.1			69.4	0	643-654							K.GSSFQTVSALFR.E
477	1	751.9230			35.77				2			966.3			43.8	0	747-759							K.LLGSIDVDHTQYK.F							Methyl: 8
737	1	623.3680			57.31				2			1340.0			83.1	0	955-965							K.DIDDLELTLAK.V
337	1	522.3140			34.79				2			777.2			55.7	0	1266-1274							R.LINDLTAQR.G
293	1	584.3140			48.50				2			714.8			41.5	0	1277-1286							R.LQTESGEFSR.Q							Methyl: 7
203	1	577.2840			10.68				2			591.4			49.7	0	1277-1286							R.LQTESGEFSR.Q
213	1	471.7470			42.98				2			608.2			40.2	0	1335-1341							R.HDCDLLR.E							Propionamide: 3
266	1	530.7850			43.04				2			677.0			40.5	0	1361-1369							K.ANSEVAQWR.T
134	1	612.7830			-51.54				2			508.3			60.6	1	1370-1379							R.TKYETDAIQR.T
120	1	588.8230			29.37				2			488.0			49.2	1	1432-1442							R.TNAACAALDKK.Q							Propionamide: 5
527	1	542.8630			76.12				2			1033.1			54.6	0	1558-1566							R.IQLELNQVK.S
52	1	474.2730			62.70				2			398.2			35.2	0	1687-1694							R.ATLEQTER.S
474	1	687.3630			20.39				2			959.4			63.1	0	1698-1709							K.IAEQELLDASER.V
462	1	635.8920			31.61				2			947.7			59.2	1	1861-1871							R.LQDLVDKLQAK.V
103	1	537.8060			57.78				2			466.9			61.6	0	1907-1916							R.ADIAESQVNK.L
Protein 4:							PREDICTED: nebulin [Ovis aries]
Accession:							gi|426221104|ref|XP_004004751.1|														Score:						752.38
Database:							NRplus_Oa_Jan2013														MW [kDa]:						772.7
Seq. Coverage [%]:							0.024														pI:						9.15626
																					No. of Peptides:						15
Cmpd.	No. of Cmpds.	m/z meas.			Δ				z			Rt [min]			Score	P	Range							Sequence							Modification
					m/z [ppm]
701	1	505.8900			146.56				2			1285.7			32.4	0	572-581							K.VDAIPLLAAK.A
658	1	774.4170			-3.12				2			1222.2			60.2	0	988-1001							K.FTSIEDAPIIVQSK.I
464	1	718.8670			-7.83				2			949.7			50.7	0	1246-1257							K.QNTQQVSDILYK.A
790	1	731.9480			62.38				2			1795.9			48.5	0	2352-2365							K.FSSPVDMLGVVLAK.K
431	1	665.3720			78.61				2			903.3			45.3	0	3127-3137							Q.AYDLQSDNIYK.S
541	1	632.8710			64.42				2			1052.8			74.7	0	3162-3172							R.AAEILSDNLYR.Q
378	1	707.8580			-8.86				2			827.9			51.0	1	3612-3623							R.KAYDLQSDAIYK.A
454	1	643.8340			26.73				2			935.7			36.9	0	3613-3623							K.AYDLQSDAIYK.A
616	1	451.8000			132.47				2			1160.9			42.2	0	3624-3630							K.ADLEWLR.G
217	1	437.7440			20.39				2			615.0			35.6	0	3648-3655							R.AGEILSER.K
718	1	767.9440			28.92				2			1307.8			67.5	0	3909-3922							K.YTSIVDTPEVVLAK.S
117	1	480.8930			278.56				2			486.9			38.3	0	3958-3966							R.TNALNVSNK.L
502	1	705.8670			28.88				2			999.1			56.5	0	4066-4077							K.NSQTLVSDIDYR.H
132	1	544.3100			35.38				2			507.8			59.1	0	4409-4418							K.INAVNQSDVK.Y
554	1	716.9230			23.79				2			1069.9			53.6	0	4888-4900							K.LVTDTPVYVQAVK.S
Protein 5:							PREDICTED: myosin-7 [Ovis aries]
Accession:							gi|426232730|ref|XP_004010374.1|														Score:						612.67
Database:							NRplus_Oa_Jan2013														MW [kDa]:						223.1
Seq. Coverage [%]:							0.059														pI:						5.58865
																					No. of Peptides:						11
Modification(s):								Propionamide, Methyl, Deamidated
Cmpd.	No. of Cmpds.	m/z meas.			Δ				z			Rt [min]			Score	P	Range							Sequence							Modification
					m/z [ppm]
764	1	733.4010			11.09				2			1403.3			96.5	0	258-270							K.LASADIETYLLEK.S
88	1	455.2410			7.80				2			446.6			34.1	0	406-413							K.VGNEYVTK.G
178	1	603.3200			4.48				2			562.6			53.0	0	414-424							K.GQNVQQVAYAK.G
737	1	623.3680			57.31				2			1340.0			83.1	0	953-963							R.DIDDLELTLAK.V
662	1	618.7210			120.96				3			1227.8			31.6	0	1177-1193							R.DLEEATLQHEATAAALR.K							Methyl: 3; Deamidated: 8
141	1	510.2690			18.73				2			517.8			34.6	0	1269-1277							R.SVNDLTSQR.A
213	1	471.7470			42.98				2			608.2			40.2	0	1338-1344							R.HDCDLLR.E							Propionamide: 3
266	1	530.7850			43.04				2			677.0			40.5	0	1364-1372							K.ANSEVAQWR.T
134	1	612.7830			-51.54				2			508.3			60.6	1	1373-1382							R.TKYETDAIQR.T
438	1	565.3640			97.99				2			909.5			76.8	0	1797-1806							R.LDEAEQIALK.G
103	1	537.8060			57.78				2			466.9			61.6	0	1910-1919							R.ADIAESQVNK.L
Protein 6:							PREDICTED: myosin-13 [Ovis aries]
Accession:							gi|426238855|ref|XP_004013356.1|														Score:						537.46
Database:							NRplus_Oa_Jan2013														MW [kDa]:						223.2
Seq. Coverage [%]:							0.051														pI:						5.56867
																					No. of Peptides:						10
Modification(s):								Propionamide, Methyl
Cmpd.	No. of Cmpds.	m/z meas.			Δ				z			Rt [min]			Score	P	Range							Sequence							Modification
					m/z [ppm]
744	1	770.4550			39.59				2			1354.6			66.1	0	186-199							R.VIQYFATIAVTGDK.K							Methyl: 13
764	1	733.4010			11.09				2			1403.3			96.5	0	254-266							K.LASADIETYLLEK.S
88	1	455.2410			7.80				2			446.6			34.1	0	402-409							K.VGNEYVTK.G
79	1	480.2700			17.79				2			435.3			45.8	0	439-446							R.INQQLDTK.Q
127	1	494.2690			4.97				2			499.0			32.8	0	548-555							K.LYDQHLGK.S							Methyl: 3
213	1	471.7470			42.98				2			608.2			40.2	0	1336-1342							R.HDCDLLR.E							Propionamide: 3
266	1	530.7850			43.04				2			677.0			40.5	0	1362-1370							K.ANSEVAQWR.T
134	1	612.7830			-51.54				2			508.3			60.6	1	1371-1380							R.TKYETDAIQR.T
462	1	635.8920			31.61				2			947.7			59.2	1	1862-1872							R.LQDLVDKLQAK.V
103	1	537.8060			57.78				2			466.9			61.6	0	1908-1917							R.ADIAESQVNK.L
Protein 7:							PREDICTED: LOW QUALITY PROTEIN: unconventional myosin-XVI [Ovis aries]
Accession:							gi|426236901|ref|XP_004012403.1|														Score:						51.88
Database:							NRplus_Oa_Jan2013														MW [kDa]:						175.8
Seq. Coverage [%]:							0.005														pI:						7.58164
																					No. of Peptides:						1
Cmpd.	No. of Cmpds.	m/z meas.			Δ				z			Rt [min]			Score	P	Range							Sequence							Modification
					m/z [ppm]
753	1	472.3670			114.41				2			1373.8			51.9	1	990-997							Y.LELSKLLK.K
Protein 8:							PREDICTED: probable E3 ubiquitin-protein ligase DTX2 [Ovis aries]
Accession:							gi|426255350|ref|XP_004021312.1|														Score:						49.51
Database:							NRplus_Oa_Jan2013														MW [kDa]:						59.2
Seq. Coverage [%]:							0.018														pI:						9.19535
																					No. of Peptides:						1
Cmpd.	No. of Cmpds.	m/z meas.			Δ				z			Rt [min]			Score	P	Range							Sequence							Modification
					m/z [ppm]
485	1	520.3500			110.02				2			978.1			49.5	0	139-148							R.GNQLVDLAPL.G
ProteinScape 3.0														Printed:					2013-11-16													1	/		1

## Sheet: Myo3-1
						Protein Report
Project Info
Name:							167305 - Combifoods - Robert Yu PhD														Date:						2012-02-07
Sample Info & Protocols																						Date:						2012-08-15
Name:							GeLC-MS/MS - (Coopworth 48 h PM_pooled)
Note:							Samples from LU
Search Result Info
Search Result											Location														Search Engine	Database								Ident. Compounds
0.6Da_MethylDE_nrplus_Oa_Jan2013_std_8_1pep_Ama_Acry_CID_2 mis_cleav-ESI._2013-11-15 19:36:12											/167305 - Combifoods - Robert Yu PhD/"GeLC-MS/MS - (Coopworth 48 h PM_pooled)"/The duplicates - pellet_SDS-soluble/Myo3-1_1in7_FA_lon_4pre_Tray02-B3_01_545.mgf														Mascot, 2.4.0	NRplus_Oa_Jan2013, NRplus_Oa_Jan2013_20130829.fasta								267/725
Protein 1:							PREDICTED: titin [Ovis aries]
Accession:							gi|426220782|ref|XP_004004591.1|														Score:						7383.03
Database:							NRplus_Oa_Jan2013														MW [kDa]:						3812.6
Seq. Coverage [%]:							0.045														pI:						5.9361
																					No. of Peptides:						149
Modification(s):								Oxidation, Propionamide, Methyl, Deamidated
Cmpd.	No. of Cmpds.	m/z meas.			Δ				z			Rt [min]			Score	P	Range							Sequence							Modification
					m/z [ppm]
652	1	712.9340			75.39				2			1246.8			44.8	0	1566-1578							R.ATGNPNPDIVWLK.N
381	1	672.3850			61.42				2			848.2			45.6	0	1786-1797							K.SLVEESQLPEGR.K
408	1	608.8330			70.23				2			884.5			63.9	0	2670-2679							K.LDDIGEYTYK.V
672	1	608.8670			57.08				2			1300.8			59.8	0	4846-4856							R.GSEPISVTWLK.G
588	1	671.3560			18.61				2			1129.4			46.0	0	5124-5135							K.STFQGSTPFTIR.W
375	1	532.8230			61.22				2			841.0			63.8	0	5397-5407							R.GGTAAFQATLK.G
662	1	588.4120			109.24				2			1262.0			37.6	0	5524-5534							K.ISVTDTVSILK.I
341	1	587.8410			21.01				2			793.9			55.9	0	5686-5697							K.ALVGGTAPMTIK.W							Oxidation: 9
497	1	579.8770			79.00				2			1004.6			47.6	0	5686-5697							K.ALVGGTAPMTIK.W
669	1	588.3930			106.74				2			1282.5			41.8	0	5904-5913							R.VSVFNLNINR.C
275	1	655.3590			80.47				2			698.1			41.0	0	6682-6693							K.SSCTAVVDVSDR.M							Propionamide: 3
633	1	525.8810			152.63				2			1202.9			35.0	0	6806-6814							R.NITFTSVIR.G
212	1	622.7790			-2.80				2			613.3			50.1	0	7298-7307							R.NDSELHESWK.Y
513	1	444.8180			110.80				2			1029.4			34.2	0	7635-7642							R.VVAPSFIR.K
154	1	400.7540			61.74				2			530.3			35.6	0	8226-8233							K.IGGSPEIK.V
261	1	538.8010			33.87				2			679.7			42.2	0	9131-9140							R.DSSTAQLNIK.E
605	1	703.3680			-13.30				2			1159.9			88.0	0	9170-9182							R.VAGSQPISVAWYK.N
674	1	661.9070			72.83				2			1310.4			44.4	0	9351-9361							K.LFFVSEPQSIR.V
344	1	498.3130			66.93				2			797.2			51.7	0	9374-9383							K.VGGDPIPNVK.W
512	1	614.8600			-1.63				2			1027.2			38.7	0	9547-9557							R.LSQTEPVTLIK.D
594	1	621.9150			74.25				2			1137.9			39.8	0	9547-9557							R.LSQTEPVTLIK.D							Methyl: 5
382	1	438.8030			132.40				2			848.5			40.8	0	9578-9584							K.INYPEIK.L
617	1	607.3790			76.71				2			1179.4			36.9	0	9637-9646							K.LTVIEPAWER.H
220	1	477.3110			76.76				2			624.4			50.0	0	9647-9654							R.HLQDVTLK.E
508	1	602.3680			76.30				2			1021.4			56.8	0	9726-9735							R.IEAEPIQFTR.R
94	1	545.2900			27.95				2			455.9			31.7	0	9766-9775							K.GPTELTESQK.Y
412	1	563.8650			109.69				2			889.2			60.5	0	9814-9823							R.STAELYLTTK.E
632	1	534.4000			137.37				2			1202.8			50.6	0	12136-12144							K.LIVEELPVR.F
680	1	541.3700			65.72				2			1327.4			30.5	0	12136-12144							K.LIVEELPVR.F							Methyl: 4
441	1	587.8960			130.42				2			932.2			68.8	0	12148-12157							K.TLEEEVTVVR.G
708	1	518.9150			130.09				2			1505.3			60.8	0	12189-12198							K.IVPGVIGLLR.A
567	1	590.8590			60.31				2			1096.6			44.6	0	12252-12262							K.GTAVFTCVIAK.D							Propionamide: 7
314	1	647.8250			17.92				2			756.3			63.2	0	12565-12575							R.EVTMDDISQIK.A							Oxidation: 4
225	1	474.7820			60.11				2			629.6			37.7	0	12580-12588							K.DLSSTANLK.V
613	1	641.3670			42.25				2			1172.9			50.8	0	12589-12599							K.VLEADPYFTVK.L
417	1	542.8250			83.50				2			897.5			56.9	0	12628-12637							K.DGEELLPSPK.H
71	1	430.2300			-12.18				2			425.9			39.4	0	12673-12680							K.ANVTVEAR.L
184	1	468.2850			72.84				2			567.3			49.1	0	12751-12759							K.VSFQAANAK.S
434	1	781.9340			51.04				2			922.2			81.8	0	13101-13115							R.LDQTGGVDFQAANVK.S
431	1	636.3870			64.87				2			916.2			39.4	0	13190-13201							K.LEDAGEVQLVAK.D
189	1	525.8130			57.90				2			580.2			43.8	1	13260-13268							K.KYEIVADGR.V
246	1	461.7770			90.80				2			660.5			39.8	0	13261-13268							K.YEIVADGR.V
258	1	526.8220			25.49				2			676.4			42.4	0	13561-13570							R.AAAHLTVIEK.L
493	1	440.2970			105.94				2			998.8			31.8	0	13622-13628							K.DLVYTLR.I
598	1	729.9140			52.93				2			1150.6			55.6	0	13654-13666							K.SAANLIVEEEDLR.I
285	1	506.3650			101.73				2			714.4			52.4	1	13923-13932							R.AKLELAAAPK.I
237	1	678.3280			3.67				2			650.6			81.9	0	13975-13986							K.TVDTTAEQTSFR.I
504	1	446.3190			153.81				2			1016.1			44.3	0	14009-14016							K.AEGFINLK.V
411	1	474.8650			180.54				2			888.9			42.2	0	14052-14059							K.IIGYVVER.R
592	1	470.7960			102.00				2			1134.9			39.1	0	14087-14094							K.GGVEYLFR.V
301	1	821.9100			12.69				2			737.3			40.3	0	14101-14116							R.VGTGEPVETDSPVEAR.S
694	1	647.4190			69.08				2			1381.8			38.8	0	14333-14344							K.DGLEVIVPNPIK.I
354	1	457.3390			148.07				2			810.1			30.2	0	14668-14675							R.ITIENVPK.K
695	1	558.3880			109.97				2			1383.1			34.6	0	15020-15028							R.WLEVINITK.N
529	1	697.8680			8.98				2			1046.4			77.8	0	15383-15395							R.ADAGVYTITLENK.L
158	1	491.2790			14.61				2			535.9			39.1	0	15500-15508							K.NPVIAQDPK.Q
377	1	491.7960			57.90				2			844.4			38.0	0	15542-15549							K.IMGYIIEK.I							Oxidation: 2
138	1	601.3090			24.92				2			508.8			59.7	0	15587-15598							R.AENAAGISEPSR.A
449	1	459.2990			116.26				2			941.8			47.4	0	16591-16598							K.GVEFNVPR.L
422	1	623.3670			54.64				2			905.4			44.5	0	16922-16933							R.FGVGAPAETIQR.T
288	1	493.2810			53.15				2			722.2			35.2	0	17304-17312							K.AMTLGVSYK.V							Oxidation: 2
563	1	647.8700			41.45				2			1093.4			48.6	0	17593-17603							R.AWTPVTYTVTR.H
450	1	510.8320			107.14				2			944.0			63.4	0	17763-17772							R.VGEAFALTGR.Y
621	1	738.0920			29.01				3			1186.1			37.2	0	18120-18141							R.VIAVNAAGESDPAHVPEPVLVK. D
247	1	458.3050			96.18				2			661.3			36.8	0	18196-18204							R.IDVTPVGSK.L
533	1	435.8600			168.48				2			1051.9			35.8	0	18447-18454							K.LIEGLVVK.A
343	1	605.3030			19.92				2			796.5			91.8	0	18580-18591							K.DTWGVVSSGSSK.T
676	1	732.4600			45.00				2			1315.2			68.5	0	18615-18629							K.IGIGPPLDSVPTVAK.H
550	1	757.8870			36.00				2			1077.4			82.6	0	18660-18673							K.SDGGSPITGYYLER.R
440	1	623.8480			36.95				2			930.5			44.4	0	18797-18807							R.VPGLIEGNEYR.F
572	1	581.8590			86.33				2			1105.1			87.7	0	18978-18988							K.GWSIVASDVTK.R
281	1	500.8040			33.33				2			710.4			63.1	0	19011-19020							K.VGVGPTIETK.T
389	1	408.8320			168.55				2			861.6			49.1	0	19138-19145							K.LSGVLTVK.A
602	2	627.3840			86.29				2			1155.1			66.3	0	19291-19300							R.LIEGNEYIFR.V
388	1	449.7690			98.93				2			858.7			30.6	0	19294-19300							E.GNEYIFR.V
357	1	436.3110			131.95				2			815.8			41.9	0	19574-19581							K.VGIDNVVR.K
578	1	646.3900			64.58				2			1115.6			51.6	0	19607-19618							K.YSLTLVNPAGEK.A
477	1	620.8680			40.57				2			979.5			57.7	0	19626-19637							R.VLDTPGPVSDLK.V
687	1	522.9130			180.55				2			1345.0			54.1	0	19786-19795							K.DLSLVVTGLK.E
392	1	456.8320			142.94				2			864.0			49.7	0	19808-19816							R.NAVGVSLPR.E
557	1	537.3800			123.41				2			1085.0			53.2	0	19881-19890							K.ADNSSILIIK.D
704	1	624.3850			79.84				2			1470.1			48.3	0	19968-19979							R.GDWVTALASVTK.T
535	1	588.3640			76.54				2			1054.2			62.4	0	20003-20013							R.FGISEPLTSPK.M
353	1	629.3940			60.24				2			807.9			51.1	0	20263-20274							K.DGTLLKPSEGIK.M
641	1	551.3270			113.93				2			1217.1			40.9	0	20675-20683							K.STDFDTFLR.C
428	1	606.8670			65.65				2			910.6			53.9	0	20811-20822							K.ASETPGPVVDLK.V
369	1	520.7980			25.42				2			832.0			37.0	0	20866-20874							K.SLSLQYTTK.D
612	1	637.3900			73.78				2			1171.3			76.1	0	21219-21229							R.NSVTLVWTEPK.Y
74	1	483.2420			-29.33				2			431.4			31.9	0	21477-21485							R.VSAVNQYGK.G
436	1	785.4490			61.50				2			923.9			37.0	0	21583-21598							K.AGIGPPSNASDPVLMK.D							Oxidation: 15
378	1	575.3500			57.77				2			845.0			57.3	0	21927-21936							K.ITGYVIEAQR.K
324	1	582.3110			39.15				2			772.1			77.0	0	22062-22072							R.SDSGPYPLTAR.N
462	1	607.3630			80.32				2			960.6			52.3	0	22154-22163							R.LTTGVEYQFR.V
423	1	709.9220			25.73				2			907.0			65.2	0	22189-22203							K.VPGPPGTPQVAAVTK.D
639	1	708.3800			51.24				2			1215.1			69.0	0	22251-22263							K.SSGLTDGIAYEFR.V
259	1	491.3160			64.32				2			676.4			30.2	1	22398-22405							K.YKDTITLK.A
501	1	611.3670			64.90				2			1010.0			66.7	0	22443-22453							K.IADFSTNLVNK.D
520	1	820.9430			53.14				2			1036.5			70.1	0	22459-22475							R.DGGAYTLTATNPGGFAK.H
470	1	656.3980			83.53				2			969.0			59.3	0	22860-22871							K.YILTIENSSGSK.S
410	1	640.3790			48.01				2			885.9			55.9	0	22879-22890							R.VLDTPGPPQDLK.V
495	1	458.8080			68.13				2			1001.8			43.9	0	22986-22993							K.ITLVDVTR.N
509	1	648.8730			40.01				2			1023.0			41.1	0	23011-23021							R.ILGYIVEMQSK.G							Oxidation: 8
566	1	758.3870			46.51				2			1095.3			48.4	0	23333-23345							K.TTGLDEGVEYEFR.V
447	1	488.3380			146.35				2			940.2			35.8	0	23384-23391							R.NSVTLQWK.K
479	1	578.3130			25.53				2			981.7			59.5	0	23525-23535							K.STDFATSLSVK.D
398	1	498.2990			50.11				2			872.0			52.9	0	23540-23548							R.IDSGSYILK.A
169	2	458.2870			56.90				2			547.3			54.3	0	23673-23681							K.APEVTAVTK.D
540	1	640.3870			32.09				2			1059.7			50.6	0	23961-23972							R.VLDTPSPPVNLK.V
482	1	676.4000			47.11				2			985.6			39.4	0	24093-24103							K.IIQYIVEMQAK.H							Oxidation: 8
505	1	581.8570			51.62				2			1016.3			53.0	0	24428-24438							R.VYAENIVGIGK.A
437	1	517.8570			138.86				2			924.5			56.2	0	24622-24630							R.IDGGQYILR.A
610	1	533.3690			113.99				2			1168.2			45.9	0	24745-24754							K.NPFVLPGPPK.N
496	1	724.9260			23.43				2			1004.4			52.2	0	25043-25056							K.VLDTPGPPQNLAVK.E
624	1	638.9020			78.07				2			1191.9			34.5	0	25175-25185							R.ILGYVVEMQPK.G
532	1	524.8560			130.90				2			1051.4			38.9	0	25238-25246							K.DLTIQPSFK.L
352	1	670.3490			31.24				2			807.7			72.7	0	26107-26118							R.YNLTLENNSGSK.T
575	1	734.4390			36.87				2			1111.1			64.8	0	26126-26139							R.VLDSPSAPVNLTVR.E
395	1	600.3580			85.96				2			868.4			57.1	0	26482-26491							R.LVTGSEYQFR.V
418	1	567.8600			85.74				2			898.3			47.9	0	26592-26602							R.VYAENIAGIGK.C
413	1	482.8540			160.03				2			889.4			43.0	0	26647-26654							K.ITGYIIER.R
407	1	555.3140			33.32				2			884.4			37.1	0	26787-26796							R.DSGQYVLTVK.N
111	1	521.2750			55.63				2			479.6			44.0	0	27162-27170							R.AYIDSTESR.T
251	1	559.7820			-20.81				2			669.0			49.5	0	27171-27180							R.TSLTIENANR.N
330	1	702.3990			70.73				2			781.8			61.3	0	27378-27390							R.VFAENQAGLSDPR.E
358	1	622.3240			36.46				2			817.4			53.5	0	27565-27574							K.LTTGEEYQFR.I
298	1	484.8100			129.70				2			732.9			49.3	0	27730-27737							K.ITGYMVER.R
267	1	512.8050			69.98				2			690.5			35.7	0	27869-27877							R.LNSGTYELK.L
42	1	548.2280			-55.79				2			389.3			40.5	0	27880-27890							R.NAMGSASATIR.L							Oxidation: 3; Deamidated: 1
701	1	801.4780			14.10				2			1447.1			47.5	0	28668-28682							R.YGVSQPLVSNIILAK.H
157	1	495.7750			39.37				2			533.2			32.5	0	28737-28745							R.INMSPISGR.E							Oxidation: 3
444	1	620.8640			71.41				2			936.1			33.7	0	29047-29056							K.LITGNEYQFR.I
625	1	712.9340			57.74				2			1194.7			83.3	0	29376-29389							K.VLDSPGPPGPITFK.D
644	1	548.3490			94.87				2			1224.7			33.3	0	29508-29516							R.ITGYLLEMR.Q
406	1	650.3400			39.34				2			883.6			51.4	0	29539-29548							R.LVENTEYEFR.V
311	1	547.8050			17.04				2			750.1			81.7	0	29846-29856							R.TYALNAAGVSK.A
485	1	590.8170			35.78				2			988.0			55.6	0	30330-30339							R.NNEFTVTDLK.M
370	1	480.3150			47.42				2			834.6			50.5	0	30653-30661							R.EIVTAVTVK.D
606	1	729.9190			29.79				2			1161.1			42.4	0	30665-30677							R.VLPTIDLSTMPQK.T							Oxidation: 10
137	1	575.8010			-0.25				2			508.0			30.9	0	30746-30756							K.NVTGTTSETIK.V
538	1	620.3700			77.31				2			1057.5			57.2	0	30827-30836							R.LIEGNEYVFR.V
537	1	591.3510			60.25				2			1056.3			39.0	0	30995-31004							K.VTGYLIEMQK.V
339	1	543.8310			89.09				2			791.4			41.5	0	31569-31578							K.YYGAVGSTLR.L
583	1	602.3550			54.71				2			1121.6			32.5	0	31802-31811							K.WIAVTTDEIR.E
603	1	761.9230			41.97				2			1158.8			35.3	0	32044-32057							K.TVELDVADVPDPPR.G
671	1	520.8540			118.30				2			1299.9			37.1	0	32110-32118							R.YTVVNLFGK.T
679	1	514.8610			101.84				2			1322.7			44.7	0	32226-32234							K.EISILNIAR.H
494	1	647.3590			52.04				2			999.1			48.4	0	32267-32277							R.INTSAFELNER.E
387	1	467.3370			162.09				2			858.4			36.7	0	32320-32327							K.IIEFGQAR.Q
181	1	504.7810			43.43				2			561.9			32.8	0	32631-32639							K.TAYVGENVR.F
Protein 2:							PREDICTED: nebulin [Ovis aries]
Accession:							gi|426221104|ref|XP_004004751.1|														Score:						3749.63
Database:							NRplus_Oa_Jan2013														MW [kDa]:						772.7
Seq. Coverage [%]:							0.106														pI:						9.15626
																					No. of Peptides:						71
Modification(s):								Oxidation, Methyl, Deamidated
Cmpd.	No. of Cmpds.	m/z meas.			Δ				z			Rt [min]			Score	P	Range							Sequence							Modification
					m/z [ppm]
498	1	707.3820			39.48				2			1004.9			44.6	0	546-557							K.VNAYNLSDNIYK.H
667	1	505.8820			130.74				2			1280.1			43.5	0	572-581							K.VDAIPLLAAK.A
525	1	637.3500			36.92				2			1040.7			48.7	0	603-614							K.MIGALSINDDPK.M
615	1	497.3440			119.85				2			1177.4			42.2	0	650-657							K.YQLDTLLK.N
638	1	774.4630			56.28				2			1214.5			81.1	0	988-1001							K.FTSIEDAPIIVQSK.I
473	1	520.3530			45.85				2			974.0			49.6	1	1063-1072							R.IDAIPIKAAK.A
168	1	604.7850			-23.04				2			546.0			43.1	0	1147-1157							K.AQDVASNVNYK.H
558	1	769.4240			30.98				2			1087.8			57.9	0	1232-1245							K.FTSIVDSPVMVQAK.Q							Oxidation: 10
451	1	718.9080			49.20				2			944.3			46.8	0	1246-1257							K.QNTQQVSDILYK.A
536	1	499.3260			134.77				2			1054.7			35.9	0	1294-1301							R.DWHDLIAK.G
653	1	720.9280			29.86				2			1251.4			52.4	0	1302-1316							K.GTNVLGDAIPITAAK.A
268	1	677.3430			23.62				2			691.1			78.3	0	1390-1401							K.MAQDVATNVNYK.Q
206	1	685.3290			6.63				2			605.0			89.0	0	1390-1401							K.MAQDVATNVNYK.Q							Oxidation: 1
61	1	627.9160			182.11				2			417.0			70.4	0	1635-1645							K.SQEVATNTNYK.Q
405	1	712.8780			45.51				2			880.5			63.2	0	1665-1676							R.NAMQIQSDNLYK.S
180	1	423.7360			9.44				2			561.0			32.9	0	1702-1709							K.AGEILSEK.K
177	1	518.2990			74.10				2			557.3			55.0	0	1769-1777							R.VNQITMSDK.L
210	1	551.8010			48.21				2			610.4			36.7	1	1808-1816							R.DIASDYKYK.Q
290	1	379.2630			96.63				2			727.3			39.1	0	2039-2045							R.TDAIPIK.A
190	1	676.8470			31.50				2			581.0			84.6	0	2122-2133							K.DAQANITNTNYK.H
643	1	715.4150			63.29				2			1224.5			55.1	0	2173-2186							K.GLGWSPAGSLEVEK.A
236	1	634.8100			20.97				2			645.7			65.0	0	2211-2221							K.LNDSMDMVLAK.Q							Oxidation: 5, 7
553	1	618.8460			71.47				2			1079.7			74.5	0	2211-2221							K.LNDSMDMVLAK.Q
668	1	773.9250			20.40				2			1282.5			93.3	0	2278-2292							K.GYDLPVDAISVQAAK.A
705	2	739.9300			40.81				2			1471.4			54.1	0	2352-2365							K.FSSPVDMLGVVLAK.K							Oxidation: 7
711	1	731.9250			30.95				2			1793.6			55.8	0	2352-2365							K.FSSPVDMLGVVLAK.K
335	1	651.8570			20.44				2			787.0			59.6	0	2676-2686							R.ATQILSDHVYR.Q
302	1	634.8730			96.86				2			739.8			42.6	1	2717-2726							R.LYTEAWDKDK.T
84	1	562.2430			-52.56				2			442.1			38.3	0	2743-2751							K.QNQINYSEK.L
207	1	373.2440			96.03				2			605.2			40.9	0	2755-2761							K.LGLDEAK.R
337	1	658.3310			29.05				2			788.4			65.5	0	2884-2894							Q.AYDLQSDNVYK.S
707	1	769.4320			29.83				2			1494.7			60.5	0	2937-2950							K.FTSVTDSLEQVLAK.N
446	1	492.8450			111.91				2			939.7			37.6	0	3012-3021							R.SDAIPIVAAK.A
424	1	672.3560			42.35				2			907.2			55.2	0	3127-3137							Q.AYDLQSDNIYK.S							Methyl: 3
419	2	665.3430			35.02				2			899.5			62.1	0	3127-3137							Q.AYDLQSDNIYK.S
568	1	459.3110			142.39				2			1097.7			30.6	0	3138-3144							K.SDLQWLR.G
709	1	713.4350			36.93				2			1519.8			46.1	0	3145-3158							R.GIGWVPIGSVDVVK.C
534	1	632.8750			70.74				2			1053.4			64.1	0	3162-3172							R.AAEILSDNLYR.Q
591	1	639.8750			57.73				2			1134.3			31.2	0	3162-3172							R.AAEILSDNLYR.Q							Methyl: 3
368	1	586.2980			12.37				2			829.8			58.3	0	3232-3240							K.INYSENLYR.Q
478	1	625.8330			16.92				2			979.8			65.0	0	3405-3415							R.AGEILSDNIYR.Q
523	1	761.4060			16.55				2			1039.5			40.0	0	3423-3436							K.FTSVTDSPEQVLAK.N
585	1	768.4210			25.74				2			1123.9			45.4	0	3423-3436							K.FTSVTDSPEQVLAK.N							Methyl: 6
464	1	771.4090			49.84				2			964.9			38.2	0	3567-3580							K.FSSPVDMMGLVQAK.K							Oxidation: 7, 8
362	1	707.9050			57.53				2			821.2			75.2	1	3612-3623							R.KAYDLQSDAIYK.A
647	1	458.8170			150.44				2			1232.5			32.5	0	3624-3630							K.ADLEWLR.G							Methyl: 4
201	1	437.7780			98.06				2			599.5			51.9	0	3648-3655							R.AGEILSER.K
684	2	767.9390			22.41				2			1336.8			51.4	0	3666-3679							K.FTSITDTPEIVLAK.N
197	1	441.2790			129.64				2			593.1			41.4	0	3829-3835							L.VSDIDYR.N							Methyl: 3
673	1	767.9590			48.46				2			1304.4			55.3	0	3909-3922							K.YTSIVDTPEVVLAK.S
99	1	480.7740			31.03				2			463.4			44.4	0	3958-3966							R.TNALNVSNK.L
487	1	705.8790			45.88				2			993.6			68.2	0	4066-4077							K.NSQTLVSDIDYR.H
321	1	563.3450			82.43				2			767.1			33.9	0	4165-4174							K.HSGEILNDIK.Y
510	1	528.3580			124.50				2			1023.9			35.7	0	4203-4210							R.ILDQYLYK.E
391	1	669.3520			47.46				2			863.8			74.7	0	4308-4319							K.EGQALASDIDYR.T
404	1	729.3860			25.80				2			880.2			65.1	1	4339-4350							R.KAYDLQSDNIYK.A
124	1	544.3180			50.07				2			492.5			69.9	0	4409-4418							K.INAVNQSDVK.Y
503	1	500.8630			147.13				2			1015.8			42.0	0	4449-4456							K.LYSTILYK.R
320	1	544.3060			91.19				2			766.9			49.0	0	4464-4472							K.AYGYTLDER.Y
287	1	580.3270			62.48				2			720.4			66.9	0	4481-4490							K.HADFVNSELK.Y
600	1	605.2300			-161.89				3			1153.3			30.0	0	4709-4725							K.ATSYILPPNTVSLTHAK.N							Deamidated: 9
541	1	716.9240			25.19				2			1062.6			73.1	0	4888-4900							K.LVTDTPVYVQAVK.S
524	1	640.8400			-0.42				2			1039.8			45.7	0	5044-5054							K.TQEAVSELIYK.S
415	1	555.8270			71.06				2			895.3			70.7	0	5078-5087							R.YVGDITSDIK.Y
475	1	548.3030			70.17				2			978.1			36.3	0	5254-5262							R.AYWNASDLR.Y
231	2	502.8090			84.39				2			638.7			53.9	0	5323-5332							R.AVTDAVSDVK.Y
317	1	550.8240			31.66				2			761.5			39.3	0	5428-5437							K.IAGDQISQIR.Y
376	1	509.8000			50.23				2			842.3			34.3	0	5605-5613							K.NSIIESDLK.Y
455	1	559.3420			59.71				2			949.6			56.0	0	5889-5898							K.EATELQSIVK.Y
310	1	530.8140			54.08				2			749.5			42.1	0	6036-6045							R.NATDIASQIK.Y
629	1	692.4440			69.70				2			1200.5			36.8	0	6127-6138							K.ITVVQDTPEILR.V
Protein 3:							PREDICTED: myosin-1 [Ovis aries]
Accession:							gi|426237619|ref|XP_004012755.1|														Score:						1424.05
Database:							NRplus_Oa_Jan2013														MW [kDa]:						222.5
Seq. Coverage [%]:							0.115														pI:						5.48736
																					No. of Peptides:						26
Modification(s):								Oxidation, Propionamide, Methyl
Cmpd.	No. of Cmpds.	m/z meas.			Δ				z			Rt [min]			Score	P	Range							Sequence							Modification
					m/z [ppm]
338	1	482.3270			137.01				2			788.6			42.1	0	36-44							K.TSVFVADPK.E
114	1	488.7940			50.92				2			482.0			35.6	0	64-73							K.TEAGATVTVK.E
696	1	733.4260			45.18				2			1400.8			77.6	0	261-273							K.LASADIETYLLEK.S
688	1	738.9330			35.90				2			1348.9			88.4	0	387-400							K.AAYLQGLNSADLLK.A
193	1	447.2710			69.33				2			586.2			50.3	0	409-416							K.VGNEFVTK.G
289	1	454.2800			70.85				2			723.8			33.7	0	409-416							K.VGNEFVTK.G							Methyl: 4
49	2	480.2760			30.28				2			396.8			42.0	0	446-453							R.INQQLDTK.Q
697	1	650.3930			84.22				2			1405.7			50.2	0	645-656							K.GSSFQTVSALFR.E
683	1	623.3720			63.73				2			1335.3			89.1	0	957-967							K.DIDDLELTLAK.V
399	1	606.7740			-13.01				2			872.3			40.6	0	1088-1097							K.EFEMSNLQSK.I
182	1	614.7900			17.32				2			562.6			39.3	0	1088-1097							K.EFEMSNLQSK.I							Oxidation: 4
364	1	759.9020			32.83				2			823.9			85.1	0	1098-1110							K.IEDEQALGMQLQK.K							Oxidation: 9
548	1	588.3600			82.71				2			1074.0			53.1	0	1251-1260							R.TLEDQLSELK.T
316	1	537.3480			87.26				2			759.6			62.8	0	1269-1277							R.LINDLTTQR.A
194	1	577.3040			45.33				2			588.2			45.9	0	1280-1289							R.LQTESGEFSR.Q
283	1	584.3110			43.37				2			712.5			53.2	0	1280-1289							R.LQTESGEFSR.Q							Methyl: 7
204	1	471.7650			81.13				2			602.8			33.9	0	1338-1344							R.HDCDLLR.E							Propionamide: 3
256	1	530.7810			35.51				2			673.9			46.0	0	1364-1372							K.ANSEVAQWR.T
122	1	612.8190			7.21				2			491.2			66.2	1	1373-1382							R.TKYETDAIQR.T
106	1	588.8090			5.60				2			471.2			72.1	1	1435-1445							R.TNAACAALDKK.Q							Propionamide: 5
559	1	462.8190			137.27				2			1089.2			35.9	0	1476-1483							R.SLSTELFK.I
20	2	474.2400			-6.88				2			349.1			35.0	0	1690-1697							R.ATLEQTER.S
457	1	687.3600			16.02				2			952.2			86.3	0	1701-1712							K.IAEQELLDASER.V
453	1	635.9090			58.34				2			946.8			63.4	1	1864-1874							R.LQDLVDKLQAK.V
90	2	537.7850			18.73				2			451.4			60.7	0	1910-1919							R.ADIAESQVNK.L
187	1	544.8380			101.41				2			576.0			35.6	0	1910-1919							R.ADIAESQVNK.L							Methyl: 5
Protein 4:							PREDICTED: myosin-2 [Ovis aries]
Accession:							gi|426237621|ref|XP_004012756.1|														Score:						1080.71
Database:							NRplus_Oa_Jan2013														MW [kDa]:						222.2
Seq. Coverage [%]:							0.089														pI:						5.69236
																					No. of Peptides:						19
Modification(s):								Propionamide, Methyl
Cmpd.	No. of Cmpds.	m/z meas.			Δ				z			Rt [min]			Score	P	Range							Sequence							Modification
					m/z [ppm]
696	1	733.4260			45.18				2			1400.8			77.6	0	259-271							K.LASADIETYLLEK.S
688	1	738.9330			35.90				2			1348.9			88.4	0	385-398							K.AAYLQGLNSADLLK.A
72	1	455.2650			60.52				2			427.7			35.8	0	407-414							K.VGNEYVTK.G
49	2	480.2760			30.28				2			396.8			42.0	0	444-451							R.INQQLDTK.Q
116	1	494.2820			31.28				2			484.5			32.4	0	553-560							K.LYDQHLGK.S							Methyl: 3
697	1	650.3930			84.22				2			1405.7			50.2	0	643-654							K.GSSFQTVSALFR.E
683	1	623.3720			63.73				2			1335.3			89.1	0	955-965							K.DIDDLELTLAK.V
323	1	522.3410			86.48				2			771.8			67.0	0	1266-1274							R.LINDLTAQR.G
283	1	584.3110			43.37				2			712.5			53.2	0	1277-1286							R.LQTESGEFSR.Q							Methyl: 7
194	1	577.3040			45.33				2			588.2			45.9	0	1277-1286							R.LQTESGEFSR.Q
204	1	471.7650			81.13				2			602.8			33.9	0	1335-1341							R.HDCDLLR.E							Propionamide: 3
256	1	530.7810			35.51				2			673.9			46.0	0	1361-1369							K.ANSEVAQWR.T
122	1	612.8190			7.21				2			491.2			66.2	1	1370-1379							R.TKYETDAIQR.T
106	1	588.8090			5.60				2			471.2			72.1	1	1432-1442							R.TNAACAALDKK.Q							Propionamide: 5
20	2	474.2400			-6.88				2			349.1			35.0	0	1687-1694							R.ATLEQTER.S
457	1	687.3600			16.02				2			952.2			86.3	0	1698-1709							K.IAEQELLDASER.V
453	1	635.9090			58.34				2			946.8			63.4	1	1861-1871							R.LQDLVDKLQAK.V
90	2	537.7850			18.73				2			451.4			60.7	0	1907-1916							R.ADIAESQVNK.L
187	1	544.8380			101.41				2			576.0			35.6	0	1907-1916							R.ADIAESQVNK.L							Methyl: 5
Protein 5:							PREDICTED: myosin-7 [Ovis aries]
Accession:							gi|426232730|ref|XP_004010374.1|														Score:						709.84
Database:							NRplus_Oa_Jan2013														MW [kDa]:						223.1
Seq. Coverage [%]:							0.057														pI:						5.58865
																					No. of Peptides:						13
Modification(s):								Propionamide, Methyl
Cmpd.	No. of Cmpds.	m/z meas.			Δ				z			Rt [min]			Score	P	Range							Sequence							Modification
					m/z [ppm]
696	1	733.4260			45.18				2			1400.8			77.6	0	258-270							K.LASADIETYLLEK.S
72	1	455.2650			60.52				2			427.7			35.8	0	406-413							K.VGNEYVTK.G
683	1	623.3720			63.73				2			1335.3			89.1	0	953-963							R.DIDDLELTLAK.V
204	1	471.7650			81.13				2			602.8			33.9	0	1338-1344							R.HDCDLLR.E							Propionamide: 3
256	1	530.7810			35.51				2			673.9			46.0	0	1364-1372							K.ANSEVAQWR.T
122	1	612.8190			7.21				2			491.2			66.2	1	1373-1382							R.TKYETDAIQR.T
78	1	530.3140			39.06				2			436.5			36.6	1	1435-1445							R.SNAAAAALDKK.Q
559	1	462.8190			137.27				2			1089.2			35.9	0	1476-1483							R.SLSTELFK.L
469	1	767.4240			42.50				2			967.8			59.1	0	1593-1606							R.VVDSLQTSLDAETR.S
421	1	565.3590			89.15				2			905.1			85.2	0	1797-1806							R.LDEAEQIALK.G
519	1	572.3030			-23.46				2			1036.2			48.2	0	1797-1806							R.LDEAEQIALK.G							Methyl: 5
187	1	544.8380			101.41				2			576.0			35.6	0	1910-1919							R.ADIAESQVNK.L							Methyl: 5
90	2	537.7850			18.73				2			451.4			60.7	0	1910-1919							R.ADIAESQVNK.L
Protein 6:							PREDICTED: myosin-13 [Ovis aries]
Accession:							gi|426238855|ref|XP_004013356.1|														Score:						581.09
Database:							NRplus_Oa_Jan2013														MW [kDa]:						223.2
Seq. Coverage [%]:							0.051														pI:						5.56867
																					No. of Peptides:						11
Modification(s):								Propionamide, Methyl
Cmpd.	No. of Cmpds.	m/z meas.			Δ				z			Rt [min]			Score	P	Range							Sequence							Modification
					m/z [ppm]
690	1	770.4430			24.01				2			1350.3			87.7	0	186-199							R.VIQYFATIAVTGDK.K							Methyl: 13
696	1	733.4260			45.18				2			1400.8			77.6	0	254-266							K.LASADIETYLLEK.S
72	1	455.2650			60.52				2			427.7			35.8	0	402-409							K.VGNEYVTK.G
49	2	480.2760			30.28				2			396.8			42.0	0	439-446							R.INQQLDTK.Q
116	1	494.2820			31.28				2			484.5			32.4	0	548-555							K.LYDQHLGK.S							Methyl: 3
204	1	471.7650			81.13				2			602.8			33.9	0	1336-1342							R.HDCDLLR.E							Propionamide: 3
256	1	530.7810			35.51				2			673.9			46.0	0	1362-1370							K.ANSEVAQWR.T
122	1	612.8190			7.21				2			491.2			66.2	1	1371-1380							R.TKYETDAIQR.T
453	1	635.9090			58.34				2			946.8			63.4	1	1862-1872							R.LQDLVDKLQAK.V
187	1	544.8380			101.41				2			576.0			35.6	0	1908-1917							R.ADIAESQVNK.L							Methyl: 5
90	2	537.7850			18.73				2			451.4			60.7	0	1908-1917							R.ADIAESQVNK.L
Protein 7:							PREDICTED: LOW QUALITY PROTEIN: filamin-C, partial [Ovis aries]
Accession:							gi|426228471|ref|XP_004008328.1|														Score:						295.45
Database:							NRplus_Oa_Jan2013														MW [kDa]:						275
Seq. Coverage [%]:							0.034														pI:						5.8404
																					No. of Peptides:						7
Cmpd.	No. of Cmpds.	m/z meas.			Δ				z			Rt [min]			Score	P	Range							Sequence							Modification
					m/z [ppm]
609	1	673.8970			32.68				2			1167.6			37.9	0	310-321							K.VTVLFAGQNIER.S
460	1	650.4090			108.83				2			956.8			35.5	0	536-548							R.AWGPGLETGQVGK.S
142	1	529.2760			5.88				2			513.3			34.1	0	953-963							R.GAGGQGQLDVR.M
665	1	730.4220			39.43				2			1274.8			47.2	0	1035-1049							K.GGLVGTPAPFSIDTK.G
484	1	643.3830			45.79				2			985.8			67.0	0	1885-1897							K.ILVGPSEIGDASK.V
539	1	645.4170			74.08				2			1059.1			41.3	0	2265-2276							R.LTVTSLQETGLK.V
427	1	594.8100			-20.53				2			910.0			32.5	0	2496-2507							R.GPGLSQAFVGQK.N
Protein 8:							PREDICTED: sarcoplasmic/endoplasmic reticulum calcium ATPase 1 isoform 1 [Ovis aries]
Accession:							gi|426254493|ref|XP_004020912.1|														Score:						126.24
Database:							NRplus_Oa_Jan2013														MW [kDa]:						109.3
Seq. Coverage [%]:							0.035														pI:						5.14794
																					No. of Peptides:						3
Cmpd.	No. of Cmpds.	m/z meas.			Δ				z			Rt [min]			Score	P	Range							Sequence							Modification
					m/z [ppm]
630	1	787.9320			-4.35				2			1200.6			54.1	0	175-189							R.VDQSILTGESVSVIK.H
319	1	495.8150			94.68				2			763.7			30.4	0	620-628							R.VIMITGDNK.G
584	1	666.8470			32.77				2			1123.2			41.7	0	656-666							R.EFDDLPLAEQR.E
ProteinScape 3.0														Printed:					2013-11-16													1	/		1

## Sheet: Myo3-2
						Protein Report
Project Info
Name:							167305 - Combifoods - Robert Yu PhD														Date:						2012-02-07
Sample Info & Protocols																						Date:						2012-08-15
Name:							GeLC-MS/MS - (Coopworth 48 h PM_pooled)
Note:							Samples from LU
Search Result Info
Search Result											Location														Search Engine	Database								Ident. Compounds
0.6Da_MethylDE_nrplus_Oa_Jan2013_std_8_1pep_Ama_Acry_CID_2 mis_cleav-ESI._2013-11-15 19:36:12											/167305 - Combifoods - Robert Yu PhD/"GeLC-MS/MS - (Coopworth 48 h PM_pooled)"/The duplicates - pellet_SDS-soluble/Myo-3-2_1in7_FA_lon_4pre_Tray02-B4_01_667.mgf														Mascot, 2.4.0	NRplus_Oa_Jan2013, NRplus_Oa_Jan2013_20130829.fasta								240/678
Protein 1:							PREDICTED: titin [Ovis aries]
Accession:							gi|426220782|ref|XP_004004591.1|														Score:						6385.86
Database:							NRplus_Oa_Jan2013														MW [kDa]:						3812.6
Seq. Coverage [%]:							0.04														pI:						5.9361
																					No. of Peptides:						132
Modification(s):								Oxidation, Propionamide, Methyl, Deamidated
Cmpd.	No. of Cmpds.	m/z meas.			Δ				z			Rt [min]			Score	P	Range							Sequence							Modification
					m/z [ppm]
610	1	712.9150			48.73				2			1247.6			50.1	0	1566-1578							R.ATGNPNPDIVWLK.N
382	1	515.8400			91.92				2			904.4			31.5	0	2455-2464							K.VSVPDVTSVK.W
367	1	608.8240			55.45				2			879.1			65.1	0	2670-2679							K.LDDIGEYTYK.V
430	1	571.3330			64.72				2			967.8			43.8	0	3077-3086							K.DGQELPLVDR.I
650	1	690.4160			52.01				2			1395.8			39.5	0	4403-4414							R.SANYVTTLEILR.T
626	1	608.8880			91.58				2			1298.9			50.0	0	4846-4856							R.GSEPISVTWLK.G
543	1	671.3650			32.01				2			1128.0			34.9	0	5124-5135							K.STFQGSTPFTIR.W
647	1	472.3430			102.12				2			1372.6			41.5	0	5202-5209							R.LELSQLLK.K
335	1	532.8240			63.10				2			835.5			52.8	0	5397-5407							R.GGTAAFQATLK.G
303	1	587.8490			34.62				2			789.6			47.8	0	5686-5697							K.ALVGGTAPMTIK.W							Oxidation: 9
453	1	579.8590			47.96				2			998.3			54.3	0	5686-5697							K.ALVGGTAPMTIK.W
622	1	588.3740			74.44				2			1280.0			52.8	0	5904-5913							R.VSVFNLNINR.C
587	1	525.8690			129.80				2			1203.0			45.5	0	6806-6814							R.NITFTSVIR.G
180	1	622.7980			27.71				2			611.8			53.4	0	7298-7307							R.NDSELHESWK.Y
468	1	444.8210			117.54				2			1025.3			32.3	0	7635-7642							R.VVAPSFIR.K
406	1	536.3700			109.11				2			934.8			67.3	0	7969-7978							K.NNVASLVINK.V
118	1	400.7410			29.29				2			525.6			33.7	0	8226-8233							K.IGGSPEIK.V
188	1	543.8140			61.52				2			624.0			32.6	0	8801-8810							K.NGINVTPSQR.C							Deamidated: 1
219	1	538.8040			39.44				2			673.3			46.0	0	9131-9140							R.DSSTAQLNIK.E
561	1	703.4240			66.32				2			1158.4			61.1	0	9170-9182							R.VAGSQPISVAWYK.N
630	1	661.9000			62.26				2			1312.4			47.2	0	9351-9361							K.LFFVSEPQSIR.V
307	1	498.3230			87.00				2			795.0			48.7	0	9374-9383							K.VGGDPIPNVK.W
470	1	614.9050			71.56				2			1025.8			39.9	0	9547-9557							R.LSQTEPVTLIK.D
576	1	607.3820			81.65				2			1185.3			33.6	0	9637-9646							K.LTVIEPAWER.H
179	1	477.2910			34.85				2			611.3			47.9	0	9647-9654							R.HLQDVTLK.E
343	1	394.2920			138.87				2			844.3			40.8	0	9698-9704							K.LTIADVR.A
465	1	602.3520			49.73				2			1017.8			34.9	0	9726-9735							R.IEAEPIQFTR.R
66	1	545.2740			-1.39				2			456.7			40.1	0	9766-9775							K.GPTELTESQK.Y
301	1	450.3180			108.64				2			785.9			34.4	0	10370-10377							K.VSITVPQR.V
584	1	534.3820			103.68				2			1197.8			54.7	0	12136-12144							K.LIVEELPVR.F
401	1	587.8350			26.65				2			926.5			56.7	0	12148-12157							K.TLEEEVTVVR.G
664	1	518.9110			122.38				2			1506.3			75.2	0	12189-12198							K.IVPGVIGLLR.A
272	1	647.8380			37.98				2			748.1			55.0	0	12565-12575							R.EVTMDDISQIK.A							Oxidation: 4
189	1	474.7900			76.96				2			627.3			42.1	0	12580-12588							K.DLSSTANLK.V
569	1	641.3740			53.16				2			1167.6			41.0	0	12589-12599							K.VLEADPYFTVK.L
43	1	430.2370			4.09				2			422.0			49.9	0	12673-12680							K.ANVTVEAR.L
151	1	468.2690			38.67				2			568.7			62.6	0	12751-12759							K.VSFQAANAK.S
87	1	484.2520			61.96				2			483.4			37.0	0	12831-12839							K.SAAFEDEAK.Y
157	1	525.8180			67.41				2			576.7			52.3	1	13260-13268							K.KYEIVADGR.V
554	1	729.9090			46.08				2			1145.7			47.3	0	13654-13666							K.SAANLIVEEEDLR.I
201	1	678.3450			28.73				2			646.2			85.4	0	13975-13986							K.TVDTTAEQTSFR.I
370	1	474.8250			96.29				2			884.5			61.0	0	14052-14059							K.IIGYVVER.R
545	1	470.8160			144.48				2			1131.1			42.1	0	14087-14094							K.GGVEYLFR.V
229	1	497.3110			78.78				2			686.5			39.8	0	14746-14753							K.ITNYVVER.R
563	1	614.3300			30.15				2			1161.6			49.3	0	14809-14819							K.FPFDPPGPPTR.L
649	1	558.3860			106.39				2			1381.6			44.9	0	15020-15028							R.WLEVINITK.N
653	1	464.8450			130.45				2			1414.9			39.8	0	15335-15342							K.LSIPVPFR.A
485	1	697.8630			1.82				2			1044.6			60.0	0	15383-15395							R.ADAGVYTITLENK.L
125	1	491.2770			10.54				2			533.9			33.9	0	15500-15508							K.NPVIAQDPK.Q
104	1	601.2980			6.63				2			507.2			56.1	0	15587-15598							R.AENAAGISEPSR.A
342	1	595.3100			14.04				2			844.1			51.7	0	15972-15981							K.QLVGTNEWSR.C
183	1	657.8160			-8.44				2			618.6			53.8	0	16105-16116							R.YVITATNSCGSK.F							Propionamide: 9
289	1	722.4030			20.61				2			772.0			39.8	0	16366-16378							K.NETVIEKPSDALK.I
411	1	459.2990			116.26				2			939.7			41.9	0	16591-16598							K.GVEFNVPR.L
381	1	623.3560			36.99				2			903.6			55.1	0	16922-16933							R.FGVGAPAETIQR.T
535	1	742.8650			-10.27				2			1114.5			71.6	0	17313-17325							K.VTGLIEGSDYQFR.V
518	1	647.8750			49.17				2			1089.1			49.2	0	17593-17603							R.AWTPVTYTVTR.H
415	1	510.8090			62.11				2			946.9			74.3	0	17763-17772							R.VGEAFALTGR.Y
575	1	738.0610			-12.99				3			1182.3			49.9	0	18120-18141							R.VIAVNAAGESDPAHVPEPVLVK. D
210	1	458.3020			89.63				2			659.6			40.5	0	18196-18204							R.IDVTPVGSK.L
255	1	544.8410			73.52				2			722.1			33.8	1	18246-18254							R.DLEVSEIRK.D
449	1	544.3360			112.88				2			992.2			33.2	0	18281-18290							K.DVASAQWSPL.S							Methyl: 1
308	1	605.3370			76.09				2			795.3			94.1	0	18580-18591							K.DTWGVVSSGSSK.T
421	1	467.3140			186.45				2			955.1			33.8	0	18602-18608							K.GYEYVFR.V
631	1	732.4590			43.63				2			1314.2			78.0	0	18615-18629							K.IGIGPPLDSVPTVAK.H
398	1	623.8490			38.55				2			924.9			39.7	0	18797-18807							R.VPGLIEGNEYR.F
529	1	581.8670			100.08				2			1105.8			59.1	0	18978-18988							K.GWSIVASDVTK.R
242	1	500.8110			47.31				2			703.0			68.3	0	19011-19020							K.VGVGPTIETK.T
580	2	627.3760			73.53				2			1192.5			66.5	0	19291-19300							R.LIEGNEYIFR.V
318	1	436.2870			76.94				2			808.9			43.2	0	19574-19581							K.VGIDNVVR.K
437	1	620.8720			47.02				2			978.2			54.6	0	19626-19637							R.VLDTPGPVSDLK.V
354	1	456.8010			75.07				2			860.4			34.8	0	19808-19816							R.NAVGVSLPR.E
619	1	593.3870			63.68				2			1263.4			32.4	0	19833-19842							K.ILMPEQITIK.A
517	1	537.3920			145.75				2			1088.4			54.7	0	19881-19890							K.ADNSSILIIK.D
658	1	624.3950			95.86				2			1465.3			70.1	0	19968-19979							R.GDWVTALASVTK.T
624	1	618.3910			77.98				2			1288.6			32.1	0	19987-19996							K.LIPGQEYIFR.V
492	1	588.3510			54.44				2			1052.8			64.4	0	20003-20013							R.FGISEPLTSPK.M
574	1	552.8400			90.72				2			1182.0			32.1	0	20018-20027							K.FPFGVPSEPK.N
316	1	629.4060			79.31				2			806.9			35.9	0	20263-20274							K.DGTLLKPSEGIK.M
595	1	551.3200			101.23				2			1214.3			46.1	0	20675-20683							K.STDFDTFLR.C
387	1	606.8670			65.65				2			909.4			58.1	0	20811-20822							K.ASETPGPVVDLK.V
332	1	520.8230			73.42				2			830.5			30.1	0	20866-20874							K.SLSLQYTTK.D
568	1	637.3870			69.07				2			1167.3			59.6	0	21219-21229							R.NSVTLVWTEPK.Y
500	1	541.3230			62.52				2			1062.8			42.0	0	21236-21244							K.LTGYIVEMR.D
328	1	549.3120			46.21				2			823.8			40.4	0	21236-21244							K.LTGYIVEMR.D							Oxidation: 8
46	1	483.2850			59.65				2			427.0			42.4	0	21477-21485							R.VSAVNQYGK.G
395	1	785.4060			6.75				2			920.5			39.5	0	21583-21598							K.AGIGPPSNASDPVLMK.D							Oxidation: 15
253	1	670.8430			14.45				2			721.2			32.3	0	21599-21611							K.DVAYPPGPPSNAR.V
644	1	695.9200			62.01				2			1350.8			60.4	0	21661-21672							R.ITEFVVPDLETK.E
340	1	575.3250			14.32				2			843.5			44.2	0	21927-21936							K.ITGYVIEAQR.K
578	1	680.8780			52.16				2			1187.8			30.3	0	21989-21999							K.EQTMLPELDLR.G							Oxidation: 4
423	1	607.3330			30.92				2			956.8			44.4	0	22154-22163							R.LTTGVEYQFR.V
384	1	709.9140			14.46				2			906.9			48.6	0	22189-22203							K.VPGPPGTPQVAAVTK.D
592	1	708.3720			39.94				2			1211.7			61.4	0	22251-22263							K.SSGLTDGIAYEFR.V
457	1	611.3380			17.46				2			1005.9			67.9	0	22443-22453							K.IADFSTNLVNK.D
429	1	656.3850			63.73				2			965.1			63.1	0	22860-22871							K.YILTIENSSGSK.S
371	1	640.3450			-5.09				2			884.7			63.6	0	22879-22890							R.VLDTPGPPQDLK.V
243	1	496.7850			21.74				2			704.9			61.9	0	22914-22921							K.INNYIVEK.R
454	1	458.8390			135.70				2			1000.3			42.6	0	22986-22993							K.ITLVDVTR.N
598	1	640.9150			102.08				2			1218.9			34.0	0	23011-23021							R.ILGYIVEMQSK.G
608	1	742.4180			8.90				2			1238.0			48.3	0	23271-23285							K.VPGPPGTPFVTLSSK.D
359	1	498.3060			64.16				2			865.7			39.9	0	23540-23548							R.IDSGSYILK.A
140	1	458.3210			131.09				2			554.9			45.5	0	23673-23681							K.APEVTAVTK.D
459	1	581.8400			22.41				2			1011.4			43.3	0	24428-24438							R.VYAENIVGIGK.A
239	1	605.3410			37.55				3			698.1			59.4	0	24530-24548							K.NAAGAISKPSDSTGPITAR.D
396	1	517.8040			36.50				2			920.7			49.8	0	24622-24630							R.IDGGQYILR.A
566	1	533.3480			74.61				2			1164.5			35.3	0	24745-24754							K.NPFVLPGPPK.N
488	1	524.8580			134.71				2			1049.0			39.4	0	25238-25246							K.DLTIQPSFK.L
351	1	542.8190			-4.94				2			858.9			30.8	0	25294-25303							K.TATSTILHIK.E
314	1	670.3510			34.23				2			803.6			57.2	0	26107-26118							R.YNLTLENNSGSK.T
531	1	734.4430			42.32				2			1108.6			67.5	0	26126-26139							R.VLDSPSAPVNLTVR.E
357	1	600.3260			32.66				2			864.5			33.1	0	26482-26491							R.LVTGSEYQFR.V
377	1	567.8420			54.04				2			896.1			42.5	0	26592-26602							R.VYAENIAGIGK.C
372	1	482.8360			122.74				2			885.2			52.4	0	26647-26654							K.ITGYIIER.R
365	1	555.3200			44.13				2			875.5			32.2	0	26787-26796							R.DSGQYVLTVK.N
145	1	787.3600			-13.52				2			561.1			38.1	0	27094-27109							K.VGASDPSDSSDPQIAK.E
213	1	559.8040			18.49				2			665.2			61.8	0	27171-27180							R.TSLTIENANR.N
558	1	820.4560			21.77				2			1155.7			50.4	0	27992-28007							R.NAFVTPGPPSVPEVTK.I
604	1	407.7930			188.96				2			1227.2			34.2	0	28364-28369							K.TPFFFR.V
405	1	620.8570			60.13				2			934.7			32.2	0	29047-29056							K.LITGNEYQFR.I
579	1	712.9200			38.11				2			1190.2			48.4	0	29376-29389							K.VLDSPGPPGPITFK.D
452	1	556.3630			123.24				2			996.6			46.3	0	29508-29516							R.ITGYLLEMR.Q							Oxidation: 8
366	1	650.3500			54.72				2			876.5			66.2	0	29539-29548							R.LVENTEYEFR.V
273	1	547.8160			37.12				2			748.7			78.2	0	29846-29856							R.TYALNAAGVSK.A
439	1	590.8370			69.63				2			981.1			48.8	0	30330-30339							R.NNEFTVTDLK.M
334	1	480.3070			30.76				2			834.9			38.9	0	30653-30661							R.EIVTAVTVK.D
496	1	620.3570			56.35				2			1058.9			60.0	0	30827-30836							R.LIEGNEYVFR.V
306	1	543.8280			83.57				2			792.6			52.7	0	31569-31578							K.YYGAVGSTLR.L
627	1	520.8670			143.26				2			1299.8			39.4	0	32110-32118							R.YTVVNLFGK.T
633	1	514.8920			162.05				2			1323.4			44.6	0	32226-32234							K.EISILNIAR.H
451	1	647.3500			38.13				2			995.5			46.3	0	32267-32277							R.INTSAFELNER.E
350	1	467.3110			106.45				2			854.5			31.9	0	32320-32327							K.IIEFGQAR.Q
Protein 2:							PREDICTED: nebulin [Ovis aries]
Accession:							gi|426221104|ref|XP_004004751.1|														Score:						3648.3
Database:							NRplus_Oa_Jan2013														MW [kDa]:						772.7
Seq. Coverage [%]:							0.098														pI:						9.15626
																					No. of Peptides:						68
Modification(s):								Oxidation, Propionamide, Methyl
Cmpd.	No. of Cmpds.	m/z meas.			Δ				z			Rt [min]			Score	P	Range							Sequence							Modification
					m/z [ppm]
455	1	707.3660			16.86				2			1000.9			36.8	0	546-557							K.VNAYNLSDNIYK.H
404	1	645.3440			31.10				2			934.3			54.9	0	603-614							K.MIGALSINDDPK.M							Oxidation: 1
478	1	637.3550			44.76				2			1037.1			43.6	0	603-614							K.MIGALSINDDPK.M
594	1	774.4480			36.91				2			1214.0			45.5	0	988-1001							K.FTSIEDAPIIVQSK.I
432	1	520.3490			38.16				2			969.8			41.7	1	1063-1072							R.IDAIPIKAAK.A
379	1	690.8560			42.22				2			898.1			63.2	0	1094-1105							K.MVGFQSLQDDPK.L							Oxidation: 1
133	1	604.8490			82.78				2			543.7			54.6	0	1147-1157							K.AQDVASNVNYK.H
519	1	769.4210			27.08				2			1089.1			45.9	0	1232-1245							K.FTSIVDSPVMVQAK.Q							Oxidation: 10
596	1	761.4030			0.38				2			1214.5			47.8	0	1232-1245							K.FTSIVDSPVMVQAK.Q
416	1	718.8950			31.12				2			948.6			47.4	0	1246-1257							K.QNTQQVSDILYK.A
613	1	720.9100			4.89				2			1251.9			46.8	0	1302-1316							K.GTNVLGDAIPITAAK.A
231	1	677.3480			31.00				2			688.7			56.7	0	1390-1401							K.MAQDVATNVNYK.Q
169	1	685.3270			3.71				2			601.0			87.7	0	1390-1401							K.MAQDVATNVNYK.Q							Oxidation: 1
609	1	533.6940			110.80				3			1242.8			41.6	0	1546-1560							K.GYDLRPDAIPIVAAK.S
238	1	720.8570			19.40				2			695.1			52.9	0	1665-1676							R.NAMQIQSDNLYK.S							Oxidation: 3
368	1	712.8660			28.68				2			879.3			70.8	0	1665-1676							R.NAMQIQSDNLYK.S
141	1	518.3100			95.32				2			555.1			52.3	0	1769-1777							R.VNQITMSDK.L
174	1	551.7990			44.59				2			608.6			36.7	1	1808-1816							R.DIASDYKYK.Q
65	1	626.7880			-18.29				2			455.6			75.5	0	1879-1889							K.SQEVATNANYR.N
249	1	379.2540			72.90				2			716.4			41.1	0	2039-2045							R.TDAIPIK.A
156	1	676.8610			52.18				2			576.4			73.2	0	2122-2133							K.DAQANITNTNYK.H
197	1	634.8010			6.79				2			641.0			61.8	0	2211-2221							K.LNDSMDMVLAK.Q							Oxidation: 5, 7
510	1	618.8580			90.86				2			1077.0			47.6	0	2211-2221							K.LNDSMDMVLAK.Q
623	1	773.9190			12.65				2			1283.0			81.3	0	2278-2292							K.GYDLPVDAISVQAAK.A
281	1	495.8430			114.46				2			759.6			42.0	0	2326-2334							K.LVLSMNVAK.M							Oxidation: 5
672	1	731.9340			43.25				2			1791.5			72.2	0	2352-2365							K.FSSPVDMLGVVLAK.K
661	2	739.9340			46.22				2			1471.6			60.4	0	2352-2365							K.FSSPVDMLGVVLAK.K							Oxidation: 7
530	1	445.7920			128.90				2			1107.1			33.3	0	2409-2415							K.SDLEWLK.G
655	1	722.4140			50.46				2			1426.0			57.2	0	2416-2429							K.GIGWSPLGSLEAEK.N
152	1	473.2830			62.06				2			571.1			40.5	0	2500-2508							K.ANLINASDK.F
443	1	678.3770			70.45				2			987.2			34.4	0	2610-2620							K.CQTLVSDIDYK.N							Propionamide: 1
296	1	651.8810			57.26				2			781.8			78.7	0	2676-2686							R.ATQILSDHVYR.Q
262	1	634.8060			-8.68				2			732.8			50.1	1	2717-2726							R.LYTEAWDKDK.T
302	1	658.3280			24.50				2			786.8			67.7	0	2884-2894							Q.AYDLQSDNVYK.S
663	1	769.4300			27.23				2			1493.7			81.0	0	2937-2950							K.FTSVTDSLEQVLAK.N
409	1	492.8540			130.18				2			938.1			47.4	0	3012-3021							R.SDAIPIVAAK.A
373	1	665.3260			9.47				2			885.9			54.8	0	3127-3137							Q.AYDLQSDNIYK.S
378	1	672.3340			9.63				2			897.2			41.5	0	3127-3137							Q.AYDLQSDNIYK.S							Methyl: 3
666	1	713.4430			48.15				2			1519.8			45.4	0	3145-3158							R.GIGWVPIGSVDVVK.C
482	1	632.8560			40.71				2			1041.9			64.8	0	3162-3172							R.AAEILSDNLYR.Q
330	1	586.3040			22.61				2			825.4			58.5	0	3232-3240							K.INYSENLYR.Q
436	1	625.8610			61.66				2			975.9			53.0	0	3405-3415							R.AGEILSDNIYR.Q
540	1	768.4280			34.85				2			1122.4			32.0	0	3423-3436							K.FTSVTDSPEQVLAK.N							Methyl: 6
475	1	761.3980			6.05				2			1034.3			45.8	0	3423-3436							K.FTSVTDSPEQVLAK.N
322	1	707.8850			29.28				2			816.9			77.2	1	3612-3623							R.KAYDLQSDAIYK.A
402	1	643.8540			57.79				2			928.8			49.9	0	3613-3623							K.AYDLQSDAIYK.A
562	1	451.7990			130.25				2			1159.8			42.3	0	3624-3630							K.ADLEWLR.G
605	1	458.8330			185.32				2			1231.0			30.9	0	3624-3630							K.ADLEWLR.G							Methyl: 4
637	2	767.9470			32.83				2			1335.6			54.4	0	3666-3679							K.FTSITDTPEIVLAK.N
628	1	767.9500			36.74				2			1304.0			59.0	0	3909-3922							K.YTSIVDTPEVVLAK.S
70	1	480.7880			60.15				2			461.6			56.3	0	3958-3966							R.TNALNVSNK.L
448	1	705.8840			52.97				2			992.0			66.3	0	4066-4077							K.NSQTLVSDIDYR.H
282	1	563.3280			52.25				2			762.3			72.2	0	4165-4174							K.HSGEILNDIK.Y
467	1	528.3480			105.58				2			1020.1			39.4	0	4203-4210							R.ILDQYLYK.E
353	1	669.3470			39.99				2			859.7			74.6	0	4308-4319							K.EGQALASDIDYR.T
369	1	729.3670			-0.25				2			881.7			57.8	1	4339-4350							R.KAYDLQSDNIYK.A
42	1	560.2980			37.87				2			419.1			44.0	0	4375-4383							R.NQEMVNQIK.Y							Oxidation: 4
89	1	544.3060			28.03				2			485.6			60.0	0	4409-4418							K.INAVNQSDVK.Y
461	1	500.8520			125.17				2			1012.2			35.6	0	4449-4456							K.LYSTILYK.R
284	1	544.2980			76.49				2			765.5			51.9	0	4464-4472							K.AYGYTLDER.Y
250	1	580.3170			45.24				2			716.7			66.9	0	4481-4490							K.HADFVNSELK.Y
564	1	605.0370			61.17				3			1162.0			41.0	0	4709-4725							K.ATSYILPPNTVSLTHAK.N
495	1	716.9170			15.42				2			1058.3			55.1	0	4888-4900							K.LVTDTPVYVQAVK.S
472	1	640.8640			37.03				2			1032.1			63.4	0	5044-5054							K.TQEAVSELIYK.S
374	1	555.8450			103.45				2			890.6			49.5	0	5078-5087							R.YVGDITSDIK.Y
232	1	524.2970			52.50				2			689.2			48.0	0	5819-5828							K.DANTLASEVK.Y
214	1	515.7880			15.48				2			667.1			35.0	0	5998-6006							K.NATQILNEK.E
277	1	530.8330			89.88				2			754.5			49.1	0	6036-6045							R.NATDIASQIK.Y
Protein 3:							PREDICTED: myosin-1 [Ovis aries]
Accession:							gi|426237619|ref|XP_004012755.1|														Score:						1381
Database:							NRplus_Oa_Jan2013														MW [kDa]:						222.5
Seq. Coverage [%]:							0.112														pI:						5.48736
																					No. of Peptides:						25
Modification(s):								Propionamide, Methyl
Cmpd.	No. of Cmpds.	m/z meas.			Δ				z			Rt [min]			Score	P	Range							Sequence							Modification
					m/z [ppm]
304	1	482.3210			124.57				2			791.4			45.0	0	36-44							K.TSVFVADPK.E
652	1	733.4250			43.82				2			1401.3			114.1	0	261-273							K.LASADIETYLLEK.S
642	1	738.9480			56.20				2			1347.2			107.3	0	387-400							K.AAYLQGLNSADLLK.A
161	1	447.2890			109.58				2			587.1			50.5	0	409-416							K.VGNEFVTK.G
251	1	454.2680			44.43				2			718.3			45.4	0	409-416							K.VGNEFVTK.G							Methyl: 4
27	1	480.2610			-0.95				2			398.1			41.8	0	446-453							R.INQQLDTK.Q
651	1	650.3890			78.07				2			1399.8			58.3	0	645-656							K.GSSFQTVSALFR.E
446	1	435.2900			110.27				2			990.9			35.6	0	717-723							R.ILYADFK.Q
636	1	623.3790			74.96				2			1332.3			82.3	0	957-967							K.DIDDLELTLAK.V
506	1	588.3550			74.21				2			1072.3			55.3	0	1251-1260							R.TLEDQLSELK.T
280	1	537.3370			66.79				2			759.0			49.1	0	1269-1277							R.LINDLTTQR.A
160	1	577.3050			47.06				2			581.8			49.4	0	1280-1289							R.LQTESGEFSR.Q
245	1	584.3130			46.79				2			708.7			33.7	0	1280-1289							R.LQTESGEFSR.Q							Methyl: 4
349	1	494.8000			51.07				2			854.3			54.9	0	1295-1303							K.DALVSQLSR.G
252	1	562.8130			1.46				2			721.0			33.0	0	1327-1337							K.SALAHALQSAR.H
166	1	471.7730			98.09				2			592.8			37.7	0	1338-1344							R.HDCDLLR.E							Propionamide: 3
212	1	530.8140			97.68				2			665.0			43.1	0	1364-1372							K.ANSEVAQWR.T
92	1	612.8410			43.11				2			489.6			67.0	1	1373-1382							R.TKYETDAIQR.T
79	1	588.8190			22.58				2			472.2			52.0	1	1435-1445							R.TNAACAALDKK.Q							Propionamide: 5
515	1	462.8180			135.11				2			1087.7			33.9	0	1476-1483							R.SLSTELFK.I
13	1	474.2580			31.07				2			364.8			38.1	0	1690-1697							R.ATLEQTER.S
420	1	687.3780			42.21				2			953.5			79.0	0	1701-1712							K.IAEQELLDASER.V
413	1	635.9290			89.79				2			944.1			65.6	1	1864-1874							R.LQDLVDKLQAK.V
60	2	537.7890			26.17				2			446.9			68.2	0	1910-1919							R.ADIAESQVNK.L
150	1	544.7990			29.82				2			568.7			40.7	0	1910-1919							R.ADIAESQVNK.L							Methyl: 5
Protein 4:							PREDICTED: myosin-2 [Ovis aries]
Accession:							gi|426237621|ref|XP_004012756.1|														Score:						1132.77
Database:							NRplus_Oa_Jan2013														MW [kDa]:						222.2
Seq. Coverage [%]:							0.096														pI:						5.69236
																					No. of Peptides:						20
Modification(s):								Propionamide, Methyl
Cmpd.	No. of Cmpds.	m/z meas.			Δ				z			Rt [min]			Score	P	Range							Sequence							Modification
					m/z [ppm]
652	1	733.4250			43.82				2			1401.3			114.1	0	259-271							K.LASADIETYLLEK.S
642	1	738.9480			56.20				2			1347.2			107.3	0	385-398							K.AAYLQGLNSADLLK.A
589	1	793.4550			30.45				2			1204.8			30.5	0	415-430							K.GQTVEQVTNAVGALAK.A
27	1	480.2610			-0.95				2			398.1			41.8	0	444-451							R.INQQLDTK.Q
90	1	494.3070			81.86				2			487.6			33.1	0	553-560							K.LYDQHLGK.S							Methyl: 3
651	1	650.3890			78.07				2			1399.8			58.3	0	643-654							K.GSSFQTVSALFR.E
446	1	435.2900			110.27				2			990.9			35.6	0	715-721							R.ILYADFK.Q
636	1	623.3790			74.96				2			1332.3			82.3	0	955-965							K.DIDDLELTLAK.V
286	1	522.3350			75.00				2			767.9			55.3	0	1266-1274							R.LINDLTAQR.G
245	1	584.3130			46.79				2			708.7			33.7	0	1277-1286							R.LQTESGEFSR.Q							Methyl: 4
160	1	577.3050			47.06				2			581.8			49.4	0	1277-1286							R.LQTESGEFSR.Q
166	1	471.7730			98.09				2			592.8			37.7	0	1335-1341							R.HDCDLLR.E							Propionamide: 3
212	1	530.8140			97.68				2			665.0			43.1	0	1361-1369							K.ANSEVAQWR.T
92	1	612.8410			43.11				2			489.6			67.0	1	1370-1379							R.TKYETDAIQR.T
79	1	588.8190			22.58				2			472.2			52.0	1	1432-1442							R.TNAACAALDKK.Q							Propionamide: 5
13	1	474.2580			31.07				2			364.8			38.1	0	1687-1694							R.ATLEQTER.S
420	1	687.3780			42.21				2			953.5			79.0	0	1698-1709							K.IAEQELLDASER.V
413	1	635.9290			89.79				2			944.1			65.6	1	1861-1871							R.LQDLVDKLQAK.V
60	2	537.7890			26.17				2			446.9			68.2	0	1907-1916							R.ADIAESQVNK.L
150	1	544.7990			29.82				2			568.7			40.7	0	1907-1916							R.ADIAESQVNK.L							Methyl: 5
Protein 5:							PREDICTED: LOW QUALITY PROTEIN: myosin-8 [Ovis aries]
Accession:							gi|426237609|ref|XP_004012750.1|														Score:						972.12
Database:							NRplus_Oa_Jan2013														MW [kDa]:						221.7
Seq. Coverage [%]:							0.084														pI:						5.72131
																					No. of Peptides:						17
Modification(s):								Propionamide, Methyl
Cmpd.	No. of Cmpds.	m/z meas.			Δ				z			Rt [min]			Score	P	Range							Sequence							Modification
					m/z [ppm]
652	1	733.4250			43.82				2			1401.3			114.1	0	261-273							K.LASADIETYLLEK.S
27	1	480.2610			-0.95				2			398.1			41.8	0	446-453							R.INQQLDTK.Q
90	1	494.3070			81.86				2			487.6			33.1	0	555-562							K.LYDQHLGK.S							Methyl: 3
651	1	650.3890			78.07				2			1399.8			58.3	0	644-655							K.GSSFQTVSALFR.E
585	1	844.9620			18.55				2			1198.1			59.0	0	727-742							K.VLNASAIPDGQFIDSK.K							Methyl: 9
636	1	623.3790			74.96				2			1332.3			82.3	0	956-966							K.DIDDLELTLAK.V
286	1	522.3350			75.00				2			767.9			55.3	0	1266-1274							R.LINDLTAQR.A
349	1	494.8000			51.07				2			854.3			54.9	0	1292-1300							K.DALVSQLSR.T
166	1	471.7730			98.09				2			592.8			37.7	0	1335-1341							R.HDCDLLR.E							Propionamide: 3
212	1	530.8140			97.68				2			665.0			43.1	0	1361-1369							K.ANSEVAQWR.T
92	1	612.8410			43.11				2			489.6			67.0	1	1370-1379							R.TKYETDAIQR.T
515	1	462.8180			135.11				2			1087.7			33.9	0	1473-1480							R.SLSTELFK.V
13	1	474.2580			31.07				2			364.8			38.1	0	1684-1691							R.ATLEQTER.S
420	1	687.3780			42.21				2			953.5			79.0	0	1695-1706							K.IAEQELLDASER.V
413	1	635.9290			89.79				2			944.1			65.6	1	1858-1868							R.LQDLVDKLQAK.V
60	2	537.7890			26.17				2			446.9			68.2	0	1904-1913							R.ADIAESQVNK.L
150	1	544.7990			29.82				2			568.7			40.7	0	1904-1913							R.ADIAESQVNK.L							Methyl: 5
Protein 6:							PREDICTED: myosin-7 [Ovis aries]
Accession:							gi|426232730|ref|XP_004010374.1|														Score:						646.9
Database:							NRplus_Oa_Jan2013														MW [kDa]:						223.1
Seq. Coverage [%]:							0.051														pI:						5.58865
																					No. of Peptides:						11
Modification(s):								Propionamide, Methyl
Cmpd.	No. of Cmpds.	m/z meas.			Δ				z			Rt [min]			Score	P	Range							Sequence							Modification
					m/z [ppm]
652	1	733.4250			43.82				2			1401.3			114.1	0	258-270							K.LASADIETYLLEK.S
636	1	623.3790			74.96				2			1332.3			82.3	0	953-963							R.DIDDLELTLAK.V
96	1	510.2900			59.88				2			493.9			38.1	0	1269-1277							R.SVNDLTSQR.A
166	1	471.7730			98.09				2			592.8			37.7	0	1338-1344							R.HDCDLLR.E							Propionamide: 3
212	1	530.8140			97.68				2			665.0			43.1	0	1364-1372							K.ANSEVAQWR.T
92	1	612.8410			43.11				2			489.6			67.0	1	1373-1382							R.TKYETDAIQR.T
49	1	530.3240			57.92				2			431.3			54.0	1	1435-1445							R.SNAAAAALDKK.Q
515	1	462.8180			135.11				2			1087.7			33.9	0	1476-1483							R.SLSTELFK.L
385	1	565.3490			71.46				2			908.0			67.7	0	1797-1806							R.LDEAEQIALK.G
60	2	537.7890			26.17				2			446.9			68.2	0	1910-1919							R.ADIAESQVNK.L
150	1	544.7990			29.82				2			568.7			40.7	0	1910-1919							R.ADIAESQVNK.L							Methyl: 5
Protein 7:							PREDICTED: myosin-13 [Ovis aries]
Accession:							gi|426238855|ref|XP_004013356.1|														Score:						634.1
Database:							NRplus_Oa_Jan2013														MW [kDa]:						223.2
Seq. Coverage [%]:							0.05														pI:						5.56867
																					No. of Peptides:						11
Modification(s):								Propionamide, Methyl
Cmpd.	No. of Cmpds.	m/z meas.			Δ				z			Rt [min]			Score	P	Range							Sequence							Modification
					m/z [ppm]
643	1	770.4760			66.85				2			1350.2			87.1	0	186-199							R.VIQYFATIAVTGDK.K							Methyl: 13
652	1	733.4250			43.82				2			1401.3			114.1	0	254-266							K.LASADIETYLLEK.S
27	1	480.2610			-0.95				2			398.1			41.8	0	439-446							R.INQQLDTK.Q
90	1	494.3070			81.86				2			487.6			33.1	0	548-555							K.LYDQHLGK.S							Methyl: 3
446	1	435.2900			110.27				2			990.9			35.6	0	711-717							R.ILYADFK.Q
166	1	471.7730			98.09				2			592.8			37.7	0	1336-1342							R.HDCDLLR.E							Propionamide: 3
212	1	530.8140			97.68				2			665.0			43.1	0	1362-1370							K.ANSEVAQWR.T
92	1	612.8410			43.11				2			489.6			67.0	1	1371-1380							R.TKYETDAIQR.T
413	1	635.9290			89.79				2			944.1			65.6	1	1862-1872							R.LQDLVDKLQAK.V
150	1	544.7990			29.82				2			568.7			40.7	0	1908-1917							R.ADIAESQVNK.L							Methyl: 5
60	2	537.7890			26.17				2			446.9			68.2	0	1908-1917							R.ADIAESQVNK.L
Protein 8:							PREDICTED: LOW QUALITY PROTEIN: filamin-C, partial [Ovis aries]
Accession:							gi|426228471|ref|XP_004008328.1|														Score:						207.74
Database:							NRplus_Oa_Jan2013														MW [kDa]:						275
Seq. Coverage [%]:							0.02														pI:						5.8404
																					No. of Peptides:						4
Cmpd.	No. of Cmpds.	m/z meas.			Δ				z			Rt [min]			Score	P	Range							Sequence							Modification
					m/z [ppm]
565	1	673.9260			75.72				2			1163.6			36.3	0	310-321							K.VTVLFAGQNIER.S
621	1	730.4280			47.65				2			1270.7			62.4	0	1035-1049							K.GGLVGTPAPFSIDTK.G
438	1	643.3860			50.45				2			979.0			70.0	0	1885-1897							K.ILVGPSEIGDASK.V
386	1	594.8650			71.93				2			908.5			39.0	0	2496-2507							R.GPGLSQAFVGQK.N
Protein 9:							PREDICTED: LOW QUALITY PROTEIN: ryanodine receptor 1 [Ovis aries]
Accession:							gi|426243766|ref|XP_004015719.1|														Score:						58.29
Database:							NRplus_Oa_Jan2013														MW [kDa]:						542.9
Seq. Coverage [%]:							0.002														pI:						5.21053
																					No. of Peptides:						1
Cmpd.	No. of Cmpds.	m/z meas.			Δ				z			Rt [min]			Score	P	Range							Sequence							Modification
					m/z [ppm]
590	1	600.9060			78.89				2			1205.9			58.3	0	3265-3275							R.LAVFAQPIVSR.A
ProteinScape 3.0														Printed:					2013-11-16													1	/		1

## Sheet: Myo4-1
						Protein Report
Project Info
Name:							167305 - Combifoods - Robert Yu PhD														Date:						2012-02-07
Sample Info & Protocols																						Date:						2012-08-15
Name:							GeLC-MS/MS - (Coopworth 48 h PM_pooled)
Note:							Samples from LU
Search Result Info
Search Result											Location														Search Engine	Database								Ident. Compounds
0.6Da_MethylDE_nrplus_Oa_Jan2013_std_8_1pep_Ama_Acry_CID_2 mis_cleav-ESI._2013-11-15 19:36:12											/167305 - Combifoods - Robert Yu PhD/"GeLC-MS/MS - (Coopworth 48 h PM_pooled)"/The duplicates - pellet_SDS-soluble/Myo4-1B_1in2_FA_4pre_Tray02-B3_01_842.mgf														Mascot, 2.4.0	NRplus_Oa_Jan2013, NRplus_Oa_Jan2013_20130829.fasta								426/1061
Protein 1:							PREDICTED: myosin-1 [Ovis aries]
Accession:							gi|426237619|ref|XP_004012755.1|														Score:						14995
Database:							NRplus_Oa_Jan2013														MW [kDa]:						222.5
Seq. Coverage [%]:							0.47														pI:						5.48736
																					No. of Peptides:						218
Modification(s):								Oxidation, Propionamide, Methyl, Deamidated
Cmpd.	No. of Cmpds.	m/z meas.			Δ				z			Rt [min]			Score	P	Range							Sequence							Modification
					m/z [ppm]
786	1	964.9410			-16.13				2			23.4			61.0	0	2-18							M.SSDQEMAIFGEAAPYLR.K							Oxidation: 6; Methyl: 3, 5
158	1	630.8740			65.35				2			8.4			52.5	0	25-35							R.IEAQNKPFDAK.T
333	2	482.3140			110.05				2			12.6			56.7	0	36-44							K.TSVFVADPK.E
357	1	489.3300			125.19				2			13.1			54.7	0	36-44							K.TSVFVADPK.E							Methyl: 7
131	1	488.8080			79.56				2			7.7			37.4	0	64-73							K.TEAGATVTVK.E
497	1	651.3430			45.50				2			16.5			39.8	0	74-84							K.EDQVFPMNPPK.F
794	1	777.4470			18.88				2			23.6			90.4	0	192-205							R.VIQYFATIAVTGEK.K							Methyl: 13
1040	2	820.7910			46.52				3			31.4			103.7	0	215-237							K.MQGTLEDQIISANPLLEAFGNAK .T
1034	1	826.1250			49.08				3			31.0			118.2	0	215-237							K.MQGTLEDQIISANPLLEAFGNAK .T							Oxidation: 1
1029	1	826.1270			56.03				3			30.8			121.6	0	215-237							K.MQGTLEDQIISANPLLEAFGNAK .T							Methyl: 7; Deamidated: 2, 8
1048	1	825.4630			46.40				3			32.0			99.3	0	215-237							K.MQGTLEDQIISANPLLEAFGNAK .T							Methyl: 17
1055	1	825.4690			53.67				3			33.7			104.0	0	215-237							K.MQGTLEDQIISANPLLEAFGNAK .T							Methyl: 7
1043	1	830.8010			53.76				3			31.5			100.4	0	215-237							K.MQGTLEDQIISANPLLEAFGNAK .T							Oxidation: 1; Methyl: 17
1053	1	830.7960			47.74				3			33.0			104.3	0	215-237							K.MQGTLEDQIISANPLLEAFGNAK .T							Oxidation: 1; Methyl: 6
924	1	747.4350			35.44				2			27.0			83.6	0	261-273							K.LASADIETYLLEK.S							Methyl: 7, 12
949	1	747.4570			64.87				2			27.6			54.0	0	261-273							K.LASADIETYLLEK.S							Methyl: 5, 7
774	4	733.4350			57.45				2			23.0			121.9	0	261-273							K.LASADIETYLLEK.S
819	1	740.4690			92.26				2			24.3			56.8	0	261-273							K.LASADIETYLLEK.S							Methyl: 12
872	1	740.4600			80.11				2			25.8			107.1	0	261-273							K.LASADIETYLLEK.S							Methyl: 7
519	1	773.9030			40.61				2			17.0			41.5	0	285-296							R.SYHIFYQIMSNK.K							Oxidation: 9
665	1	765.9510			100.38				2			20.2			78.3	0	285-296							R.SYHIFYQIMSNK.K
384	1	652.3900			68.99				2			13.9			60.0	0	355-366							K.LTGAVMHYGNLK.F
259	1	660.3600			26.57				2			10.9			64.1	0	355-366							K.LTGAVMHYGNLK.F							Oxidation: 6
385	1	595.8270			40.34				2			13.9			36.2	0	356-366							L.TGAVMHYGNLK.F
82	1	601.2910			21.38				3			6.3			39.2	1	371-386							K.QREEQAEPDGTEVADK.A
123	1	759.3210			-16.77				2			7.5			48.0	0	373-386							R.EEQAEPDGTEVADK.A
225	1	773.3800			39.59				2			10.0			72.2	0	373-386							R.EEQAEPDGTEVADK.A							Methyl: 2, 10
251	1	773.3680			24.07				2			10.6			47.1	0	373-386							R.EEQAEPDGTEVADK.A							Methyl: 2, 5
165	2	766.3300			-15.08				2			8.6			60.5	0	373-386							R.EEQAEPDGTEVADK.A							Methyl: 2
756	3	738.9470			54.85				2			22.6			95.2	0	387-400							K.AAYLQGLNSADLLK.A
205	2	447.2780			84.98				2			9.5			57.1	0	409-416							K.VGNEFVTK.G
291	1	454.3370			196.33				2			11.6			50.3	0	409-416							K.VGNEFVTK.G							Methyl: 4
815	1	831.9510			15.02				2			24.2			80.6	0	417-432							K.GQTVEQVYNAVGALAK.A							Methyl: 5; Deamidated: 2
777	1	831.4580			13.84				2			23.1			107.0	0	417-432							K.GQTVEQVYNAVGALAK.A							Methyl: 5
803	1	832.4540			28.22				2			23.9			43.1	0	417-432							K.GQTVEQVYNAVGALAK.A							Methyl: 5; Deamidated: 2, 6
784	2	824.9570			31.91				2			23.4			93.6	0	417-432							K.GQTVEQVYNAVGALAK.A							Deamidated: 2
773	1	824.9390			10.09				2			23.0			80.6	0	417-432							K.GQTVEQVYNAVGALAK.A							Deamidated: 6
750	1	824.4580			23.45				2			22.3			91.5	0	417-432							K.GQTVEQVYNAVGALAK.A
791	1	550.3270			94.50				2			23.6			50.1	0	438-445							K.MFLWMVTR.I							Oxidation: 1
882	2	542.3580			148.37				2			26.0			52.9	0	438-445							K.MFLWMVTR.I
775	1	550.3530			141.75				2			23.0			44.1	0	438-445							K.MFLWMVTR.I							Oxidation: 5
683	1	558.3430			126.36				2			20.6			41.5	0	438-445							K.MFLWMVTR.I							Oxidation: 1, 5
95	4	480.2970			74.01				2			6.7			45.9	0	446-453							R.INQQLDTK.Q
213	1	501.3280			106.99				2			9.7			41.0	0	555-562							K.LYEQHLGK.S							Methyl: 3
893	1	934.9930			21.31				2			26.3			83.7	0	619-638							K.TLAFLFSGAASAEAEGGGAK.K							Methyl: 13
830	1	927.9810			16.98				2			24.6			112.8	0	619-638							K.TLAFLFSGAASAEAEGGGAK.K
682	1	714.4280			59.20				2			20.6			65.2	1	644-656							K.KGSSFQTVSALFR.E
776	2	650.3970			90.37				2			23.1			65.3	0	645-656							K.GSSFQTVSALFR.E
800	1	650.8990			105.66				2			23.8			53.6	0	645-656							K.GSSFQTVSALFR.E							Deamidated: 5
485	1	577.6770			66.82				3			16.3			58.0	0	684-698							K.TPGAMEHELVLHQLR.C
474	1	435.3190			176.90				2			15.9			32.5	0	717-723							R.ILYADFK.Q
461	1	501.6500			100.02				3			15.6			32.8	0	749-761							K.LLGSIDVDHTQYK.F							Methyl: 8
464	1	638.8520			62.55				2			15.7			41.9	0	751-761							L.GSIDVDHTQYK.F							Methyl: 6
730	1	721.9130			75.54				2			21.7			60.9	0	813-823							R.ESIFCIQYNVR.A							Propionamide: 5
287	1	355.2510			175.35				2			11.5			32.5	0	824-829							R.AFMNVK.H
412	1	677.6640			35.87				3			14.6			63.8	2	846-862							K.SAETEKEMANMKEEFEK.T
308	1	693.3650			83.05				2			12.0			53.5	1	852-862							K.EMANMKEEFEK.T
250	1	475.3000			95.14				2			10.6			41.7	0	881-888							K.MVTLTQEK.N
399	2	781.3780			16.60				2			14.3			96.3	0	930-943							R.AEDEEEINAELTAK.K
510	1	795.4120			39.37				2			16.8			92.5	0	930-943							R.AEDEEEINAELTAK.K							Methyl: 2, 6
453	1	788.3660			-8.70				2			15.5			76.7	0	930-943							R.AEDEEEINAELTAK.K							Methyl: 6
509	1	788.4210			61.07				2			16.8			79.0	0	930-943							R.AEDEEEINAELTAK.K							Methyl: 10
579	1	795.3960			19.26				2			18.3			77.0	0	930-943							R.AEDEEEINAELTAK.K							Methyl: 2, 10
598	1	687.4240			64.36				2			18.7			63.1	1	956-967							K.KDIDDLELTLAK.V
837	1	630.4260			136.27				2			24.8			84.5	0	957-967							K.DIDDLELTLAK.V							Methyl: 6
741	3	623.4000			108.65				2			22.1			98.8	0	957-967							K.DIDDLELTLAK.V
686	1	621.4070			133.53				3			20.7			31.0	1	979-995							K.VKNLTEEMAGLDETIAK.L
826	2	824.9360			33.27				2			24.5			107.7	0	981-995							K.NLTEEMAGLDETIAK.L							Methyl: 5
491	1	826.0010			124.49				2			16.4			92.1	0	981-995							K.NLTEEMAGLDETIAK.L							Oxidation: 6
736	1	817.9320			38.23				2			21.9			95.1	0	981-995							K.NLTEEMAGLDETIAK.L
781	1	818.3970			5.21				2			23.3			44.0	0	981-995							K.NLTEEMAGLDETIAK.L							Deamidated: 1
859	1	831.9470			36.81				2			25.5			50.5	0	981-995							K.NLTEEMAGLDETIAK.L							Methyl: 5, 11
892	1	831.9350			22.38				2			26.3			38.8	0	981-995							K.NLTEEMAGLDETIAK.L							Methyl: 4, 5
792	1	831.9370			24.79				2			23.6			64.1	0	981-995							K.NLTEEMAGLDETIAK.L							Methyl: 4, 11
424	1	750.3620			5.00				3			14.8			42.6	1	1065-1083							K.LAQESTMDIENDKQQLDEK.L							Methyl: 10
340	1	755.6980			10.74				3			12.7			51.0	1	1065-1083							K.LAQESTMDIENDKQQLDEK.L							Oxidation: 7; Methyl: 12
350	1	745.7120			34.38				3			13.0			73.2	1	1065-1083							K.LAQESTMDIENDKQQLDEK.L
382	1	746.0490			46.42				3			13.9			49.5	1	1065-1083							K.LAQESTMDIENDKQQLDEK.L							Deamidated: 15
185	1	614.8110			51.48				2			9.0			50.4	0	1088-1097							K.EFEMSNLQSK.I							Oxidation: 4
394	1	606.8240			69.39				2			14.1			45.9	0	1088-1097							K.EFEMSNLQSK.I
371	2	759.9040			35.46				2			13.5			80.3	0	1098-1110							K.IEDEQALGMQLQK.K							Oxidation: 9
471	2	751.9200			53.73				2			15.9			88.0	0	1098-1110							K.IEDEQALGMQLQK.K
567	1	758.9020			19.21				2			18.1			73.9	0	1098-1110							K.IEDEQALGMQLQK.K							Methyl: 4
522	1	758.8920			6.03				2			17.0			100.8	0	1098-1110							K.IEDEQALGMQLQK.K							Methyl: 2
416	1	766.8730			-15.49				2			14.7			97.8	0	1098-1110							K.IEDEQALGMQLQK.K							Oxidation: 9; Methyl: 2
55	1	429.3030			91.31				2			5.5			34.1	1	1112-1118							K.IKELQAR.I
684	2	758.9140			54.70				2			20.7			54.3	0	1119-1130							R.IEELEEEIEAER.A							Methyl: 6, 7
657	3	751.8940			39.01				2			20.0			74.4	0	1119-1130							R.IEELEEEIEAER.A							Methyl: 7
551	3	744.8860			39.14				2			17.8			70.6	0	1119-1130							R.IEELEEEIEAER.A
653	2	758.9150			56.01				2			19.9			60.3	0	1119-1130							R.IEELEEEIEAER.A							Methyl: 3, 5
630	1	751.8710			8.42				2			19.4			70.3	0	1119-1130							R.IEELEEEIEAER.A							Methyl: 5
765	1	765.9560			98.82				2			22.8			38.5	0	1119-1130							R.IEELEEEIEAER.A							Methyl: 2, 3, 5
319	1	509.8170			119.27				2			12.2			31.0	0	1146-1153							R.ELEEISER.L							Methyl: 3
332	1	509.8170			119.27				2			12.6			32.3	0	1146-1153							R.ELEEISER.L							Methyl: 7
305	1	839.8790			-26.50				2			11.9			83.7	0	1154-1169							R.LEEAGGATSAQIEMNK.K							Oxidation: 14; Methyl: 3
270	1	839.9030			2.07				2			11.2			92.6	0	1154-1169							R.LEEAGGATSAQIEMNK.K							Oxidation: 14; Methyl: 2
396	1	831.9050			1.44				2			14.2			119.0	0	1154-1169							R.LEEAGGATSAQIEMNK.K							Methyl: 3
435	1	838.9180			7.60				2			15.1			57.6	0	1154-1169							R.LEEAGGATSAQIEMNK.K							Methyl: 2, 3
339	1	846.8880			-24.90				2			12.7			73.5	0	1154-1169							R.LEEAGGATSAQIEMNK.K							Oxidation: 14; Methyl: 2, 3
223	1	832.9070			16.29				2			10.0			115.1	0	1154-1169							R.LEEAGGATSAQIEMNK.K							Oxidation: 14
327	1	824.8980			2.45				2			12.4			126.8	0	1154-1169							R.LEEAGGATSAQIEMNK.K
369	1	831.8980			-6.97				2			13.5			106.0	0	1154-1169							R.LEEAGGATSAQIEMNK.K							Methyl: 2
659	1	926.9820			9.06				2			20.0			119.0	0	1181-1197							R.DLEEATLQHEATAAALR.K							Methyl: 4
722	1	926.9980			26.32				2			21.5			105.3	0	1181-1197							R.DLEEATLQHEATAAALR.K							Methyl: 10
594	1	919.9840			19.81				2			18.6			123.0	0	1181-1197							R.DLEEATLQHEATAAALR.K
729	1	623.0720			131.55				3			21.7			39.7	0	1181-1197							R.DLEEATLQHEATAAALR.K							Methyl: 3, 4
764	1	623.4120			150.73				3			22.7			43.9	0	1181-1197							R.DLEEATLQHEATAAALR.K							Methyl: 4, 10; Deamidated: 8
731	1	848.9030			12.90				2			21.8			117.1	0	1226-1240							K.MEIDDLASNMETVSK.A							Methyl: 11
599	1	856.9510			71.77				2			18.7			117.6	0	1226-1240							K.MEIDDLASNMETVSK.A							Oxidation: 1; Methyl: 2
389	1	864.8690			-20.77				2			14.0			55.7	0	1226-1240							K.MEIDDLASNMETVSK.A							Oxidation: 1, 10; Methyl: 2
666	2	841.9130			34.18				2			20.2			140.0	0	1226-1240							K.MEIDDLASNMETVSK.A
468	1	849.8810			-0.80				2			15.8			115.4	0	1226-1240							K.MEIDDLASNMETVSK.A							Oxidation: 10
539	1	849.8860			5.09				2			17.5			118.8	0	1226-1240							K.MEIDDLASNMETVSK.A							Oxidation: 1
342	1	857.8660			-15.31				2			12.8			114.4	0	1226-1240							K.MEIDDLASNMETVSK.A							Oxidation: 1, 10
705	1	848.8650			-31.86				2			21.0			102.7	0	1226-1240							K.MEIDDLASNMETVSK.A							Methyl: 2
546	2	588.3660			92.90				2			17.7			46.6	0	1251-1260							R.TLEDQLSELK.T
696	1	602.3850			96.30				2			20.8			54.6	0	1251-1260							R.TLEDQLSELK.T							Methyl: 3, 8
324	1	537.3470			85.40				2			12.3			63.2	0	1269-1277							R.LINDLTTQR.A
201	2	577.3140			62.65				2			9.4			55.9	0	1280-1289							R.LQTESGEFSR.Q
295	1	584.3220			62.20				2			11.7			46.6	0	1280-1289							R.LQTESGEFSR.Q							Methyl: 7
285	1	584.3250			67.33				2			11.5			44.7	0	1280-1289							R.LQTESGEFSR.Q							Methyl: 4
378	1	591.3410			80.36				2			13.8			42.8	0	1280-1289							R.LQTESGEFSR.Q							Methyl: 4, 7
505	1	801.4570			35.81				2			16.7			88.7	1	1290-1303							R.QLDEKDALVSQLSR.G
392	2	494.8270			105.64				2			14.1			51.4	0	1295-1303							K.DALVSQLSR.G
652	1	681.9130			67.73				2			19.9			47.1	0	1306-1316							K.QAFTQQIEELK.R							Methyl: 8, 9
292	1	562.8580			81.41				2			11.6			49.9	0	1327-1337							K.SALAHALQSAR.H
334	1	563.3450			72.45				2			12.6			53.6	0	1327-1337							K.SALAHALQSAR.H							Deamidated: 8
294	1	483.8310			110.37				2			11.7			51.0	0	1329-1337							A.LAHALQSAR.H
208	1	471.7760			104.45				2			9.6			38.2	0	1338-1344							R.HDCDLLR.E							Propionamide: 3
258	2	530.8000			71.30				2			10.9			49.8	0	1364-1372							K.ANSEVAQWR.T
136	2	612.8470			52.90				2			7.8			60.8	1	1373-1382							R.TKYETDAIQR.T
149	1	498.2730			59.68				2			8.2			52.8	0	1375-1382							K.YETDAIQR.T
207	1	776.9090			32.53				2			9.6			85.7	0	1397-1410							R.LQDAEEHVEAVNAK.C
231	1	518.6380			99.79				3			10.1			47.5	0	1397-1410							R.LQDAEEHVEAVNAK.C							Deamidated: 2
269	1	783.8900			-1.98				2			11.1			93.4	0	1397-1410							R.LQDAEEHVEAVNAK.C							Methyl: 6
881	2	858.9250			-2.65				2			26.0			84.0	0	1421-1434							R.LQNEVEDLMIDVER.T							Methyl: 6
999	1	865.9880			61.09				2			29.1			58.9	0	1421-1434							R.LQNEVEDLMIDVER.T							Methyl: 6, 13
960	1	858.8810			-53.88				2			27.9			46.3	0	1421-1434							R.LQNEVEDLMIDVER.T							Methyl: 4
860	2	851.9200			0.64				2			25.5			101.1	0	1421-1434							R.LQNEVEDLMIDVER.T
946	2	858.9600			38.10				2			27.6			107.7	0	1421-1434							R.LQNEVEDLMIDVER.T							Methyl: 13
127	2	588.8590			90.51				2			7.6			58.8	1	1435-1445							R.TNAACAALDKK.Q							Propionamide: 5
177	1	774.8980			45.87				2			8.9			66.7	0	1460-1472							K.YEETHAELEASQK.E							Methyl: 2
552	1	462.8300			161.05				2			17.8			44.8	0	1476-1483							R.SLSTELFK.I
710	1	826.9200			18.96				2			21.2			88.1	0	1486-1499							K.NAYEESLDQLETLK.R
793	1	833.9370			29.80				2			23.6			79.2	0	1486-1499							K.NAYEESLDQLETLK.R							Methyl: 11
632	1	905.0120			63.12				2			19.5			85.0	1	1486-1500							K.NAYEESLDQLETLKR.E
662	1	911.9890			28.83				2			20.1			91.3	1	1486-1500							K.NAYEESLDQLETLKR.E							Methyl: 5
1015	1	663.0400			54.10				3			29.9			40.6	0	1504-1521							K.NLQQEISDLTEQIAEGGK.R							Methyl: 11
1005	1	658.3760			66.46				3			29.4			68.7	0	1504-1521							K.NLQQEISDLTEQIAEGGK.R
961	1	710.4210			77.49				3			27.9			33.8	1	1504-1522							K.NLQQEISDLTEQIAEGGKR.I
931	1	724.0770			92.92				3			27.1			34.1	0	1538-1557							K.SEIQAALEEAEASLEHEEGK.I
998	1	728.7260			60.92				3			29.0			44.6	0	1538-1557							K.SEIQAALEEAEASLEHEEGK.I							Methyl: 18
962	1	728.7410			81.51				3			27.9			51.3	0	1538-1557							K.SEIQAALEEAEASLEHEEGK.I							Methyl: 9
987	1	728.7520			96.61				3			28.7			38.7	0	1538-1557							K.SEIQAALEEAEASLEHEEGK.I							Methyl: 2
965	1	733.3930			53.88				3			28.1			44.8	0	1538-1557							K.SEIQAALEEAEASLEHEEGK.I							Methyl: 8, 9
1036	1	738.0780			71.31				3			31.2			32.4	0	1538-1557							K.SEIQAALEEAEASLEHEEGK.I							Methyl: 2, 8, 9
592	1	550.4010			144.44				2			18.6			42.2	0	1561-1569							R.IQLELNQVK.S							Methyl: 4; Deamidated: 6
560	1	549.8750			82.74				2			17.9			53.3	0	1561-1569							R.IQLELNQVK.S							Methyl: 4
540	1	543.3730			109.17				2			17.5			40.0	0	1561-1569							R.IQLELNQVK.S							Deamidated: 6
512	1	542.8600			70.59				2			16.8			53.7	0	1561-1569							R.IQLELNQVK.S
304	1	580.3450			75.29				2			11.9			39.5	1	1580-1588							K.DEEIDQLKR.N							Methyl: 2
709	1	796.4090			6.98				2			21.2			90.8	0	1593-1606							R.VVESMQSTLDAEIR.S							Methyl: 12
442	1	804.4180			21.26				2			15.2			91.3	0	1593-1606							R.VVESMQSTLDAEIR.S							Oxidation: 5; Methyl: 3
483	1	804.4230			27.48				2			16.2			88.9	0	1593-1606							R.VVESMQSTLDAEIR.S							Oxidation: 5; Methyl: 12
393	2	797.3810			-15.14				2			14.1			98.3	0	1593-1606							R.VVESMQSTLDAEIR.S							Oxidation: 5
571	1	789.4010			6.82				2			18.2			87.1	0	1593-1606							R.VVESMQSTLDAEIR.S
516	1	714.6920			25.56				3			16.9			82.2	1	1617-1634							K.KMEGDLNEMEIQLNHANR.M
601	1	719.6960			31.09				3			18.7			52.3	1	1617-1634							K.KMEGDLNEMEIQLNHANR.M							Methyl: 8; Deamidated: 7
358	1	683.0000			48.77				3			13.2			44.5	0	1618-1634							K.MEGDLNEMEIQLNHANR.M							Oxidation: 1, 8; Deamidated: 6
299	1	488.3160			135.11				2			11.8			30.0	0	1669-1676							K.EQLAMVER.R
742	1	777.9690			45.56				2			22.1			81.8	1	1677-1689							R.RANLLQAEIEELR.A
836	2	699.9320			70.01				2			24.7			77.4	0	1678-1689							R.ANLLQAEIEELR.A
865	1	700.4280			75.66				2			25.6			62.0	0	1678-1689							R.ANLLQAEIEELR.A							Deamidated: 5
1016	1	706.9490			82.30				2			29.9			92.9	0	1678-1689							R.ANLLQAEIEELR.A							Methyl: 7
854	1	706.9540			89.37				2			25.3			90.4	0	1678-1689							R.ANLLQAEIEELR.A							Methyl: 9
889	2	706.9520			86.54				2			26.2			82.0	0	1678-1689							R.ANLLQAEIEELR.A							Methyl: 10
887	2	713.9300			43.92				2			26.1			61.0	0	1678-1689							R.ANLLQAEIEELR.A							Methyl: 9, 10
920	1	707.4330			70.92				2			26.8			47.0	0	1678-1689							R.ANLLQAEIEELR.A							Methyl: 7; Deamidated: 5
1049	1	776.4500			49.51				3			32.2			35.9	1	1678-1697							R.ANLLQAEIEELRATLEQTER.S
64	3	474.2650			45.83				2			5.8			49.2	0	1690-1697							R.ATLEQTER.S
406	1	751.3890			-9.94				2			14.4			96.7	1	1700-1712							R.KIAEQELLDASER.V
476	1	758.4330			37.85				2			16.0			73.9	1	1700-1712							R.KIAEQELLDASER.V							Methyl: 12
693	1	701.4140			70.38				2			20.8			59.9	0	1701-1712							K.IAEQELLDASER.V							Methyl: 3, 11
583	1	701.4190			77.51				2			18.4			77.8	0	1701-1712							K.IAEQELLDASER.V							Methyl: 5, 11
462	1	687.3700			30.57				2			15.7			82.6	0	1701-1712							K.IAEQELLDASER.V
532	1	694.4010			63.64				2			17.3			96.6	0	1701-1712							K.IAEQELLDASER.V							Methyl: 11
608	1	694.3920			50.68				2			18.9			92.7	0	1701-1712							K.IAEQELLDASER.V							Methyl: 3
513	1	694.3810			34.83				2			16.8			65.4	0	1701-1712							K.IAEQELLDASER.V							Methyl: 5
486	1	570.7030			81.77				3			16.3			72.5	0	1713-1727							R.VQLLHTQNTSLINTK.K
994	1	820.7570			11.29				3			28.8			58.4	1	1729-1749							K.KLETDITQIQGEMEDIIQEAR.N
493	1	550.6940			125.53				3			16.4			61.7	2	1757-1771							K.KAITDAAMMAEELKK.E
344	1	555.9680			20.65				3			12.8			58.4	2	1757-1771							K.KAITDAAMMAEELKK.E							Oxidation: 9
669	1	697.3320			-9.64				2			20.3			54.5	0	1758-1770							K.AITDAAMMAEELK.K
748	1	704.4250			111.39				2			22.3			69.1	0	1758-1770							K.AITDAAMMAEELK.K							Methyl: 11
798	1	711.3840			41.65				2			23.8			66.1	0	1758-1770							K.AITDAAMMAEELK.K							Methyl: 10, 11
441	1	720.3860			61.83				2			15.2			54.1	0	1758-1770							K.AITDAAMMAEELK.K							Oxidation: 7, 8; Methyl: 11
624	1	768.4280			44.21				2			19.3			75.1	1	1758-1771							K.AITDAAMMAEELKK.E							Methyl: 10
518	1	769.4230			51.13				2			17.0			83.7	1	1758-1771							K.AITDAAMMAEELKK.E							Oxidation: 7
564	1	761.4020			20.75				2			18.0			76.6	1	1758-1771							K.AITDAAMMAEELKK.E
61	2	593.2770			-2.30				2			5.8			63.0	0	1772-1781							K.EQDTSAHLER.M
349	1	520.6520			96.24				3			13.0			57.4	1	1819-1831							R.VRELEAEVESEQK.R							Methyl: 11
370	1	656.3720			99.36				2			13.5			39.8	0	1849-1858							K.ELTYQTEEDR.K							Methyl: 7, 8
281	1	649.3380			60.12				2			11.4			36.4	0	1849-1858							K.ELTYQTEEDR.K							Methyl: 7
200	1	642.3220			48.05				2			9.4			56.1	0	1849-1858							K.ELTYQTEEDR.K
452	2	635.9220			78.79				2			15.5			72.5	1	1864-1874							R.LQDLVDKLQAK.V
454	1	579.3620			55.46				2			15.5			31.4	1	1865-1874							L.QDLVDKLQAK.V
244	1	845.3920			-9.39				2			10.4			85.7	0	1881-1895							R.QAEEAEEQSNVNLSK.F							Methyl: 4
188	2	838.3820			-12.06				2			9.1			107.1	0	1881-1895							R.QAEEAEEQSNVNLSK.F
263	1	845.3900			-11.75				2			11.0			82.3	0	1881-1895							R.QAEEAEEQSNVNLSK.F							Methyl: 7
275	1	845.8940			2.43				2			11.2			66.7	0	1881-1895							R.QAEEAEEQSNVNLSK.F							Methyl: 6; Deamidated: 8
312	1	852.3920			-18.49				2			12.0			94.5	0	1881-1895							R.QAEEAEEQSNVNLSK.F							Methyl: 4, 6
320	1	852.4160			9.66				2			12.2			73.1	0	1881-1895							R.QAEEAEEQSNVNLSK.F							Methyl: 4, 7
290	1	852.4240			19.05				2			11.6			92.3	0	1881-1895							R.QAEEAEEQSNVNLSK.F							Methyl: 3, 4
317	1	513.6740			147.02				3			12.1			32.0	1	1898-1909							R.KLQHELEEAEER.A							Methyl: 8, 10
248	1	698.8400			1.73				2			10.6			50.8	0	1899-1909							K.LQHELEEAEER.A							Methyl: 7
194	1	691.8470			23.18				2			9.2			66.2	0	1899-1909							K.LQHELEEAEER.A
109	2	537.8210			85.67				2			7.1			69.7	0	1910-1919							R.ADIAESQVNK.L
192	1	544.8290			84.89				2			9.2			59.0	0	1910-1919							R.ADIAESQVNK.L							Methyl: 5
Protein 2:							PREDICTED: myosin-2 [Ovis aries]
Accession:							gi|426237621|ref|XP_004012756.1|														Score:						11544.9
Database:							NRplus_Oa_Jan2013														MW [kDa]:						222.2
Seq. Coverage [%]:							0.429														pI:						5.69236
																					No. of Peptides:						174
Modification(s):								Oxidation, Propionamide, Methyl, Deamidated
Cmpd.	No. of Cmpds.	m/z meas.			Δ				z			Rt [min]			Score	P	Range							Sequence							Modification
					m/z [ppm]
158	1	630.8740			65.35				2			8.4			52.5	0	25-35							R.IEAQNKPFDAK.T
193	1	488.8310			126.62				2			9.2			44.1	0	64-73							K.TEGGATLTVK.E
497	1	651.3430			45.50				2			16.5			39.8	0	74-84							K.EDQVFPMNPPK.F
794	1	777.4470			18.88				2			23.6			90.4	0	192-205							R.VIQYFATIAVTGEK.K							Methyl: 13
1040	2	820.7910			46.52				3			31.4			103.7	0	213-235							K.MQGTLEDQIISANPLLEAFGNAK .T
1034	1	826.1250			49.08				3			31.0			118.2	0	213-235							K.MQGTLEDQIISANPLLEAFGNAK .T							Oxidation: 1
1029	1	826.1270			56.03				3			30.8			121.6	0	213-235							K.MQGTLEDQIISANPLLEAFGNAK .T							Methyl: 7; Deamidated: 2, 8
1048	1	825.4630			46.40				3			32.0			99.3	0	213-235							K.MQGTLEDQIISANPLLEAFGNAK .T							Methyl: 17
1055	1	825.4690			53.67				3			33.7			104.0	0	213-235							K.MQGTLEDQIISANPLLEAFGNAK .T							Methyl: 7
1043	1	830.8010			53.76				3			31.5			100.4	0	213-235							K.MQGTLEDQIISANPLLEAFGNAK .T							Oxidation: 1; Methyl: 17
1053	1	830.7960			47.74				3			33.0			104.3	0	213-235							K.MQGTLEDQIISANPLLEAFGNAK .T							Oxidation: 1; Methyl: 6
774	4	733.4350			57.45				2			23.0			121.9	0	259-271							K.LASADIETYLLEK.S
819	1	740.4690			92.26				2			24.3			56.8	0	259-271							K.LASADIETYLLEK.S							Methyl: 12
872	1	740.4600			80.11				2			25.8			107.1	0	259-271							K.LASADIETYLLEK.S							Methyl: 7
924	1	747.4350			35.44				2			27.0			83.6	0	259-271							K.LASADIETYLLEK.S							Methyl: 7, 12
949	1	747.4570			64.87				2			27.6			54.0	0	259-271							K.LASADIETYLLEK.S							Methyl: 5, 7
365	1	645.3710			52.42				2			13.4			56.6	0	353-364							K.LTGGVMHYGNLK.F
82	1	601.2910			21.38				3			6.3			39.2	1	369-384							K.QREEQAEPDGTEVADK.A
123	1	759.3210			-16.77				2			7.5			48.0	0	371-384							R.EEQAEPDGTEVADK.A
165	2	766.3300			-15.08				2			8.6			60.5	0	371-384							R.EEQAEPDGTEVADK.A							Methyl: 2
225	1	773.3800			39.59				2			10.0			72.2	0	371-384							R.EEQAEPDGTEVADK.A							Methyl: 2, 10
251	1	773.3680			24.07				2			10.6			47.1	0	371-384							R.EEQAEPDGTEVADK.A							Methyl: 2, 5
756	3	738.9470			54.85				2			22.6			95.2	0	385-398							K.AAYLQGLNSADLLK.A
99	1	455.2810			95.66				2			6.9			48.4	0	407-414							K.VGNEYVTK.G
160	1	462.2910			98.92				2			8.4			48.5	0	407-414							K.VGNEYVTK.G							Methyl: 4
675	1	800.4220			-20.82				2			20.4			112.5	0	415-430							K.GQTVEQVTNAVGALAK.A							Methyl: 5
699	1	793.9710			60.65				2			21.0			74.6	0	415-430							K.GQTVEQVTNAVGALAK.A							Deamidated: 2
882	2	542.3580			148.37				2			26.0			52.9	0	436-443							K.MFLWMVTR.I
775	1	550.3530			141.75				2			23.0			44.1	0	436-443							K.MFLWMVTR.I							Oxidation: 5
683	1	558.3430			126.36				2			20.6			41.5	0	436-443							K.MFLWMVTR.I							Oxidation: 1, 5
791	1	550.3270			94.50				2			23.6			50.1	0	436-443							K.MFLWMVTR.I							Oxidation: 1
95	4	480.2970			74.01				2			6.7			45.9	0	444-451							R.INQQLDTK.Q
133	1	494.3100			87.92				2			7.7			46.8	0	553-560							K.LYDQHLGK.S							Methyl: 3
655	1	738.4270			49.22				2			19.9			38.9	0	600-612							K.DPLNDTVVGLYQK.S							Methyl: 5
772	2	983.9980			-4.09				2			22.9			135.6	0	617-636							K.TLALLFSGTPTAESEGSGTK.K
806	1	991.0980			88.95				2			23.9			81.7	0	617-636							K.TLALLFSGTPTAESEGSGTK.K							Methyl: 13
721	1	699.0950			85.22				3			21.5			63.5	1	617-637							K.TLALLFSGTPTAESEGSGTKK.G
682	1	714.4280			59.20				2			20.6			65.2	1	642-654							K.KGSSFQTVSALFR.E
776	2	650.3970			90.37				2			23.1			65.3	0	643-654							K.GSSFQTVSALFR.E
800	1	650.8990			105.66				2			23.8			53.6	0	643-654							K.GSSFQTVSALFR.E							Deamidated: 5
485	1	577.6770			66.82				3			16.3			58.0	0	682-696							K.TPGAMEHELVLHQLR.C
474	1	435.3190			176.90				2			15.9			32.5	0	715-721							R.ILYADFK.Q
549	1	852.9420			-2.09				2			17.7			61.4	0	726-741							K.VLNASAIPEGQYIDSK.K
461	1	501.6500			100.02				3			15.6			32.8	0	747-759							K.LLGSIDVDHTQYK.F							Methyl: 8
464	1	638.8520			62.55				2			15.7			41.9	0	749-759							L.GSIDVDHTQYK.F							Methyl: 6
287	1	355.2510			175.35				2			11.5			32.5	0	822-827							R.AFMNVK.H
282	1	686.3180			0.31				2			11.5			51.9	1	850-860							K.EMATMKEEFQK.I
399	2	781.3780			16.60				2			14.3			96.3	0	928-941							R.AEDEEEINAELTAK.K
510	1	795.4120			39.37				2			16.8			92.5	0	928-941							R.AEDEEEINAELTAK.K							Methyl: 2, 6
453	1	788.3660			-8.70				2			15.5			76.7	0	928-941							R.AEDEEEINAELTAK.K							Methyl: 6
509	1	788.4210			61.07				2			16.8			79.0	0	928-941							R.AEDEEEINAELTAK.K							Methyl: 10
579	1	795.3960			19.26				2			18.3			77.0	0	928-941							R.AEDEEEINAELTAK.K							Methyl: 2, 10
598	1	687.4240			64.36				2			18.7			63.1	1	954-965							K.KDIDDLELTLAK.V
837	1	630.4260			136.27				2			24.8			84.5	0	955-965							K.DIDDLELTLAK.V							Methyl: 6
741	3	623.4000			108.65				2			22.1			98.8	0	955-965							K.DIDDLELTLAK.V
686	1	621.4070			133.53				3			20.7			31.0	1	977-993							K.VKNLTEEMAGLDETIAK.L
781	1	818.3970			5.21				2			23.3			44.0	0	979-993							K.NLTEEMAGLDETIAK.L							Deamidated: 1
491	1	826.0010			124.49				2			16.4			92.1	0	979-993							K.NLTEEMAGLDETIAK.L							Oxidation: 6
736	1	817.9320			38.23				2			21.9			95.1	0	979-993							K.NLTEEMAGLDETIAK.L
826	2	824.9360			33.27				2			24.5			107.7	0	979-993							K.NLTEEMAGLDETIAK.L							Methyl: 5
859	1	831.9470			36.81				2			25.5			50.5	0	979-993							K.NLTEEMAGLDETIAK.L							Methyl: 5, 11
892	1	831.9350			22.38				2			26.3			38.8	0	979-993							K.NLTEEMAGLDETIAK.L							Methyl: 4, 5
792	1	831.9370			24.79				2			23.6			64.1	0	979-993							K.NLTEEMAGLDETIAK.L							Methyl: 4, 11
610	1	767.3930			21.00				2			19.0			75.0	0	1063-1075							K.LAQESIMDIENEK.Q							Methyl: 12
477	1	597.8320			47.36				2			16.0			46.6	0	1086-1095							K.EFEISNLQSK.I
530	1	742.9400			51.97				2			17.2			102.2	0	1096-1108							K.IEDEQALGIQLQK.K
587	1	749.9290			26.39				2			18.4			82.7	0	1096-1108							K.IEDEQALGIQLQK.K							Methyl: 2
55	1	429.3030			91.31				2			5.5			34.1	1	1110-1116							K.IKELQAR.I
551	3	744.8860			39.14				2			17.8			70.6	0	1117-1128							R.IEELEEEIEAER.A
630	1	751.8710			8.42				2			19.4			70.3	0	1117-1128							R.IEELEEEIEAER.A							Methyl: 5
653	2	758.9150			56.01				2			19.9			60.3	0	1117-1128							R.IEELEEEIEAER.A							Methyl: 3, 5
765	1	765.9560			98.82				2			22.8			38.5	0	1117-1128							R.IEELEEEIEAER.A							Methyl: 2, 3, 5
657	3	751.8940			39.01				2			20.0			74.4	0	1117-1128							R.IEELEEEIEAER.A							Methyl: 7
684	2	758.9140			54.70				2			20.7			54.3	0	1117-1128							R.IEELEEEIEAER.A							Methyl: 6, 7
319	1	509.8170			119.27				2			12.2			31.0	0	1144-1151							R.ELEEISER.L							Methyl: 3
332	1	509.8170			119.27				2			12.6			32.3	0	1144-1151							R.ELEEISER.L							Methyl: 7
369	1	831.8980			-6.97				2			13.5			106.0	0	1152-1167							R.LEEAGGATSAQIEMNK.K							Methyl: 2
396	1	831.9050			1.44				2			14.2			119.0	0	1152-1167							R.LEEAGGATSAQIEMNK.K							Methyl: 3
305	1	839.8790			-26.50				2			11.9			83.7	0	1152-1167							R.LEEAGGATSAQIEMNK.K							Oxidation: 14; Methyl: 3
270	1	839.9030			2.07				2			11.2			92.6	0	1152-1167							R.LEEAGGATSAQIEMNK.K							Oxidation: 14; Methyl: 2
223	1	832.9070			16.29				2			10.0			115.1	0	1152-1167							R.LEEAGGATSAQIEMNK.K							Oxidation: 14
327	1	824.8980			2.45				2			12.4			126.8	0	1152-1167							R.LEEAGGATSAQIEMNK.K
435	1	838.9180			7.60				2			15.1			57.6	0	1152-1167							R.LEEAGGATSAQIEMNK.K							Methyl: 2, 3
339	1	846.8880			-24.90				2			12.7			73.5	0	1152-1167							R.LEEAGGATSAQIEMNK.K							Oxidation: 14; Methyl: 2, 3
711	1	832.9030			-3.61				2			21.2			119.3	0	1223-1237							K.MEIDDLASNVETISK.A
596	1	840.8980			-6.50				2			18.7			131.3	0	1223-1237							K.MEIDDLASNVETISK.A							Oxidation: 1
767	1	839.9220			9.72				2			22.8			110.8	0	1223-1237							K.MEIDDLASNVETISK.A							Methyl: 11
466	1	588.3600			82.71				2			15.8			45.8	0	1248-1257							R.TLEDQVSELK.S							Methyl: 8
502	1	588.3330			36.81				2			16.6			34.6	0	1248-1257							R.TLEDQVSELK.S							Methyl: 3
409	1	581.3450			71.36				2			14.5			73.3	0	1248-1257							R.TLEDQVSELK.S
330	2	522.3360			76.91				2			12.5			70.7	0	1266-1274							R.LINDLTAQR.G
201	2	577.3140			62.65				2			9.4			55.9	0	1277-1286							R.LQTESGEFSR.Q
378	1	591.3410			80.36				2			13.8			42.8	0	1277-1286							R.LQTESGEFSR.Q							Methyl: 4, 7
285	1	584.3250			67.33				2			11.5			44.7	0	1277-1286							R.LQTESGEFSR.Q							Methyl: 4
295	1	584.3220			62.20				2			11.7			46.6	0	1277-1286							R.LQTESGEFSR.Q							Methyl: 7
652	1	681.9130			67.73				2			19.9			47.1	0	1303-1313							K.QAFTQQIEELK.R							Methyl: 8, 9
182	2	569.3750			114.52				2			9.0			32.1	0	1324-1334							K.NALAHGLQSAR.H
208	1	471.7760			104.45				2			9.6			38.2	0	1335-1341							R.HDCDLLR.E							Propionamide: 3
258	2	530.8000			71.30				2			10.9			49.8	0	1361-1369							K.ANSEVAQWR.T
136	2	612.8470			52.90				2			7.8			60.8	1	1370-1379							R.TKYETDAIQR.T
149	1	498.2730			59.68				2			8.2			52.8	0	1372-1379							K.YETDAIQR.T
211	1	754.8720			-22.27				2			9.7			118.8	0	1394-1407							R.LQAAEEHVEAVNAK.C
127	2	588.8590			90.51				2			7.6			58.8	1	1432-1442							R.TNAACAALDKK.Q							Propionamide: 5
177	1	774.8980			45.87				2			8.9			66.7	0	1457-1469							K.YEETHAELEASQK.E							Methyl: 2
557	1	447.8190			153.67				2			17.9			30.7	0	1473-1480							R.SLGTELFK.M
710	1	826.9200			18.96				2			21.2			88.1	0	1483-1496							K.NAYEESLDQLETLK.R
793	1	833.9370			29.80				2			23.6			79.2	0	1483-1496							K.NAYEESLDQLETLK.R							Methyl: 11
632	1	905.0120			63.12				2			19.5			85.0	1	1483-1497							K.NAYEESLDQLETLKR.E
662	1	911.9890			28.83				2			20.1			91.3	1	1483-1497							K.NAYEESLDQLETLKR.E							Methyl: 5
1015	1	663.0400			54.10				3			29.9			40.6	0	1501-1518							K.NLQQEISDLTEQIAEGGK.R							Methyl: 11
1005	1	658.3760			66.46				3			29.4			68.7	0	1501-1518							K.NLQQEISDLTEQIAEGGK.R
961	1	710.4210			77.49				3			27.9			33.8	1	1501-1519							K.NLQQEISDLTEQIAEGGKR.M
931	1	724.0770			92.92				3			27.1			34.1	0	1535-1554							K.SEIQAALEEAEASLEHEEGK.I
998	1	728.7260			60.92				3			29.0			44.6	0	1535-1554							K.SEIQAALEEAEASLEHEEGK.I							Methyl: 18
965	1	733.3930			53.88				3			28.1			44.8	0	1535-1554							K.SEIQAALEEAEASLEHEEGK.I							Methyl: 8, 9
962	1	728.7410			81.51				3			27.9			51.3	0	1535-1554							K.SEIQAALEEAEASLEHEEGK.I							Methyl: 9
987	1	728.7520			96.61				3			28.7			38.7	0	1535-1554							K.SEIQAALEEAEASLEHEEGK.I							Methyl: 2
1036	1	738.0780			71.31				3			31.2			32.4	0	1535-1554							K.SEIQAALEEAEASLEHEEGK.I							Methyl: 2, 8, 9
592	1	550.4010			144.44				2			18.6			42.2	0	1558-1566							R.IQLELNQVK.S							Methyl: 4; Deamidated: 6
560	1	549.8750			82.74				2			17.9			53.3	0	1558-1566							R.IQLELNQVK.S							Methyl: 4
540	1	543.3730			109.17				2			17.5			40.0	0	1558-1566							R.IQLELNQVK.S							Deamidated: 6
512	1	542.8600			70.59				2			16.8			53.7	0	1558-1566							R.IQLELNQVK.S
304	1	580.3450			75.29				2			11.9			39.5	1	1577-1585							K.DEEIDQLKR.N							Methyl: 2
391	1	827.3880			-8.16				2			14.1			88.0	0	1590-1603							R.VVESMQTMLDAEIR.S							Oxidation: 5, 8
601	1	719.6960			31.09				3			18.7			52.3	1	1614-1631							K.KMEGDLNEMEIQLNHANR.M							Methyl: 8; Deamidated: 7
516	1	714.6920			25.56				3			16.9			82.2	1	1614-1631							K.KMEGDLNEMEIQLNHANR.M
358	1	683.0000			48.77				3			13.2			44.5	0	1615-1631							K.MEGDLNEMEIQLNHANR.M							Oxidation: 1, 8; Deamidated: 6
484	2	648.8630			49.68				2			16.3			70.1	0	1649-1659							K.DTQIHLDDALR.G
533	1	656.3930			92.22				3			17.3			43.9	1	1649-1665							K.DTQIHLDDALRGQEDLK.E
299	1	488.3160			135.11				2			11.8			30.0	0	1666-1673							K.EQLAMVER.R
742	1	777.9690			45.56				2			22.1			81.8	1	1674-1686							R.RANLLQAEIEELR.A
836	2	699.9320			70.01				2			24.7			77.4	0	1675-1686							R.ANLLQAEIEELR.A
865	1	700.4280			75.66				2			25.6			62.0	0	1675-1686							R.ANLLQAEIEELR.A							Deamidated: 5
854	1	706.9540			89.37				2			25.3			90.4	0	1675-1686							R.ANLLQAEIEELR.A							Methyl: 9
889	2	706.9520			86.54				2			26.2			82.0	0	1675-1686							R.ANLLQAEIEELR.A							Methyl: 10
1016	1	706.9490			82.30				2			29.9			92.9	0	1675-1686							R.ANLLQAEIEELR.A							Methyl: 7
887	2	713.9300			43.92				2			26.1			61.0	0	1675-1686							R.ANLLQAEIEELR.A							Methyl: 9, 10
920	1	707.4330			70.92				2			26.8			47.0	0	1675-1686							R.ANLLQAEIEELR.A							Methyl: 7; Deamidated: 5
1049	1	776.4500			49.51				3			32.2			35.9	1	1675-1694							R.ANLLQAEIEELRATLEQTER.S
64	3	474.2650			45.83				2			5.8			49.2	0	1687-1694							R.ATLEQTER.S
406	1	751.3890			-9.94				2			14.4			96.7	1	1697-1709							R.KIAEQELLDASER.V
476	1	758.4330			37.85				2			16.0			73.9	1	1697-1709							R.KIAEQELLDASER.V							Methyl: 12
693	1	701.4140			70.38				2			20.8			59.9	0	1698-1709							K.IAEQELLDASER.V							Methyl: 3, 11
583	1	701.4190			77.51				2			18.4			77.8	0	1698-1709							K.IAEQELLDASER.V							Methyl: 5, 11
513	1	694.3810			34.83				2			16.8			65.4	0	1698-1709							K.IAEQELLDASER.V							Methyl: 5
532	1	694.4010			63.64				2			17.3			96.6	0	1698-1709							K.IAEQELLDASER.V							Methyl: 11
608	1	694.3920			50.68				2			18.9			92.7	0	1698-1709							K.IAEQELLDASER.V							Methyl: 3
462	1	687.3700			30.57				2			15.7			82.6	0	1698-1709							K.IAEQELLDASER.V
486	1	570.7030			81.77				3			16.3			72.5	0	1710-1724							R.VQLLHTQNTSLINTK.K
493	1	550.6940			125.53				3			16.4			61.7	2	1754-1768							K.KAITDAAMMAEELKK.E
344	1	555.9680			20.65				3			12.8			58.4	2	1754-1768							K.KAITDAAMMAEELKK.E							Oxidation: 9
669	1	697.3320			-9.64				2			20.3			54.5	0	1755-1767							K.AITDAAMMAEELK.K
748	1	704.4250			111.39				2			22.3			69.1	0	1755-1767							K.AITDAAMMAEELK.K							Methyl: 11
798	1	711.3840			41.65				2			23.8			66.1	0	1755-1767							K.AITDAAMMAEELK.K							Methyl: 10, 11
441	1	720.3860			61.83				2			15.2			54.1	0	1755-1767							K.AITDAAMMAEELK.K							Oxidation: 7, 8; Methyl: 11
624	1	768.4280			44.21				2			19.3			75.1	1	1755-1768							K.AITDAAMMAEELKK.E							Methyl: 10
518	1	769.4230			51.13				2			17.0			83.7	1	1755-1768							K.AITDAAMMAEELKK.E							Oxidation: 7
564	1	761.4020			20.75				2			18.0			76.6	1	1755-1768							K.AITDAAMMAEELKK.E
61	2	593.2770			-2.30				2			5.8			63.0	0	1769-1778							K.EQDTSAHLER.M
30	1	425.2650			128.46				2			4.8			40.4	0	1782-1788							K.NMEQTVK.D
175	1	563.2830			-15.69				3			8.8			49.9	2	1816-1829							R.VRELEGEVESEQKR.N
246	1	567.9620			-3.03				3			10.5			56.6	2	1816-1829							R.VRELEGEVESEQKR.N							Methyl: 7
370	1	656.3720			99.36				2			13.5			39.8	0	1846-1855							K.ELTYQTEEDR.K							Methyl: 7, 8
281	1	649.3380			60.12				2			11.4			36.4	0	1846-1855							K.ELTYQTEEDR.K							Methyl: 7
200	1	642.3220			48.05				2			9.4			56.1	0	1846-1855							K.ELTYQTEEDR.K
452	2	635.9220			78.79				2			15.5			72.5	1	1861-1871							R.LQDLVDKLQAK.V
454	1	579.3620			55.46				2			15.5			31.4	1	1862-1871							L.QDLVDKLQAK.V
77	3	839.3280			-64.03				2			6.2			81.4	0	1878-1892							R.QAEEAEEQSNTNLSK.F
145	1	846.3810			-10.13				2			8.1			100.7	0	1878-1892							R.QAEEAEEQSNTNLSK.F							Methyl: 4
317	1	513.6740			147.02				3			12.1			32.0	1	1895-1906							R.KLQHELEEAEER.A							Methyl: 8, 10
248	1	698.8400			1.73				2			10.6			50.8	0	1896-1906							K.LQHELEEAEER.A							Methyl: 7
194	1	691.8470			23.18				2			9.2			66.2	0	1896-1906							K.LQHELEEAEER.A
109	2	537.8210			85.67				2			7.1			69.7	0	1907-1916							R.ADIAESQVNK.L
192	1	544.8290			84.89				2			9.2			59.0	0	1907-1916							R.ADIAESQVNK.L							Methyl: 5
Protein 3:							PREDICTED: myosin-4 isoform 1 [Ovis aries]
Accession:							gi|426237611|ref|XP_004012751.1|														Score:						9220.49
Database:							NRplus_Oa_Jan2013														MW [kDa]:						222.3
Seq. Coverage [%]:							0.328														pI:						5.68189
																					No. of Peptides:						139
Modification(s):								Oxidation, Propionamide, Methyl, Deamidated
Cmpd.	No. of Cmpds.	m/z meas.			Δ				z			Rt [min]			Score	P	Range							Sequence							Modification
					m/z [ppm]
786	1	964.9410			-16.13				2			23.4			61.0	0	2-18							M.SSDQEMAIFGEAAPYLR.K							Oxidation: 6; Methyl: 3, 5
158	1	630.8740			65.35				2			8.4			52.5	0	25-35							R.IEAQNKPFDAK.T
333	2	482.3140			110.05				2			12.6			56.7	0	36-44							K.TSVFVADPK.E
357	1	489.3300			125.19				2			13.1			54.7	0	36-44							K.TSVFVADPK.E							Methyl: 7
131	1	488.8080			79.56				2			7.7			37.4	0	64-73							K.TEAGATVTVK.E
497	1	651.3430			45.50				2			16.5			39.8	0	74-84							K.EDQVFPMNPPK.F
753	1	781.7350			30.82				3			22.5			42.4	0	88-107							K.IEDMAMMTHLHEPGVLYNLK.E							Deamidated: 18
794	1	777.4470			18.88				2			23.6			90.4	0	192-205							R.VIQYFATIAVTGEK.K							Methyl: 13
1048	1	825.4630			46.40				3			32.0			99.3	0	215-237							K.MQGTLEDQIISANPLLEAFGNAK .T							Methyl: 17
1055	1	825.4690			53.67				3			33.7			104.0	0	215-237							K.MQGTLEDQIISANPLLEAFGNAK .T							Methyl: 7
1043	1	830.8010			53.76				3			31.5			100.4	0	215-237							K.MQGTLEDQIISANPLLEAFGNAK .T							Oxidation: 1; Methyl: 17
1053	1	830.7960			47.74				3			33.0			104.3	0	215-237							K.MQGTLEDQIISANPLLEAFGNAK .T							Oxidation: 1; Methyl: 6
1040	2	820.7910			46.52				3			31.4			103.7	0	215-237							K.MQGTLEDQIISANPLLEAFGNAK .T
1034	1	826.1250			49.08				3			31.0			118.2	0	215-237							K.MQGTLEDQIISANPLLEAFGNAK .T							Oxidation: 1
1029	1	826.1270			56.03				3			30.8			121.6	0	215-237							K.MQGTLEDQIISANPLLEAFGNAK .T							Methyl: 7; Deamidated: 2, 8
774	4	733.4350			57.45				2			23.0			121.9	0	261-273							K.LASADIETYLLEK.S
924	1	747.4350			35.44				2			27.0			83.6	0	261-273							K.LASADIETYLLEK.S							Methyl: 7, 12
949	1	747.4570			64.87				2			27.6			54.0	0	261-273							K.LASADIETYLLEK.S							Methyl: 5, 7
819	1	740.4690			92.26				2			24.3			56.8	0	261-273							K.LASADIETYLLEK.S							Methyl: 12
872	1	740.4600			80.11				2			25.8			107.1	0	261-273							K.LASADIETYLLEK.S							Methyl: 7
665	1	765.9510			100.38				2			20.2			78.3	0	285-296							R.SYHIFYQIMSNK.K
519	1	773.9030			40.61				2			17.0			41.5	0	285-296							R.SYHIFYQIMSNK.K							Oxidation: 9
259	1	660.3600			26.57				2			10.9			64.1	0	355-366							K.LTGAVMHYGNLK.F							Oxidation: 6
384	1	652.3900			68.99				2			13.9			60.0	0	355-366							K.LTGAVMHYGNLK.F
385	1	595.8270			40.34				2			13.9			36.2	0	356-366							L.TGAVMHYGNLK.F
82	1	601.2910			21.38				3			6.3			39.2	1	371-386							K.QREEQAEPDGTEVADK.A
123	1	759.3210			-16.77				2			7.5			48.0	0	373-386							R.EEQAEPDGTEVADK.A
165	2	766.3300			-15.08				2			8.6			60.5	0	373-386							R.EEQAEPDGTEVADK.A							Methyl: 2
225	1	773.3800			39.59				2			10.0			72.2	0	373-386							R.EEQAEPDGTEVADK.A							Methyl: 2, 10
251	1	773.3680			24.07				2			10.6			47.1	0	373-386							R.EEQAEPDGTEVADK.A							Methyl: 2, 5
291	1	454.3370			196.33				2			11.6			50.3	0	409-416							K.VGNEFVTK.G							Methyl: 4
205	2	447.2780			84.98				2			9.5			57.1	0	409-416							K.VGNEFVTK.G
882	2	542.3580			148.37				2			26.0			52.9	0	438-445							K.MFLWMVTR.I
775	1	550.3530			141.75				2			23.0			44.1	0	438-445							K.MFLWMVTR.I							Oxidation: 5
683	1	558.3430			126.36				2			20.6			41.5	0	438-445							K.MFLWMVTR.I							Oxidation: 1, 5
791	1	550.3270			94.50				2			23.6			50.1	0	438-445							K.MFLWMVTR.I							Oxidation: 1
95	4	480.2970			74.01				2			6.7			45.9	0	446-453							R.INQQLDTK.Q
213	1	501.3280			106.99				2			9.7			41.0	0	555-562							K.LYEQHLGK.S							Methyl: 3
682	1	714.4280			59.20				2			20.6			65.2	1	643-655							K.KGSSFQTVSALFR.E
800	1	650.8990			105.66				2			23.8			53.6	0	644-655							K.GSSFQTVSALFR.E							Deamidated: 5
776	2	650.3970			90.37				2			23.1			65.3	0	644-655							K.GSSFQTVSALFR.E
485	1	577.6770			66.82				3			16.3			58.0	0	683-697							K.TPGAMEHELVLHQLR.C
474	1	435.3190			176.90				2			15.9			32.5	0	716-722							R.ILYADFK.Q
840	1	609.3940			102.48				2			24.9			72.8	0	770-780							K.AGLLGILEEMR.D							Oxidation: 10
1013	2	601.4150			134.54				2			29.8			74.8	0	770-780							K.AGLLGILEEMR.D
901	1	616.4080			111.33				2			26.5			76.4	0	770-780							K.AGLLGILEEMR.D							Oxidation: 10; Methyl: 9
915	1	616.4310			148.65				2			26.7			69.2	0	770-780							K.AGLLGILEEMR.D							Oxidation: 10; Methyl: 8
1041	2	608.4430			166.15				2			31.4			75.1	0	770-780							K.AGLLGILEEMR.D							Methyl: 9
963	1	623.4100			100.74				2			27.9			62.3	0	770-780							K.AGLLGILEEMR.D							Oxidation: 10; Methyl: 8, 9
807	1	535.3370			99.92				3			24.0			49.5	1	770-783							K.AGLLGILEEMRDEK.L							Oxidation: 10; Methyl: 8
947	1	525.3590			150.41				3			27.6			54.3	1	770-783							K.AGLLGILEEMRDEK.L
759	1	795.4420			35.45				2			22.6			57.0	1	770-783							K.AGLLGILEEMRDEK.L							Oxidation: 10
730	1	721.9130			75.54				2			21.7			60.9	0	812-822							R.ESIFCIQYNVR.A							Propionamide: 5
287	1	355.2510			175.35				2			11.5			32.5	0	823-828							R.AFMNVK.H
412	1	677.6640			35.87				3			14.6			63.8	2	845-861							K.SAETEKEMANMKEEFEK.T
308	1	693.3650			83.05				2			12.0			53.5	1	851-861							K.EMANMKEEFEK.T
399	2	781.3780			16.60				2			14.3			96.3	0	929-942							R.AEDEEEINAELTAK.K
453	1	788.3660			-8.70				2			15.5			76.7	0	929-942							R.AEDEEEINAELTAK.K							Methyl: 6
509	1	788.4210			61.07				2			16.8			79.0	0	929-942							R.AEDEEEINAELTAK.K							Methyl: 10
579	1	795.3960			19.26				2			18.3			77.0	0	929-942							R.AEDEEEINAELTAK.K							Methyl: 2, 10
510	1	795.4120			39.37				2			16.8			92.5	0	929-942							R.AEDEEEINAELTAK.K							Methyl: 2, 6
598	1	687.4240			64.36				2			18.7			63.1	1	955-966							K.KDIDDLELTLAK.V
741	3	623.4000			108.65				2			22.1			98.8	0	956-966							K.DIDDLELTLAK.V
837	1	630.4260			136.27				2			24.8			84.5	0	956-966							K.DIDDLELTLAK.V							Methyl: 6
424	1	750.3620			5.00				3			14.8			42.6	1	1064-1082							K.LAQESTMDIENDKQQLDEK.L							Methyl: 10
340	1	755.6980			10.74				3			12.7			51.0	1	1064-1082							K.LAQESTMDIENDKQQLDEK.L							Oxidation: 7; Methyl: 12
350	1	745.7120			34.38				3			13.0			73.2	1	1064-1082							K.LAQESTMDIENDKQQLDEK.L
382	1	746.0490			46.42				3			13.9			49.5	1	1064-1082							K.LAQESTMDIENDKQQLDEK.L							Deamidated: 15
185	1	614.8110			51.48				2			9.0			50.4	0	1087-1096							K.EFEMSNLQSK.I							Oxidation: 4
394	1	606.8240			69.39				2			14.1			45.9	0	1087-1096							K.EFEMSNLQSK.I
567	1	758.9020			19.21				2			18.1			73.9	0	1097-1109							K.IEDEQALGMQLQK.K							Methyl: 4
371	2	759.9040			35.46				2			13.5			80.3	0	1097-1109							K.IEDEQALGMQLQK.K							Oxidation: 9
471	2	751.9200			53.73				2			15.9			88.0	0	1097-1109							K.IEDEQALGMQLQK.K
522	1	758.8920			6.03				2			17.0			100.8	0	1097-1109							K.IEDEQALGMQLQK.K							Methyl: 2
416	1	766.8730			-15.49				2			14.7			97.8	0	1097-1109							K.IEDEQALGMQLQK.K							Oxidation: 9; Methyl: 2
55	1	429.3030			91.31				2			5.5			34.1	1	1111-1117							K.IKELQAR.I
551	3	744.8860			39.14				2			17.8			70.6	0	1118-1129							R.IEELEEEIEAER.A
630	1	751.8710			8.42				2			19.4			70.3	0	1118-1129							R.IEELEEEIEAER.A							Methyl: 5
653	2	758.9150			56.01				2			19.9			60.3	0	1118-1129							R.IEELEEEIEAER.A							Methyl: 3, 5
684	2	758.9140			54.70				2			20.7			54.3	0	1118-1129							R.IEELEEEIEAER.A							Methyl: 6, 7
657	3	751.8940			39.01				2			20.0			74.4	0	1118-1129							R.IEELEEEIEAER.A							Methyl: 7
765	1	765.9560			98.82				2			22.8			38.5	0	1118-1129							R.IEELEEEIEAER.A							Methyl: 2, 3, 5
319	1	509.8170			119.27				2			12.2			31.0	0	1145-1152							R.ELEEISER.L							Methyl: 3
332	1	509.8170			119.27				2			12.6			32.3	0	1145-1152							R.ELEEISER.L							Methyl: 7
369	1	831.8980			-6.97				2			13.5			106.0	0	1153-1168							R.LEEAGGATSAQIEMNK.K							Methyl: 2
396	1	831.9050			1.44				2			14.2			119.0	0	1153-1168							R.LEEAGGATSAQIEMNK.K							Methyl: 3
305	1	839.8790			-26.50				2			11.9			83.7	0	1153-1168							R.LEEAGGATSAQIEMNK.K							Oxidation: 14; Methyl: 3
270	1	839.9030			2.07				2			11.2			92.6	0	1153-1168							R.LEEAGGATSAQIEMNK.K							Oxidation: 14; Methyl: 2
435	1	838.9180			7.60				2			15.1			57.6	0	1153-1168							R.LEEAGGATSAQIEMNK.K							Methyl: 2, 3
339	1	846.8880			-24.90				2			12.7			73.5	0	1153-1168							R.LEEAGGATSAQIEMNK.K							Oxidation: 14; Methyl: 2, 3
223	1	832.9070			16.29				2			10.0			115.1	0	1153-1168							R.LEEAGGATSAQIEMNK.K							Oxidation: 14
327	1	824.8980			2.45				2			12.4			126.8	0	1153-1168							R.LEEAGGATSAQIEMNK.K
594	1	919.9840			19.81				2			18.6			123.0	0	1180-1196							R.DLEEATLQHEATAAALR.K
729	1	623.0720			131.55				3			21.7			39.7	0	1180-1196							R.DLEEATLQHEATAAALR.K							Methyl: 3, 4
764	1	623.4120			150.73				3			22.7			43.9	0	1180-1196							R.DLEEATLQHEATAAALR.K							Methyl: 4, 10; Deamidated: 8
659	1	926.9820			9.06				2			20.0			119.0	0	1180-1196							R.DLEEATLQHEATAAALR.K							Methyl: 4
722	1	926.9980			26.32				2			21.5			105.3	0	1180-1196							R.DLEEATLQHEATAAALR.K							Methyl: 10
505	1	801.4570			35.81				2			16.7			88.7	1	1293-1306							R.QLDEKDALVSQLSR.G
392	2	494.8270			105.64				2			14.1			51.4	0	1298-1306							K.DALVSQLSR.G
652	1	681.9130			67.73				2			19.9			47.1	0	1309-1319							K.QAFTQQIEELK.R							Methyl: 8, 9
292	1	562.8580			81.41				2			11.6			49.9	0	1330-1340							K.SALAHALQSAR.H
334	1	563.3450			72.45				2			12.6			53.6	0	1330-1340							K.SALAHALQSAR.H							Deamidated: 8
294	1	483.8310			110.37				2			11.7			51.0	0	1332-1340							A.LAHALQSAR.H
208	1	471.7760			104.45				2			9.6			38.2	0	1341-1347							R.HDCDLLR.E							Propionamide: 3
258	2	530.8000			71.30				2			10.9			49.8	0	1367-1375							K.ANSEVAQWR.T
136	2	612.8470			52.90				2			7.8			60.8	1	1376-1385							R.TKYETDAIQR.T
149	1	498.2730			59.68				2			8.2			52.8	0	1378-1385							K.YETDAIQR.T
552	1	462.8300			161.05				2			17.8			44.8	0	1479-1486							R.SLSTELFK.V
710	1	826.9200			18.96				2			21.2			88.1	0	1489-1502							K.NAYEESLDQLETLK.R
793	1	833.9370			29.80				2			23.6			79.2	0	1489-1502							K.NAYEESLDQLETLK.R							Methyl: 11
662	1	911.9890			28.83				2			20.1			91.3	1	1489-1503							K.NAYEESLDQLETLKR.E							Methyl: 5
632	1	905.0120			63.12				2			19.5			85.0	1	1489-1503							K.NAYEESLDQLETLKR.E
1005	1	658.3760			66.46				3			29.4			68.7	0	1507-1524							K.NLQQEISDLTEQIAEGGK.H
1015	1	663.0400			54.10				3			29.9			40.6	0	1507-1524							K.NLQQEISDLTEQIAEGGK.H							Methyl: 11
592	1	550.4010			144.44				2			18.6			42.2	0	1564-1572							R.IQLELNQVK.S							Methyl: 4; Deamidated: 6
560	1	549.8750			82.74				2			17.9			53.3	0	1564-1572							R.IQLELNQVK.S							Methyl: 4
540	1	543.3730			109.17				2			17.5			40.0	0	1564-1572							R.IQLELNQVK.S							Deamidated: 6
512	1	542.8600			70.59				2			16.8			53.7	0	1564-1572							R.IQLELNQVK.S
304	1	580.3450			75.29				2			11.9			39.5	1	1583-1591							K.DEEIDQLKR.N							Methyl: 2
571	1	789.4010			6.82				2			18.2			87.1	0	1596-1609							R.VVESMQSTLDAEIR.S
709	1	796.4090			6.98				2			21.2			90.8	0	1596-1609							R.VVESMQSTLDAEIR.S							Methyl: 12
442	1	804.4180			21.26				2			15.2			91.3	0	1596-1609							R.VVESMQSTLDAEIR.S							Oxidation: 5; Methyl: 3
483	1	804.4230			27.48				2			16.2			88.9	0	1596-1609							R.VVESMQSTLDAEIR.S							Oxidation: 5; Methyl: 12
393	2	797.3810			-15.14				2			14.1			98.3	0	1596-1609							R.VVESMQSTLDAEIR.S							Oxidation: 5
516	1	714.6920			25.56				3			16.9			82.2	1	1620-1637							K.KMEGDLNEMEIQLNHANR.Q
601	1	719.6960			31.09				3			18.7			52.3	1	1620-1637							K.KMEGDLNEMEIQLNHANR.Q							Methyl: 8; Deamidated: 7
358	1	683.0000			48.77				3			13.2			44.5	0	1621-1637							K.MEGDLNEMEIQLNHANR.Q							Oxidation: 1, 8; Deamidated: 6
515	1	549.3330			98.95				3			16.9			31.2	1	1666-1679							R.GQDDLKEQLAMVER.R							Methyl: 3
299	1	488.3160			135.11				2			11.8			30.0	0	1672-1679							K.EQLAMVER.R
486	1	570.7030			81.77				3			16.3			72.5	0	1716-1730							R.VQLLHTQNTSLINTK.K
61	2	593.2770			-2.30				2			5.8			63.0	0	1772-1781							K.EQDTSAHLER.M
200	1	642.3220			48.05				2			9.4			56.1	0	1849-1858							K.ELTYQTEEDR.K
281	1	649.3380			60.12				2			11.4			36.4	0	1849-1858							K.ELTYQTEEDR.K							Methyl: 7
370	1	656.3720			99.36				2			13.5			39.8	0	1849-1858							K.ELTYQTEEDR.K							Methyl: 7, 8
317	1	513.6740			147.02				3			12.1			32.0	1	1898-1909							R.KLQHELEEAEER.A							Methyl: 8, 10
248	1	698.8400			1.73				2			10.6			50.8	0	1899-1909							K.LQHELEEAEER.A							Methyl: 7
194	1	691.8470			23.18				2			9.2			66.2	0	1899-1909							K.LQHELEEAEER.A
109	2	537.8210			85.67				2			7.1			69.7	0	1910-1919							R.ADIAESQVNK.L
192	1	544.8290			84.89				2			9.2			59.0	0	1910-1919							R.ADIAESQVNK.L							Methyl: 5
Protein 4:							PREDICTED: LOW QUALITY PROTEIN: myosin-8 [Ovis aries]
Accession:							gi|426237609|ref|XP_004012750.1|														Score:						7774.39
Database:							NRplus_Oa_Jan2013														MW [kDa]:						221.7
Seq. Coverage [%]:							0.284														pI:						5.72131
																					No. of Peptides:						120
Modification(s):								Oxidation, Propionamide, Methyl, Deamidated
Cmpd.	No. of Cmpds.	m/z meas.			Δ				z			Rt [min]			Score	P	Range							Sequence							Modification
					m/z [ppm]
955	1	662.6950			72.00				3			27.7			31.6	0	2-20							M.SASSDAEMAVFGEAAPYLR.K							Methyl: 5
845	1	971.9440			-20.98				2			25.0			50.0	0	3-20							S.ASSDAEMAVFGEAAPYLR.K							Oxidation: 7; Methyl: 4, 6, 12
158	1	630.8740			65.35				2			8.4			52.5	0	27-37							R.IEAQNKPFDAK.T
497	1	651.3430			45.50				2			16.5			39.8	0	76-86							R.EDQVFPMNPPK.Y
753	1	781.7350			30.82				3			22.5			42.4	0	90-109							K.IEDMAMMTHLHEPGVLYNLK.E							Deamidated: 18
794	1	777.4470			18.88				2			23.6			90.4	0	194-207							R.VIQYFATIAVTGEK.K							Methyl: 13
1040	2	820.7910			46.52				3			31.4			103.7	0	215-237							K.MQGTLEDQIISANPLLEAFGNAK .T
1034	1	826.1250			49.08				3			31.0			118.2	0	215-237							K.MQGTLEDQIISANPLLEAFGNAK .T							Oxidation: 1
1029	1	826.1270			56.03				3			30.8			121.6	0	215-237							K.MQGTLEDQIISANPLLEAFGNAK .T							Methyl: 7; Deamidated: 2, 8
1048	1	825.4630			46.40				3			32.0			99.3	0	215-237							K.MQGTLEDQIISANPLLEAFGNAK .T							Methyl: 17
1055	1	825.4690			53.67				3			33.7			104.0	0	215-237							K.MQGTLEDQIISANPLLEAFGNAK .T							Methyl: 7
1043	1	830.8010			53.76				3			31.5			100.4	0	215-237							K.MQGTLEDQIISANPLLEAFGNAK .T							Oxidation: 1; Methyl: 17
1053	1	830.7960			47.74				3			33.0			104.3	0	215-237							K.MQGTLEDQIISANPLLEAFGNAK .T							Oxidation: 1; Methyl: 6
872	1	740.4600			80.11				2			25.8			107.1	0	261-273							K.LASADIETYLLEK.S							Methyl: 7
924	1	747.4350			35.44				2			27.0			83.6	0	261-273							K.LASADIETYLLEK.S							Methyl: 7, 12
949	1	747.4570			64.87				2			27.6			54.0	0	261-273							K.LASADIETYLLEK.S							Methyl: 5, 7
774	4	733.4350			57.45				2			23.0			121.9	0	261-273							K.LASADIETYLLEK.S
819	1	740.4690			92.26				2			24.3			56.8	0	261-273							K.LASADIETYLLEK.S							Methyl: 12
82	1	601.2910			21.38				3			6.3			39.2	1	371-386							K.QREEQAEPDGTEVADK.A
123	1	759.3210			-16.77				2			7.5			48.0	0	373-386							R.EEQAEPDGTEVADK.A
225	1	773.3800			39.59				2			10.0			72.2	0	373-386							R.EEQAEPDGTEVADK.A							Methyl: 2, 10
251	1	773.3680			24.07				2			10.6			47.1	0	373-386							R.EEQAEPDGTEVADK.A							Methyl: 2, 5
165	2	766.3300			-15.08				2			8.6			60.5	0	373-386							R.EEQAEPDGTEVADK.A							Methyl: 2
160	1	462.2910			98.92				2			8.4			48.5	0	409-416							K.VGNEYVTK.G							Methyl: 4
99	1	455.2810			95.66				2			6.9			48.4	0	409-416							K.VGNEYVTK.G
882	2	542.3580			148.37				2			26.0			52.9	0	438-445							K.MFLWMVTR.I
775	1	550.3530			141.75				2			23.0			44.1	0	438-445							K.MFLWMVTR.I							Oxidation: 5
683	1	558.3430			126.36				2			20.6			41.5	0	438-445							K.MFLWMVTR.I							Oxidation: 1, 5
791	1	550.3270			94.50				2			23.6			50.1	0	438-445							K.MFLWMVTR.I							Oxidation: 1
95	4	480.2970			74.01				2			6.7			45.9	0	446-453							R.INQQLDTK.Q
133	1	494.3100			87.92				2			7.7			46.8	0	555-562							K.LYDQHLGK.S							Methyl: 3
655	1	738.4270			49.22				2			19.9			38.9	0	602-614							K.DPLNDTVVGLYQK.S							Methyl: 5
682	1	714.4280			59.20				2			20.6			65.2	1	643-655							K.KGSSFQTVSALFR.E
776	2	650.3970			90.37				2			23.1			65.3	0	644-655							K.GSSFQTVSALFR.E
800	1	650.8990			105.66				2			23.8			53.6	0	644-655							K.GSSFQTVSALFR.E							Deamidated: 5
485	1	577.6770			66.82				3			16.3			58.0	0	683-697							K.TPGAMEHELVLHQLR.C
650	2	844.9570			12.63				2			19.8			80.3	0	727-742							K.VLNASAIPDGQFIDSK.K							Methyl: 9
663	1	845.4430			5.52				2			20.2			33.4	0	727-742							K.VLNASAIPDGQFIDSK.K							Methyl: 9; Deamidated: 3
566	1	909.0070			14.51				2			18.1			54.4	1	727-743							K.VLNASAIPDGQFIDSKK.A							Methyl: 9
541	1	765.9520			52.54				2			17.5			58.5	0	748-760							K.LLASIDIDHTQYK.F							Methyl: 8
287	1	355.2510			175.35				2			11.5			32.5	0	823-828							R.AFMNVK.H
598	1	687.4240			64.36				2			18.7			63.1	1	955-966							K.KDIDDLELTLAK.V
837	1	630.4260			136.27				2			24.8			84.5	0	956-966							K.DIDDLELTLAK.V							Methyl: 6
741	3	623.4000			108.65				2			22.1			98.8	0	956-966							K.DIDDLELTLAK.V
55	1	429.3030			91.31				2			5.5			34.1	1	1111-1117							K.IKELQAR.I
657	3	751.8940			39.01				2			20.0			74.4	0	1118-1129							R.IEELEEEIEAER.A							Methyl: 7
551	3	744.8860			39.14				2			17.8			70.6	0	1118-1129							R.IEELEEEIEAER.A
684	2	758.9140			54.70				2			20.7			54.3	0	1118-1129							R.IEELEEEIEAER.A							Methyl: 6, 7
765	1	765.9560			98.82				2			22.8			38.5	0	1118-1129							R.IEELEEEIEAER.A							Methyl: 2, 3, 5
630	1	751.8710			8.42				2			19.4			70.3	0	1118-1129							R.IEELEEEIEAER.A							Methyl: 5
653	2	758.9150			56.01				2			19.9			60.3	0	1118-1129							R.IEELEEEIEAER.A							Methyl: 3, 5
319	1	509.8170			119.27				2			12.2			31.0	0	1145-1152							R.ELEEISER.L							Methyl: 3
332	1	509.8170			119.27				2			12.6			32.3	0	1145-1152							R.ELEEISER.L							Methyl: 7
396	1	831.9050			1.44				2			14.2			119.0	0	1153-1168							R.LEEAGGATSAQIEMNK.K							Methyl: 3
305	1	839.8790			-26.50				2			11.9			83.7	0	1153-1168							R.LEEAGGATSAQIEMNK.K							Oxidation: 14; Methyl: 3
270	1	839.9030			2.07				2			11.2			92.6	0	1153-1168							R.LEEAGGATSAQIEMNK.K							Oxidation: 14; Methyl: 2
435	1	838.9180			7.60				2			15.1			57.6	0	1153-1168							R.LEEAGGATSAQIEMNK.K							Methyl: 2, 3
339	1	846.8880			-24.90				2			12.7			73.5	0	1153-1168							R.LEEAGGATSAQIEMNK.K							Oxidation: 14; Methyl: 2, 3
223	1	832.9070			16.29				2			10.0			115.1	0	1153-1168							R.LEEAGGATSAQIEMNK.K							Oxidation: 14
327	1	824.8980			2.45				2			12.4			126.8	0	1153-1168							R.LEEAGGATSAQIEMNK.K
369	1	831.8980			-6.97				2			13.5			106.0	0	1153-1168							R.LEEAGGATSAQIEMNK.K							Methyl: 2
409	1	581.3450			71.36				2			14.5			73.3	0	1248-1257							R.TLEDQVSELK.T
466	1	588.3600			82.71				2			15.8			45.8	0	1248-1257							R.TLEDQVSELK.T							Methyl: 8
502	1	588.3330			36.81				2			16.6			34.6	0	1248-1257							R.TLEDQVSELK.T							Methyl: 3
330	2	522.3360			76.91				2			12.5			70.7	0	1266-1274							R.LINDLTAQR.A
505	1	801.4570			35.81				2			16.7			88.7	1	1287-1300							R.QLDEKDALVSQLSR.T
392	2	494.8270			105.64				2			14.1			51.4	0	1292-1300							K.DALVSQLSR.T
331	1	576.3590			71.79				2			12.6			52.2	0	1324-1334							K.NALAHALQSAR.H
294	1	483.8310			110.37				2			11.7			51.0	0	1326-1334							A.LAHALQSAR.H
208	1	471.7760			104.45				2			9.6			38.2	0	1335-1341							R.HDCDLLR.E							Propionamide: 3
258	2	530.8000			71.30				2			10.9			49.8	0	1361-1369							K.ANSEVAQWR.T
136	2	612.8470			52.90				2			7.8			60.8	1	1370-1379							R.TKYETDAIQR.T
149	1	498.2730			59.68				2			8.2			52.8	0	1372-1379							K.YETDAIQR.T
552	1	462.8300			161.05				2			17.8			44.8	0	1473-1480							R.SLSTELFK.V
710	1	826.9200			18.96				2			21.2			88.1	0	1483-1496							K.NAYEESLDQLETLK.R
793	1	833.9370			29.80				2			23.6			79.2	0	1483-1496							K.NAYEESLDQLETLK.R							Methyl: 11
632	1	905.0120			63.12				2			19.5			85.0	1	1483-1497							K.NAYEESLDQLETLKR.E
662	1	911.9890			28.83				2			20.1			91.3	1	1483-1497							K.NAYEESLDQLETLKR.E							Methyl: 5
1015	1	663.0400			54.10				3			29.9			40.6	0	1501-1518							K.NLQQEISDLTEQIAEGGK.Q							Methyl: 11
1005	1	658.3760			66.46				3			29.4			68.7	0	1501-1518							K.NLQQEISDLTEQIAEGGK.Q
1020	1	715.4410			110.30				3			30.1			35.8	1	1501-1519							K.NLQQEISDLTEQIAEGGKQ.I							Methyl: 5, 8, 11; Deamidated: 4
592	1	550.4010			144.44				2			18.6			42.2	0	1558-1566							R.IQLELNQVK.S							Methyl: 4; Deamidated: 6
540	1	543.3730			109.17				2			17.5			40.0	0	1558-1566							R.IQLELNQVK.S							Deamidated: 6
560	1	549.8750			82.74				2			17.9			53.3	0	1558-1566							R.IQLELNQVK.S							Methyl: 4
512	1	542.8600			70.59				2			16.8			53.7	0	1558-1566							R.IQLELNQVK.S
516	1	714.6920			25.56				3			16.9			82.2	1	1614-1631							K.KMEGDLNEMEIQLNHANR.L
601	1	719.6960			31.09				3			18.7			52.3	1	1614-1631							K.KMEGDLNEMEIQLNHANR.L							Methyl: 8; Deamidated: 7
358	1	683.0000			48.77				3			13.2			44.5	0	1615-1631							K.MEGDLNEMEIQLNHANR.L							Oxidation: 1, 8; Deamidated: 6
64	3	474.2650			45.83				2			5.8			49.2	0	1684-1691							R.ATLEQTER.S
406	1	751.3890			-9.94				2			14.4			96.7	1	1694-1706							R.KIAEQELLDASER.V
476	1	758.4330			37.85				2			16.0			73.9	1	1694-1706							R.KIAEQELLDASER.V							Methyl: 12
693	1	701.4140			70.38				2			20.8			59.9	0	1695-1706							K.IAEQELLDASER.V							Methyl: 3, 11
583	1	701.4190			77.51				2			18.4			77.8	0	1695-1706							K.IAEQELLDASER.V							Methyl: 5, 11
462	1	687.3700			30.57				2			15.7			82.6	0	1695-1706							K.IAEQELLDASER.V
513	1	694.3810			34.83				2			16.8			65.4	0	1695-1706							K.IAEQELLDASER.V							Methyl: 5
532	1	694.4010			63.64				2			17.3			96.6	0	1695-1706							K.IAEQELLDASER.V							Methyl: 11
608	1	694.3920			50.68				2			18.9			92.7	0	1695-1706							K.IAEQELLDASER.V							Methyl: 3
486	1	570.7030			81.77				3			16.3			72.5	0	1707-1721							R.VQLLHTQNTSLINTK.K
493	1	550.6940			125.53				3			16.4			61.7	2	1751-1765							K.KAITDAAMMAEELKK.E
344	1	555.9680			20.65				3			12.8			58.4	2	1751-1765							K.KAITDAAMMAEELKK.E							Oxidation: 9
669	1	697.3320			-9.64				2			20.3			54.5	0	1752-1764							K.AITDAAMMAEELK.K
748	1	704.4250			111.39				2			22.3			69.1	0	1752-1764							K.AITDAAMMAEELK.K							Methyl: 11
798	1	711.3840			41.65				2			23.8			66.1	0	1752-1764							K.AITDAAMMAEELK.K							Methyl: 10, 11
441	1	720.3860			61.83				2			15.2			54.1	0	1752-1764							K.AITDAAMMAEELK.K							Oxidation: 7, 8; Methyl: 11
624	1	768.4280			44.21				2			19.3			75.1	1	1752-1765							K.AITDAAMMAEELKK.E							Methyl: 10
564	1	761.4020			20.75				2			18.0			76.6	1	1752-1765							K.AITDAAMMAEELKK.E
518	1	769.4230			51.13				2			17.0			83.7	1	1752-1765							K.AITDAAMMAEELKK.E							Oxidation: 7
61	2	593.2770			-2.30				2			5.8			63.0	0	1766-1775							K.EQDTSAHLER.M
175	1	563.2830			-15.69				3			8.8			49.9	2	1813-1826							R.VRELEGEVESEQKR.N
246	1	567.9620			-3.03				3			10.5			56.6	2	1813-1826							R.VRELEGEVESEQKR.N							Methyl: 7
370	1	656.3720			99.36				2			13.5			39.8	0	1843-1852							K.ELTYQTEEDR.K							Methyl: 7, 8
281	1	649.3380			60.12				2			11.4			36.4	0	1843-1852							K.ELTYQTEEDR.K							Methyl: 7
200	1	642.3220			48.05				2			9.4			56.1	0	1843-1852							K.ELTYQTEEDR.K
452	2	635.9220			78.79				2			15.5			72.5	1	1858-1868							R.LQDLVDKLQAK.V
454	1	579.3620			55.46				2			15.5			31.4	1	1859-1868							L.QDLVDKLQAK.V
317	1	513.6740			147.02				3			12.1			32.0	1	1892-1903							R.KLQHELEEAEER.A							Methyl: 8, 10
248	1	698.8400			1.73				2			10.6			50.8	0	1893-1903							K.LQHELEEAEER.A							Methyl: 7
194	1	691.8470			23.18				2			9.2			66.2	0	1893-1903							K.LQHELEEAEER.A
109	2	537.8210			85.67				2			7.1			69.7	0	1904-1913							R.ADIAESQVNK.L
192	1	544.8290			84.89				2			9.2			59.0	0	1904-1913							R.ADIAESQVNK.L							Methyl: 5
Protein 5:							PREDICTED: myosin-7 [Ovis aries]
Accession:							gi|426232730|ref|XP_004010374.1|														Score:						5051.52
Database:							NRplus_Oa_Jan2013														MW [kDa]:						223.1
Seq. Coverage [%]:							0.263														pI:						5.58865
																					No. of Peptides:						76
Modification(s):								Oxidation, Propionamide, Methyl, Deamidated
Cmpd.	No. of Cmpds.	m/z meas.			Δ				z			Rt [min]			Score	P	Range							Sequence							Modification
					m/z [ppm]
528	1	783.9220			43.44				2			17.2			56.5	1	36-48							K.DVFVPDDKEEFVK.A
871	1	733.9940			-71.29				3			25.8			74.0	0	214-234							K.GTLEDQIIQANPALEAFGNAK.T
880	1	1101.0510			-6.24				2			26.0			70.9	0	214-234							K.GTLEDQIIQANPALEAFGNAK.T							Deamidated: 6
819	1	740.4690			92.26				2			24.3			56.8	0	258-270							K.LASADIETYLLEK.S							Methyl: 12
872	1	740.4600			80.11				2			25.8			107.1	0	258-270							K.LASADIETYLLEK.S							Methyl: 7
924	1	747.4350			35.44				2			27.0			83.6	0	258-270							K.LASADIETYLLEK.S							Methyl: 7, 12
949	1	747.4570			64.87				2			27.6			54.0	0	258-270							K.LASADIETYLLEK.S							Methyl: 5, 7
774	4	733.4350			57.45				2			23.0			121.9	0	258-270							K.LASADIETYLLEK.S
536	1	374.2800			102.05				2			17.4			33.0	0	273-278							R.VIFQLK.A
734	1	756.4360			57.72				2			21.9			77.3	0	384-397							K.SAYLMGLNSADLLK.G							Oxidation: 5
825	1	748.4500			73.65				2			24.5			102.0	0	384-397							K.SAYLMGLNSADLLK.G
99	1	455.2810			95.66				2			6.9			48.4	0	406-413							K.VGNEYVTK.G
160	1	462.2910			98.92				2			8.4			48.5	0	406-413							K.VGNEYVTK.G							Methyl: 4
728	1	542.8240			123.49				2			21.7			52.9	0	435-442							R.MFNWMVTR.I
609	1	550.0290			129.48				3			19.0			37.6	1	597-610							K.NKDPLNETVVDLYK.K
886	1	1010.5070			16.58				2			26.1			82.6	0	616-633							K.MLSSLFANYAGFDTPIEK.G							Oxidation: 1
933	1	1003.0360			51.06				2			27.2			36.9	0	616-633							K.MLSSLFANYAGFDTPIEK.G							Deamidated: 8
266	1	473.3320			159.75				3			11.0			43.9	1	640-652							K.KGSSFQTVSALHR.E
747	3	870.9520			-17.90				2			22.3			76.5	0	724-739							R.ILNPAAIPEGQFIDSR.K
741	3	623.4000			108.65				2			22.1			98.8	0	953-963							R.DIDDLELTLAK.V
837	1	630.4260			136.27				2			24.8			84.5	0	953-963							R.DIDDLELTLAK.V							Methyl: 6
912	1	830.9610			41.22				2			26.7			75.7	0	977-991							K.NLTEEMAGLDEIIAK.L							Methyl: 4
926	1	830.9660			47.24				2			27.0			74.1	0	977-991							K.NLTEEMAGLDEIIAK.L							Methyl: 11
895	1	823.9400			25.58				2			26.3			99.2	0	977-991							K.NLTEEMAGLDEIIAK.L
582	1	769.6260			-87.57				3			18.4			42.9	1	1061-1079							K.LTQESIMDLENDKQQLDER.L							Deamidated: 3, 15
613	1	581.8670			121.70				2			19.0			61.3	0	1084-1093							K.DFELNALNAR.I
360	1	729.9030			37.86				2			13.2			89.0	0	1094-1106							R.IEDEQALGSQLQK.K
319	1	509.8170			119.27				2			12.2			31.0	0	1142-1149							R.ELEEISER.L							Methyl: 3
332	1	509.8170			119.27				2			12.6			32.3	0	1142-1149							R.ELEEISER.L							Methyl: 7
729	1	623.0720			131.55				3			21.7			39.7	0	1177-1193							R.DLEEATLQHEATAAALR.K							Methyl: 3, 4
764	1	623.4120			150.73				3			22.7			43.9	0	1177-1193							R.DLEEATLQHEATAAALR.K							Methyl: 4, 10; Deamidated: 8
722	1	926.9980			26.32				2			21.5			105.3	0	1177-1193							R.DLEEATLQHEATAAALR.K							Methyl: 10
659	1	926.9820			9.06				2			20.0			119.0	0	1177-1193							R.DLEEATLQHEATAAALR.K							Methyl: 4
594	1	919.9840			19.81				2			18.6			123.0	0	1177-1193							R.DLEEATLQHEATAAALR.K
874	1	881.4670			18.62				2			25.8			70.7	0	1226-1240							K.LELDDVTSNMEQIIK.A							Methyl: 2
141	1	510.2960			71.64				2			7.9			49.4	0	1269-1277							R.SVNDLTSQR.A
155	1	573.8240			57.32				2			8.3			37.9	0	1280-1289							K.LQTENGELSR.Q
161	1	574.3190			62.48				2			8.5			38.1	0	1280-1289							K.LQTENGELSR.Q							Deamidated: 5
331	1	576.3590			71.79				2			12.6			52.2	0	1327-1337							K.NALAHALQSAR.H
294	1	483.8310			110.37				2			11.7			51.0	0	1329-1337							A.LAHALQSAR.H
208	1	471.7760			104.45				2			9.6			38.2	0	1338-1344							R.HDCDLLR.E							Propionamide: 3
258	2	530.8000			71.30				2			10.9			49.8	0	1364-1372							K.ANSEVAQWR.T
136	2	612.8470			52.90				2			7.8			60.8	1	1373-1382							R.TKYETDAIQR.T
149	1	498.2730			59.68				2			8.2			52.8	0	1375-1382							K.YETDAIQR.T
410	1	743.9050			43.25				2			14.6			102.0	0	1397-1410							R.LQDAEEAVEAVNAK.C
878	1	851.9230			4.17				2			25.9			100.2	0	1421-1434							R.LQNEIEDLMVDVER.S
101	2	530.3300			69.23				2			6.9			53.5	1	1435-1445							R.SNAAAAALDKK.Q
552	1	462.8300			161.05				2			17.8			44.8	0	1476-1483							R.SLSTELFK.L
460	1	545.8630			118.71				2			15.6			41.6	0	1561-1569							R.AQLEFNQIK.A
467	1	767.4010			12.53				2			15.8			94.3	0	1593-1606							R.VVDSLQTSLDAETR.S
584	1	774.4180			24.26				2			18.4			100.7	0	1593-1606							R.VVDSLQTSLDAETR.S							Methyl: 12
428	1	637.3430			31.74				2			14.9			62.3	0	1652-1662							K.DTQIQLDDAVR.A
856	1	728.4400			63.52				2			25.4			76.6	0	1678-1689							R.NNLLQAELEELR.A							Methyl: 9
899	1	728.4660			99.22				2			26.4			65.3	0	1678-1689							R.NNLLQAELEELR.A							Methyl: 10
844	1	721.4220			50.04				2			25.0			91.5	0	1678-1689							R.NNLLQAELEELR.A
430	1	709.4050			60.48				2			15.0			84.7	0	1701-1712							K.LAEQELIETSER.V
426	1	575.0490			105.94				3			14.9			60.8	0	1713-1727							R.VQLLHSQNTSLINQK.K
493	1	550.6940			125.53				3			16.4			61.7	2	1757-1771							K.KAITDAAMMAEELKK.E
344	1	555.9680			20.65				3			12.8			58.4	2	1757-1771							K.KAITDAAMMAEELKK.E							Oxidation: 9
669	1	697.3320			-9.64				2			20.3			54.5	0	1758-1770							K.AITDAAMMAEELK.K
748	1	704.4250			111.39				2			22.3			69.1	0	1758-1770							K.AITDAAMMAEELK.K							Methyl: 11
798	1	711.3840			41.65				2			23.8			66.1	0	1758-1770							K.AITDAAMMAEELK.K							Methyl: 10, 11
441	1	720.3860			61.83				2			15.2			54.1	0	1758-1770							K.AITDAAMMAEELK.K							Oxidation: 7, 8; Methyl: 11
624	1	768.4280			44.21				2			19.3			75.1	1	1758-1771							K.AITDAAMMAEELKK.E							Methyl: 10
518	1	769.4230			51.13				2			17.0			83.7	1	1758-1771							K.AITDAAMMAEELKK.E							Oxidation: 7
564	1	761.4020			20.75				2			18.0			76.6	1	1758-1771							K.AITDAAMMAEELKK.E
61	2	593.2770			-2.30				2			5.8			63.0	0	1772-1781							K.EQDTSAHLER.M
436	3	565.3660			101.53				2			15.1			85.2	0	1797-1806							R.LDEAEQIALK.G
535	2	572.3860			121.56				2			17.3			48.5	0	1797-1806							R.LDEAEQIALK.G							Methyl: 3
370	1	656.3720			99.36				2			13.5			39.8	0	1849-1858							K.ELTYQTEEDR.K							Methyl: 7, 8
281	1	649.3380			60.12				2			11.4			36.4	0	1849-1858							K.ELTYQTEEDR.K							Methyl: 7
200	1	642.3220			48.05				2			9.4			56.1	0	1849-1858							K.ELTYQTEEDR.K
621	1	656.9550			90.76				2			19.2			67.0	1	1864-1874							R.LQDLVDKLQLK.V
215	1	838.3800			-14.45				2			9.8			64.2	0	1881-1895							R.QAEEAEEQANTNLSK.F							Methyl: 7
109	2	537.8210			85.67				2			7.1			69.7	0	1910-1919							R.ADIAESQVNK.L
192	1	544.8290			84.89				2			9.2			59.0	0	1910-1919							R.ADIAESQVNK.L							Methyl: 5
Protein 6:							PREDICTED: LOW QUALITY PROTEIN: myosin-3 [Ovis aries]
Accession:							gi|426237623|ref|XP_004012757.1|														Score:						4808.32
Database:							NRplus_Oa_Jan2013														MW [kDa]:						222.4
Seq. Coverage [%]:							0.155														pI:						5.73551
																					No. of Peptides:						76
Modification(s):								Oxidation, Propionamide, Methyl, Deamidated
Cmpd.	No. of Cmpds.	m/z meas.			Δ				z			Rt [min]			Score	P	Range							Sequence							Modification
					m/z [ppm]
1042	1	839.7390			-39.42				3			31.5			45.3	1	213-235							K.MRGTLEDQIISANPLLEAFGNAK .T							Methyl: 6, 7; Deamidated: 13
774	4	733.4350			57.45				2			23.0			121.9	0	259-271							K.LASADIETYLLEK.S
819	1	740.4690			92.26				2			24.3			56.8	0	259-271							K.LASADIETYLLEK.S							Methyl: 12
872	1	740.4600			80.11				2			25.8			107.1	0	259-271							K.LASADIETYLLEK.S							Methyl: 7
924	1	747.4350			35.44				2			27.0			83.6	0	259-271							K.LASADIETYLLEK.S							Methyl: 7, 12
949	1	747.4570			64.87				2			27.6			54.0	0	259-271							K.LASADIETYLLEK.S							Methyl: 5, 7
82	1	601.2910			21.38				3			6.3			39.2	1	369-384							K.QREEQAEPDGTEVADK.T
123	1	759.3210			-16.77				2			7.5			48.0	0	371-384							R.EEQAEPDGTEVADK.T
225	1	773.3800			39.59				2			10.0			72.2	0	371-384							R.EEQAEPDGTEVADK.T							Methyl: 2, 10
251	1	773.3680			24.07				2			10.6			47.1	0	371-384							R.EEQAEPDGTEVADK.T							Methyl: 2, 5
165	2	766.3300			-15.08				2			8.6			60.5	0	371-384							R.EEQAEPDGTEVADK.T							Methyl: 2
160	1	462.2910			98.92				2			8.4			48.5	0	407-414							K.VGNEYVTK.G							Methyl: 4
99	1	455.2810			95.66				2			6.9			48.4	0	407-414							K.VGNEYVTK.G
95	4	480.2970			74.01				2			6.7			45.9	0	444-451							R.INQQLDTK.L
133	1	494.3100			87.92				2			7.7			46.8	0	553-560							K.LYDQHLGK.S							Methyl: 3
682	1	714.4280			59.20				2			20.6			65.2	1	641-653							K.KGSSFQTVSALFR.E
800	1	650.8990			105.66				2			23.8			53.6	0	642-653							K.GSSFQTVSALFR.E							Deamidated: 5
776	2	650.3970			90.37				2			23.1			65.3	0	642-653							K.GSSFQTVSALFR.E
541	1	765.9520			52.54				2			17.5			58.5	0	746-758							K.LLASIDIDHTQYK.F							Methyl: 8
337	2	407.8290			122.40				2			12.6			38.3	1	782-788							R.LAKLITR.T
287	1	355.2510			175.35				2			11.5			32.5	0	821-826							R.AFMNVK.H
282	1	686.3180			0.31				2			11.5			51.9	1	849-859							K.EMATMKEEFQK.T
598	1	687.4240			64.36				2			18.7			63.1	1	951-962							K.KDIDDLELTLAK.V
837	1	630.4260			136.27				2			24.8			84.5	0	952-962							K.DIDDLELTLAK.V							Methyl: 6
741	3	623.4000			108.65				2			22.1			98.8	0	952-962							K.DIDDLELTLAK.V
55	1	429.3030			91.31				2			5.5			34.1	1	1107-1113							K.IKELQAR.I
551	3	744.8860			39.14				2			17.8			70.6	0	1114-1125							R.IEELEEEIEAER.A
657	3	751.8940			39.01				2			20.0			74.4	0	1114-1125							R.IEELEEEIEAER.A							Methyl: 7
684	2	758.9140			54.70				2			20.7			54.3	0	1114-1125							R.IEELEEEIEAER.A							Methyl: 6, 7
630	1	751.8710			8.42				2			19.4			70.3	0	1114-1125							R.IEELEEEIEAER.A							Methyl: 5
653	2	758.9150			56.01				2			19.9			60.3	0	1114-1125							R.IEELEEEIEAER.A							Methyl: 3, 5
765	1	765.9560			98.82				2			22.8			38.5	0	1114-1125							R.IEELEEEIEAER.A							Methyl: 2, 3, 5
672	1	955.4820			16.60				2			20.3			43.0	0	1190-1206							K.HADSVAELGEQIDNLQR.V							Methyl: 10; Deamidated: 11
697	1	641.7010			68.47				3			20.9			57.0	0	1190-1206							K.HADSVAELGEQIDNLQR.V							Methyl: 7, 10
646	1	948.4510			-7.72				2			19.7			66.4	0	1190-1206							K.HADSVAELGEQIDNLQR.V							Deamidated: 14
500	2	632.4070			148.19				3			16.6			85.9	0	1190-1206							K.HADSVAELGEQIDNLQR.V
652	1	681.9130			67.73				2			19.9			47.1	0	1300-1310							K.QAFTQQIEELK.R							Methyl: 8, 9
334	1	563.3450			72.45				2			12.6			53.6	0	1321-1331							K.SALAHALQSAR.H							Deamidated: 8
292	1	562.8580			81.41				2			11.6			49.9	0	1321-1331							K.SALAHALQSAR.H
294	1	483.8310			110.37				2			11.7			51.0	0	1323-1331							A.LAHALQSAR.H
208	1	471.7760			104.45				2			9.6			38.2	0	1332-1338							R.HDCDLLR.E							Propionamide: 3
258	2	530.8000			71.30				2			10.9			49.8	0	1358-1366							K.ANSEVAQWR.T
136	2	612.8470			52.90				2			7.8			60.8	1	1367-1376							R.TKYETDAIQR.T
149	1	498.2730			59.68				2			8.2			52.8	0	1369-1376							K.YETDAIQR.T
552	1	462.8300			161.05				2			17.8			44.8	0	1470-1477							R.SLSTELFK.L
742	1	777.9690			45.56				2			22.1			81.8	1	1671-1683							R.RANLLQAEIEELR.A
836	2	699.9320			70.01				2			24.7			77.4	0	1672-1683							R.ANLLQAEIEELR.A
865	1	700.4280			75.66				2			25.6			62.0	0	1672-1683							R.ANLLQAEIEELR.A							Deamidated: 5
1016	1	706.9490			82.30				2			29.9			92.9	0	1672-1683							R.ANLLQAEIEELR.A							Methyl: 7
854	1	706.9540			89.37				2			25.3			90.4	0	1672-1683							R.ANLLQAEIEELR.A							Methyl: 9
889	2	706.9520			86.54				2			26.2			82.0	0	1672-1683							R.ANLLQAEIEELR.A							Methyl: 10
920	1	707.4330			70.92				2			26.8			47.0	0	1672-1683							R.ANLLQAEIEELR.A							Methyl: 7; Deamidated: 5
887	2	713.9300			43.92				2			26.1			61.0	0	1672-1683							R.ANLLQAEIEELR.A							Methyl: 9, 10
1049	1	776.4500			49.51				3			32.2			35.9	1	1672-1691							R.ANLLQAEIEELRATLEQTER.S
64	3	474.2650			45.83				2			5.8			49.2	0	1684-1691							R.ATLEQTER.S
406	1	751.3890			-9.94				2			14.4			96.7	1	1694-1706							R.KIAEQELLDASER.X
476	1	758.4330			37.85				2			16.0			73.9	1	1694-1706							R.KIAEQELLDASER.X							Methyl: 12
693	1	701.4140			70.38				2			20.8			59.9	0	1695-1706							K.IAEQELLDASER.X							Methyl: 3, 11
583	1	701.4190			77.51				2			18.4			77.8	0	1695-1706							K.IAEQELLDASER.X							Methyl: 5, 11
532	1	694.4010			63.64				2			17.3			96.6	0	1695-1706							K.IAEQELLDASER.X							Methyl: 11
608	1	694.3920			50.68				2			18.9			92.7	0	1695-1706							K.IAEQELLDASER.X							Methyl: 3
513	1	694.3810			34.83				2			16.8			65.4	0	1695-1706							K.IAEQELLDASER.X							Methyl: 5
462	1	687.3700			30.57				2			15.7			82.6	0	1695-1706							K.IAEQELLDASER.X
493	1	550.6940			125.53				3			16.4			61.7	2	1750-1764							K.KAITDAAMMAEELKK.E
344	1	555.9680			20.65				3			12.8			58.4	2	1750-1764							K.KAITDAAMMAEELKK.E							Oxidation: 9
669	1	697.3320			-9.64				2			20.3			54.5	0	1751-1763							K.AITDAAMMAEELK.K
748	1	704.4250			111.39				2			22.3			69.1	0	1751-1763							K.AITDAAMMAEELK.K							Methyl: 11
798	1	711.3840			41.65				2			23.8			66.1	0	1751-1763							K.AITDAAMMAEELK.K							Methyl: 10, 11
441	1	720.3860			61.83				2			15.2			54.1	0	1751-1763							K.AITDAAMMAEELK.K							Oxidation: 7, 8; Methyl: 11
624	1	768.4280			44.21				2			19.3			75.1	1	1751-1764							K.AITDAAMMAEELKK.E							Methyl: 10
518	1	769.4230			51.13				2			17.0			83.7	1	1751-1764							K.AITDAAMMAEELKK.E							Oxidation: 7
564	1	761.4020			20.75				2			18.0			76.6	1	1751-1764							K.AITDAAMMAEELKK.E
148	1	706.3420			4.78				2			8.1			60.6	1	1842-1852							K.ELTYQSEEDRK.N							Methyl: 7
224	1	713.3770			42.83				2			10.0			54.9	1	1842-1852							K.ELTYQSEEDRK.N							Methyl: 7, 8
192	1	544.8290			84.89				2			9.2			59.0	0	1903-1912							R.ADIAESQVNK.L							Methyl: 5
109	2	537.8210			85.67				2			7.1			69.7	0	1903-1912							R.ADIAESQVNK.L
Protein 7:							PREDICTED: LOW QUALITY PROTEIN: filamin-C, partial [Ovis aries]
Accession:							gi|426228471|ref|XP_004008328.1|														Score:						3054.06
Database:							NRplus_Oa_Jan2013														MW [kDa]:						275
Seq. Coverage [%]:							0.216														pI:						5.8404
																					No. of Peptides:						49
Modification(s):								Oxidation, Propionamide, Methyl, Deamidated
Cmpd.	No. of Cmpds.	m/z meas.			Δ				z			Rt [min]			Score	P	Range							Sequence							Modification
					m/z [ppm]
1010	1	613.9660			124.51				2			29.6			66.0	0	30-40							R.LIALLEVLSQK.R
593	1	486.3560			141.32				2			18.6			56.7	0	125-132							R.LLGWIQNK.V
680	2	649.9280			97.85				2			20.5			32.5	0	133-143							K.VPQLPITNFNR.D
614	1	673.9130			56.43				2			19.0			59.2	0	310-321							K.VTVLFAGQNIER.S
677	1	832.9040			3.53				2			20.4			106.7	0	322-337							R.SPFEVNVGMALGDANK.V							Oxidation: 9
478	1	825.4060			12.58				2			16.0			43.7	0	519-533							R.SPFEVQVSPEAGMQK.V							Oxidation: 13
459	1	650.3770			59.62				2			15.6			65.9	0	536-548							R.AWGPGLETGQVGK.S
232	1	527.2950			92.93				2			10.2			47.1	0	785-793							K.NDNDTFTVK.Y
446	1	572.0580			120.08				3			15.3			41.3	0	841-856							R.TGVEVGKPTHFTVLTK.G
846	1	791.9690			29.55				2			25.0			95.4	0	915-929							K.SPFVVNVAPPLDLSK.V
151	1	529.3200			89.02				2			8.2			64.5	0	953-963							R.GAGGQGQLDVR.M
187	1	642.8560			39.26				2			9.1			89.3	0	976-988							K.LEPGGGAETQAVR.Y
702	1	730.4280			47.65				2			21.0			63.4	0	1035-1049							K.GGLVGTPAPFSIDTK.G
306	1	652.3850			39.10				2			11.9			32.7	0	1180-1192							K.VSGPGVEPHGVLR.E
420	1	634.3250			20.69				2			14.8			74.0	0	1193-1203							R.EVTTEFTVDAR.S
195	1	376.7320			83.61				2			9.3			41.2	0	1242-1247							R.FTVETR.G
565	1	792.9250			12.58				2			18.1			99.5	0	1248-1265							R.GAGTGGLGLAIEGPSEAK.M
635	1	799.9110			-14.82				2			19.5			64.0	0	1248-1265							R.GAGTGGLGLAIEGPSEAK.M							Methyl: 16
374	1	790.3680			-15.56				2			13.7			63.1	0	1332-1345							R.VPQTFTVDCSQAGR.A							Propionamide: 9
795	1	1001.6080			37.73				2			23.7			82.2	0	1346-1365							R.APLQVAVLGPTGVAEPVEVR.D
829	1	1008.5790			0.95				2			24.5			91.6	0	1346-1365							R.APLQVAVLGPTGVAEPVEVR.D							Methyl: 18
209	1	496.2850			78.98				2			9.6			56.8	0	1390-1397							K.YADQEVPR.S							Methyl: 5
940	1	1171.1050			-0.30				2			27.4			34.8	0	1415-1438							R.ASGPGLNASGIPASLPVEFTIDA R.D							Deamidated: 7
712	1	707.8870			72.73				2			21.3			34.3	0	1487-1498							K.YGGDEIPYSPFR.I							Methyl: 5
656	1	700.8670			56.09				2			20.0			55.5	0	1487-1498							K.YGGDEIPYSPFR.I
916	1	788.4050			24.93				3			26.8			47.9	0	1694-1714							K.YDGNHIPGSPLQFYVDAINSR.H
929	1	788.7230			12.23				3			27.1			31.3	0	1694-1714							K.YDGNHIPGSPLQFYVDAINSR.H							Deamidated: 12
499	1	743.8870			19.05				2			16.5			82.7	0	1740-1755							K.DAGEGGLSLAVEGPSK.A
444	1	775.4280			27.04				2			15.2			93.6	0	1808-1822							R.TSQLNVGTSTDVSLK.I
723	2	767.4480			50.07				2			21.5			51.9	0	1823-1836							K.ITESDLSQLTASIR.A
427	1	500.3360			102.47				2			14.9			39.8	0	1854-1862							R.HIGISFTPK.E
475	1	643.3900			56.67				2			16.0			79.0	0	1885-1897							K.ILVGPSEIGDASK.V
562	1	650.4300			105.53				2			17.9			51.1	0	1885-1897							K.ILVGPSEIGDASK.V							Methyl: 7
823	1	669.4030			97.94				3			24.4			60.5	0	1904-1921							K.GLSEGHTFQVAEFIVDTR.N
670	1	902.4340			-30.45				2			20.3			46.3	0	1997-2013							R.QAPSIATIGSTCDLNLK.I							Propionamide: 12; Deamidated: 1
910	1	838.8540			-71.89				2			26.6			34.9	0	2014-2027							K.IPGNWFQMVSAQER.L							Methyl: 13
714	1	839.9060			2.45				2			21.3			47.7	0	2014-2027							K.IPGNWFQMVSAQER.L							Oxidation: 8
828	1	831.9400			40.29				2			24.5			52.0	0	2014-2027							K.IPGNWFQMVSAQER.L
489	1	913.4170			-10.02				2			16.3			122.8	0	2115-2131							K.TEAAEIVEGEDSAYSVR.F
417	1	785.4240			19.96				2			14.7			46.2	0	2132-2145							R.FVPQEMGPHTVTVK.Y
842	1	745.4200			35.51				2			25.0			94.3	0	2181-2194							R.GVAGVPAEFSIWTR.E
481	1	721.9020			33.37				2			16.1			85.1	0	2195-2210							R.EAGAGGLSIAVEGPSK.A
237	1	539.8550			138.92				2			10.2			43.6	1	2211-2219							K.AEIAFEDRK.D
534	1	645.4190			77.18				2			17.3			81.2	0	2265-2276							R.LTVTSLQETGLK.V
586	1	786.9320			27.86				2			18.4			71.7	0	2277-2291							K.VNQPASFAVQLNGAR.G							Deamidated: 12
548	1	787.4300			35.45				2			17.7			60.8	0	2277-2291							K.VNQPASFAVQLNGAR.G							Deamidated: 2, 3
418	1	594.8560			56.80				2			14.7			60.5	0	2496-2507							R.GPGLSQAFVGQK.N
362	1	543.8450			91.70				2			13.3			56.7	0	2545-2553							R.VYNVTYTVK.E
556	1	653.3690			91.63				2			17.9			51.0	0	2564-2575							K.WGDESVPGSPFK.V
Protein 8:							PREDICTED: myosin-13 [Ovis aries]
Accession:							gi|426238855|ref|XP_004013356.1|														Score:						2827.05
Database:							NRplus_Oa_Jan2013														MW [kDa]:						223.2
Seq. Coverage [%]:							0.121														pI:						5.56867
																					No. of Peptides:						48
Modification(s):								Oxidation, Propionamide, Methyl, Deamidated
Cmpd.	No. of Cmpds.	m/z meas.			Δ				z			Rt [min]			Score	P	Range							Sequence							Modification
					m/z [ppm]
380	1	752.4020			21.13				2			13.8			79.0	0	165-179							R.DNQSILITGESGAGK.T							Methyl: 1
746	1	770.4500			33.10				2			22.2			98.5	0	186-199							R.VIQYFATIAVTGDK.K							Methyl: 13
924	1	747.4350			35.44				2			27.0			83.6	0	254-266							K.LASADIETYLLEK.S							Methyl: 7, 12
949	1	747.4570			64.87				2			27.6			54.0	0	254-266							K.LASADIETYLLEK.S							Methyl: 5, 7
819	1	740.4690			92.26				2			24.3			56.8	0	254-266							K.LASADIETYLLEK.S							Methyl: 12
872	1	740.4600			80.11				2			25.8			107.1	0	254-266							K.LASADIETYLLEK.S							Methyl: 7
774	4	733.4350			57.45				2			23.0			121.9	0	254-266							K.LASADIETYLLEK.S
665	1	765.9510			100.38				2			20.2			78.3	0	278-289							R.SYHIFYQIMSNK.K
519	1	773.9030			40.61				2			17.0			41.5	0	278-289							R.SYHIFYQIMSNK.K							Oxidation: 9
82	1	601.2910			21.38				3			6.3			39.2	1	364-379							K.QREEQAEPDGTEVADK.A
123	1	759.3210			-16.77				2			7.5			48.0	0	366-379							R.EEQAEPDGTEVADK.A
165	2	766.3300			-15.08				2			8.6			60.5	0	366-379							R.EEQAEPDGTEVADK.A							Methyl: 2
225	1	773.3800			39.59				2			10.0			72.2	0	366-379							R.EEQAEPDGTEVADK.A							Methyl: 2, 10
251	1	773.3680			24.07				2			10.6			47.1	0	366-379							R.EEQAEPDGTEVADK.A							Methyl: 2, 5
160	1	462.2910			98.92				2			8.4			48.5	0	402-409							K.VGNEYVTK.G							Methyl: 4
99	1	455.2810			95.66				2			6.9			48.4	0	402-409							K.VGNEYVTK.G
95	4	480.2970			74.01				2			6.7			45.9	0	439-446							R.INQQLDTK.Q
133	1	494.3100			87.92				2			7.7			46.8	0	548-555							K.LYDQHLGK.S							Methyl: 3
474	1	435.3190			176.90				2			15.9			32.5	0	711-717							R.ILYADFK.Q
719	1	721.9220			88.01				2			21.4			37.8	0	807-817							R.DSIFCIQYNIR.S							Propionamide: 5
55	1	429.3030			91.31				2			5.5			34.1	1	1106-1112							K.IKELQAR.T
319	1	509.8170			119.27				2			12.2			31.0	0	1140-1147							R.ELEEISER.L							Methyl: 3
332	1	509.8170			119.27				2			12.6			32.3	0	1140-1147							R.ELEEISER.L							Methyl: 7
646	1	948.4510			-7.72				2			19.7			66.4	0	1194-1210							K.HADSVAELGEQIDNLQR.V							Deamidated: 14
500	2	632.4070			148.19				3			16.6			85.9	0	1194-1210							K.HADSVAELGEQIDNLQR.V
672	1	955.4820			16.60				2			20.3			43.0	0	1194-1210							K.HADSVAELGEQIDNLQR.V							Methyl: 10; Deamidated: 11
697	1	641.7010			68.47				3			20.9			57.0	0	1194-1210							K.HADSVAELGEQIDNLQR.V							Methyl: 7, 10
331	1	576.3590			71.79				2			12.6			52.2	0	1325-1335							K.NALAHALQSAR.H
294	1	483.8310			110.37				2			11.7			51.0	0	1327-1335							A.LAHALQSAR.H
208	1	471.7760			104.45				2			9.6			38.2	0	1336-1342							R.HDCDLLR.E							Propionamide: 3
258	2	530.8000			71.30				2			10.9			49.8	0	1362-1370							K.ANSEVAQWR.T
136	2	612.8470			52.90				2			7.8			60.8	1	1371-1380							R.TKYETDAIQR.T
149	1	498.2730			59.68				2			8.2			52.8	0	1373-1380							K.YETDAIQR.T
299	1	488.3160			135.11				2			11.8			30.0	0	1667-1674							K.EQLAMVER.R
344	1	555.9680			20.65				3			12.8			58.4	2	1755-1769							K.KAITDAAMMAEELKK.E							Oxidation: 9
493	1	550.6940			125.53				3			16.4			61.7	2	1755-1769							K.KAITDAAMMAEELKK.E
669	1	697.3320			-9.64				2			20.3			54.5	0	1756-1768							K.AITDAAMMAEELK.K
798	1	711.3840			41.65				2			23.8			66.1	0	1756-1768							K.AITDAAMMAEELK.K							Methyl: 10, 11
441	1	720.3860			61.83				2			15.2			54.1	0	1756-1768							K.AITDAAMMAEELK.K							Oxidation: 7, 8; Methyl: 11
748	1	704.4250			111.39				2			22.3			69.1	0	1756-1768							K.AITDAAMMAEELK.K							Methyl: 11
624	1	768.4280			44.21				2			19.3			75.1	1	1756-1769							K.AITDAAMMAEELKK.E							Methyl: 10
564	1	761.4020			20.75				2			18.0			76.6	1	1756-1769							K.AITDAAMMAEELKK.E
518	1	769.4230			51.13				2			17.0			83.7	1	1756-1769							K.AITDAAMMAEELKK.E							Oxidation: 7
61	2	593.2770			-2.30				2			5.8			63.0	0	1770-1779							K.EQDTSAHLER.M
452	2	635.9220			78.79				2			15.5			72.5	1	1862-1872							R.LQDLVDKLQAK.V
454	1	579.3620			55.46				2			15.5			31.4	1	1863-1872							L.QDLVDKLQAK.V
109	2	537.8210			85.67				2			7.1			69.7	0	1908-1917							R.ADIAESQVNK.L
192	1	544.8290			84.89				2			9.2			59.0	0	1908-1917							R.ADIAESQVNK.L							Methyl: 5
Protein 9:							PREDICTED: nebulin [Ovis aries]
Accession:							gi|426221104|ref|XP_004004751.1|														Score:						1542.33
Database:							NRplus_Oa_Jan2013														MW [kDa]:						772.7
Seq. Coverage [%]:							0.053														pI:						9.15626
																					No. of Peptides:						30
Modification(s):								Oxidation, Methyl
Cmpd.	No. of Cmpds.	m/z meas.			Δ				z			Rt [min]			Score	P	Range							Sequence							Modification
					m/z [ppm]
660	1	774.4600			52.41				2			20.1			54.8	0	988-1001							K.FTSIEDAPIIVQSK.I
851	1	795.9500			25.19				2			25.2			48.8	0	1023-1036							K.YSLPADLPQFIQAK.V
925	1	749.4620			57.09				2			27.0			31.7	0	1197-1210							K.GIGWIPIGSLEVEK.V
279	1	677.3660			57.58				2			11.4			50.2	0	1390-1401							K.MAQDVATNVNYK.Q
751	1	817.9560			38.07				2			22.5			56.1	0	1511-1524							K.YTLDPDVPQFIQAK.V
227	1	551.8520			140.64				2			10.0			41.8	1	1808-1816							R.DIASDYKYK.Q
876	1	530.0600			148.65				3			25.8			34.4	0	1999-2012							K.VHIMPDIPQIILAK.A
661	1	715.3990			40.92				2			20.1			37.9	0	2173-2186							K.GLGWSPAGSLEVEK.A
708	1	773.9350			33.32				2			21.2			97.4	0	2278-2292							K.GYDLPVDAISVQAAK.A
1014	2	731.9450			58.28				2			29.8			64.8	0	2352-2365							K.FSSPVDMLGVVLAK.K
787	1	722.4270			68.46				2			23.5			59.4	0	2416-2429							K.GIGWSPLGSLEAEK.N
971	1	769.9460			57.82				2			28.2			52.6	0	2694-2707							K.FSSLMDSIPMVLAK.N
884	1	777.9120			16.78				2			26.1			32.6	0	2694-2707							K.FSSLMDSIPMVLAK.N							Oxidation: 10
852	1	735.4320			38.66				2			25.2			36.4	0	2902-2915							K.GIGWVPIGSLDVEK.C
832	1	769.4410			41.53				2			24.6			87.8	0	2937-2950							K.FTSVTDSLEQVLAK.N
445	1	492.8580			138.30				2			15.3			35.2	0	3012-3021							R.SDAIPIVAAK.A
423	1	665.3350			23.00				2			14.8			32.5	0	3127-3137							Q.AYDLQSDNIYK.S
432	1	672.3300			3.68				2			15.0			39.8	0	3127-3137							Q.AYDLQSDNIYK.S							Methyl: 7
843	1	713.4830			104.22				2			25.0			75.8	0	3145-3158							R.GIGWVPIGSVDVVK.C
524	1	632.8750			70.74				2			17.1			58.0	0	3162-3172							R.AAEILSDNLYR.Q
813	1	767.4680			73.51				2			24.2			33.1	0	3180-3193							K.FTSVPDSLEQVLAK.N
367	1	707.9000			50.47				2			13.4			68.6	1	3612-3623							R.KAYDLQSDAIYK.A
443	1	643.8600			67.11				2			15.2			62.7	0	3613-3623							K.AYDLQSDAIYK.A
615	1	451.8270			192.24				2			19.1			42.2	0	3624-3630							K.ADLEWLR.G
979	1	753.4460			54.09				2			28.4			67.3	0	3810-3823							K.FSSPVDMLGILQAK.K
408	1	729.3740			9.35				2			14.5			46.7	1	4339-4350							R.KAYDLQSDNIYK.A
329	1	544.2950			70.98				2			12.5			38.4	0	4464-4472							K.AYGYTLDER.Y
542	1	716.9280			30.77				2			17.5			62.6	0	4888-4900							K.LVTDTPVYVQAVK.S
809	1	780.9410			30.68				2			24.0			47.3	0	5167-5180							K.SIFTSVPDTPDLIR.A
679	1	699.7040			-0.02				3			20.5			45.8	0	6055-6073							K.ANFTSVVDTPEIIHAQQVK.N
Protein 10:							PREDICTED: titin [Ovis aries]
Accession:							gi|426220782|ref|XP_004004591.1|														Score:						898.18
Database:							NRplus_Oa_Jan2013														MW [kDa]:						3812.6
Seq. Coverage [%]:							0.006														pI:						5.9361
																					No. of Peptides:						18
Cmpd.	No. of Cmpds.	m/z meas.			Δ				z			Rt [min]			Score	P	Range							Sequence							Modification
					m/z [ppm]
919	1	866.9900			14.27				2			26.8			74.6	0	2159-2173							K.QLITFTQELQDVVAK.E
618	1	703.4230			64.90				2			19.1			59.2	0	9170-9182							R.VAGSQPISVAWYK.N
725	1	661.9250			100.03				2			21.6			52.4	0	9351-9361							K.LFFVSEPQSIR.V
1004	1	566.4520			193.79				2			29.4			47.1	0	9502-9511							R.GLLQAFELLK.E
346	1	450.2680			-2.41				2			12.9			40.4	0	10370-10377							K.VSITVPQR.V
839	1	518.9480			193.69				2			24.9			63.6	0	12189-12198							K.IVPGVIGLLR.A
623	1	641.3700			46.93				2			19.3			58.1	0	12589-12599							K.VLEADPYFTVK.L
1021	1	609.4130			66.02				3			30.1			41.3	1	12766-12781							K.VKELPLIFITPLSDIK.V
1052	1	800.0280			67.72				2			32.9			66.4	0	12768-12781							K.ELPLIFITPLSDIK.V
681	1	720.3860			16.00				2			20.5			31.4	0	12942-12954							K.LTVLEGDPYFTGK.L
605	1	729.8920			22.78				2			18.8			71.3	0	13654-13666							K.SAANLIVEEEDLR.I
581	1	742.8820			12.61				2			18.3			41.2	0	17313-17325							K.VTGLIEGSDYQFR.V
633	1	738.0630			-10.28				3			19.5			32.3	0	18120-18141							R.VIAVNAAGESDPAHVPEPVLVK. D
642	1	627.4220			146.86				2			19.6			54.3	0	19291-19300							R.LIEGNEYIFR.V
685	1	772.4180			-5.12				2			20.7			43.6	0	20399-20413							K.YGVGDPILTEPAIAK.N
905	1	896.9430			-16.08				2			26.5			48.0	0	22131-22146							R.QTDSTTWAELATTVIR.T
717	1	520.8630			135.58				2			21.4			41.2	0	32110-32118							R.YTVVNLFGK.T
802	1	610.7530			124.70				3			23.9			31.6	0	32616-32630							R.LLERPPEFTLPLYNK.T
Protein 11:							PREDICTED: LOW QUALITY PROTEIN: filamin-A [Ovis aries]
Accession:							gi|426258196|ref|XP_004022704.1|														Score:						325.14
Database:							NRplus_Oa_Jan2013														MW [kDa]:						278.7
Seq. Coverage [%]:							0.021														pI:						5.8231
																					No. of Peptides:						6
Modification(s):								Methyl
Cmpd.	No. of Cmpds.	m/z meas.			Δ				z			Rt [min]			Score	P	Range							Sequence							Modification
					m/z [ppm]
157	1	504.3100			85.13				2			8.4			43.6	0	18-25							K.IQQNTFTR.W
1010	1	613.9660			124.51				2			29.6			66.0	0	51-61							R.LIALLEVLSQK.K
951	1	759.9080			-4.94				2			27.6			70.5	0	78-90							Q.LENVSVALEFLDR.E							Methyl: 12
593	1	486.3560			141.32				2			18.6			56.7	0	146-153							R.LLGWIQNK.L
195	1	376.7320			83.61				2			9.3			41.2	0	278-283							E.FTVETR.S
232	1	527.2950			92.93				2			10.2			47.1	0	811-819							R.NDNDTFTVK.Y
Protein 12:							PREDICTED: sarcoplasmic/endoplasmic reticulum calcium ATPase 1 isoform 1 [Ovis aries]
Accession:							gi|426254493|ref|XP_004020912.1|														Score:						318.77
Database:							NRplus_Oa_Jan2013														MW [kDa]:						109.3
Seq. Coverage [%]:							0.054														pI:						5.14794
																					No. of Peptides:						4
Cmpd.	No. of Cmpds.	m/z meas.			Δ				z			Rt [min]			Score	P	Range							Sequence							Modification
					m/z [ppm]
645	1	787.9270			-10.70				2			19.7			99.1	0	175-189							R.VDQSILTGESVSVIK.H
671	1	781.4440			31.21				2			20.3			104.5	0	437-451							K.VGEATETALTTLVEK.M
589	1	666.8880			94.25				2			18.5			57.2	0	656-666							R.EFDDLPLAEQR.E
1028	1	705.4820			67.57				2			30.7			58.0	0	972-984							K.ISLPVIGIDEILK.F
Protein 13:							PREDICTED: ankyrin repeat and MYND domain-containing protein 2 [Ovis aries]
Accession:							gi|426227425|ref|XP_004007818.1|														Score:						55.74
Database:							NRplus_Oa_Jan2013														MW [kDa]:						49.4
Seq. Coverage [%]:							0.025														pI:						5.99832
																					No. of Peptides:						1
Cmpd.	No. of Cmpds.	m/z meas.			Δ				z			Rt [min]			Score	P	Range							Sequence							Modification
					m/z [ppm]
496	1	636.3780			-63.62				2			16.5			55.7	2	242-252							N.KLDTLIKSLLK.G
ProteinScape 3.0														Printed:					2013-11-16													1	/		1

## Sheet: Myo4-2
						Protein Report
Project Info
Name:							167305 - Combifoods - Robert Yu PhD														Date:						2012-02-07
Sample Info & Protocols																						Date:						2012-08-15
Name:							GeLC-MS/MS - (Coopworth 48 h PM_pooled)
Note:							Samples from LU
Search Result Info
Search Result											Location														Search Engine	Database								Ident. Compounds
0.6Da_MethylDE_nrplus_Oa_Jan2013_std_8_1pep_Ama_Acry_CID_2 mis_cleav-ESI._2013-11-15 19:36:12											/167305 - Combifoods - Robert Yu PhD/"GeLC-MS/MS - (Coopworth 48 h PM_pooled)"/The duplicates - pellet_SDS-soluble/Myo-4-2_1in2_FA_lon_4pre_Tray02-A2_01_777.mgf														Mascot, 2.4.0	NRplus_Oa_Jan2013, NRplus_Oa_Jan2013_20130829.fasta								433/1009
Protein 1:							PREDICTED: myosin-1 [Ovis aries]
Accession:							gi|426237619|ref|XP_004012755.1|														Score:						13428.7
Database:							NRplus_Oa_Jan2013														MW [kDa]:						222.5
Seq. Coverage [%]:							0.444														pI:						5.48736
																					No. of Peptides:						198
Modification(s):								Oxidation, Propionamide, Methyl, Deamidated
Cmpd.	No. of Cmpds.	m/z meas.			Δ				z			Rt [min]			Score	P	Range							Sequence							Modification
					m/z [ppm]
139	1	630.8540			33.64				2			8.8			48.6	0	25-35							R.IEAQNKPFDAK.T
318	1	482.3120			105.91				2			13.0			55.0	0	36-44							K.TSVFVADPK.E
329	1	489.3230			110.88				2			13.3			54.2	0	36-44							K.TSVFVADPK.E							Methyl: 7
477	1	651.3300			25.54				2			16.9			43.0	0	74-84							K.EDQVFPMNPPK.F
312	1	659.3080			-4.28				2			12.9			36.1	0	74-84							K.EDQVFPMNPPK.F							Oxidation: 7
770	1	777.4610			36.89				2			23.9			101.6	0	192-205							R.VIQYFATIAVTGEK.K							Methyl: 13
999	1	820.7630			12.41				3			31.7			91.5	0	215-237							K.MQGTLEDQIISANPLLEAFGNAK .T
990	2	826.1080			28.50				3			31.1			117.4	0	215-237							K.MQGTLEDQIISANPLLEAFGNAK .T							Oxidation: 1
1000	1	830.7680			14.04				3			31.7			69.2	0	215-237							K.MQGTLEDQIISANPLLEAFGNAK .T							Oxidation: 1; Methyl: 17
917	1	747.4480			52.83				2			27.9			43.9	0	261-273							K.LASADIETYLLEK.S							Methyl: 5, 7
764	1	740.4330			43.64				2			23.8			61.7	0	261-273							K.LASADIETYLLEK.S							Methyl: 5
746	4	733.4290			49.27				2			23.3			121.9	0	261-273							K.LASADIETYLLEK.S
795	1	740.4630			84.16				2			24.5			81.7	0	261-273							K.LASADIETYLLEK.S							Methyl: 12
845	2	740.4250			32.83				2			26.0			102.4	0	261-273							K.LASADIETYLLEK.S							Methyl: 7
640	1	765.8840			12.90				2			20.6			78.3	0	285-296							R.SYHIFYQIMSNK.K
238	1	660.3490			9.91				2			11.1			66.9	0	355-366							K.LTGAVMHYGNLK.F							Oxidation: 6
360	1	652.3970			79.72				2			14.1			70.6	0	355-366							K.LTGAVMHYGNLK.F
362	1	595.8240			35.30				2			14.2			44.8	0	356-366							L.TGAVMHYGNLK.F
361	1	545.3090			54.79				2			14.2			41.6	0	357-366							T.GAVMHYGNLK.F
185	1	610.6150			-11.32				3			10.0			39.3	1	371-386							K.QREEQAEPDGTEVADK.A							Methyl: 7, 12
123	1	605.9730			37.91				3			8.4			33.7	1	371-386							K.QREEQAEPDGTEVADK.A							Methyl: 12
202	1	773.3580			11.14				2			10.3			50.9	0	373-386							R.EEQAEPDGTEVADK.A							Methyl: 2, 10
224	1	773.3590			12.44				2			10.8			38.5	0	373-386							R.EEQAEPDGTEVADK.A							Methyl: 2, 5
153	1	766.3250			-21.61				2			9.1			71.1	0	373-386							R.EEQAEPDGTEVADK.A							Methyl: 2
111	1	759.2760			-76.03				2			8.0			53.3	0	373-386							R.EEQAEPDGTEVADK.A
727	4	738.9330			35.90				2			22.8			87.2	0	387-400							K.AAYLQGLNSADLLK.A
186	1	447.2770			82.75				2			10.0			49.9	0	409-416							K.VGNEFVTK.G
274	1	454.2940			101.67				2			12.0			50.2	0	409-416							K.VGNEFVTK.G							Methyl: 4
784	1	831.9480			11.42				2			24.2			68.9	0	417-432							K.GQTVEQVYNAVGALAK.A							Methyl: 5; Deamidated: 6
757	1	824.9410			12.51				2			23.6			81.5	0	417-432							K.GQTVEQVYNAVGALAK.A							Deamidated: 2
744	2	824.9530			27.06				2			23.2			79.1	0	417-432							K.GQTVEQVYNAVGALAK.A							Deamidated: 6
718	2	824.4490			12.53				2			22.5			96.6	0	417-432							K.GQTVEQVYNAVGALAK.A
747	1	831.4620			18.65				2			23.3			116.5	0	417-432							K.GQTVEQVYNAVGALAK.A							Methyl: 5
769	1	550.3480			132.66				2			23.9			44.7	0	438-445							K.MFLWMVTR.I							Oxidation: 1
874	3	542.3550			142.84				2			26.8			55.0	0	438-445							K.MFLWMVTR.I
745	4	550.3520			139.93				2			23.2			48.9	0	438-445							K.MFLWMVTR.I							Oxidation: 5
660	1	558.3320			106.66				2			21.0			34.4	0	438-445							K.MFLWMVTR.I							Oxidation: 1, 5
103	1	480.8090			115.52				2			7.9			41.4	0	446-453							R.INQQLDTK.Q							Deamidated: 2
76	2	480.2970			74.01				2			7.2			46.0	0	446-453							R.INQQLDTK.Q
99	1	670.8520			-23.38				2			7.7			56.8	1	446-456							R.INQQLDTKQPR.Q
191	1	501.3360			122.95				2			10.1			37.5	0	555-562							K.LYEQHLGK.S							Methyl: 3
862	2	934.9620			-11.84				2			26.5			117.5	0	619-638							K.TLAFLFSGAASAEAEGGGAK.K							Methyl: 13
803	5	927.9830			19.13				2			24.7			137.3	0	619-638							K.TLAFLFSGAASAEAEGGGAK.K
654	1	714.4200			48.00				2			20.9			77.8	1	644-656							K.KGSSFQTVSALFR.E
748	2	650.3970			90.37				2			23.3			82.5	0	645-656							K.GSSFQTVSALFR.E
553	1	582.3600			85.38				3			18.6			74.6	0	684-698							K.TPGAMEHELVLHQLR.C							Methyl: 6
372	1	516.2980			56.64				2			14.4			32.9	0	699-707							R.CNGVLEGIR.I							Propionamide: 1
447	1	435.2770			80.41				2			16.2			32.7	0	717-723							R.ILYADFK.Q
698	2	721.8890			42.30				2			21.9			64.2	0	813-823							R.ESIFCIQYNVR.A							Propionamide: 5
266	1	355.2360			133.12				2			11.9			32.9	0	824-829							R.AFMNVK.H
390	1	677.6510			16.68				3			14.9			46.4	2	846-862							K.SAETEKEMANMKEEFEK.T
230	1	475.2890			71.99				2			11.0			43.1	0	881-888							K.MVTLTQEK.N
335	1	482.3160			110.71				2			13.4			36.6	0	881-888							K.MVTLTQEK.N							Methyl: 7
32	1	437.7790			58.78				2			6.1			41.1	1	923-929							K.IKEVTER.A
429	1	788.3820			11.60				2			15.7			82.3	0	930-943							R.AEDEEEINAELTAK.K							Methyl: 2
376	1	781.3590			-7.72				2			14.5			92.9	0	930-943							R.AEDEEEINAELTAK.K
485	1	795.4020			26.80				2			17.1			94.9	0	930-943							R.AEDEEEINAELTAK.K							Methyl: 2, 6
888	1	637.3990			80.14				2			27.1			55.3	0	957-967							K.DIDDLELTLAK.V							Methyl: 4, 6
708	5	623.3730			65.33				2			22.1			98.1	0	957-967							K.DIDDLELTLAK.V
816	1	630.4220			129.93				2			25.1			93.2	0	957-967							K.DIDDLELTLAK.V							Methyl: 6
802	1	824.9290			24.79				2			24.7			84.7	0	981-995							K.NLTEEMAGLDETIAK.L							Methyl: 5
457	1	825.8930			-6.28				2			16.4			86.6	0	981-995							K.NLTEEMAGLDETIAK.L							Oxidation: 6
707	2	817.9260			30.90				2			22.1			116.0	0	981-995							K.NLTEEMAGLDETIAK.L
830	1	831.9310			17.58				2			25.6			75.7	0	981-995							K.NLTEEMAGLDETIAK.L							Methyl: 5, 11
810	1	831.9500			40.42				2			24.9			88.4	0	981-995							K.NLTEEMAGLDETIAK.L							Methyl: 4, 5
756	1	831.9330			19.98				2			23.6			73.5	0	981-995							K.NLTEEMAGLDETIAK.L							Methyl: 4, 11
572	1	739.7270			18.90				3			19.0			59.0	2	1029-1047							K.TKLEQQVDDLEGSLEQEKK.L
284	1	751.6660			-10.66				3			12.2			48.0	1	1065-1083							K.LAQESTMDIENDKQQLDEK.L							Oxidation: 7; Deamidated: 3, 15
403	1	750.3650			9.00				3			15.2			55.8	1	1065-1083							K.LAQESTMDIENDKQQLDEK.L							Methyl: 10
322	1	755.6930			4.12				3			13.1			58.2	1	1065-1083							K.LAQESTMDIENDKQQLDEK.L							Oxidation: 7; Methyl: 18
421	1	613.8220			52.59				2			15.5			50.4	0	1088-1097							K.EFEMSNLQSK.I							Methyl: 3
165	1	614.7890			15.69				2			9.5			53.9	0	1088-1097							K.EFEMSNLQSK.I							Oxidation: 4
375	1	606.8250			71.04				2			14.5			57.7	0	1088-1097							K.EFEMSNLQSK.I
344	1	759.8790			2.56				2			13.7			80.8	0	1098-1110							K.IEDEQALGMQLQK.K							Oxidation: 9
445	1	751.8990			25.80				2			16.2			84.6	0	1098-1110							K.IEDEQALGMQLQK.K
474	1	752.4060			45.71				2			16.8			50.1	0	1098-1110							K.IEDEQALGMQLQK.K							Deamidated: 10
543	1	758.9020			19.21				2			18.4			42.6	0	1098-1110							K.IEDEQALGMQLQK.K							Methyl: 4
493	1	758.9000			16.57				2			17.3			101.7	0	1098-1110							K.IEDEQALGMQLQK.K							Methyl: 2
392	1	766.8840			-1.15				2			14.9			94.2	0	1098-1110							K.IEDEQALGMQLQK.K							Oxidation: 9; Methyl: 2
71	1	429.2760			28.42				2			7.0			36.2	1	1112-1118							K.IKELQAR.I
622	2	751.8870			29.70				2			20.1			77.3	0	1119-1130							R.IEELEEEIEAER.A							Methyl: 7
581	1	751.8760			15.07				2			19.2			64.5	0	1119-1130							R.IEELEEEIEAER.A							Methyl: 2
505	1	744.8660			12.29				2			17.6			54.4	0	1119-1130							R.IEELEEEIEAER.A
567	1	751.8780			17.73				2			18.9			58.4	0	1119-1130							R.IEELEEEIEAER.A							Methyl: 9
597	1	751.8870			29.70				2			19.6			55.4	0	1119-1130							R.IEELEEEIEAER.A							Methyl: 5
648	2	758.8850			16.48				2			20.7			62.2	0	1119-1130							R.IEELEEEIEAER.A							Methyl: 3, 5
735	1	765.9030			29.62				2			22.9			33.2	0	1119-1130							R.IEELEEEIEAER.A							Methyl: 2, 3, 5
311	1	509.8180			121.23				2			12.8			35.7	0	1146-1153							R.ELEEISER.L							Methyl: 7
247	2	839.8940			-8.64				2			11.4			112.4	0	1154-1169							R.LEEAGGATSAQIEMNK.K							Oxidation: 14; Methyl: 2
198	1	832.8800			-16.13				2			10.2			109.8	0	1154-1169							R.LEEAGGATSAQIEMNK.K							Oxidation: 14
301	1	824.8930			-3.61				2			12.7			97.8	0	1154-1169							R.LEEAGGATSAQIEMNK.K
341	1	831.8990			-5.77				2			13.7			97.5	0	1154-1169							R.LEEAGGATSAQIEMNK.K							Methyl: 2
647	1	618.3590			66.05				3			20.7			37.2	0	1181-1197							R.DLEEATLQHEATAAALR.K							Methyl: 3
634	1	926.9490			-26.54				2			20.4			95.6	0	1181-1197							R.DLEEATLQHEATAAALR.K							Methyl: 4
691	1	926.9710			-2.81				2			21.8			114.8	0	1181-1197							R.DLEEATLQHEATAAALR.K							Methyl: 10
565	1	919.9860			21.98				2			18.9			132.9	0	1181-1197							R.DLEEATLQHEATAAALR.K
490	1	656.3610			24.99				3			17.2			44.0	1	1181-1198							R.DLEEATLQHEATAAALRK.K
438	1	849.8860			5.09				2			15.9			118.5	0	1226-1240							K.MEIDDLASNMETVSK.A							Oxidation: 10
509	1	849.8710			-12.56				2			17.7			122.7	0	1226-1240							K.MEIDDLASNMETVSK.A							Oxidation: 1
319	1	857.8510			-32.80				2			13.0			117.9	0	1226-1240							K.MEIDDLASNMETVSK.A							Oxidation: 1, 10
630	1	841.8910			8.05				2			20.4			118.5	0	1226-1240							K.MEIDDLASNMETVSK.A
666	1	849.0150			144.84				2			21.1			94.9	0	1226-1240							K.MEIDDLASNMETVSK.A							Methyl: 2
701	1	848.9200			32.93				2			22.0			118.6	0	1226-1240							K.MEIDDLASNMETVSK.A							Methyl: 11
657	1	602.3250			-3.31				2			20.9			31.9	0	1251-1260							R.TLEDQLSELK.T							Methyl: 3, 8
512	2	588.3400			48.71				2			17.8			58.1	0	1251-1260							R.TLEDQLSELK.T
300	1	537.3210			37.01				2			12.5			63.2	0	1269-1277							R.LINDLTTQR.A
193	2	577.3040			45.33				2			10.2			50.4	0	1280-1289							R.LQTESGEFSR.Q
268	1	584.3010			26.25				2			11.9			48.4	0	1280-1289							R.LQTESGEFSR.Q							Methyl: 7
258	1	584.3110			43.37				2			11.6			49.5	0	1280-1289							R.LQTESGEFSR.Q							Methyl: 4
357	1	591.3400			78.67				2			14.0			46.5	0	1280-1289							R.LQTESGEFSR.Q							Methyl: 4, 7
482	1	801.4020			-32.82				2			16.9			86.3	1	1290-1303							R.QLDEKDALVSQLSR.G
368	1	494.8210			93.52				2			14.3			46.6	0	1295-1303							K.DALVSQLSR.G
557	1	674.8740			22.24				2			18.6			63.6	0	1306-1316							K.QAFTQQIEELK.R							Methyl: 9
317	1	563.3230			33.40				2			13.0			38.9	0	1327-1337							K.SALAHALQSAR.H							Deamidated: 8
270	1	375.5800			96.19				3			12.0			47.1	0	1327-1337							K.SALAHALQSAR.H
271	1	519.3370			78.64				2			12.0			50.3	0	1328-1337							S.ALAHALQSAR.H
267	1	483.8150			77.29				2			11.9			41.7	0	1329-1337							A.LAHALQSAR.H
190	1	471.7670			85.37				2			10.1			30.3	0	1338-1344							R.HDCDLLR.E							Propionamide: 3
237	2	530.7890			50.58				2			11.1			47.4	0	1364-1372							K.ANSEVAQWR.T
122	2	612.8260			18.63				2			8.3			60.8	1	1373-1382							R.TKYETDAIQR.T
136	1	498.2750			63.70				2			8.7			52.8	0	1375-1382							K.YETDAIQR.T
44	1	538.8010			44.29				2			6.3			46.8	1	1383-1391							R.TEELEEAKK.K
183	1	776.8950			14.51				2			9.9			106.5	0	1397-1410							R.LQDAEEHVEAVNAK.C
256	1	783.9820			115.38				2			11.6			63.3	0	1397-1410							R.LQDAEEHVEAVNAK.C							Methyl: 5
241	1	522.9690			74.34				3			11.3			46.9	0	1397-1410							R.LQDAEEHVEAVNAK.C							Methyl: 6
853	2	858.9200			-8.47				2			26.3			100.4	0	1421-1434							R.LQNEVEDLMIDVER.T							Methyl: 6
925	1	858.9500			26.46				2			28.1			55.6	0	1421-1434							R.LQNEVEDLMIDVER.T							Methyl: 11
962	1	865.9590			27.60				2			29.5			76.7	0	1421-1434							R.LQNEVEDLMIDVER.T							Methyl: 6, 13
961	1	577.6650			67.82				3			29.4			41.8	0	1421-1434							R.LQNEVEDLMIDVER.T							Methyl: 7, 13
807	3	851.9590			46.42				2			24.9			107.6	0	1421-1434							R.LQNEVEDLMIDVER.T
641	1	860.9880			101.14				2			20.6			60.4	0	1421-1434							R.LQNEVEDLMIDVER.T							Oxidation: 9; Deamidated: 2, 3
625	1	859.9170			0.11				2			20.2			96.3	0	1421-1434							R.LQNEVEDLMIDVER.T							Oxidation: 9
913	2	858.9410			15.98				2			27.7			94.3	0	1421-1434							R.LQNEVEDLMIDVER.T							Methyl: 13
157	1	524.7790			39.59				2			9.2			45.1	0	1435-1444							R.TNAACAALDK.K							Propionamide: 5
114	1	588.8480			71.83				2			8.1			52.6	1	1435-1445							R.TNAACAALDKK.Q							Propionamide: 5
602	1	684.0560			35.06				3			19.7			47.9	2	1484-1500							K.IKNAYEESLDQLETLKR.E
677	1	827.4070			12.89				2			21.4			63.9	0	1486-1499							K.NAYEESLDQLETLK.R							Deamidated: 1
767	1	834.4240			23.78				2			23.8			33.8	0	1486-1499							K.NAYEESLDQLETLK.R							Methyl: 11; Deamidated: 1
600	1	904.9630			8.97				2			19.6			118.8	1	1486-1500							K.NAYEESLDQLETLKR.E
967	1	986.9880			-6.82				2			29.7			91.0	0	1504-1521							K.NLQQEISDLTEQIAEGGK.R
977	1	663.0140			14.89				3			30.2			44.9	0	1504-1521							K.NLQQEISDLTEQIAEGGK.R							Methyl: 11
922	1	710.3900			33.85				3			28.0			34.6	1	1504-1522							K.NLQQEISDLTEQIAEGGKR.I
880	1	724.0670			79.11				3			26.9			35.3	0	1538-1557							K.SEIQAALEEAEASLEHEEGK.I
890	3	728.7310			67.79				3			27.2			53.5	0	1538-1557							K.SEIQAALEEAEASLEHEEGK.I							Methyl: 8
950	1	728.7270			62.30				3			28.9			40.0	0	1538-1557							K.SEIQAALEEAEASLEHEEGK.I							Methyl: 2
935	1	733.3830			40.24				3			28.3			36.4	0	1538-1557							K.SEIQAALEEAEASLEHEEGK.I							Methyl: 8, 9
528	1	549.8810			93.65				2			18.1			43.5	0	1561-1569							R.IQLELNQVK.S							Methyl: 4
492	2	542.8650			79.80				2			17.3			56.3	0	1561-1569							R.IQLELNQVK.S
260	1	477.6770			194.82				3			11.7			40.0	1	1576-1587							K.IAEKDEEIDQLK.R
196	1	573.2930			-0.85				2			10.2			41.2	1	1580-1588							K.DEEIDQLKR.N
354	1	797.3950			2.42				2			14.0			90.3	0	1593-1606							R.VVESMQSTLDAEIR.S							Oxidation: 5
561	2	789.4310			44.83				2			18.7			96.0	0	1593-1606							R.VVESMQSTLDAEIR.S
609	1	796.4060			3.22				2			19.8			86.2	0	1593-1606							R.VVESMQSTLDAEIR.S							Methyl: 3
675	1	796.4140			13.26				2			21.3			83.2	0	1593-1606							R.VVESMQSTLDAEIR.S							Methyl: 12
275	1	488.2920			85.95				2			12.1			30.9	0	1669-1676							K.EQLAMVER.R
712	1	519.0060			92.25				3			22.3			64.2	1	1677-1689							R.RANLLQAEIEELR.A
732	1	523.6920			118.38				3			22.9			71.1	1	1677-1689							R.RANLLQAEIEELR.A							Methyl: 10
882	3	713.9380			55.12				2			27.0			71.1	0	1678-1689							R.ANLLQAEIEELR.A							Methyl: 9, 10
1005	1	713.9220			32.71				2			32.7			58.0	0	1678-1689							R.ANLLQAEIEELR.A							Methyl: 7, 10
987	1	713.9390			56.52				2			30.7			48.0	0	1678-1689							R.ANLLQAEIEELR.A							Methyl: 7, 9
976	2	706.9070			22.88				2			30.2			99.9	0	1678-1689							R.ANLLQAEIEELR.A							Methyl: 7
817	2	699.9140			44.30				2			25.1			90.2	0	1678-1689							R.ANLLQAEIEELR.A
839	1	700.4280			75.66				2			25.8			60.7	0	1678-1689							R.ANLLQAEIEELR.A							Deamidated: 5
831	1	706.9370			65.32				2			25.6			95.0	0	1678-1689							R.ANLLQAEIEELR.A							Methyl: 9
858	2	706.9290			54.01				2			26.5			90.6	0	1678-1689							R.ANLLQAEIEELR.A							Methyl: 10
69	1	474.2610			37.40				2			6.9			46.9	0	1690-1697							R.ATLEQTER.S
383	1	751.4110			19.34				2			14.6			88.3	1	1700-1712							R.KIAEQELLDASER.V
451	1	506.0040			129.22				3			16.3			38.3	1	1700-1712							R.KIAEQELLDASER.V							Methyl: 12
437	1	758.4370			43.12				2			15.9			48.4	1	1700-1712							R.KIAEQELLDASER.V							Methyl: 6
659	1	701.4110			66.10				2			21.0			63.5	0	1701-1712							K.IAEQELLDASER.V							Methyl: 3, 11
563	1	701.3940			41.86				2			18.7			69.8	0	1701-1712							K.IAEQELLDASER.V							Methyl: 5, 11
442	2	687.3520			4.38				2			16.0			92.8	0	1701-1712							K.IAEQELLDASER.V
506	1	694.3780			30.51				2			17.6			90.3	0	1701-1712							K.IAEQELLDASER.V							Methyl: 11
579	1	694.3740			24.75				2			19.1			94.8	0	1701-1712							K.IAEQELLDASER.V							Methyl: 3
483	1	694.3660			13.23				2			17.0			93.1	0	1701-1712							K.IAEQELLDASER.V							Methyl: 5
455	1	570.6970			71.26				3			16.4			73.5	0	1713-1727							R.VQLLHTQNTSLINTK.K
321	1	555.9780			38.64				3			13.1			56.5	2	1757-1771							K.KAITDAAMMAEELKK.E							Oxidation: 9
467	1	550.6940			125.53				3			16.7			53.2	2	1757-1771							K.KAITDAAMMAEELKK.E
774	1	711.4020			66.96				2			24.0			81.2	0	1758-1770							K.AITDAAMMAEELK.K							Methyl: 10, 11
702	1	704.3970			71.63				2			22.1			82.7	0	1758-1770							K.AITDAAMMAEELK.K							Methyl: 10
536	1	761.4090			29.94				2			18.2			86.6	1	1758-1771							K.AITDAAMMAEELKK.E
489	1	769.3820			-2.16				2			17.2			67.6	1	1758-1771							K.AITDAAMMAEELKK.E							Oxidation: 7
52	1	593.2930			24.67				2			6.5			67.9	0	1772-1781							K.EQDTSAHLER.M
263	1	572.6950			103.73				3			11.8			33.4	2	1819-1832							R.VRELEAEVESEQKR.N							Methyl: 9
259	1	649.3310			49.34				2			11.6			36.6	0	1849-1858							K.ELTYQTEEDR.K							Methyl: 7
179	1	642.3240			51.16				2			9.8			35.5	0	1849-1858							K.ELTYQTEEDR.K
469	1	636.3600			-6.14				2			16.7			53.2	1	1864-1874							R.LQDLVDKLQAK.V							Deamidated: 2
425	2	635.9010			45.76				2			15.7			67.1	1	1864-1874							R.LQDLVDKLQAK.V
161	1	838.3740			-21.60				2			9.4			100.9	0	1881-1895							R.QAEEAEEQSNVNLSK.F
239	1	845.8600			-37.77				2			11.2			72.1	0	1881-1895							R.QAEEAEEQSNVNLSK.F							Methyl: 7; Deamidated: 1
282	1	852.3640			-51.34				2			12.2			67.4	0	1881-1895							R.QAEEAEEQSNVNLSK.F							Methyl: 4, 6
295	1	852.4060			-2.07				2			12.5			89.4	0	1881-1895							R.QAEEAEEQSNVNLSK.F							Methyl: 4, 7
232	1	845.3850			-17.67				2			11.0			90.0	0	1881-1895							R.QAEEAEEQSNVNLSK.F							Methyl: 7
216	1	845.3830			-20.04				2			10.7			95.0	0	1881-1895							R.QAEEAEEQSNVNLSK.F							Methyl: 3
223	1	698.8250			-19.73				2			10.8			54.2	0	1899-1909							K.LQHELEEAEER.A							Methyl: 9
172	1	691.8260			-7.17				2			9.6			69.6	0	1899-1909							K.LQHELEEAEER.A
102	1	537.7950			37.32				2			7.8			64.1	0	1910-1919							R.ADIAESQVNK.L
169	1	544.8160			61.03				2			9.5			60.4	0	1910-1919							R.ADIAESQVNK.L							Methyl: 5
Protein 2:							PREDICTED: myosin-2 [Ovis aries]
Accession:							gi|426237621|ref|XP_004012756.1|														Score:						9825.55
Database:							NRplus_Oa_Jan2013														MW [kDa]:						222.2
Seq. Coverage [%]:							0.414														pI:						5.69236
																					No. of Peptides:						153
Modification(s):								Oxidation, Propionamide, Methyl, Deamidated
Cmpd.	No. of Cmpds.	m/z meas.			Δ				z			Rt [min]			Score	P	Range							Sequence							Modification
					m/z [ppm]
139	1	630.8540			33.64				2			8.8			48.6	0	25-35							R.IEAQNKPFDAK.T
175	1	488.7820			26.36				2			9.7			59.8	0	64-73							K.TEGGATLTVK.E
477	1	651.3300			25.54				2			16.9			43.0	0	74-84							K.EDQVFPMNPPK.F
312	1	659.3080			-4.28				2			12.9			36.1	0	74-84							K.EDQVFPMNPPK.F							Oxidation: 7
770	1	777.4610			36.89				2			23.9			101.6	0	192-205							R.VIQYFATIAVTGEK.K							Methyl: 13
990	2	826.1080			28.50				3			31.1			117.4	0	213-235							K.MQGTLEDQIISANPLLEAFGNAK .T							Oxidation: 1
999	1	820.7630			12.41				3			31.7			91.5	0	213-235							K.MQGTLEDQIISANPLLEAFGNAK .T
1000	1	830.7680			14.04				3			31.7			69.2	0	213-235							K.MQGTLEDQIISANPLLEAFGNAK .T							Oxidation: 1; Methyl: 17
746	4	733.4290			49.27				2			23.3			121.9	0	259-271							K.LASADIETYLLEK.S
795	1	740.4630			84.16				2			24.5			81.7	0	259-271							K.LASADIETYLLEK.S							Methyl: 12
845	2	740.4250			32.83				2			26.0			102.4	0	259-271							K.LASADIETYLLEK.S							Methyl: 7
764	1	740.4330			43.64				2			23.8			61.7	0	259-271							K.LASADIETYLLEK.S							Methyl: 5
917	1	747.4480			52.83				2			27.9			43.9	0	259-271							K.LASADIETYLLEK.S							Methyl: 5, 7
339	1	645.3850			74.11				2			13.6			62.8	0	353-364							K.LTGGVMHYGNLK.F
185	1	610.6150			-11.32				3			10.0			39.3	1	369-384							K.QREEQAEPDGTEVADK.A							Methyl: 7, 12
123	1	605.9730			37.91				3			8.4			33.7	1	369-384							K.QREEQAEPDGTEVADK.A							Methyl: 12
153	1	766.3250			-21.61				2			9.1			71.1	0	371-384							R.EEQAEPDGTEVADK.A							Methyl: 2
202	1	773.3580			11.14				2			10.3			50.9	0	371-384							R.EEQAEPDGTEVADK.A							Methyl: 2, 10
224	1	773.3590			12.44				2			10.8			38.5	0	371-384							R.EEQAEPDGTEVADK.A							Methyl: 2, 5
111	1	759.2760			-76.03				2			8.0			53.3	0	371-384							R.EEQAEPDGTEVADK.A
727	4	738.9330			35.90				2			22.8			87.2	0	385-398							K.AAYLQGLNSADLLK.A
91	1	455.2720			75.89				2			7.6			50.7	0	407-414							K.VGNEYVTK.G
148	1	462.2740			62.14				2			9.0			44.3	0	407-414							K.VGNEYVTK.G							Methyl: 4
645	1	800.4360			-3.33				2			20.7			102.1	0	415-430							K.GQTVEQVTNAVGALAK.A							Methyl: 5
668	1	793.9220			-1.07				2			21.2			52.3	0	415-430							K.GQTVEQVTNAVGALAK.A							Deamidated: 2
769	1	550.3480			132.66				2			23.9			44.7	0	436-443							K.MFLWMVTR.I							Oxidation: 1
874	3	542.3550			142.84				2			26.8			55.0	0	436-443							K.MFLWMVTR.I
745	4	550.3520			139.93				2			23.2			48.9	0	436-443							K.MFLWMVTR.I							Oxidation: 5
660	1	558.3320			106.66				2			21.0			34.4	0	436-443							K.MFLWMVTR.I							Oxidation: 1, 5
103	1	480.8090			115.52				2			7.9			41.4	0	444-451							R.INQQLDTK.Q							Deamidated: 2
76	2	480.2970			74.01				2			7.2			46.0	0	444-451							R.INQQLDTK.Q
99	1	670.8520			-23.38				2			7.7			56.8	1	444-454							R.INQQLDTKQPR.Q
124	1	487.2860			55.99				2			8.4			34.0	0	553-560							K.LYDQHLGK.S
120	1	494.2970			61.62				2			8.3			48.1	0	553-560							K.LYDQHLGK.S							Methyl: 3
38	1	460.2630			20.78				2			6.2			31.0	0	561-568							K.SANFQKPK.V
527	1	568.6770			70.44				3			18.1			53.8	1	598-612							K.NKDPLNDTVVGLYQK.S
531	1	573.3360			47.40				3			18.1			55.5	1	598-612							K.NKDPLNDTVVGLYQK.S							Methyl: 7
662	1	745.3850			-18.09				2			21.1			33.0	0	600-612							K.DPLNDTVVGLYQK.S							Methyl: 1, 5
743	1	984.0030			0.99				2			23.1			124.4	0	617-636							K.TLALLFSGTPTAESEGSGTK.K
654	1	714.4200			48.00				2			20.9			77.8	1	642-654							K.KGSSFQTVSALFR.E
748	2	650.3970			90.37				2			23.3			82.5	0	643-654							K.GSSFQTVSALFR.E
553	1	582.3600			85.38				3			18.6			74.6	0	682-696							K.TPGAMEHELVLHQLR.C							Methyl: 6
372	1	516.2980			56.64				2			14.4			32.9	0	697-705							R.CNGVLEGIR.I							Propionamide: 1
447	1	435.2770			80.41				2			16.2			32.7	0	715-721							R.ILYADFK.Q
518	1	852.9380			-6.78				2			17.9			68.4	0	726-741							K.VLNASAIPEGQYIDSK.K
456	1	611.6790			25.72				3			16.4			51.8	1	726-742							K.VLNASAIPEGQYIDSKK.A
266	1	355.2360			133.12				2			11.9			32.9	0	822-827							R.AFMNVK.H
257	1	686.3660			70.25				2			11.6			52.7	1	850-860							K.EMATMKEEFQK.I
32	1	437.7790			58.78				2			6.1			41.1	1	921-927							K.IKEVTER.A
376	1	781.3590			-7.72				2			14.5			92.9	0	928-941							R.AEDEEEINAELTAK.K
429	1	788.3820			11.60				2			15.7			82.3	0	928-941							R.AEDEEEINAELTAK.K							Methyl: 2
485	1	795.4020			26.80				2			17.1			94.9	0	928-941							R.AEDEEEINAELTAK.K							Methyl: 2, 6
888	1	637.3990			80.14				2			27.1			55.3	0	955-965							K.DIDDLELTLAK.V							Methyl: 4, 6
816	1	630.4220			129.93				2			25.1			93.2	0	955-965							K.DIDDLELTLAK.V							Methyl: 6
708	5	623.3730			65.33				2			22.1			98.1	0	955-965							K.DIDDLELTLAK.V
457	1	825.8930			-6.28				2			16.4			86.6	0	979-993							K.NLTEEMAGLDETIAK.L							Oxidation: 6
707	2	817.9260			30.90				2			22.1			116.0	0	979-993							K.NLTEEMAGLDETIAK.L
802	1	824.9290			24.79				2			24.7			84.7	0	979-993							K.NLTEEMAGLDETIAK.L							Methyl: 5
830	1	831.9310			17.58				2			25.6			75.7	0	979-993							K.NLTEEMAGLDETIAK.L							Methyl: 5, 11
810	1	831.9500			40.42				2			24.9			88.4	0	979-993							K.NLTEEMAGLDETIAK.L							Methyl: 4, 5
756	1	831.9330			19.98				2			23.6			73.5	0	979-993							K.NLTEEMAGLDETIAK.L							Methyl: 4, 11
572	1	739.7270			18.90				3			19.0			59.0	2	1027-1045							K.TKLEQQVDDLEGSLEQEKK.L
449	2	597.8270			39.00				2			16.2			58.0	0	1086-1095							K.EFEISNLQSK.I
558	1	750.4250			31.69				2			18.7			46.2	0	1096-1108							K.IEDEQALGIQLQK.K							Methyl: 2; Deamidated: 12
71	1	429.2760			28.42				2			7.0			36.2	1	1110-1116							K.IKELQAR.I
505	1	744.8660			12.29				2			17.6			54.4	0	1117-1128							R.IEELEEEIEAER.A
735	1	765.9030			29.62				2			22.9			33.2	0	1117-1128							R.IEELEEEIEAER.A							Methyl: 2, 3, 5
567	1	751.8780			17.73				2			18.9			58.4	0	1117-1128							R.IEELEEEIEAER.A							Methyl: 9
597	1	751.8870			29.70				2			19.6			55.4	0	1117-1128							R.IEELEEEIEAER.A							Methyl: 5
648	2	758.8850			16.48				2			20.7			62.2	0	1117-1128							R.IEELEEEIEAER.A							Methyl: 3, 5
622	2	751.8870			29.70				2			20.1			77.3	0	1117-1128							R.IEELEEEIEAER.A							Methyl: 7
581	1	751.8760			15.07				2			19.2			64.5	0	1117-1128							R.IEELEEEIEAER.A							Methyl: 2
311	1	509.8180			121.23				2			12.8			35.7	0	1144-1151							R.ELEEISER.L							Methyl: 7
341	1	831.8990			-5.77				2			13.7			97.5	0	1152-1167							R.LEEAGGATSAQIEMNK.K							Methyl: 2
247	2	839.8940			-8.64				2			11.4			112.4	0	1152-1167							R.LEEAGGATSAQIEMNK.K							Oxidation: 14; Methyl: 2
198	1	832.8800			-16.13				2			10.2			109.8	0	1152-1167							R.LEEAGGATSAQIEMNK.K							Oxidation: 14
301	1	824.8930			-3.61				2			12.7			97.8	0	1152-1167							R.LEEAGGATSAQIEMNK.K
676	1	832.9270			25.20				2			21.4			117.9	0	1223-1237							K.MEIDDLASNVETISK.A
570	1	840.8880			-18.39				2			18.9			107.9	0	1223-1237							K.MEIDDLASNVETISK.A							Oxidation: 1
740	1	839.9300			19.25				2			23.0			104.3	0	1223-1237							K.MEIDDLASNVETISK.A							Methyl: 11
441	1	588.3130			2.82				2			16.0			37.4	0	1248-1257							R.TLEDQVSELK.S							Methyl: 8
385	2	581.3420			66.20				2			14.7			67.2	0	1248-1257							R.TLEDQVSELK.S
308	1	522.3280			61.59				2			12.8			69.9	0	1266-1274							R.LINDLTAQR.G
268	1	584.3010			26.25				2			11.9			48.4	0	1277-1286							R.LQTESGEFSR.Q							Methyl: 7
357	1	591.3400			78.67				2			14.0			46.5	0	1277-1286							R.LQTESGEFSR.Q							Methyl: 4, 7
258	1	584.3110			43.37				2			11.6			49.5	0	1277-1286							R.LQTESGEFSR.Q							Methyl: 4
193	2	577.3040			45.33				2			10.2			50.4	0	1277-1286							R.LQTESGEFSR.Q
557	1	674.8740			22.24				2			18.6			63.6	0	1303-1313							K.QAFTQQIEELK.R							Methyl: 9
167	1	569.3500			70.61				2			9.5			47.5	0	1324-1334							K.NALAHGLQSAR.H
190	1	471.7670			85.37				2			10.1			30.3	0	1335-1341							R.HDCDLLR.E							Propionamide: 3
237	2	530.7890			50.58				2			11.1			47.4	0	1361-1369							K.ANSEVAQWR.T
122	2	612.8260			18.63				2			8.3			60.8	1	1370-1379							R.TKYETDAIQR.T
136	1	498.2750			63.70				2			8.7			52.8	0	1372-1379							K.YETDAIQR.T
44	1	538.8010			44.29				2			6.3			46.8	1	1380-1388							R.TEELEEAKK.K
188	1	754.8940			6.87				2			10.0			94.2	0	1394-1407							R.LQAAEEHVEAVNAK.C
157	1	524.7790			39.59				2			9.2			45.1	0	1432-1441							R.TNAACAALDK.K							Propionamide: 5
114	1	588.8480			71.83				2			8.1			52.6	1	1432-1442							R.TNAACAALDKK.Q							Propionamide: 5
677	1	827.4070			12.89				2			21.4			63.9	0	1483-1496							K.NAYEESLDQLETLK.R							Deamidated: 1
767	1	834.4240			23.78				2			23.8			33.8	0	1483-1496							K.NAYEESLDQLETLK.R							Methyl: 11; Deamidated: 1
600	1	904.9630			8.97				2			19.6			118.8	1	1483-1497							K.NAYEESLDQLETLKR.E
967	1	986.9880			-6.82				2			29.7			91.0	0	1501-1518							K.NLQQEISDLTEQIAEGGK.R
977	1	663.0140			14.89				3			30.2			44.9	0	1501-1518							K.NLQQEISDLTEQIAEGGK.R							Methyl: 11
922	1	710.3900			33.85				3			28.0			34.6	1	1501-1519							K.NLQQEISDLTEQIAEGGKR.M
880	1	724.0670			79.11				3			26.9			35.3	0	1535-1554							K.SEIQAALEEAEASLEHEEGK.I
935	1	733.3830			40.24				3			28.3			36.4	0	1535-1554							K.SEIQAALEEAEASLEHEEGK.I							Methyl: 8, 9
890	3	728.7310			67.79				3			27.2			53.5	0	1535-1554							K.SEIQAALEEAEASLEHEEGK.I							Methyl: 8
950	1	728.7270			62.30				3			28.9			40.0	0	1535-1554							K.SEIQAALEEAEASLEHEEGK.I							Methyl: 2
528	1	549.8810			93.65				2			18.1			43.5	0	1558-1566							R.IQLELNQVK.S							Methyl: 4
492	2	542.8650			79.80				2			17.3			56.3	0	1558-1566							R.IQLELNQVK.S
260	1	477.6770			194.82				3			11.7			40.0	1	1573-1584							K.IAEKDEEIDQLK.R
196	1	573.2930			-0.85				2			10.2			41.2	1	1577-1585							K.DEEIDQLKR.N
714	1	811.3960			-4.73				2			22.4			99.1	0	1590-1603							R.VVESMQTMLDAEIR.S
841	1	818.4500			51.73				2			25.9			81.0	0	1590-1603							R.VVESMQTMLDAEIR.S							Methyl: 12
454	1	648.8620			48.14				2			16.4			61.6	0	1649-1659							K.DTQIHLDDALR.G
507	1	656.3800			72.42				3			17.6			31.8	1	1649-1665							K.DTQIHLDDALRGQEDLK.E
275	1	488.2920			85.95				2			12.1			30.9	0	1666-1673							K.EQLAMVER.R
712	1	519.0060			92.25				3			22.3			64.2	1	1674-1686							R.RANLLQAEIEELR.A
732	1	523.6920			118.38				3			22.9			71.1	1	1674-1686							R.RANLLQAEIEELR.A							Methyl: 10
882	3	713.9380			55.12				2			27.0			71.1	0	1675-1686							R.ANLLQAEIEELR.A							Methyl: 9, 10
1005	1	713.9220			32.71				2			32.7			58.0	0	1675-1686							R.ANLLQAEIEELR.A							Methyl: 7, 10
987	1	713.9390			56.52				2			30.7			48.0	0	1675-1686							R.ANLLQAEIEELR.A							Methyl: 7, 9
976	2	706.9070			22.88				2			30.2			99.9	0	1675-1686							R.ANLLQAEIEELR.A							Methyl: 7
839	1	700.4280			75.66				2			25.8			60.7	0	1675-1686							R.ANLLQAEIEELR.A							Deamidated: 5
831	1	706.9370			65.32				2			25.6			95.0	0	1675-1686							R.ANLLQAEIEELR.A							Methyl: 9
858	2	706.9290			54.01				2			26.5			90.6	0	1675-1686							R.ANLLQAEIEELR.A							Methyl: 10
817	2	699.9140			44.30				2			25.1			90.2	0	1675-1686							R.ANLLQAEIEELR.A
69	1	474.2610			37.40				2			6.9			46.9	0	1687-1694							R.ATLEQTER.S
383	1	751.4110			19.34				2			14.6			88.3	1	1697-1709							R.KIAEQELLDASER.V
437	1	758.4370			43.12				2			15.9			48.4	1	1697-1709							R.KIAEQELLDASER.V							Methyl: 6
451	1	506.0040			129.22				3			16.3			38.3	1	1697-1709							R.KIAEQELLDASER.V							Methyl: 12
659	1	701.4110			66.10				2			21.0			63.5	0	1698-1709							K.IAEQELLDASER.V							Methyl: 3, 11
563	1	701.3940			41.86				2			18.7			69.8	0	1698-1709							K.IAEQELLDASER.V							Methyl: 5, 11
506	1	694.3780			30.51				2			17.6			90.3	0	1698-1709							K.IAEQELLDASER.V							Methyl: 11
579	1	694.3740			24.75				2			19.1			94.8	0	1698-1709							K.IAEQELLDASER.V							Methyl: 3
483	1	694.3660			13.23				2			17.0			93.1	0	1698-1709							K.IAEQELLDASER.V							Methyl: 5
442	2	687.3520			4.38				2			16.0			92.8	0	1698-1709							K.IAEQELLDASER.V
455	1	570.6970			71.26				3			16.4			73.5	0	1710-1724							R.VQLLHTQNTSLINTK.K
467	1	550.6940			125.53				3			16.7			53.2	2	1754-1768							K.KAITDAAMMAEELKK.E
321	1	555.9780			38.64				3			13.1			56.5	2	1754-1768							K.KAITDAAMMAEELKK.E							Oxidation: 9
774	1	711.4020			66.96				2			24.0			81.2	0	1755-1767							K.AITDAAMMAEELK.K							Methyl: 10, 11
702	1	704.3970			71.63				2			22.1			82.7	0	1755-1767							K.AITDAAMMAEELK.K							Methyl: 10
489	1	769.3820			-2.16				2			17.2			67.6	1	1755-1768							K.AITDAAMMAEELKK.E							Oxidation: 7
536	1	761.4090			29.94				2			18.2			86.6	1	1755-1768							K.AITDAAMMAEELKK.E
52	1	593.2930			24.67				2			6.5			67.9	0	1769-1778							K.EQDTSAHLER.M
155	1	563.3280			64.20				3			9.2			44.0	2	1816-1829							R.VRELEGEVESEQKR.N
179	1	642.3240			51.16				2			9.8			35.5	0	1846-1855							K.ELTYQTEEDR.K
259	1	649.3310			49.34				2			11.6			36.6	0	1846-1855							K.ELTYQTEEDR.K							Methyl: 7
469	1	636.3600			-6.14				2			16.7			53.2	1	1861-1871							R.LQDLVDKLQAK.V							Deamidated: 2
425	2	635.9010			45.76				2			15.7			67.1	1	1861-1871							R.LQDLVDKLQAK.V
172	1	691.8260			-7.17				2			9.6			69.6	0	1896-1906							K.LQHELEEAEER.A
223	1	698.8250			-19.73				2			10.8			54.2	0	1896-1906							K.LQHELEEAEER.A							Methyl: 9
169	1	544.8160			61.03				2			9.5			60.4	0	1907-1916							R.ADIAESQVNK.L							Methyl: 5
102	1	537.7950			37.32				2			7.8			64.1	0	1907-1916							R.ADIAESQVNK.L
Protein 3:							PREDICTED: myosin-4 isoform 3 [Ovis aries]
Accession:							gi|426237615|ref|XP_004012753.1|														Score:						7951.02
Database:							NRplus_Oa_Jan2013														MW [kDa]:						223.3
Seq. Coverage [%]:							0.317														pI:						5.67687
																					No. of Peptides:						126
Modification(s):								Oxidation, Propionamide, Methyl, Deamidated
Cmpd.	No. of Cmpds.	m/z meas.			Δ				z			Rt [min]			Score	P	Range							Sequence							Modification
					m/z [ppm]
139	1	630.8540			33.64				2			8.8			48.6	0	25-35							R.IEAQNKPFDAK.T
318	1	482.3120			105.91				2			13.0			55.0	0	36-44							K.TSVFVADPK.E
329	1	489.3230			110.88				2			13.3			54.2	0	36-44							K.TSVFVADPK.E							Methyl: 7
477	1	651.3300			25.54				2			16.9			43.0	0	74-84							K.EDQVFPMNPPK.F
312	1	659.3080			-4.28				2			12.9			36.1	0	74-84							K.EDQVFPMNPPK.F							Oxidation: 7
770	1	777.4610			36.89				2			23.9			101.6	0	192-205							R.VIQYFATIAVTGEK.K							Methyl: 13
1000	1	830.7680			14.04				3			31.7			69.2	0	215-237							K.MQGTLEDQIISANPLLEAFGNAK .T							Oxidation: 1; Methyl: 17
990	2	826.1080			28.50				3			31.1			117.4	0	215-237							K.MQGTLEDQIISANPLLEAFGNAK .T							Oxidation: 1
999	1	820.7630			12.41				3			31.7			91.5	0	215-237							K.MQGTLEDQIISANPLLEAFGNAK .T
746	4	733.4290			49.27				2			23.3			121.9	0	261-273							K.LASADIETYLLEK.S
764	1	740.4330			43.64				2			23.8			61.7	0	261-273							K.LASADIETYLLEK.S							Methyl: 5
917	1	747.4480			52.83				2			27.9			43.9	0	261-273							K.LASADIETYLLEK.S							Methyl: 5, 7
795	1	740.4630			84.16				2			24.5			81.7	0	261-273							K.LASADIETYLLEK.S							Methyl: 12
845	2	740.4250			32.83				2			26.0			102.4	0	261-273							K.LASADIETYLLEK.S							Methyl: 7
640	1	765.8840			12.90				2			20.6			78.3	0	285-296							R.SYHIFYQIMSNK.K
238	1	660.3490			9.91				2			11.1			66.9	0	355-366							K.LTGAVMHYGNLK.F							Oxidation: 6
360	1	652.3970			79.72				2			14.1			70.6	0	355-366							K.LTGAVMHYGNLK.F
362	1	595.8240			35.30				2			14.2			44.8	0	356-366							L.TGAVMHYGNLK.F
361	1	545.3090			54.79				2			14.2			41.6	0	357-366							T.GAVMHYGNLK.F
185	1	610.6150			-11.32				3			10.0			39.3	1	371-386							K.QREEQAEPDGTEVADK.A							Methyl: 7, 12
123	1	605.9730			37.91				3			8.4			33.7	1	371-386							K.QREEQAEPDGTEVADK.A							Methyl: 12
202	1	773.3580			11.14				2			10.3			50.9	0	373-386							R.EEQAEPDGTEVADK.A							Methyl: 2, 10
224	1	773.3590			12.44				2			10.8			38.5	0	373-386							R.EEQAEPDGTEVADK.A							Methyl: 2, 5
153	1	766.3250			-21.61				2			9.1			71.1	0	373-386							R.EEQAEPDGTEVADK.A							Methyl: 2
111	1	759.2760			-76.03				2			8.0			53.3	0	373-386							R.EEQAEPDGTEVADK.A
186	1	447.2770			82.75				2			10.0			49.9	0	409-416							K.VGNEFVTK.G
274	1	454.2940			101.67				2			12.0			50.2	0	409-416							K.VGNEFVTK.G							Methyl: 4
874	3	542.3550			142.84				2			26.8			55.0	0	438-445							K.MFLWMVTR.I
745	4	550.3520			139.93				2			23.2			48.9	0	438-445							K.MFLWMVTR.I							Oxidation: 5
660	1	558.3320			106.66				2			21.0			34.4	0	438-445							K.MFLWMVTR.I							Oxidation: 1, 5
769	1	550.3480			132.66				2			23.9			44.7	0	438-445							K.MFLWMVTR.I							Oxidation: 1
103	1	480.8090			115.52				2			7.9			41.4	0	446-453							R.INQQLDTK.Q							Deamidated: 2
76	2	480.2970			74.01				2			7.2			46.0	0	446-453							R.INQQLDTK.Q
99	1	670.8520			-23.38				2			7.7			56.8	1	446-456							R.INQQLDTKQPR.Q
191	1	501.3360			122.95				2			10.1			37.5	0	555-562							K.LYEQHLGK.S							Methyl: 3
654	1	714.4200			48.00				2			20.9			77.8	1	643-655							K.KGSSFQTVSALFR.E
748	2	650.3970			90.37				2			23.3			82.5	0	644-655							K.GSSFQTVSALFR.E
553	1	582.3600			85.38				3			18.6			74.6	0	683-697							K.TPGAMEHELVLHQLR.C							Methyl: 6
372	1	516.2980			56.64				2			14.4			32.9	0	698-706							R.CNGVLEGIR.I							Propionamide: 1
447	1	435.2770			80.41				2			16.2			32.7	0	716-722							R.ILYADFK.Q
975	3	601.3810			78.00				2			30.1			84.5	0	770-780							K.AGLLGILEEMR.D
819	1	609.3840			86.07				2			25.3			75.4	0	770-780							K.AGLLGILEEMR.D							Oxidation: 10
929	1	623.3810			54.21				2			28.2			65.1	0	770-780							K.AGLLGILEEMR.D							Oxidation: 10; Methyl: 8, 9
887	1	616.4000			98.35				2			27.1			73.1	0	770-780							K.AGLLGILEEMR.D							Oxidation: 10; Methyl: 8
870	1	616.4100			114.58				2			26.8			70.6	0	770-780							K.AGLLGILEEMR.D							Oxidation: 10; Methyl: 9
997	1	608.4000			95.47				2			31.5			66.4	0	770-780							K.AGLLGILEEMR.D							Methyl: 8
1006	2	615.4020			84.91				2			32.9			61.4	0	770-780							K.AGLLGILEEMR.D							Methyl: 8, 9
1002	1	608.3870			74.10				2			31.9			70.5	0	770-780							K.AGLLGILEEMR.D							Methyl: 9
797	1	535.3500			124.21				3			24.6			38.9	1	770-783							K.AGLLGILEEMRDEK.L							Oxidation: 10; Methyl: 8
736	1	795.4470			41.73				2			22.9			59.9	1	770-783							K.AGLLGILEEMRDEK.L							Oxidation: 10
921	1	787.4300			17.34				2			28.0			55.4	1	770-783							K.AGLLGILEEMRDEK.L
698	2	721.8890			42.30				2			21.9			64.2	0	812-822							R.ESIFCIQYNVR.A							Propionamide: 5
266	1	355.2360			133.12				2			11.9			32.9	0	823-828							R.AFMNVK.H
390	1	677.6510			16.68				3			14.9			46.4	2	845-861							K.SAETEKEMANMKEEFEK.T
376	1	781.3590			-7.72				2			14.5			92.9	0	929-942							R.AEDEEEINAELTAK.K
429	1	788.3820			11.60				2			15.7			82.3	0	929-942							R.AEDEEEINAELTAK.K							Methyl: 2
485	1	795.4020			26.80				2			17.1			94.9	0	929-942							R.AEDEEEINAELTAK.K							Methyl: 2, 6
888	1	637.3990			80.14				2			27.1			55.3	0	956-966							K.DIDDLELTLAK.V							Methyl: 4, 6
816	1	630.4220			129.93				2			25.1			93.2	0	956-966							K.DIDDLELTLAK.V							Methyl: 6
708	5	623.3730			65.33				2			22.1			98.1	0	956-966							K.DIDDLELTLAK.V
572	1	739.7270			18.90				3			19.0			59.0	2	1028-1046							K.TKLEQQVDDLEGSLEQEKK.L
284	1	751.6660			-10.66				3			12.2			48.0	1	1064-1082							K.LAQESTMDIENDKQQLDEK.L							Oxidation: 7; Deamidated: 3, 15
403	1	750.3650			9.00				3			15.2			55.8	1	1064-1082							K.LAQESTMDIENDKQQLDEK.L							Methyl: 10
322	1	755.6930			4.12				3			13.1			58.2	1	1064-1082							K.LAQESTMDIENDKQQLDEK.L							Oxidation: 7; Methyl: 18
421	1	613.8220			52.59				2			15.5			50.4	0	1087-1096							K.EFEMSNLQSK.I							Methyl: 3
375	1	606.8250			71.04				2			14.5			57.7	0	1087-1096							K.EFEMSNLQSK.I
165	1	614.7890			15.69				2			9.5			53.9	0	1087-1096							K.EFEMSNLQSK.I							Oxidation: 4
493	1	758.9000			16.57				2			17.3			101.7	0	1097-1109							K.IEDEQALGMQLQK.K							Methyl: 2
543	1	758.9020			19.21				2			18.4			42.6	0	1097-1109							K.IEDEQALGMQLQK.K							Methyl: 4
344	1	759.8790			2.56				2			13.7			80.8	0	1097-1109							K.IEDEQALGMQLQK.K							Oxidation: 9
445	1	751.8990			25.80				2			16.2			84.6	0	1097-1109							K.IEDEQALGMQLQK.K
474	1	752.4060			45.71				2			16.8			50.1	0	1097-1109							K.IEDEQALGMQLQK.K							Deamidated: 10
392	1	766.8840			-1.15				2			14.9			94.2	0	1097-1109							K.IEDEQALGMQLQK.K							Oxidation: 9; Methyl: 2
71	1	429.2760			28.42				2			7.0			36.2	1	1111-1117							K.IKELQAR.I
505	1	744.8660			12.29				2			17.6			54.4	0	1118-1129							R.IEELEEEIEAER.A
567	1	751.8780			17.73				2			18.9			58.4	0	1118-1129							R.IEELEEEIEAER.A							Methyl: 9
597	1	751.8870			29.70				2			19.6			55.4	0	1118-1129							R.IEELEEEIEAER.A							Methyl: 5
648	2	758.8850			16.48				2			20.7			62.2	0	1118-1129							R.IEELEEEIEAER.A							Methyl: 3, 5
735	1	765.9030			29.62				2			22.9			33.2	0	1118-1129							R.IEELEEEIEAER.A							Methyl: 2, 3, 5
581	1	751.8760			15.07				2			19.2			64.5	0	1118-1129							R.IEELEEEIEAER.A							Methyl: 2
622	2	751.8870			29.70				2			20.1			77.3	0	1118-1129							R.IEELEEEIEAER.A							Methyl: 7
311	1	509.8180			121.23				2			12.8			35.7	0	1145-1152							R.ELEEISER.L							Methyl: 7
341	1	831.8990			-5.77				2			13.7			97.5	0	1153-1168							R.LEEAGGATSAQIEMNK.K							Methyl: 2
247	2	839.8940			-8.64				2			11.4			112.4	0	1153-1168							R.LEEAGGATSAQIEMNK.K							Oxidation: 14; Methyl: 2
198	1	832.8800			-16.13				2			10.2			109.8	0	1153-1168							R.LEEAGGATSAQIEMNK.K							Oxidation: 14
301	1	824.8930			-3.61				2			12.7			97.8	0	1153-1168							R.LEEAGGATSAQIEMNK.K
565	1	919.9860			21.98				2			18.9			132.9	0	1180-1196							R.DLEEATLQHEATAAALR.K
647	1	618.3590			66.05				3			20.7			37.2	0	1180-1196							R.DLEEATLQHEATAAALR.K							Methyl: 3
634	1	926.9490			-26.54				2			20.4			95.6	0	1180-1196							R.DLEEATLQHEATAAALR.K							Methyl: 4
691	1	926.9710			-2.81				2			21.8			114.8	0	1180-1196							R.DLEEATLQHEATAAALR.K							Methyl: 10
490	1	656.3610			24.99				3			17.2			44.0	1	1180-1197							R.DLEEATLQHEATAAALRK.K
616	1	642.3900			113.93				3			19.9			37.0	0	1199-1215							K.HADSVAELSEQIDNLQR.V
482	1	801.4020			-32.82				2			16.9			86.3	1	1293-1306							R.QLDEKDALVSQLSR.G
368	1	494.8210			93.52				2			14.3			46.6	0	1298-1306							K.DALVSQLSR.G
557	1	674.8740			22.24				2			18.6			63.6	0	1309-1319							K.QAFTQQIEELK.R							Methyl: 9
317	1	563.3230			33.40				2			13.0			38.9	0	1330-1340							K.SALAHALQSAR.H							Deamidated: 8
270	1	375.5800			96.19				3			12.0			47.1	0	1330-1340							K.SALAHALQSAR.H
271	1	519.3370			78.64				2			12.0			50.3	0	1331-1340							S.ALAHALQSAR.H
267	1	483.8150			77.29				2			11.9			41.7	0	1332-1340							A.LAHALQSAR.H
190	1	471.7670			85.37				2			10.1			30.3	0	1341-1347							R.HDCDLLR.E							Propionamide: 3
237	2	530.7890			50.58				2			11.1			47.4	0	1367-1375							K.ANSEVAQWR.T
122	2	612.8260			18.63				2			8.3			60.8	1	1376-1385							R.TKYETDAIQR.T
136	1	498.2750			63.70				2			8.7			52.8	0	1378-1385							K.YETDAIQR.T
44	1	538.8010			44.29				2			6.3			46.8	1	1386-1394							R.TEELEEAKK.K
677	1	827.4070			12.89				2			21.4			63.9	0	1489-1502							K.NAYEESLDQLETLK.R							Deamidated: 1
767	1	834.4240			23.78				2			23.8			33.8	0	1489-1502							K.NAYEESLDQLETLK.R							Methyl: 11; Deamidated: 1
600	1	904.9630			8.97				2			19.6			118.8	1	1489-1503							K.NAYEESLDQLETLKR.E
967	1	986.9880			-6.82				2			29.7			91.0	0	1507-1524							K.NLQQEISDLTEQIAEGGK.H
977	1	663.0140			14.89				3			30.2			44.9	0	1507-1524							K.NLQQEISDLTEQIAEGGK.H							Methyl: 11
528	1	549.8810			93.65				2			18.1			43.5	0	1564-1572							R.IQLELNQVK.S							Methyl: 4
492	2	542.8650			79.80				2			17.3			56.3	0	1564-1572							R.IQLELNQVK.S
260	1	477.6770			194.82				3			11.7			40.0	1	1579-1590							K.IAEKDEEIDQLK.R
196	1	573.2930			-0.85				2			10.2			41.2	1	1583-1591							K.DEEIDQLKR.N
354	1	797.3950			2.42				2			14.0			90.3	0	1596-1609							R.VVESMQSTLDAEIR.S							Oxidation: 5
561	2	789.4310			44.83				2			18.7			96.0	0	1596-1609							R.VVESMQSTLDAEIR.S
609	1	796.4060			3.22				2			19.8			86.2	0	1596-1609							R.VVESMQSTLDAEIR.S							Methyl: 3
675	1	796.4140			13.26				2			21.3			83.2	0	1596-1609							R.VVESMQSTLDAEIR.S							Methyl: 12
275	1	488.2920			85.95				2			12.1			30.9	0	1672-1679							K.EQLAMVER.R
455	1	570.6970			71.26				3			16.4			73.5	0	1716-1730							R.VQLLHTQNTSLINTK.K
52	1	593.2930			24.67				2			6.5			67.9	0	1780-1789							K.EQDTSAHLER.M
179	1	642.3240			51.16				2			9.8			35.5	0	1857-1866							K.ELTYQTEEDR.K
259	1	649.3310			49.34				2			11.6			36.6	0	1857-1866							K.ELTYQTEEDR.K							Methyl: 7
223	1	698.8250			-19.73				2			10.8			54.2	0	1907-1917							K.LQHELEEAEER.A							Methyl: 9
172	1	691.8260			-7.17				2			9.6			69.6	0	1907-1917							K.LQHELEEAEER.A
102	1	537.7950			37.32				2			7.8			64.1	0	1918-1927							R.ADIAESQVNK.L
169	1	544.8160			61.03				2			9.5			60.4	0	1918-1927							R.ADIAESQVNK.L							Methyl: 5
Protein 4:							PREDICTED: LOW QUALITY PROTEIN: myosin-8 [Ovis aries]
Accession:							gi|426237609|ref|XP_004012750.1|														Score:						6542.32
Database:							NRplus_Oa_Jan2013														MW [kDa]:						221.7
Seq. Coverage [%]:							0.271														pI:						5.72131
																					No. of Peptides:						107
Modification(s):								Oxidation, Propionamide, Methyl, Deamidated
Cmpd.	No. of Cmpds.	m/z meas.			Δ				z			Rt [min]			Score	P	Range							Sequence							Modification
					m/z [ppm]
139	1	630.8540			33.64				2			8.8			48.6	0	27-37							R.IEAQNKPFDAK.T
477	1	651.3300			25.54				2			16.9			43.0	0	76-86							R.EDQVFPMNPPK.Y
312	1	659.3080			-4.28				2			12.9			36.1	0	76-86							R.EDQVFPMNPPK.Y							Oxidation: 7
770	1	777.4610			36.89				2			23.9			101.6	0	194-207							R.VIQYFATIAVTGEK.K							Methyl: 13
990	2	826.1080			28.50				3			31.1			117.4	0	215-237							K.MQGTLEDQIISANPLLEAFGNAK .T							Oxidation: 1
999	1	820.7630			12.41				3			31.7			91.5	0	215-237							K.MQGTLEDQIISANPLLEAFGNAK .T
1000	1	830.7680			14.04				3			31.7			69.2	0	215-237							K.MQGTLEDQIISANPLLEAFGNAK .T							Oxidation: 1; Methyl: 17
917	1	747.4480			52.83				2			27.9			43.9	0	261-273							K.LASADIETYLLEK.S							Methyl: 5, 7
764	1	740.4330			43.64				2			23.8			61.7	0	261-273							K.LASADIETYLLEK.S							Methyl: 5
746	4	733.4290			49.27				2			23.3			121.9	0	261-273							K.LASADIETYLLEK.S
795	1	740.4630			84.16				2			24.5			81.7	0	261-273							K.LASADIETYLLEK.S							Methyl: 12
845	2	740.4250			32.83				2			26.0			102.4	0	261-273							K.LASADIETYLLEK.S							Methyl: 7
185	1	610.6150			-11.32				3			10.0			39.3	1	371-386							K.QREEQAEPDGTEVADK.A							Methyl: 7, 12
123	1	605.9730			37.91				3			8.4			33.7	1	371-386							K.QREEQAEPDGTEVADK.A							Methyl: 12
202	1	773.3580			11.14				2			10.3			50.9	0	373-386							R.EEQAEPDGTEVADK.A							Methyl: 2, 10
224	1	773.3590			12.44				2			10.8			38.5	0	373-386							R.EEQAEPDGTEVADK.A							Methyl: 2, 5
153	1	766.3250			-21.61				2			9.1			71.1	0	373-386							R.EEQAEPDGTEVADK.A							Methyl: 2
111	1	759.2760			-76.03				2			8.0			53.3	0	373-386							R.EEQAEPDGTEVADK.A
91	1	455.2720			75.89				2			7.6			50.7	0	409-416							K.VGNEYVTK.G
148	1	462.2740			62.14				2			9.0			44.3	0	409-416							K.VGNEYVTK.G							Methyl: 4
874	3	542.3550			142.84				2			26.8			55.0	0	438-445							K.MFLWMVTR.I
745	4	550.3520			139.93				2			23.2			48.9	0	438-445							K.MFLWMVTR.I							Oxidation: 5
660	1	558.3320			106.66				2			21.0			34.4	0	438-445							K.MFLWMVTR.I							Oxidation: 1, 5
769	1	550.3480			132.66				2			23.9			44.7	0	438-445							K.MFLWMVTR.I							Oxidation: 1
103	1	480.8090			115.52				2			7.9			41.4	0	446-453							R.INQQLDTK.Q							Deamidated: 2
76	2	480.2970			74.01				2			7.2			46.0	0	446-453							R.INQQLDTK.Q
99	1	670.8520			-23.38				2			7.7			56.8	1	446-456							R.INQQLDTKQPR.Q
124	1	487.2860			55.99				2			8.4			34.0	0	555-562							K.LYDQHLGK.S
120	1	494.2970			61.62				2			8.3			48.1	0	555-562							K.LYDQHLGK.S							Methyl: 3
38	1	460.2630			20.78				2			6.2			31.0	0	563-570							K.SANFQKPK.V
527	1	568.6770			70.44				3			18.1			53.8	1	600-614							K.NKDPLNDTVVGLYQK.S
531	1	573.3360			47.40				3			18.1			55.5	1	600-614							K.NKDPLNDTVVGLYQK.S							Methyl: 7
662	1	745.3850			-18.09				2			21.1			33.0	0	602-614							K.DPLNDTVVGLYQK.S							Methyl: 1, 5
654	1	714.4200			48.00				2			20.9			77.8	1	643-655							K.KGSSFQTVSALFR.E
748	2	650.3970			90.37				2			23.3			82.5	0	644-655							K.GSSFQTVSALFR.E
553	1	582.3600			85.38				3			18.6			74.6	0	683-697							K.TPGAMEHELVLHQLR.C							Methyl: 6
372	1	516.2980			56.64				2			14.4			32.9	0	698-706							R.CNGVLEGIR.I							Propionamide: 1
603	2	844.9320			-16.96				2			19.7			81.6	0	727-742							K.VLNASAIPDGQFIDSK.K							Methyl: 9
633	1	845.4340			-5.13				2			20.4			34.0	0	727-742							K.VLNASAIPDGQFIDSK.K							Methyl: 9; Deamidated: 3
533	1	606.3770			74.83				3			18.2			51.0	1	727-743							K.VLNASAIPDGQFIDSKK.A							Methyl: 9
513	1	765.9170			6.85				2			17.8			58.6	0	748-760							K.LLASIDIDHTQYK.F							Methyl: 8
266	1	355.2360			133.12				2			11.9			32.9	0	823-828							R.AFMNVK.H
816	1	630.4220			129.93				2			25.1			93.2	0	956-966							K.DIDDLELTLAK.V							Methyl: 6
708	5	623.3730			65.33				2			22.1			98.1	0	956-966							K.DIDDLELTLAK.V
888	1	637.3990			80.14				2			27.1			55.3	0	956-966							K.DIDDLELTLAK.V							Methyl: 4, 6
71	1	429.2760			28.42				2			7.0			36.2	1	1111-1117							K.IKELQAR.I
622	2	751.8870			29.70				2			20.1			77.3	0	1118-1129							R.IEELEEEIEAER.A							Methyl: 7
581	1	751.8760			15.07				2			19.2			64.5	0	1118-1129							R.IEELEEEIEAER.A							Methyl: 2
505	1	744.8660			12.29				2			17.6			54.4	0	1118-1129							R.IEELEEEIEAER.A
567	1	751.8780			17.73				2			18.9			58.4	0	1118-1129							R.IEELEEEIEAER.A							Methyl: 9
597	1	751.8870			29.70				2			19.6			55.4	0	1118-1129							R.IEELEEEIEAER.A							Methyl: 5
648	2	758.8850			16.48				2			20.7			62.2	0	1118-1129							R.IEELEEEIEAER.A							Methyl: 3, 5
735	1	765.9030			29.62				2			22.9			33.2	0	1118-1129							R.IEELEEEIEAER.A							Methyl: 2, 3, 5
311	1	509.8180			121.23				2			12.8			35.7	0	1145-1152							R.ELEEISER.L							Methyl: 7
247	2	839.8940			-8.64				2			11.4			112.4	0	1153-1168							R.LEEAGGATSAQIEMNK.K							Oxidation: 14; Methyl: 2
198	1	832.8800			-16.13				2			10.2			109.8	0	1153-1168							R.LEEAGGATSAQIEMNK.K							Oxidation: 14
301	1	824.8930			-3.61				2			12.7			97.8	0	1153-1168							R.LEEAGGATSAQIEMNK.K
341	1	831.8990			-5.77				2			13.7			97.5	0	1153-1168							R.LEEAGGATSAQIEMNK.K							Methyl: 2
385	2	581.3420			66.20				2			14.7			67.2	0	1248-1257							R.TLEDQVSELK.T
441	1	588.3130			2.82				2			16.0			37.4	0	1248-1257							R.TLEDQVSELK.T							Methyl: 8
308	1	522.3280			61.59				2			12.8			69.9	0	1266-1274							R.LINDLTAQR.A
482	1	801.4020			-32.82				2			16.9			86.3	1	1287-1300							R.QLDEKDALVSQLSR.T
368	1	494.8210			93.52				2			14.3			46.6	0	1292-1300							K.DALVSQLSR.T
306	1	576.3500			56.17				2			12.8			55.1	0	1324-1334							K.NALAHALQSAR.H
271	1	519.3370			78.64				2			12.0			50.3	0	1325-1334							N.ALAHALQSAR.H
267	1	483.8150			77.29				2			11.9			41.7	0	1326-1334							A.LAHALQSAR.H
190	1	471.7670			85.37				2			10.1			30.3	0	1335-1341							R.HDCDLLR.E							Propionamide: 3
85	1	641.7610			-22.32				2			7.4			30.1	0	1342-1351							R.EQYEEEQEGK.A							Methyl: 5
237	2	530.7890			50.58				2			11.1			47.4	0	1361-1369							K.ANSEVAQWR.T
122	2	612.8260			18.63				2			8.3			60.8	1	1370-1379							R.TKYETDAIQR.T
136	1	498.2750			63.70				2			8.7			52.8	0	1372-1379							K.YETDAIQR.T
44	1	538.8010			44.29				2			6.3			46.8	1	1380-1388							R.TEELEEAKK.K
677	1	827.4070			12.89				2			21.4			63.9	0	1483-1496							K.NAYEESLDQLETLK.R							Deamidated: 1
767	1	834.4240			23.78				2			23.8			33.8	0	1483-1496							K.NAYEESLDQLETLK.R							Methyl: 11; Deamidated: 1
600	1	904.9630			8.97				2			19.6			118.8	1	1483-1497							K.NAYEESLDQLETLKR.E
967	1	986.9880			-6.82				2			29.7			91.0	0	1501-1518							K.NLQQEISDLTEQIAEGGK.Q
977	1	663.0140			14.89				3			30.2			44.9	0	1501-1518							K.NLQQEISDLTEQIAEGGK.Q							Methyl: 11
930	1	710.3850			32.09				3			28.2			36.6	1	1501-1519							K.NLQQEISDLTEQIAEGGKQ.I							Methyl: 11, 15
492	2	542.8650			79.80				2			17.3			56.3	0	1558-1566							R.IQLELNQVK.S
528	1	549.8810			93.65				2			18.1			43.5	0	1558-1566							R.IQLELNQVK.S							Methyl: 4
69	1	474.2610			37.40				2			6.9			46.9	0	1684-1691							R.ATLEQTER.S
383	1	751.4110			19.34				2			14.6			88.3	1	1694-1706							R.KIAEQELLDASER.V
437	1	758.4370			43.12				2			15.9			48.4	1	1694-1706							R.KIAEQELLDASER.V							Methyl: 6
451	1	506.0040			129.22				3			16.3			38.3	1	1694-1706							R.KIAEQELLDASER.V							Methyl: 12
659	1	701.4110			66.10				2			21.0			63.5	0	1695-1706							K.IAEQELLDASER.V							Methyl: 3, 11
563	1	701.3940			41.86				2			18.7			69.8	0	1695-1706							K.IAEQELLDASER.V							Methyl: 5, 11
442	2	687.3520			4.38				2			16.0			92.8	0	1695-1706							K.IAEQELLDASER.V
483	1	694.3660			13.23				2			17.0			93.1	0	1695-1706							K.IAEQELLDASER.V							Methyl: 5
506	1	694.3780			30.51				2			17.6			90.3	0	1695-1706							K.IAEQELLDASER.V							Methyl: 11
579	1	694.3740			24.75				2			19.1			94.8	0	1695-1706							K.IAEQELLDASER.V							Methyl: 3
455	1	570.6970			71.26				3			16.4			73.5	0	1707-1721							R.VQLLHTQNTSLINTK.K
467	1	550.6940			125.53				3			16.7			53.2	2	1751-1765							K.KAITDAAMMAEELKK.E
321	1	555.9780			38.64				3			13.1			56.5	2	1751-1765							K.KAITDAAMMAEELKK.E							Oxidation: 9
774	1	711.4020			66.96				2			24.0			81.2	0	1752-1764							K.AITDAAMMAEELK.K							Methyl: 10, 11
702	1	704.3970			71.63				2			22.1			82.7	0	1752-1764							K.AITDAAMMAEELK.K							Methyl: 10
536	1	761.4090			29.94				2			18.2			86.6	1	1752-1765							K.AITDAAMMAEELKK.E
489	1	769.3820			-2.16				2			17.2			67.6	1	1752-1765							K.AITDAAMMAEELKK.E							Oxidation: 7
52	1	593.2930			24.67				2			6.5			67.9	0	1766-1775							K.EQDTSAHLER.M
155	1	563.3280			64.20				3			9.2			44.0	2	1813-1826							R.VRELEGEVESEQKR.N
179	1	642.3240			51.16				2			9.8			35.5	0	1843-1852							K.ELTYQTEEDR.K
259	1	649.3310			49.34				2			11.6			36.6	0	1843-1852							K.ELTYQTEEDR.K							Methyl: 7
469	1	636.3600			-6.14				2			16.7			53.2	1	1858-1868							R.LQDLVDKLQAK.V							Deamidated: 2
425	2	635.9010			45.76				2			15.7			67.1	1	1858-1868							R.LQDLVDKLQAK.V
172	1	691.8260			-7.17				2			9.6			69.6	0	1893-1903							K.LQHELEEAEER.A
223	1	698.8250			-19.73				2			10.8			54.2	0	1893-1903							K.LQHELEEAEER.A							Methyl: 9
102	1	537.7950			37.32				2			7.8			64.1	0	1904-1913							R.ADIAESQVNK.L
169	1	544.8160			61.03				2			9.5			60.4	0	1904-1913							R.ADIAESQVNK.L							Methyl: 5
Protein 5:							PREDICTED: LOW QUALITY PROTEIN: myosin-3 [Ovis aries]
Accession:							gi|426237623|ref|XP_004012757.1|														Score:						4826.14
Database:							NRplus_Oa_Jan2013														MW [kDa]:						222.4
Seq. Coverage [%]:							0.156														pI:						5.73551
																					No. of Peptides:						79
Modification(s):								Oxidation, Propionamide, Methyl, Deamidated
Cmpd.	No. of Cmpds.	m/z meas.			Δ				z			Rt [min]			Score	P	Range							Sequence							Modification
					m/z [ppm]
746	4	733.4290			49.27				2			23.3			121.9	0	259-271							K.LASADIETYLLEK.S
795	1	740.4630			84.16				2			24.5			81.7	0	259-271							K.LASADIETYLLEK.S							Methyl: 12
845	2	740.4250			32.83				2			26.0			102.4	0	259-271							K.LASADIETYLLEK.S							Methyl: 7
764	1	740.4330			43.64				2			23.8			61.7	0	259-271							K.LASADIETYLLEK.S							Methyl: 5
917	1	747.4480			52.83				2			27.9			43.9	0	259-271							K.LASADIETYLLEK.S							Methyl: 5, 7
185	1	610.6150			-11.32				3			10.0			39.3	1	369-384							K.QREEQAEPDGTEVADK.T							Methyl: 7, 12
123	1	605.9730			37.91				3			8.4			33.7	1	369-384							K.QREEQAEPDGTEVADK.T							Methyl: 12
202	1	773.3580			11.14				2			10.3			50.9	0	371-384							R.EEQAEPDGTEVADK.T							Methyl: 2, 10
224	1	773.3590			12.44				2			10.8			38.5	0	371-384							R.EEQAEPDGTEVADK.T							Methyl: 2, 5
153	1	766.3250			-21.61				2			9.1			71.1	0	371-384							R.EEQAEPDGTEVADK.T							Methyl: 2
111	1	759.2760			-76.03				2			8.0			53.3	0	371-384							R.EEQAEPDGTEVADK.T
91	1	455.2720			75.89				2			7.6			50.7	0	407-414							K.VGNEYVTK.G
148	1	462.2740			62.14				2			9.0			44.3	0	407-414							K.VGNEYVTK.G							Methyl: 4
76	2	480.2970			74.01				2			7.2			46.0	0	444-451							R.INQQLDTK.L
103	1	480.8090			115.52				2			7.9			41.4	0	444-451							R.INQQLDTK.L							Deamidated: 2
124	1	487.2860			55.99				2			8.4			34.0	0	553-560							K.LYDQHLGK.S
120	1	494.2970			61.62				2			8.3			48.1	0	553-560							K.LYDQHLGK.S							Methyl: 3
38	1	460.2630			20.78				2			6.2			31.0	0	561-568							K.SANFQKPK.V
654	1	714.4200			48.00				2			20.9			77.8	1	641-653							K.KGSSFQTVSALFR.E
748	2	650.3970			90.37				2			23.3			82.5	0	642-653							K.GSSFQTVSALFR.E
372	1	516.2980			56.64				2			14.4			32.9	0	696-704							R.CNGVLEGIR.I							Propionamide: 1
513	1	765.9170			6.85				2			17.8			58.6	0	746-758							K.LLASIDIDHTQYK.F							Methyl: 8
315	2	407.8050			63.54				2			13.0			38.3	1	782-788							R.LAKLITR.T
266	1	355.2360			133.12				2			11.9			32.9	0	821-826							R.AFMNVK.H
257	1	686.3660			70.25				2			11.6			52.7	1	849-859							K.EMATMKEEFQK.T
32	1	437.7790			58.78				2			6.1			41.1	1	920-926							K.IKEVTER.A
708	5	623.3730			65.33				2			22.1			98.1	0	952-962							K.DIDDLELTLAK.V
816	1	630.4220			129.93				2			25.1			93.2	0	952-962							K.DIDDLELTLAK.V							Methyl: 6
888	1	637.3990			80.14				2			27.1			55.3	0	952-962							K.DIDDLELTLAK.V							Methyl: 4, 6
71	1	429.2760			28.42				2			7.0			36.2	1	1107-1113							K.IKELQAR.I
581	1	751.8760			15.07				2			19.2			64.5	0	1114-1125							R.IEELEEEIEAER.A							Methyl: 2
622	2	751.8870			29.70				2			20.1			77.3	0	1114-1125							R.IEELEEEIEAER.A							Methyl: 7
567	1	751.8780			17.73				2			18.9			58.4	0	1114-1125							R.IEELEEEIEAER.A							Methyl: 9
597	1	751.8870			29.70				2			19.6			55.4	0	1114-1125							R.IEELEEEIEAER.A							Methyl: 5
648	2	758.8850			16.48				2			20.7			62.2	0	1114-1125							R.IEELEEEIEAER.A							Methyl: 3, 5
735	1	765.9030			29.62				2			22.9			33.2	0	1114-1125							R.IEELEEEIEAER.A							Methyl: 2, 3, 5
505	1	744.8660			12.29				2			17.6			54.4	0	1114-1125							R.IEELEEEIEAER.A
479	1	632.3420			45.39				3			16.9			47.1	0	1190-1206							K.HADSVAELGEQIDNLQR.V
664	1	641.6980			63.79				3			21.1			56.3	0	1190-1206							K.HADSVAELGEQIDNLQR.V							Methyl: 7, 10
557	1	674.8740			22.24				2			18.6			63.6	0	1300-1310							K.QAFTQQIEELK.R							Methyl: 9
317	1	563.3230			33.40				2			13.0			38.9	0	1321-1331							K.SALAHALQSAR.H							Deamidated: 8
270	1	375.5800			96.19				3			12.0			47.1	0	1321-1331							K.SALAHALQSAR.H
271	1	519.3370			78.64				2			12.0			50.3	0	1322-1331							S.ALAHALQSAR.H
267	1	483.8150			77.29				2			11.9			41.7	0	1323-1331							A.LAHALQSAR.H
190	1	471.7670			85.37				2			10.1			30.3	0	1332-1338							R.HDCDLLR.E							Propionamide: 3
237	2	530.7890			50.58				2			11.1			47.4	0	1358-1366							K.ANSEVAQWR.T
122	2	612.8260			18.63				2			8.3			60.8	1	1367-1376							R.TKYETDAIQR.T
136	1	498.2750			63.70				2			8.7			52.8	0	1369-1376							K.YETDAIQR.T
44	1	538.8010			44.29				2			6.3			46.8	1	1377-1385							R.TEELEEAKK.K
712	1	519.0060			92.25				3			22.3			64.2	1	1671-1683							R.RANLLQAEIEELR.A
732	1	523.6920			118.38				3			22.9			71.1	1	1671-1683							R.RANLLQAEIEELR.A							Methyl: 10
882	3	713.9380			55.12				2			27.0			71.1	0	1672-1683							R.ANLLQAEIEELR.A							Methyl: 9, 10
1005	1	713.9220			32.71				2			32.7			58.0	0	1672-1683							R.ANLLQAEIEELR.A							Methyl: 7, 10
987	1	713.9390			56.52				2			30.7			48.0	0	1672-1683							R.ANLLQAEIEELR.A							Methyl: 7, 9
976	2	706.9070			22.88				2			30.2			99.9	0	1672-1683							R.ANLLQAEIEELR.A							Methyl: 7
839	1	700.4280			75.66				2			25.8			60.7	0	1672-1683							R.ANLLQAEIEELR.A							Deamidated: 5
831	1	706.9370			65.32				2			25.6			95.0	0	1672-1683							R.ANLLQAEIEELR.A							Methyl: 9
858	2	706.9290			54.01				2			26.5			90.6	0	1672-1683							R.ANLLQAEIEELR.A							Methyl: 10
817	2	699.9140			44.30				2			25.1			90.2	0	1672-1683							R.ANLLQAEIEELR.A
69	1	474.2610			37.40				2			6.9			46.9	0	1684-1691							R.ATLEQTER.S
383	1	751.4110			19.34				2			14.6			88.3	1	1694-1706							R.KIAEQELLDASER.X
451	1	506.0040			129.22				3			16.3			38.3	1	1694-1706							R.KIAEQELLDASER.X							Methyl: 12
437	1	758.4370			43.12				2			15.9			48.4	1	1694-1706							R.KIAEQELLDASER.X							Methyl: 6
659	1	701.4110			66.10				2			21.0			63.5	0	1695-1706							K.IAEQELLDASER.X							Methyl: 3, 11
563	1	701.3940			41.86				2			18.7			69.8	0	1695-1706							K.IAEQELLDASER.X							Methyl: 5, 11
483	1	694.3660			13.23				2			17.0			93.1	0	1695-1706							K.IAEQELLDASER.X							Methyl: 5
442	2	687.3520			4.38				2			16.0			92.8	0	1695-1706							K.IAEQELLDASER.X
506	1	694.3780			30.51				2			17.6			90.3	0	1695-1706							K.IAEQELLDASER.X							Methyl: 11
579	1	694.3740			24.75				2			19.1			94.8	0	1695-1706							K.IAEQELLDASER.X							Methyl: 3
321	1	555.9780			38.64				3			13.1			56.5	2	1750-1764							K.KAITDAAMMAEELKK.E							Oxidation: 9
467	1	550.6940			125.53				3			16.7			53.2	2	1750-1764							K.KAITDAAMMAEELKK.E
702	1	704.3970			71.63				2			22.1			82.7	0	1751-1763							K.AITDAAMMAEELK.K							Methyl: 10
774	1	711.4020			66.96				2			24.0			81.2	0	1751-1763							K.AITDAAMMAEELK.K							Methyl: 10, 11
489	1	769.3820			-2.16				2			17.2			67.6	1	1751-1764							K.AITDAAMMAEELKK.E							Oxidation: 7
536	1	761.4090			29.94				2			18.2			86.6	1	1751-1764							K.AITDAAMMAEELKK.E
127	1	706.3290			-13.62				2			8.5			60.4	1	1842-1852							K.ELTYQSEEDRK.N							Methyl: 7
201	1	713.3620			21.81				2			10.3			56.5	1	1842-1852							K.ELTYQSEEDRK.N							Methyl: 7, 8
169	1	544.8160			61.03				2			9.5			60.4	0	1903-1912							R.ADIAESQVNK.L							Methyl: 5
102	1	537.7950			37.32				2			7.8			64.1	0	1903-1912							R.ADIAESQVNK.L
Protein 6:							PREDICTED: myosin-7 [Ovis aries]
Accession:							gi|426232730|ref|XP_004010374.1|														Score:						4559.29
Database:							NRplus_Oa_Jan2013														MW [kDa]:						223.1
Seq. Coverage [%]:							0.263														pI:						5.58865
																					No. of Peptides:						71
Modification(s):								Oxidation, Propionamide, Methyl, Deamidated
Cmpd.	No. of Cmpds.	m/z meas.			Δ				z			Rt [min]			Score	P	Range							Sequence							Modification
					m/z [ppm]
502	1	783.8830			-6.31				2			17.5			59.2	1	36-48							K.DVFVPDDKEEFVK.A
956	1	768.4600			35.58				2			29.2			107.8	0	191-204							R.VIQYFAVIAAIGDR.S
876	1	738.7450			36.26				3			26.8			42.3	0	214-234							K.GTLEDQIIQANPALEAFGNAK.T							Methyl: 15
917	1	747.4480			52.83				2			27.9			43.9	0	258-270							K.LASADIETYLLEK.S							Methyl: 5, 7
764	1	740.4330			43.64				2			23.8			61.7	0	258-270							K.LASADIETYLLEK.S							Methyl: 5
795	1	740.4630			84.16				2			24.5			81.7	0	258-270							K.LASADIETYLLEK.S							Methyl: 12
845	2	740.4250			32.83				2			26.0			102.4	0	258-270							K.LASADIETYLLEK.S							Methyl: 7
746	4	733.4290			49.27				2			23.3			121.9	0	258-270							K.LASADIETYLLEK.S
800	1	770.9100			21.58				2			24.7			41.6	0	282-293							R.DYHIFYQILSNK.K
801	1	748.4410			61.62				2			24.7			87.8	0	384-397							K.SAYLMGLNSADLLK.G
91	1	455.2720			75.89				2			7.6			50.7	0	406-413							K.VGNEYVTK.G
148	1	462.2740			62.14				2			9.0			44.3	0	406-413							K.VGNEYVTK.G							Methyl: 4
697	1	542.8200			116.13				2			21.9			53.2	0	435-442							R.MFNWMVTR.I
36	1	495.7590			-0.84				2			6.1			32.7	0	560-567							K.SNNFQKPR.N
900	1	1002.5040			11.19				2			27.4			85.9	0	616-633							K.MLSSLFANYAGFDTPIEK.G
372	1	516.2980			56.64				2			14.4			32.9	0	695-703							R.CNGVLEGIR.I							Propionamide: 1
722	1	870.9740			7.36				2			22.6			67.1	0	724-739							R.ILNPAAIPEGQFIDSR.K
708	5	623.3730			65.33				2			22.1			98.1	0	953-963							R.DIDDLELTLAK.V
816	1	630.4220			129.93				2			25.1			93.2	0	953-963							R.DIDDLELTLAK.V							Methyl: 6
888	1	637.3990			80.14				2			27.1			55.3	0	953-963							R.DIDDLELTLAK.V							Methyl: 4, 6
960	1	830.9320			6.32				2			29.4			64.4	0	977-991							K.NLTEEMAGLDEIIAK.L							Methyl: 5
881	1	830.9400			15.95				2			27.0			59.5	0	977-991							K.NLTEEMAGLDEIIAK.L							Methyl: 4
895	1	830.9630			43.63				2			27.3			45.1	0	977-991							K.NLTEEMAGLDEIIAK.L							Methyl: 11
860	1	823.9310			14.66				2			26.5			93.6	0	977-991							K.NLTEEMAGLDEIIAK.L
583	1	581.8460			85.61				2			19.2			66.5	0	1084-1093							K.DFELNALNAR.I
333	1	729.8900			20.04				2			13.4			102.5	0	1094-1106							R.IEDEQALGSQLQK.K
311	1	509.8180			121.23				2			12.8			35.7	0	1142-1149							R.ELEEISER.L							Methyl: 7
691	1	926.9710			-2.81				2			21.8			114.8	0	1177-1193							R.DLEEATLQHEATAAALR.K							Methyl: 10
647	1	618.3590			66.05				3			20.7			37.2	0	1177-1193							R.DLEEATLQHEATAAALR.K							Methyl: 3
634	1	926.9490			-26.54				2			20.4			95.6	0	1177-1193							R.DLEEATLQHEATAAALR.K							Methyl: 4
565	1	919.9860			21.98				2			18.9			132.9	0	1177-1193							R.DLEEATLQHEATAAALR.K
490	1	656.3610			24.99				3			17.2			44.0	1	1177-1194							R.DLEEATLQHEATAAALRK.K
616	1	642.3900			113.93				3			19.9			37.0	0	1196-1212							K.HADSVAELSEQIDNLQR.V
849	1	881.4450			-6.34				2			26.1			33.3	0	1226-1240							K.LELDDVTSNMEQIIK.A							Methyl: 5
128	1	510.2850			50.08				2			8.5			54.0	0	1269-1277							R.SVNDLTSQR.A
137	1	573.7880			-5.42				2			8.7			34.0	0	1280-1289							K.LQTENGELSR.Q
206	1	580.8020			5.28				2			10.4			37.5	0	1280-1289							K.LQTENGELSR.Q							Methyl: 4
306	1	576.3500			56.17				2			12.8			55.1	0	1327-1337							K.NALAHALQSAR.H
271	1	519.3370			78.64				2			12.0			50.3	0	1328-1337							N.ALAHALQSAR.H
267	1	483.8150			77.29				2			11.9			41.7	0	1329-1337							A.LAHALQSAR.H
190	1	471.7670			85.37				2			10.1			30.3	0	1338-1344							R.HDCDLLR.E							Propionamide: 3
237	2	530.7890			50.58				2			11.1			47.4	0	1364-1372							K.ANSEVAQWR.T
122	2	612.8260			18.63				2			8.3			60.8	1	1373-1382							R.TKYETDAIQR.T
136	1	498.2750			63.70				2			8.7			52.8	0	1375-1382							K.YETDAIQR.T
44	1	538.8010			44.29				2			6.3			46.8	1	1383-1391							R.TEELEEAKK.K
387	1	743.8710			-2.46				2			14.8			112.6	0	1397-1410							R.LQDAEEAVEAVNAK.C
89	1	530.3160			42.83				2			7.6			58.8	1	1435-1445							R.SNAAAAALDKK.Q
879	1	974.4570			-22.49				2			26.9			63.2	0	1504-1521							K.NLQEEISDLTEQLGSSGK.T
432	1	545.8360			69.25				2			15.8			37.1	0	1561-1569							R.AQLEFNQIK.A
439	1	767.4090			22.96				2			16.0			106.9	0	1593-1606							R.VVDSLQTSLDAETR.S
402	1	637.3160			-10.63				2			15.1			65.7	0	1652-1662							K.DTQIQLDDAVR.A
822	1	721.4070			29.24				2			25.3			95.2	0	1678-1689							R.NNLLQAELEELR.A
833	1	728.4030			12.73				2			25.6			80.2	0	1678-1689							R.NNLLQAELEELR.A							Methyl: 9
407	1	709.3720			13.96				2			15.2			79.1	0	1701-1712							K.LAEQELIETSER.V
399	1	575.0340			79.85				3			15.1			55.9	0	1713-1727							R.VQLLHSQNTSLINQK.K
467	1	550.6940			125.53				3			16.7			53.2	2	1757-1771							K.KAITDAAMMAEELKK.E
321	1	555.9780			38.64				3			13.1			56.5	2	1757-1771							K.KAITDAAMMAEELKK.E							Oxidation: 9
702	1	704.3970			71.63				2			22.1			82.7	0	1758-1770							K.AITDAAMMAEELK.K							Methyl: 10
774	1	711.4020			66.96				2			24.0			81.2	0	1758-1770							K.AITDAAMMAEELK.K							Methyl: 10, 11
489	1	769.3820			-2.16				2			17.2			67.6	1	1758-1771							K.AITDAAMMAEELKK.E							Oxidation: 7
536	1	761.4090			29.94				2			18.2			86.6	1	1758-1771							K.AITDAAMMAEELKK.E
52	1	593.2930			24.67				2			6.5			67.9	0	1772-1781							K.EQDTSAHLER.M
401	3	565.3400			55.54				2			15.1			67.7	0	1797-1806							R.LDEAEQIALK.G
508	1	572.3640			83.12				2			17.7			48.6	0	1797-1806							R.LDEAEQIALK.G							Methyl: 3
590	1	579.3880			110.04				2			19.4			62.8	0	1797-1806							R.LDEAEQIALK.G							Methyl: 3, 5
431	1	565.8400			69.62				2			15.8			38.0	0	1797-1806							R.LDEAEQIALK.G							Deamidated: 6
179	1	642.3240			51.16				2			9.8			35.5	0	1849-1858							K.ELTYQTEEDR.K
259	1	649.3310			49.34				2			11.6			36.6	0	1849-1858							K.ELTYQTEEDR.K							Methyl: 7
594	1	656.9320			55.75				2			19.5			58.6	1	1864-1874							R.LQDLVDKLQLK.V
102	1	537.7950			37.32				2			7.8			64.1	0	1910-1919							R.ADIAESQVNK.L
169	1	544.8160			61.03				2			9.5			60.4	0	1910-1919							R.ADIAESQVNK.L							Methyl: 5
Protein 7:							PREDICTED: LOW QUALITY PROTEIN: filamin-C, partial [Ovis aries]
Accession:							gi|426228471|ref|XP_004008328.1|														Score:						3104.77
Database:							NRplus_Oa_Jan2013														MW [kDa]:						275
Seq. Coverage [%]:							0.205														pI:						5.8404
																					No. of Peptides:						52
Modification(s):								Oxidation, Propionamide, Methyl, Deamidated
Cmpd.	No. of Cmpds.	m/z meas.			Δ				z			Rt [min]			Score	P	Range							Sequence							Modification
					m/z [ppm]
971	2	613.9400			82.16				2			29.8			88.2	0	30-40							R.LIALLEVLSQK.R
979	1	620.9140			26.75				2			30.4			60.4	0	30-40							R.LIALLEVLSQK.R							Methyl: 6
906	1	692.0130			105.33				2			27.5			65.6	1	30-41							R.LIALLEVLSQKR.M
569	1	486.3490			126.93				2			18.9			48.3	0	125-132							R.LLGWIQNK.V
653	1	649.9030			59.38				2			20.9			40.0	0	133-143							K.VPQLPITNFNR.D
347	1	514.3370			117.50				2			13.8			34.0	0	295-303							R.TYAVSYVPK.V
589	1	673.8930			26.75				2			19.4			60.7	0	310-321							K.VTVLFAGQNIER.S
665	1	680.9100			39.95				2			21.1			60.1	0	310-321							K.VTVLFAGQNIER.S							Methyl: 11
642	1	832.9030			2.33				2			20.6			87.0	0	322-337							R.SPFEVNVGMALGDANK.V							Oxidation: 9
436	1	650.3690			47.32				2			15.9			64.8	0	536-548							R.AWGPGLETGQVGK.S
468	1	796.8670			-22.44				2			16.7			60.7	0	664-677							K.LYAQDADGCPIDIK.V							Propionamide: 9
48	1	590.8240			59.41				2			6.4			42.7	0	717-727							Q.VNVGEGSHPER.V
129	1	424.7740			105.34				2			8.6			35.8	0	730-737							K.VYGPGVEK.T
3	1	478.2050			-47.29				2			5.5			35.5	0	822-830							K.VDPSHDASK.V
420	1	572.0570			118.33				3			15.5			57.0	0	841-856							R.TGVEVGKPTHFTVLTK.G
821	1	791.9580			15.66				2			25.3			88.3	0	915-929							K.SPFVVNVAPPLDLSK.V
147	1	529.2740			2.10				2			8.9			62.8	0	953-963							R.GAGGQGQLDVR.M
164	1	642.8330			3.48				2			9.4			77.6	0	976-988							K.LEPGGGAETQAVR.Y
669	1	730.4220			39.43				2			21.2			73.8	0	1035-1049							K.GGLVGTPAPFSIDTK.G
37	1	427.7450			36.02				2			6.2			46.2	0	1160-1167							K.YGGHPVPK.I
288	1	652.3660			9.97				2			12.3			41.8	0	1180-1192							K.VSGPGVEPHGVLR.E
398	1	634.3490			58.53				2			15.1			71.3	0	1193-1203							R.EVTTEFTVDAR.S
177	1	376.7670			176.52				2			9.7			41.8	0	1242-1247							R.FTVETR.G
544	1	792.9190			5.01				2			18.4			86.7	0	1248-1265							R.GAGTGGLGLAIEGPSEAK.M
614	1	799.9470			30.19				2			19.9			36.1	0	1248-1265							R.GAGTGGLGLAIEGPSEAK.M							Methyl: 12
773	1	668.4240			69.96				3			24.0			34.1	0	1346-1365							R.APLQVAVLGPTGVAEPVEVR.D							Deamidated: 4
772	1	1001.5790			8.77				2			24.0			61.6	0	1346-1365							R.APLQVAVLGPTGVAEPVEVR.D
30	1	469.2750			34.70				2			6.1			32.9	0	1404-1412							K.VLPAHDASK.V
624	1	700.8600			46.10				2			20.2			55.1	0	1487-1498							K.YGGDEIPYSPFR.I
60	1	565.3000			-2.91				2			6.7			33.3	0	1663-1672							K.TARPNITDNK.D
473	1	743.8770			5.61				2			16.8			78.3	0	1740-1755							K.DAGEGGLSLAVEGPSK.A
66	1	447.7190			35.92				2			6.9			46.4	0	1800-1807							K.ITGDDSMR.T
417	1	775.4130			7.69				2			15.4			93.7	0	1808-1822							R.TSQLNVGTSTDVSLK.I
780	1	774.4560			49.84				2			24.1			56.1	0	1823-1836							K.ITESDLSQLTASIR.A							Methyl: 5
689	1	767.4270			22.70				2			21.8			59.7	0	1823-1836							K.ITESDLSQLTASIR.A
406	1	500.3490			128.46				2			15.2			39.8	0	1854-1862							R.HIGISFTPK.E
450	1	643.3680			22.47				2			16.3			76.7	0	1885-1897							K.ILVGPSEIGDASK.V
534	1	650.3760			22.50				2			18.2			67.2	0	1885-1897							K.ILVGPSEIGDASK.V							Methyl: 7
790	1	669.3960			87.48				3			24.4			62.8	0	1904-1921							K.GLSEGHTFQVAEFIVDTR.N
681	1	839.9180			16.74				2			21.6			59.1	0	2014-2027							K.IPGNWFQMVSAQER.L							Oxidation: 8
799	1	831.9370			36.68				2			24.6			47.1	0	2014-2027							K.IPGNWFQMVSAQER.L
904	1	752.4370			47.37				2			27.5			60.3	0	2181-2194							R.GVAGVPAEFSIWTR.E							Methyl: 8
818	1	745.4140			27.46				2			25.2			79.5	0	2181-2194							R.GVAGVPAEFSIWTR.E
452	1	721.8790			1.51				2			16.3			85.1	0	2195-2210							R.EAGAGGLSIAVEGPSK.A
835	1	843.0980			27.47				3			25.7			72.0	0	2241-2263							K.FNDEHIPDSPFVVPVASLSDDAR .R
504	1	645.4040			53.93				2			17.5			75.8	0	2265-2276							R.LTVTSLQETGLK.V
552	1	786.8990			-14.08				2			18.6			86.4	0	2277-2291							K.VNQPASFAVQLNGAR.G							Deamidated: 12
519	1	786.9210			13.88				2			17.9			53.8	0	2277-2291							K.VNQPASFAVQLNGAR.G							Deamidated: 3
396	1	594.8570			58.48				2			15.0			69.5	0	2496-2507							R.GPGLSQAFVGQK.N
240	1	569.8160			70.06				2			11.3			54.8	0	2531-2539							K.TPCEEVYVK.H							Propionamide: 3
330	1	543.8190			43.89				2			13.3			47.9	0	2545-2553							R.VYNVTYTVK.E
526	1	653.3540			68.67				2			18.1			48.6	0	2564-2575							K.WGDESVPGSPFK.V
Protein 8:							PREDICTED: myosin-13 [Ovis aries]
Accession:							gi|426238855|ref|XP_004013356.1|														Score:						2787.32
Database:							NRplus_Oa_Jan2013														MW [kDa]:						223.2
Seq. Coverage [%]:							0.132														pI:						5.56867
																					No. of Peptides:						49
Modification(s):								Oxidation, Propionamide, Methyl, Deamidated
Cmpd.	No. of Cmpds.	m/z meas.			Δ				z			Rt [min]			Score	P	Range							Sequence							Modification
					m/z [ppm]
355	1	752.3970			14.48				2			14.0			88.7	0	165-179							R.DNQSILITGESGAGK.T							Methyl: 1
663	1	566.0460			106.37				3			21.1			65.5	1	185-199							K.RVIQYFATIAVTGDK.K							Methyl: 14
716	3	770.4390			18.82				2			22.4			107.4	0	186-199							R.VIQYFATIAVTGDK.K							Methyl: 13
764	1	740.4330			43.64				2			23.8			61.7	0	254-266							K.LASADIETYLLEK.S							Methyl: 5
917	1	747.4480			52.83				2			27.9			43.9	0	254-266							K.LASADIETYLLEK.S							Methyl: 5, 7
795	1	740.4630			84.16				2			24.5			81.7	0	254-266							K.LASADIETYLLEK.S							Methyl: 12
845	2	740.4250			32.83				2			26.0			102.4	0	254-266							K.LASADIETYLLEK.S							Methyl: 7
746	4	733.4290			49.27				2			23.3			121.9	0	254-266							K.LASADIETYLLEK.S
640	1	765.8840			12.90				2			20.6			78.3	0	278-289							R.SYHIFYQIMSNK.K
185	1	610.6150			-11.32				3			10.0			39.3	1	364-379							K.QREEQAEPDGTEVADK.A							Methyl: 7, 12
123	1	605.9730			37.91				3			8.4			33.7	1	364-379							K.QREEQAEPDGTEVADK.A							Methyl: 12
202	1	773.3580			11.14				2			10.3			50.9	0	366-379							R.EEQAEPDGTEVADK.A							Methyl: 2, 10
224	1	773.3590			12.44				2			10.8			38.5	0	366-379							R.EEQAEPDGTEVADK.A							Methyl: 2, 5
153	1	766.3250			-21.61				2			9.1			71.1	0	366-379							R.EEQAEPDGTEVADK.A							Methyl: 2
111	1	759.2760			-76.03				2			8.0			53.3	0	366-379							R.EEQAEPDGTEVADK.A
91	1	455.2720			75.89				2			7.6			50.7	0	402-409							K.VGNEYVTK.G
148	1	462.2740			62.14				2			9.0			44.3	0	402-409							K.VGNEYVTK.G							Methyl: 4
103	1	480.8090			115.52				2			7.9			41.4	0	439-446							R.INQQLDTK.Q							Deamidated: 2
76	2	480.2970			74.01				2			7.2			46.0	0	439-446							R.INQQLDTK.Q
99	1	670.8520			-23.38				2			7.7			56.8	1	439-449							R.INQQLDTKQPR.Q
120	1	494.2970			61.62				2			8.3			48.1	0	548-555							K.LYDQHLGK.S							Methyl: 3
124	1	487.2860			55.99				2			8.4			34.0	0	548-555							K.LYDQHLGK.S
372	1	516.2980			56.64				2			14.4			32.9	0	693-701							R.CNGVLEGIR.I							Propionamide: 1
447	1	435.2770			80.41				2			16.2			32.7	0	711-717							R.ILYADFK.Q
71	1	429.2760			28.42				2			7.0			36.2	1	1106-1112							K.IKELQAR.T
311	1	509.8180			121.23				2			12.8			35.7	0	1140-1147							R.ELEEISER.L							Methyl: 7
479	1	632.3420			45.39				3			16.9			47.1	0	1194-1210							K.HADSVAELGEQIDNLQR.V
664	1	641.6980			63.79				3			21.1			56.3	0	1194-1210							K.HADSVAELGEQIDNLQR.V							Methyl: 7, 10
306	1	576.3500			56.17				2			12.8			55.1	0	1325-1335							K.NALAHALQSAR.H
271	1	519.3370			78.64				2			12.0			50.3	0	1326-1335							N.ALAHALQSAR.H
267	1	483.8150			77.29				2			11.9			41.7	0	1327-1335							A.LAHALQSAR.H
190	1	471.7670			85.37				2			10.1			30.3	0	1336-1342							R.HDCDLLR.E							Propionamide: 3
85	1	641.7610			-22.32				2			7.4			30.1	0	1343-1352							R.EQYEEEQEGK.A							Methyl: 5
237	2	530.7890			50.58				2			11.1			47.4	0	1362-1370							K.ANSEVAQWR.T
122	2	612.8260			18.63				2			8.3			60.8	1	1371-1380							R.TKYETDAIQR.T
136	1	498.2750			63.70				2			8.7			52.8	0	1373-1380							K.YETDAIQR.T
44	1	538.8010			44.29				2			6.3			46.8	1	1381-1389							R.TEELEEAKK.K
275	1	488.2920			85.95				2			12.1			30.9	0	1667-1674							K.EQLAMVER.R
321	1	555.9780			38.64				3			13.1			56.5	2	1755-1769							K.KAITDAAMMAEELKK.E							Oxidation: 9
467	1	550.6940			125.53				3			16.7			53.2	2	1755-1769							K.KAITDAAMMAEELKK.E
702	1	704.3970			71.63				2			22.1			82.7	0	1756-1768							K.AITDAAMMAEELK.K							Methyl: 10
774	1	711.4020			66.96				2			24.0			81.2	0	1756-1768							K.AITDAAMMAEELK.K							Methyl: 10, 11
536	1	761.4090			29.94				2			18.2			86.6	1	1756-1769							K.AITDAAMMAEELKK.E
489	1	769.3820			-2.16				2			17.2			67.6	1	1756-1769							K.AITDAAMMAEELKK.E							Oxidation: 7
52	1	593.2930			24.67				2			6.5			67.9	0	1770-1779							K.EQDTSAHLER.M
425	2	635.9010			45.76				2			15.7			67.1	1	1862-1872							R.LQDLVDKLQAK.V
469	1	636.3600			-6.14				2			16.7			53.2	1	1862-1872							R.LQDLVDKLQAK.V							Deamidated: 2
102	1	537.7950			37.32				2			7.8			64.1	0	1908-1917							R.ADIAESQVNK.L
169	1	544.8160			61.03				2			9.5			60.4	0	1908-1917							R.ADIAESQVNK.L							Methyl: 5
Protein 9:							PREDICTED: titin [Ovis aries]
Accession:							gi|426220782|ref|XP_004004591.1|														Score:						2046.57
Database:							NRplus_Oa_Jan2013														MW [kDa]:						3812.6
Seq. Coverage [%]:							0.013														pI:						5.9361
																					No. of Peptides:						38
Cmpd.	No. of Cmpds.	m/z meas.			Δ				z			Rt [min]			Score	P	Range							Sequence							Modification
					m/z [ppm]
884	1	866.9680			-11.10				2			27.0			89.8	0	2159-2173							K.QLITFTQELQDVVAK.E
737	1	710.4030			-7.49				2			23.0			30.7	0	2427-2439							R.VSVYSVDVITPLK.D
931	1	823.4850			6.31				2			28.2			65.2	0	5338-5351							K.TFIQDQLVSLQILK.F
658	1	588.4520			177.23				2			21.0			30.7	0	5524-5534							K.ISVTDTVSILK.I
805	1	816.4740			59.98				2			24.8			86.0	0	7024-7037							R.TYFTNNVATLVFNK.V
587	1	703.3970			27.93				2			19.3			78.7	0	9170-9182							R.VAGSQPISVAWYK.N
694	1	661.9180			89.45				2			21.8			53.0	0	9351-9361							K.LFFVSEPQSIR.V
968	1	566.4020			105.50				2			29.7			59.5	0	9502-9511							R.GLLQAFELLK.E
7	1	413.7370			-0.21				2			5.5			35.9	0	10219-10225							K.KPVPEEK.K
64	1	390.7810			72.84				2			6.8			42.9	0	10979-10985							K.KPTPIPK.K
415	1	587.8840			110.01				2			15.4			47.9	0	12148-12157							K.TLEEEVTVVR.G
814	1	518.8810			64.56				2			25.0			43.2	0	12189-12198							K.IVPGVIGLLR.A
592	1	641.3600			31.34				2			19.4			47.1	0	12589-12599							K.VLEADPYFTVK.L
986	1	609.4190			75.87				3			30.6			41.3	1	12766-12781							K.VKELPLIFITPLSDIK.V
1008	1	799.9940			25.22				2			33.2			81.4	0	12768-12781							K.ELPLIFITPLSDIK.V
909	1	877.9600			14.04				2			27.6			65.1	0	13383-13398							R.TSGMLTVLEEEAVFTK.N
574	1	729.9120			50.19				2			19.1			69.7	0	13654-13666							K.SAANLIVEEEDLR.I
225	1	678.3200			-8.13				2			10.8			87.5	0	13975-13986							K.TVDTTAEQTSFR.I
754	1	605.8330			16.45				2			23.6			49.0	0	14946-14955							K.IDSYVIEMLK.T
738	1	558.3910			115.35				2			23.0			32.1	0	15020-15028							R.WLEVINITK.N
554	1	742.8920			26.07				2			18.6			49.4	0	17313-17325							K.VTGLIEGSDYQFR.V
56	1	504.2600			22.05				2			6.6			63.2	0	18314-18322							R.VAAENQYGR.G
327	1	605.3320			67.83				2			13.3			48.4	0	18580-18591							K.DTWGVVSSGSSK.T
418	1	623.8800			88.24				2			15.4			31.2	0	18797-18807							R.VPGLIEGNEYR.F
631	1	744.4000			43.64				2			20.4			32.2	0	18993-19004							K.ANLLANNEYYFR.V
615	2	627.4100			127.73				2			19.9			49.4	0	19291-19300							R.LIEGNEYIFR.V
693	1	757.4050			32.63				2			21.8			48.5	0	21168-21180							K.VTGLTEGLEYEFR.V
1003	1	636.4400			77.45				3			32.0			86.0	0	21323-21341							K.AGDTIILSAISILGKPLPK.S
261	1	629.6980			95.46				3			11.7			74.9	0	21525-21541							K.RPVDDGGSEITGYHVER.R
877	1	896.9610			3.99				2			26.8			42.8	0	22131-22146							R.QTDSTTWAELATTVIR.T
726	1	780.4590			43.53				2			22.7			62.4	0	22531-22544							R.LAWTNVASEVQLTK.L
251	1	605.3480			49.11				3			11.5			33.6	0	24530-24548							K.NAAGAISKPSDSTGPITAR.D
416	1	517.8140			55.82				2			15.4			37.5	0	24622-24630							R.IDGGQYILR.A
978	1	858.9760			-4.85				2			30.3			70.0	0	24695-24710							R.LAWTVVASEVVTNSLK.V
548	1	734.4200			11.00				2			18.5			72.8	0	26126-26139							R.VLDSPSAPVNLTVR.E
758	1	728.4040			11.34				2			23.7			32.8	0	27662-27674							K.VTTVSAGLIYEFR.V
292	1	500.8120			106.74				2			12.4			30.8	0	31292-31299							R.VTGYYIER.R
684	1	520.8510			112.54				2			21.7			44.0	0	32110-32118							R.YTVVNLFGK.T
Protein 10:							PREDICTED: nebulin [Ovis aries]
Accession:							gi|426221104|ref|XP_004004751.1|														Score:						1864.58
Database:							NRplus_Oa_Jan2013														MW [kDa]:						772.7
Seq. Coverage [%]:							0.06														pI:						9.15626
																					No. of Peptides:						37
Modification(s):								Oxidation, Methyl, Deamidated
Cmpd.	No. of Cmpds.	m/z meas.			Δ				z			Rt [min]			Score	P	Range							Sequence							Modification
					m/z [ppm]
672	1	505.8700			107.02				2			21.3			37.3	0	572-581							K.VDAIPLLAAK.A
626	1	774.4190			-0.53				2			20.3			73.6	0	988-1001							K.FTSIEDAPIIVQSK.I
824	1	795.9530			28.96				2			25.3			36.9	0	1023-1036							K.YSLPADLPQFIQAK.V
446	1	520.3340			9.34				2			16.2			33.7	1	1063-1072							R.IDAIPIKAAK.A
426	1	719.3580			-9.23				2			15.7			34.7	0	1246-1257							K.QNTQQVSDILYK.A							Deamidated: 4
650	1	720.9310			34.02				2			20.8			50.7	0	1302-1316							K.GTNVLGDAIPITAAK.A
248	1	677.3560			42.81				2			11.4			42.6	0	1390-1401							K.MAQDVATNVNYK.Q
381	1	712.8870			58.14				2			14.6			47.0	0	1665-1676							R.NAMQIQSDNLYK.S
892	1	749.4540			46.41				2			27.3			41.1	0	1929-1942							K.GIGWLPLGSLEAEK.N							Methyl: 11, 13
970	2	731.9380			48.72				2			29.8			71.4	0	2352-2365							K.FSSPVDMLGVVLAK.K
546	1	445.7870			117.69				2			18.4			31.0	0	2409-2415							K.SDLEWLK.G
763	1	722.3990			29.70				2			23.7			50.4	0	2416-2429							K.GIGWSPLGSLEAEK.N
886	1	760.9150			13.03				2			27.1			50.4	0	2451-2464							K.FTSIPDAMDIVLAK.T
854	1	777.9460			60.49				2			26.4			32.7	0	2694-2707							K.FSSLMDSIPMVLAK.N							Oxidation: 10
938	1	769.9360			44.83				2			28.4			33.4	0	2694-2707							K.FSSLMDSIPMVLAK.N
829	1	735.4310			37.30				2			25.5			38.8	0	2902-2915							K.GIGWVPIGSLDVEK.C
808	1	769.4430			44.13				2			24.9			93.9	0	2937-2950							K.FTSVTDSLEQVLAK.N
865	1	776.4260			11.76				2			26.7			45.9	0	2937-2950							K.FTSVTDSLEQVLAK.N							Methyl: 9
419	1	492.8400			101.77				2			15.5			36.5	0	3012-3021							R.SDAIPIVAAK.A
404	1	672.3950			100.36				2			15.2			43.8	0	3127-3137							Q.AYDLQSDNIYK.S							Methyl: 7
825	1	713.4660			80.39				2			25.3			62.4	0	3145-3158							R.GIGWVPIGSVDVVK.C
499	1	632.8460			24.91				2			17.4			56.9	0	3162-3172							R.AAEILSDNLYR.Q
851	1	774.4560			47.24				2			26.2			35.2	0	3180-3193							K.FTSVPDSLEQVLAK.N							Methyl: 9
349	1	586.3140			39.66				2			13.8			47.8	0	3232-3240							K.INYSENLYR.Q
992	1	738.9500			53.90				2			31.2			73.1	0	3324-3337							R.FSSPVDMLGIVLAK.K
836	1	746.9220			19.24				2			25.7			32.6	0	3324-3337							R.FSSPVDMLGIVLAK.K							Oxidation: 7
453	1	625.8540			50.48				2			16.3			49.7	0	3405-3415							R.AGEILSDNIYR.Q
340	1	707.8780			19.39				2			13.6			77.3	1	3612-3623							R.KAYDLQSDAIYK.A
414	1	643.9210			161.86				2			15.4			68.3	0	3613-3623							K.AYDLQSDAIYK.A
584	1	451.7910			112.54				2			19.3			39.8	0	3624-3630							K.ADLEWLR.G
793	1	805.9720			28.94				2			24.5			41.3	0	3631-3646							R.GIGWVPIGSVGVENVK.R
192	1	437.7740			88.93				2			10.1			49.0	0	3648-3655							R.AGEILSER.K
946	1	753.4380			43.47				2			28.7			83.4	0	3810-3823							K.FSSPVDMLGILQAK.K
367	1	669.3180			-3.33				2			14.3			64.3	0	4308-4319							K.EGQALASDIDYR.T
309	1	544.2830			48.93				2			12.8			36.7	0	4464-4472							K.AYGYTLDER.Y
514	1	716.9360			41.93				2			17.8			76.3	0	4888-4900							K.LVTDTPVYVQAVK.S
785	1	780.9460			37.09				2			24.3			44.3	0	5167-5180							K.SIFTSVPDTPDLIR.A
Protein 11:							PREDICTED: sarcoplasmic/endoplasmic reticulum calcium ATPase 1 isoform 1 [Ovis aries]
Accession:							gi|426254493|ref|XP_004020912.1|														Score:						539.59
Database:							NRplus_Oa_Jan2013														MW [kDa]:						109.3
Seq. Coverage [%]:							0.084														pI:						5.14794
																					No. of Peptides:						7
Modification(s):								Methyl
Cmpd.	No. of Cmpds.	m/z meas.			Δ				z			Rt [min]			Score	P	Range							Sequence							Modification
					m/z [ppm]
620	1	787.9740			48.95				2			20.0			88.0	0	175-189							R.VDQSILTGESVSVIK.H
571	1	772.4190			-24.78				2			18.9			80.8	0	219-234							K.AIGIVATTGVNTEIGK.I
723	1	788.4150			-15.77				2			22.7			70.4	0	437-451							K.VGEATETALTTLVEK.M							Methyl: 6
639	1	781.4320			15.86				2			20.5			104.6	0	437-451							K.VGEATETALTTLVEK.M
556	1	710.8530			19.99				2			18.6			57.9	0	638-650							R.IGIFGENDDVADR.A
555	1	666.8650			59.76				2			18.6			67.4	0	656-666							R.EFDDLPLAEQR.E
989	1	705.4750			57.64				2			31.0			70.5	0	972-984							K.ISLPVIGIDEILK.F
Protein 12:							PREDICTED: LOW QUALITY PROTEIN: filamin-B [Ovis aries]
Accession:							gi|426249347|ref|XP_004018411.1|														Score:						407.38
Database:							NRplus_Oa_Jan2013														MW [kDa]:						276.3
Seq. Coverage [%]:							0.022														pI:						5.49828
																					No. of Peptides:						6
Modification(s):								Methyl
Cmpd.	No. of Cmpds.	m/z meas.			Δ				z			Rt [min]			Score	P	Range							Sequence							Modification
					m/z [ppm]
142	1	504.2880			41.50				2			8.9			33.0	0	17-24							K.IQQNTFTR.W
979	1	620.9140			26.75				2			30.4			60.4	0	50-60							R.LIALLEVLSQK.H							Methyl: 6
971	2	613.9400			82.16				2			29.8			88.2	0	50-60							R.LIALLEVLSQK.H
919	1	759.9220			13.48				2			28.0			92.4	0	77-89							Q.LENVSVALEFLDR.E							Methyl: 12
569	1	486.3490			126.93				2			18.9			48.3	0	145-152							R.LLGWIQNK.I
452	1	721.8790			1.51				2			16.3			85.1	0	2207-2222							R.EAGAGGLSIAVEGPSK.A
Protein 13:							PREDICTED: myosin-binding protein C, fast-type [Ovis aries]
Accession:							gi|426243181|ref|XP_004015439.1|														Score:						99.22
Database:							NRplus_Oa_Jan2013														MW [kDa]:						128
Seq. Coverage [%]:							0.019														pI:						6.55625
																					No. of Peptides:						2
Cmpd.	No. of Cmpds.	m/z meas.			Δ				z			Rt [min]			Score	P	Range							Sequence							Modification
					m/z [ppm]
699	1	648.9080			87.89				2			22.0			57.6	0	229-239							R.IAFQYGITDLR.G
791	1	667.3600			52.77				2			24.5			41.6	0	895-905							R.TSDFDTVFFVR.Q
Protein 14:							PREDICTED: LOW QUALITY PROTEIN: myosin-15 [Ovis aries]
Accession:							gi|426219217|ref|XP_004003825.1|														Score:						62.31
Database:							NRplus_Oa_Jan2013														MW [kDa]:						225.6
Seq. Coverage [%]:							0.007														pI:						6.16553
																					No. of Peptides:						1
Modification(s):								Methyl
Cmpd.	No. of Cmpds.	m/z meas.			Δ				z			Rt [min]			Score	P	Range							Sequence							Modification
					m/z [ppm]
713	1	777.9740			51.99				2			22.4			62.3	1	1666-1678							R.RNALLQAEVEELR.S							Methyl: 10
Protein 15:							PREDICTED: laminin subunit gamma-1 [Ovis aries]
Accession:							gi|426240008|ref|XP_004013907.1|														Score:						56.47
Database:							NRplus_Oa_Jan2013														MW [kDa]:						177.7
Seq. Coverage [%]:							0.009														pI:						4.85206
																					No. of Peptides:						1
Cmpd.	No. of Cmpds.	m/z meas.			Δ				z			Rt [min]			Score	P	Range							Sequence							Modification
					m/z [ppm]
794	1	721.9270			42.80				2			24.5			56.5	0	589-602							R.LSAEDLVLEGAGLR.V
Protein 16:							PREDICTED: pyruvate kinase isozymes M1/M2 isoform 5 [Ovis aries]
Accession:							gi|426232646|ref|XP_004010332.1|														Score:						56.03
Database:							NRplus_Oa_Jan2013														MW [kDa]:						49.9
Seq. Coverage [%]:							0.028														pI:						7.97108
																					No. of Peptides:						1
Cmpd.	No. of Cmpds.	m/z meas.			Δ				z			Rt [min]			Score	P	Range							Sequence							Modification
					m/z [ppm]
985	1	724.4330			12.47				2			30.5			56.0	0	100-112							K.IYVDDGLISLLVK.Q
Protein 17:							PREDICTED: trichohyalin [Ovis aries]
Accession:							gi|426216620|ref|XP_004002559.1|														Score:						52.92
Database:							NRplus_Oa_Jan2013														MW [kDa]:						189
Seq. Coverage [%]:							0.008														pI:						5.79842
																					No. of Peptides:						1
Modification(s):								Methyl, Deamidated
Cmpd.	No. of Cmpds.	m/z meas.			Δ				z			Rt [min]			Score	P	Range							Sequence							Modification
					m/z [ppm]
613	1	737.4220			55.85				2			19.9			52.9	2	236-246							L.EEEQQLQKQKR.G							Methyl: 2, 3; Deamidated: 4, 5
Protein 18:							PREDICTED: rab GTPase-binding effector protein 1 [Ovis aries]
Accession:							gi|426238783|ref|XP_004013326.1|														Score:						50.78
Database:							NRplus_Oa_Jan2013														MW [kDa]:						110
Seq. Coverage [%]:							0.011														pI:						5.00161
																					No. of Peptides:						1
Modification(s):								Methyl
Cmpd.	No. of Cmpds.	m/z meas.			Δ				z			Rt [min]			Score	P	Range							Sequence							Modification
					m/z [ppm]
496	1	572.3770			89.56				2			17.4			50.8	1	278-287							M.PMEKEIAALK.D							Methyl: 3
ProteinScape 3.0														Printed:					2013-11-16													1	/		1

## Sheet: Myo5-1
						Protein Report
Project Info
Name:							167305 - Combifoods - Robert Yu PhD														Date:						2012-02-07
Sample Info & Protocols																						Date:						2012-08-15
Name:							GeLC-MS/MS - (Coopworth 48 h PM_pooled)
Note:							Samples from LU
Search Result Info
Search Result											Location														Search Engine	Database								Ident. Compounds
0.6Da_MethylDE_nrplus_Oa_Jan2013_std_8_1pep_Ama_Acry_CID_2 mis_cleav-ESI._2013-11-15 19:36:12											/167305 - Combifoods - Robert Yu PhD/"GeLC-MS/MS - (Coopworth 48 h PM_pooled)"/The duplicates - pellet_SDS-soluble/Myo-5-1_1in42_FA_lon_4pre_Tray02-A3_01_778.mgf														Mascot, 2.4.0	NRplus_Oa_Jan2013, NRplus_Oa_Jan2013_20130829.fasta								287/700
Protein 1:							PREDICTED: myosin-1 [Ovis aries]
Accession:							gi|426237619|ref|XP_004012755.1|														Score:						12395.1
Database:							NRplus_Oa_Jan2013														MW [kDa]:						222.5
Seq. Coverage [%]:							0.39														pI:						5.48736
																					No. of Peptides:						186
Modification(s):								Oxidation, Propionamide, Methyl, Deamidated
Cmpd.	No. of Cmpds.	m/z meas.			Δ				z			Rt [min]			Score	P	Range							Sequence							Modification
					m/z [ppm]
105	1	630.8570			38.40				2			8.9			46.6	0	25-35							R.IEAQNKPFDAK.T
263	1	482.3230			128.72				2			13.1			46.0	0	36-44							K.TSVFVADPK.E
280	3	489.3180			100.66				2			13.6			54.8	0	36-44							K.TSVFVADPK.E							Methyl: 7
82	1	488.8020			67.28				2			8.3			31.1	0	64-73							K.TEAGATVTVK.E
404	1	651.3590			70.07				2			17.1			34.2	0	74-84							K.EDQVFPMNPPK.F
257	1	659.3410			45.77				2			12.9			36.8	0	74-84							K.EDQVFPMNPPK.F							Oxidation: 7
626	1	777.4640			40.74				2			24.0			117.2	0	192-205							R.VIQYFATIAVTGEK.K							Methyl: 13
641	2	740.4550			73.35				2			24.7			101.6	0	261-273							K.LASADIETYLLEK.S							Methyl: 12
671	2	740.4440			58.50				2			26.0			128.3	0	261-273							K.LASADIETYLLEK.S							Methyl: 7
611	4	733.4210			38.36				2			23.3			121.9	0	261-273							K.LASADIETYLLEK.S
691	1	747.4480			52.83				2			27.2			71.4	0	261-273							K.LASADIETYLLEK.S							Methyl: 7, 12
523	1	765.8960			28.57				2			20.6			58.4	0	285-296							R.SYHIFYQIMSNK.K
198	1	660.3730			46.26				2			11.2			64.5	0	355-366							K.LTGAVMHYGNLK.F							Oxidation: 6
304	2	652.4030			88.91				2			14.3			58.5	0	355-366							K.LTGAVMHYGNLK.F
306	1	595.8770			124.26				2			14.3			37.1	0	356-366							L.TGAVMHYGNLK.F
115	1	766.3280			-17.69				2			9.1			48.5	0	373-386							R.EEQAEPDGTEVADK.A							Methyl: 2
603	2	739.4450			62.91				2			23.1			65.1	0	387-400							K.AAYLQGLNSADLLK.A							Deamidated: 5
584	3	738.9710			87.33				2			22.4			95.5	0	387-400							K.AAYLQGLNSADLLK.A
149	1	447.2800			89.45				2			10.0			50.3	0	409-416							K.VGNEFVTK.G
229	1	454.3080			132.49				2			12.1			50.5	0	409-416							K.VGNEFVTK.G							Methyl: 4
612	1	831.4570			12.64				2			23.4			116.7	0	417-432							K.GQTVEQVYNAVGALAK.A							Methyl: 5
638	1	831.9590			24.64				2			24.5			54.3	0	417-432							K.GQTVEQVYNAVGALAK.A							Methyl: 5; Deamidated: 6
414	2	824.9400			11.30				2			17.5			82.7	0	417-432							K.GQTVEQVYNAVGALAK.A							Deamidated: 9
587	2	824.4520			16.17				2			22.6			89.0	0	417-432							K.GQTVEQVYNAVGALAK.A
686	3	542.3610			153.91				2			26.8			51.9	0	438-445							K.MFLWMVTR.I
610	6	550.3570			149.02				2			23.3			52.1	0	438-445							K.MFLWMVTR.I							Oxidation: 5
533	1	558.3580			153.23				2			20.9			32.6	0	438-445							K.MFLWMVTR.I							Oxidation: 1, 5
624	2	550.3560			147.20				2			23.9			50.1	0	438-445							K.MFLWMVTR.I							Oxidation: 1
52	1	480.3120			105.24				2			7.2			45.0	0	446-453							R.INQQLDTK.Q
59	1	447.6320			114.21				3			7.6			47.1	1	446-456							R.INQQLDTKQPR.Q
158	1	501.3450			140.91				2			10.2			46.5	0	555-562							K.LYEQHLGK.S							Methyl: 3
639	3	927.9950			32.06				2			24.7			118.0	0	619-638							K.TLAFLFSGAASAEAEGGGAK.K
679	1	934.9730			-0.08				2			26.4			95.4	0	619-638							K.TLAFLFSGAASAEAEGGGAK.K							Methyl: 13
609	4	650.3900			79.61				2			23.3			81.6	0	645-656							K.GSSFQTVSALFR.E
302	1	516.3430			143.80				2			14.2			31.8	0	699-707							R.CNGVLEGIR.I							Propionamide: 1
334	1	516.8400			153.33				2			15.1			32.9	0	699-707							R.CNGVLEGIR.I							Propionamide: 1; Deamidated: 2
579	1	721.9360			107.40				2			22.1			46.0	0	813-823							R.ESIFCIQYNVR.A							Propionamide: 5
86	1	684.8370			38.95				2			8.4			66.6	1	846-857							K.SAETEKEMANMK.E
313	1	781.3690			5.08				2			14.5			93.2	0	930-943							R.AEDEEEINAELTAK.K
364	2	788.3570			-20.11				2			16.0			95.5	0	930-943							R.AEDEEEINAELTAK.K							Methyl: 2
399	1	788.3840			14.13				2			17.0			74.0	0	930-943							R.AEDEEEINAELTAK.K							Methyl: 10
452	1	795.3840			4.17				2			18.6			93.8	0	930-943							R.AEDEEEINAELTAK.K							Methyl: 2, 10
401	1	795.3560			-31.03				2			17.0			77.0	0	930-943							R.AEDEEEINAELTAK.K							Methyl: 2, 6
689	1	637.4240			119.36				2			27.1			39.5	0	957-967							K.DIDDLELTLAK.V							Methyl: 4, 6
656	2	630.4080			107.72				2			25.2			89.4	0	957-967							K.DIDDLELTLAK.V							Methyl: 6
582	4	623.3850			84.58				2			22.2			98.2	0	957-967							K.DIDDLELTLAK.V
380	1	825.8880			-12.33				2			16.5			95.9	0	981-995							K.NLTEEMAGLDETIAK.L							Oxidation: 6
578	2	817.9190			22.34				2			22.1			116.3	0	981-995							K.NLTEEMAGLDETIAK.L
644	1	824.9440			42.97				2			24.8			102.3	0	981-995							K.NLTEEMAGLDETIAK.L							Methyl: 5
666	1	831.9530			44.02				2			25.7			82.8	0	981-995							K.NLTEEMAGLDETIAK.L							Methyl: 5, 11
647	1	831.9350			22.38				2			24.9			90.7	0	981-995							K.NLTEEMAGLDETIAK.L							Methyl: 4, 5
617	1	831.9470			36.81				2			23.7			76.1	0	981-995							K.NLTEEMAGLDETIAK.L							Methyl: 4, 11
422	1	832.9210			18.00				2			17.7			98.4	0	981-995							K.NLTEEMAGLDETIAK.L							Oxidation: 6; Methyl: 4
501	1	697.0720			82.21				3			20.0			68.0	1	1029-1046							K.TKLEQQVDDLEGSLEQEK.K
463	1	937.4330			-23.37				2			18.9			61.9	0	1031-1046							K.LEQQVDDLEGSLEQEK.K							Methyl: 2
337	1	750.3700			15.67				3			15.2			44.2	1	1065-1083							K.LAQESTMDIENDKQQLDEK.L							Methyl: 10
264	1	755.6790			-14.40				3			13.1			62.6	1	1065-1083							K.LAQESTMDIENDKQQLDEK.L							Oxidation: 7; Methyl: 18
219	1	751.0080			-13.32				3			11.8			48.9	1	1065-1083							K.LAQESTMDIENDKQQLDEK.L							Oxidation: 7
268	2	746.0220			10.23				3			13.2			70.3	1	1065-1083							K.LAQESTMDIENDKQQLDEK.L							Deamidated: 15
347	1	613.8620			117.76				2			15.5			61.0	0	1088-1097							K.EFEMSNLQSK.I							Methyl: 3
132	1	614.8020			36.84				2			9.5			43.4	0	1088-1097							K.EFEMSNLQSK.I							Oxidation: 4
312	2	606.8480			108.94				2			14.5			51.7	0	1088-1097							K.EFEMSNLQSK.I
329	1	766.8880			4.07				2			15.0			82.5	0	1098-1110							K.IEDEQALGMQLQK.K							Oxidation: 9; Methyl: 2
447	1	758.9320			58.74				2			18.4			84.3	0	1098-1110							K.IEDEQALGMQLQK.K							Methyl: 4
412	1	758.9060			24.48				2			17.5			95.5	0	1098-1110							K.IEDEQALGMQLQK.K							Methyl: 2
285	1	759.8920			19.67				2			13.7			77.0	0	1098-1110							K.IEDEQALGMQLQK.K							Oxidation: 9
368	1	751.9060			35.11				2			16.1			81.4	0	1098-1110							K.IEDEQALGMQLQK.K
500	1	765.9230			36.23				2			19.9			43.0	0	1098-1110							K.IEDEQALGMQLQK.K							Methyl: 2, 4
605	1	765.9270			60.95				2			23.1			44.9	0	1119-1130							R.IEELEEEIEAER.A							Methyl: 2, 3, 11
562	1	758.9100			49.42				2			21.7			53.7	0	1119-1130							R.IEELEEEIEAER.A							Methyl: 2, 11
586	1	765.8770			-4.33				2			22.5			30.9	0	1119-1130							R.IEELEEEIEAER.A							Methyl: 6, 7, 9
594	1	765.9140			43.98				2			22.8			44.7	0	1119-1130							R.IEELEEEIEAER.A							Methyl: 5, 6, 7
450	1	751.9020			49.65				2			18.6			51.4	0	1119-1130							R.IEELEEEIEAER.A							Methyl: 3
509	1	751.8960			41.67				2			20.2			74.5	0	1119-1130							R.IEELEEEIEAER.A							Methyl: 7
471	2	751.8900			33.69				2			19.1			67.5	0	1119-1130							R.IEELEEEIEAER.A							Methyl: 2
505	2	758.9160			57.33				2			20.1			64.4	0	1119-1130							R.IEELEEEIEAER.A							Methyl: 5, 6
541	2	758.8830			13.85				2			21.1			69.8	0	1119-1130							R.IEELEEEIEAER.A							Methyl: 6, 7
493	1	751.9020			49.65				2			19.7			71.1	0	1119-1130							R.IEELEEEIEAER.A							Methyl: 5
522	1	758.9110			50.74				2			20.6			55.2	0	1119-1130							R.IEELEEEIEAER.A							Methyl: 3, 5
417	3	744.8960			52.57				2			17.6			68.4	0	1119-1130							R.IEELEEEIEAER.A
253	1	509.7870			60.41				2			12.8			32.9	0	1146-1153							R.ELEEISER.L							Methyl: 7
310	1	831.9100			7.45				2			14.4			89.3	0	1154-1169							R.LEEAGGATSAQIEMNK.K							Methyl: 3
222	1	839.8850			-19.36				2			12.0			64.2	0	1154-1169							R.LEEAGGATSAQIEMNK.K							Oxidation: 14; Methyl: 3
204	1	839.9150			16.36				2			11.5			97.3	0	1154-1169							R.LEEAGGATSAQIEMNK.K							Oxidation: 14; Methyl: 2
287	1	831.8970			-8.18				2			13.8			93.5	0	1154-1169							R.LEEAGGATSAQIEMNK.K							Methyl: 2
161	1	832.8970			4.28				2			10.3			85.5	0	1154-1169							R.LEEAGGATSAQIEMNK.K							Oxidation: 14
250	1	824.8900			-7.25				2			12.6			112.6	0	1154-1169							R.LEEAGGATSAQIEMNK.K
352	1	838.8860			-30.55				2			15.6			56.2	0	1154-1169							R.LEEAGGATSAQIEMNK.K							Methyl: 3, 13
335	1	838.9120			0.45				2			15.1			61.7	0	1154-1169							R.LEEAGGATSAQIEMNK.K							Methyl: 2, 3
567	1	623.3970			126.66				3			21.8			40.8	0	1181-1197							R.DLEEATLQHEATAAALR.K							Methyl: 3, 4; Deamidated: 8
462	1	920.4580			0.23				2			18.9			45.0	0	1181-1197							R.DLEEATLQHEATAAALR.K							Deamidated: 8
467	2	613.7140			110.36				3			19.0			74.8	0	1181-1197							R.DLEEATLQHEATAAALR.K
517	1	926.9660			-8.20				2			20.5			66.8	0	1181-1197							R.DLEEATLQHEATAAALR.K							Methyl: 4
568	1	618.4030			137.21				3			21.8			57.6	0	1181-1197							R.DLEEATLQHEATAAALR.K							Methyl: 10
546	1	848.9120			23.51				2			21.2			107.8	0	1226-1240							K.MEIDDLASNMETVSK.A							Methyl: 2
362	1	849.8790			-3.15				2			16.0			81.4	0	1226-1240							K.MEIDDLASNMETVSK.A							Oxidation: 10
420	1	849.8710			-12.56				2			17.7			105.5	0	1226-1240							K.MEIDDLASNMETVSK.A							Oxidation: 1
516	1	841.8940			11.62				2			20.4			112.3	0	1226-1240							K.MEIDDLASNMETVSK.A
485	1	856.8950			6.42				2			19.4			53.8	0	1226-1240							K.MEIDDLASNMETVSK.A							Oxidation: 1; Methyl: 11
411	1	856.8930			4.08				2			17.4			60.3	0	1226-1240							K.MEIDDLASNMETVSK.A							Oxidation: 10; Methyl: 11
575	1	848.9020			11.73				2			22.1			113.2	0	1226-1240							K.MEIDDLASNMETVSK.A							Methyl: 11
540	1	602.4210			156.07				2			21.1			39.0	0	1251-1260							R.TLEDQLSELK.T							Methyl: 3, 8
570	1	602.3860			97.96				2			21.9			45.6	0	1251-1260							R.TLEDQLSELK.T							Methyl: 3, 4
429	3	588.3560			75.91				2			17.9			56.1	0	1251-1260							R.TLEDQLSELK.T
476	1	595.3920			122.34				2			19.2			60.2	0	1251-1260							R.TLEDQLSELK.T							Methyl: 8
504	1	595.4040			142.50				2			20.1			59.8	0	1251-1260							R.TLEDQLSELK.T							Methyl: 3
249	1	537.3460			83.54				2			12.6			63.3	0	1269-1277							R.LINDLTTQR.A
146	2	577.2960			31.47				2			9.9			51.6	0	1280-1289							R.LQTESGEFSR.Q
[truncated: 643 more rows]

## Sheet: Myo5-2
						Protein Report
[truncated: 898 more rows]

[truncated: 21 more sheets: Myo6-1, Myo6-2, Myo7-1, Myo7-2, Myo8-1, Myo8-2, Myo9-1, Myo9-2, Myo10-1, Myo10-2, Myo11-1, Myo11-2, Myo12-1, Myo12-2, Myo13-1, Myo13-2, Myo14-1, Myo14-2, Myo15-1, Myo15-2 …]
