# Supplementary material for: Data for in-depth characterisation of the lamb meat proteome from longissimus lumborum
Source: Data Brief. 2015 Feb 20;3:143–8. doi: 10.1016/j.dib.2015.02.006 (PMC4510072; doi:10.1016/j.dib.2015.02.006)
Supplement: Supplementary file 1 — Supplementary data [file mmc1.zip › Supple_data_1d_Myo_HMW_lamb_LL_prot_YMCD.xlsx]

## Sheet: Myo_HMW_1-1
						Protein Report
Project Info
Name:							167305 - Combifoods - Robert Yu PhD														Date:						2012-02-07
Sample Info & Protocols																						Date:						2012-08-15
Name:							GeLC-MS/MS - (Coopworth 48 h PM_pooled)
Note:							Samples from LU
Search Result Info
Search Result											Location														Search Engine	Database								Ident. Compounds
0.6Da_MethylDE_nrplus_Oa_Jan2013_std_8_1pep_Ama_Acry_CID_2 mis_cleav-ESI._2013-11-15 19:38:10											/167305 - Combifoods - Robert Yu PhD/"GeLC-MS/MS - (Coopworth 48 h PM_pooled)"/The duplicates - HMW pellet_SDS-soluble/HMW1-1_1in21_FA_lon_4pre_Tray02-B1_01_536.mgf														Mascot, 2.4.0	NRplus_Oa_Jan2013, NRplus_Oa_Jan2013_20130829.fasta								272/686
Protein 1:							PREDICTED: titin [Ovis aries]
Accession:							gi|426220782|ref|XP_004004591.1|														Score:						13925.1
Database:							NRplus_Oa_Jan2013														MW [kDa]:						3812.6
Seq. Coverage [%]:							0.079														pI:						5.9361
																					No. of Peptides:						265
Modification(s):								Oxidation, Propionamide, Methyl, Deamidated
Cmpd.	No. of Cmpds.	m/z meas.			Δ				z			Rt [min]			Score	P	Range							Sequence							Modification
					m/z [ppm]
620	1	712.9130			45.93				2			1250.4			48.0	0	1566-1578							R.ATGNPNPDIVWLK.N
105	1	539.2620			10.07				2			482.4			58.0	0	1977-1985							K.VSEESEELR.S
664	1	651.9350			73.60				2			1451.4			73.7	0	2247-2258							K.LIVEGAVVEFVK.E
382	1	608.8010			17.67				2			885.7			62.8	0	2670-2679							K.LDDIGEYTYK.V
445	1	571.3100			24.46				2			970.1			51.1	0	3077-3086							K.DGQELPLVDR.I
660	1	690.4010			30.29				2			1398.4			59.5	0	4403-4414							R.SANYVTTLEILR.T
636	1	608.8570			40.66				2			1297.7			47.1	0	4846-4856							R.GSEPISVTWLK.G
299	1	422.7570			42.33				2			772.7			42.4	0	5033-5040							K.IAGSLPMR.V
558	1	671.3620			27.54				2			1134.4			44.5	0	5124-5135							K.STFQGSTPFTIR.W
223	1	474.8010			122.38				2			653.8			30.3	0	5194-5201							K.EPATFVER.L
524	1	511.7880			61.86				2			1073.0			41.9	0	5228-5235							K.ITWFANDR.E
595	1	620.3250			2.05				2			1194.6			64.0	0	5245-5255							K.MSFVESTAVLR.L
347	1	532.8340			81.87				2			838.3			72.6	0	5397-5407							R.GGTAAFQATLK.G
444	1	579.8790			35.76				2			969.8			33.7	1	5950-5959							K.KIENITTVLK.S
427	1	681.8710			32.82				2			945.6			35.7	0	6236-6247							R.QQAIPDSTVEFK.A
602	1	525.8540			101.28				2			1201.7			37.0	0	6806-6814							R.NITFTSVIR.G
201	1	622.7960			24.50				2			617.2			56.7	0	7298-7307							R.NDSELHESWK.Y
488	1	444.8130			99.56				2			1027.9			41.1	0	7635-7642							R.VVAPSFIR.K
136	1	400.7020			-68.03				2			532.5			35.0	0	8226-8233							K.IGGSPEIK.V
139	1	669.7870			-21.42				2			534.9			59.9	0	8564-8575							K.DSCTASVQVSDR.T							Propionamide: 3
243	1	538.7730			-18.10				2			683.9			36.2	0	9131-9140							R.DSSTAQLNIK.E
576	1	703.4140			52.10				2			1164.5			65.7	0	9170-9182							R.VAGSQPISVAWYK.N
639	1	661.8580			-1.20				2			1309.3			43.7	0	9351-9361							K.LFFVSEPQSIR.V
320	1	498.3060			52.88				2			796.5			51.6	0	9374-9383							K.VGGDPIPNVK.W
487	1	614.9030			68.30				2			1025.5			47.0	0	9547-9557							R.LSQTEPVTLIK.D
353	1	394.2160			-53.91				2			850.4			30.8	0	9698-9704							K.LTIADVR.A
486	1	602.3410			31.47				2			1022.9			42.0	0	9726-9735							R.IEAEPIQFTR.R
86	1	545.2830			15.11				2			457.4			42.1	0	9766-9775							K.GPTELTESQK.Y
599	1	534.3590			60.64				2			1199.2			44.0	0	12136-12144							K.LIVEELPVR.F
414	1	587.8360			28.35				2			931.3			59.8	0	12148-12157							K.TLEEEVTVVR.G
667	1	518.9090			118.53				2			1508.1			42.2	0	12189-12198							K.IVPGVIGLLR.A
537	1	590.8280			7.84				2			1094.8			45.4	0	12252-12262							K.GTAVFTCVIAK.D							Propionamide: 7
329	1	473.7940			85.98				2			815.6			34.6	0	12443-12450							R.EANVIWSK.G
484	1	639.8210			7.92				2			1020.1			51.2	0	12565-12575							R.EVTMDDISQIK.A
581	1	641.3650			39.13				2			1173.7			54.1	0	12589-12599							K.VLEADPYFTVK.L
64	1	430.2520			38.95				2			426.3			47.4	0	12673-12680							K.ANVTVEAR.L
166	1	468.2720			45.08				2			571.2			63.8	0	12751-12759							K.VSFQAANAK.S
619	1	720.3970			31.27				2			1248.3			68.3	0	12942-12954							K.LTVLEGDPYFTGK.L
171	1	525.7990			31.28				2			580.0			55.9	1	13260-13268							K.KYEIVADGR.V
175	1	433.7880			81.30				2			584.7			32.9	1	13349-13355							K.KYDIISK.G
240	1	526.8390			57.76				2			679.9			46.5	0	13561-13570							R.AAAHLTVIEK.L
268	1	563.2810			43.38				2			726.4			54.8	0	13606-13615							R.NDEAIFDSSK.Y
281	1	382.2950			145.81				2			744.9			31.7	0	13616-13621							K.YVILQK.D
469	1	440.3200			158.18				2			1000.5			34.3	0	13622-13628							K.DLVYTLR.I
333	1	578.2500			-51.56				3			819.4			49.2	0	13634-13648							R.LDDQANYSVSLTNHR.G
568	1	729.8990			32.38				2			1150.9			43.7	0	13654-13666							K.SAANLIVEEEDLR.I
263	1	506.3800			131.36				2			717.3			46.5	1	13923-13932							R.AKLELAAAPK.I
221	1	678.3530			40.52				2			651.7			84.8	0	13975-13986							K.TVDTTAEQTSFR.I
482	1	446.2570			14.88				2			1016.8			41.5	0	14009-14016							K.AEGFINLK.V
387	1	474.8400			127.88				2			893.4			34.1	0	14052-14059							K.IIGYVVER.R
578	1	614.3520			65.96				2			1168.4			34.8	0	14809-14819							K.FPFDPPGPPTR.L
661	1	605.8620			64.32				2			1413.4			63.0	0	14946-14955							K.IDSYVIEMLK.T
506	1	697.8720			14.71				2			1047.6			71.5	0	15383-15395							R.ADAGVYTITLENK.L
142	1	491.2670			-9.82				2			537.4			41.0	0	15500-15508							K.NPVIAQDPK.Q
125	1	601.2630			-51.58				2			516.2			57.1	0	15587-15598							R.AENAAGISEPSR.A
144	1	434.7390			-75.43				2			539.0			33.1	1	15659-15665							K.RVEPLVR.R
73	1	558.2580			-12.65				2			439.0			32.5	0	15873-15881							R.EVNSTHWSR.V
354	1	595.2690			-54.84				2			850.7			65.3	0	15972-15981							K.QLVGTNEWSR.C
326	1	667.9510			59.35				2			811.1			32.5	0	16055-16067							R.IPAVVTGRPVPTK.V
207	1	657.8400			28.04				2			622.9			90.3	0	16105-16116							R.YVITATNSCGSK.F							Propionamide: 9
302	1	722.4250			51.06				2			776.8			43.1	0	16366-16378							K.NETVIEKPSDALK.I
309	1	470.2960			93.47				2			785.3			34.2	0	16839-16847							K.VMDVPGPPK.D
396	1	623.3350			3.30				2			904.0			62.0	0	16922-16933							R.FGVGAPAETIQR.T
404	1	485.2860			59.09				2			912.7			41.2	0	17304-17312							K.AMTLGVSYK.V
548	1	742.8960			31.46				2			1114.0			65.4	0	17313-17325							K.VTGLIEGSDYQFR.V
593	1	665.3240			-20.88				2			1191.7			35.4	0	17366-17377							K.SSADLEWSPPLK.D
345	1	365.3000			144.86				2			836.5			31.6	0	17411-17417							K.LVVTGLK.E
532	1	647.8440			1.32				2			1089.0			45.3	0	17593-17603							R.AWTPVTYTVTR.H
186	1	511.7580			14.85				2			598.4			50.5	0	17697-17705							K.VTSDNLMSR.K
306	1	536.3110			-0.90				2			781.7			40.5	0	17722-17732							R.VSAVNIVGQGK.P
426	1	510.8060			56.24				2			942.3			69.0	0	17763-17772							R.VGEAFALTGR.Y
496	1	804.9530			31.55				2			1035.3			35.0	0	17942-17956							R.VPDAPDQPIVTEVTK.D
564	1	613.3640			31.00				2			1143.0			46.0	0	18075-18084							K.ILGYIVEYQK.V
587	1	738.0620			-11.63				3			1185.0			53.8	0	18120-18141							R.VIAVNAAGESDPAHVPEPVLVK. D
523	1	789.3860			-10.04				2			1072.8			50.3	0	18281-18295							K.DVASAQWSPLSTTSK.K
510	1	435.8420			127.18				2			1053.4			36.4	0	18447-18454							K.LIEGLVVK.A
316	1	605.2840			-11.47				2			794.0			92.0	0	18580-18591							K.DTWGVVSSGSSK.T
434	1	467.2760			105.12				2			954.1			39.4	0	18602-18608							K.GYEYVFR.V
642	2	732.4470			27.25				2			1314.2			71.8	0	18615-18629							K.IGIGPPLDSVPTVAK.H
412	1	623.8620			59.39				2			926.2			50.9	0	18797-18807							R.VPGLIEGNEYR.F
191	1	556.7710			-31.20				2			605.3			55.3	0	18812-18822							K.AANIVGEGEPR.E
541	1	581.8570			82.90				2			1102.8			72.8	0	18978-18988							K.GWSIVASDVTK.R
612	1	744.4010			44.98				2			1224.4			61.0	0	18993-19004							K.ANLLANNEYYFR.V
256	1	500.8180			61.29				2			704.4			69.3	0	19011-19020							K.VGVGPTIETK.T
361	1	408.8190			136.75				2			861.3			45.3	0	19138-19145							K.LSGVLTVK.A
39	1	517.8150			107.62				2			388.4			32.2	1	19169-19177							K.DKDATDLTR.S
600	2	627.3720			67.16				2			1199.4			81.1	0	19291-19300							R.LIEGNEYIFR.V
407	1	537.3000			38.50				2			917.6			38.5	0	19357-19365							K.SITGYYLEK.K
225	1	508.8270			114.15				2			660.8			30.4	0	19482-19490							R.CNAAAQLVR.M							Propionamide: 1
179	1	608.2950			-35.79				2			590.8			56.2	0	19508-19518							R.VCAQNQVGIGR.P							Propionamide: 2
325	1	436.3190			150.29				2			807.5			46.8	0	19574-19581							K.VGIDNVVR.K
545	1	646.3710			35.18				2			1111.1			48.4	0	19607-19618							K.YSLTLVNPAGEK.A
451	1	620.8600			27.69				2			981.1			62.3	0	19626-19637							R.VLDTPGPVSDLK.V
230	1	539.8050			19.87				2			664.6			45.4	1	19735-19743							R.KLEVTEMTK.N
651	1	522.8900			136.55				2			1346.1			66.5	0	19786-19795							K.DLSLVVTGLK.E
364	1	456.8190			114.48				2			863.5			38.0	0	19808-19816							R.NAVGVSLPR.E
631	1	593.3850			60.31				2			1268.2			40.0	0	19833-19842							K.ILMPEQITIK.A
535	1	601.3420			-7.77				2			1091.1			44.0	0	19833-19842							K.ILMPEQITIK.A							Oxidation: 3
534	1	537.3640			93.63				2			1090.6			54.1	0	19881-19890							K.ADNSSILIIK.D
665	1	624.3780			68.63				2			1465.1			67.0	0	19968-19979							R.GDWVTALASVTK.T
634	1	618.3730			48.87				2			1290.8			45.9	0	19987-19996							K.LIPGQEYIFR.V
514	1	588.3640			76.54				2			1060.6			53.5	0	20003-20013							R.FGISEPLTSPK.M
567	1	509.8130			49.74				2			1147.4			48.9	0	20135-20143							K.STVSLVWAR.P
562	1	607.3380			33.07				2			1138.7			46.0	0	20152-20161							K.IIGYFVEACK.L							Propionamide: 9
497	1	438.8150			155.91				2			1037.0			34.3	0	20226-20233							R.IDLSVAMK.S
324	1	629.3190			-58.93				2			804.8			57.8	0	20263-20274							K.DGTLLKPSEGIK.M
192	1	604.3470			-14.71				2			606.2			32.0	0	20316-20327							K.VLDKPGPPASVK.I
287	1	490.2920			31.46				2			751.4			39.1	0	20351-20358							E.ITNYIVDK.R							Methyl: 7
229	1	568.3900			110.62				2			662.1			34.4	1	20351-20359							E.ITNYIVDKR.E							Methyl: 7
621	1	772.4580			46.66				2			1250.6			65.2	0	20399-20413							K.YGVGDPILTEPAIAK.N
350	1	622.2750			-74.22				2			843.7			38.6	0	20422-20432							R.CDPPVISNVTK.D							Propionamide: 1
415	1	750.8270			-33.16				2			931.8			68.8	0	20480-20492							K.ATGLQEGTEYEFR.V
608	1	551.3220			104.86				2			1213.0			56.7	0	20675-20683							K.STDFDTFLR.C
527	1	718.4540			59.31				2			1080.7			60.7	0	20714-20727							K.VLDTPGPPVNVTVK.E
254	1	650.2910			-10.63				2			701.1			58.7	0	20763-20773							K.SWSTVTTECSK.T							Propionamide: 9
398	1	606.8360			14.57				2			906.8			71.1	0	20811-20822							K.ASETPGPVVDLK.V
200	1	537.7360			-38.56				2			616.1			36.0	0	20950-20959							K.GEDPLATDTR.V
266	1	582.3070			16.29				2			722.1			56.6	0	21054-21063							K.WVTCASAVQK.T							Propionamide: 4
219	1	411.7350			32.95				2			649.3			53.3	0	21087-21094							K.YGVGEGLK.S
577	1	637.3830			62.80				2			1167.1			89.1	0	21219-21229							R.NSVTLVWTEPK.Y
518	1	541.3320			79.15				2			1064.1			53.1	0	21236-21244							K.LTGYIVEMR.D
592	1	828.4240			29.93				2			1190.8			42.8	0	21377-21392							K.DAGEYAITATNPFGTK.S
76	1	483.2470			-18.98				2			442.8			35.1	0	21477-21485							R.VSAVNQYGK.G
420	1	757.3970			38.67				2			935.8			89.4	0	21564-21576							K.VTGLQEGNTYEFR.V
517	1	777.4050			2.26				2			1061.9			62.1	0	21583-21598							K.AGIGPPSNASDPVLMK.D
259	1	670.8020			-46.67				2			712.8			58.4	0	21599-21611							K.DVAYPPGPPSNAR.V
522	1	603.8440			51.34				2			1072.5			57.1	0	21776-21786							K.FVMTIENPAGK.K
314	1	611.8060			-7.28				2			792.7			32.2	0	21776-21786							K.FVMTIENPAGK.K							Oxidation: 3
641	1	650.4050			48.10				3			1312.9			32.0	0	21795-21812							R.VLDTPGPVLNLRPTDITK.E
351	1	575.3420			43.87				2			844.6			52.5	0	21927-21936							K.ITGYVIEAQR.K
653	1	672.8720			40.09				2			1356.4			39.0	0	21989-21999							K.EQTMLPELDLR.G
591	1	680.8760			49.23				2			1187.9			39.2	0	21989-21999							K.EQTMLPELDLR.G							Oxidation: 4
294	1	582.2960			13.39				2			763.5			61.5	0	22062-22072							R.SDSGPYPLTAR.N
397	1	709.8970			-9.49				2			904.3			70.3	0	22189-22203							K.VPGPPGTPQVAAVTK.D
583	2	573.8650			93.56				2			1174.4			37.1	0	22232-22241							R.NGILWQTVSK.A							Deamidated: 1
550	1	573.3540			60.52				2			1118.6			67.9	0	22232-22241							R.NGILWQTVSK.A
609	1	708.3550			15.94				2			1213.3			85.6	0	22251-22263							K.SSGLTDGIAYEFR.V
476	1	611.3140			-21.80				2			1008.5			81.1	0	22443-22453							K.IADFSTNLVNK.D
500	1	820.8820			-21.17				2			1039.8			47.3	0	22459-22475							R.DGGAYTLTATNPGGFAK.H
654	1	780.4460			26.87				2			1362.0			61.5	0	22531-22544							R.LAWTNVASEVQLTK.L
504	1	938.9880			46.67				2			1046.7			38.9	0	22744-22759							K.ATSYTITNLTENQEYK.I							Deamidated: 8
442	1	656.3880			68.30				2			967.1			79.4	0	22860-22871							K.YILTIENSSGSK.S
381	1	640.3840			55.81				2			885.0			62.0	0	22879-22890							R.VLDTPGPPQDLK.V
257	1	496.7920			35.83				2			705.9			55.4	0	22914-22921							K.INNYIVEK.R
468	1	458.8360			129.16				2			1000.3			40.6	0	22986-22993							K.ITLVDVTR.N
614	1	640.8650			24.06				2			1226.8			67.5	0	23011-23021							R.ILGYIVEMQSK.G
485	1	648.8690			33.85				2			1020.4			42.8	0	23011-23021							R.ILGYIVEMQSK.G							Oxidation: 8
494	1	816.9500			29.88				2			1034.2			71.7	0	23125-23139							R.VNAESTENNSLLTIK.E
618	1	742.4340			30.45				2			1240.4			68.5	0	23271-23285							K.VPGPPGTPFVTLSSK.D
258	1	493.8000			51.57				2			707.5			39.5	0	23303-23310							K.VIGYHLER.K
529	1	758.3480			-4.92				2			1083.7			58.3	0	23333-23345							K.TTGLDEGVEYEFR.V
384	1	699.9200			26.87				2			888.4			56.8	0	23346-23359							R.VSAENIVGIGKPSK.V
104	1	455.7480			28.36				2			482.1			48.6	0	23360-23367							K.VSESYVAR.D
423	1	488.2610			-11.35				2			937.4			44.4	0	23384-23391							R.NSVTLQWK.K
204	1	525.8170			6.99				2			620.0			42.9	1	23401-23409							K.ITGYIVEKK.E
305	1	541.8030			47.12				2			777.5			39.6	0	23467-23475							R.DEVEPPQIR.M
449	1	578.3290			53.20				2			978.6			58.5	0	23525-23535							K.STDFATSLSVK.D
374	1	498.3170			86.23				2			875.9			40.1	0	23540-23548							R.IDSGSYILK.A
433	1	788.4040			6.75				2			953.4			60.9	0	23648-23662							K.YGVGEPLESEPVTAK.N
477	1	542.3160			38.17				2			1009.0			53.5	0	23663-23672							K.NPFVVPDAPK.A
153	1	458.2790			39.44				2			554.9			66.8	0	23673-23681							K.APEVTAVTK.D
373	1	657.3360			4.86				2			874.5			75.3	0	23942-23953							K.YTLTLENSSGTK.S
516	1	640.3890			35.21				2			1061.4			48.4	0	23961-23972							R.VLDTPSPPVNLK.V
163	1	632.3310			31.39				2			570.2			50.0	0	24010-24020							K.SYAAVVTNCHK.N							Propionamide: 9
502	1	709.3680			23.22				3			1043.6			76.0	0	24038-24057							R.VTAENEYGIGLPAHTDDPVK.V
210	1	511.2780			-18.53				2			630.4			34.0	0	24058-24067							K.VAEVPQPPGK.I
252	1	459.7820			73.56				2			698.9			33.9	0	24068-24075							K.ITVDDVTR.N
607	1	668.3910			30.40				2			1210.5			81.6	0	24093-24103							K.IIQYIVEMQAK.H
456	1	676.3720			5.71				2			986.0			77.2	0	24093-24103							K.IIQYIVEMQAK.H							Oxidation: 8
260	1	544.8130			41.52				2			713.0			53.0	0	24406-24414							K.SIIHDTQFK.A
640	1	756.8170			-62.72				2			1312.6			42.5	0	24416-24427							A.INLEEGIEYEFR.V							Deamidated: 2
478	1	581.8770			86.00				2			1011.3			51.2	0	24428-24438							R.VYAENIVGIGK.A
255	1	605.3380			32.59				3			703.2			57.5	0	24530-24548							K.NAAGAISKPSDSTGPITAR.D
291	1	429.2150			-15.84				2			757.4			31.0	0	24549-24555							R.DEVELPR.I
409	1	517.8280			82.86				2			920.3			58.6	0	24622-24630							R.IDGGQYILR.A
571	1	803.4180			5.88				2			1155.7			66.3	0	24730-24744							K.YGVGEPLESAPVLMK.N							Oxidation: 14
582	1	533.3540			85.86				2			1173.9			38.3	0	24745-24754							K.NPFVLPGPPK.N
474	1	724.9280			26.19				2			1005.7			74.9	0	25043-25056							K.VLDTPGPPQNLAVK.E
454	1	646.8530			5.29				2			982.7			36.8	0	25175-25185							R.ILGYVVEMQPK.G							Oxidation: 8
588	1	638.8970			70.24				2			1185.6			65.2	0	25175-25185							R.ILGYVVEMQPK.G
505	1	524.8330			87.07				2			1047.3			38.7	0	25238-25246							K.DLTIQPSFK.L
359	1	542.8440			41.12				2			855.8			46.3	0	25294-25303							K.TATSTILHIK.E
589	1	751.3650			11.34				2			1186.2			64.0	0	25497-25509							K.TTGLDEGLEYEFK.V
411	1	699.8590			25.73				2			925.1			34.0	0	25631-25643							R.DEIDAPNASLDPK.Y							Methyl: 2
344	1	692.8420			12.74				2			835.5			49.1	0	25631-25643							R.DEIDAPNASLDPK.Y
272	1	490.7770			42.78				2			733.1			35.5	0	25705-25713							R.SDGGQYILK.L
625	1	611.3750			65.50				2			1257.3			32.2	0	25797-25806							K.LLPGNEYIFR.V
611	1	815.4590			38.30				2			1216.0			51.3	0	25813-25827							K.YGIGEPLESEPVIAR.N
323	1	670.3440			23.79				2			804.3			73.1	0	26107-26118							R.YNLTLENNSGSK.T
546	1	734.4280			21.89				2			1111.4			80.5	0	26126-26139							R.VLDSPSAPVNLTVR.E
417	1	634.8510			30.89				2			933.1			72.8	0	26258-26268							K.ITGYVVEMQTK.G
363	1	600.3190			21.00				2			863.2			58.3	0	26482-26491							R.LVTGSEYQFR.V
308	1	510.7930			38.49				2			782.5			43.4	0	26570-26578							K.TLIADTQMK.V
391	1	567.8310			34.67				2			895.8			72.9	0	26592-26602							R.VYAENIAGIGK.C
380	1	482.8350			120.67				2			882.2			57.5	0	26647-26654							K.ITGYIIER.R
563	1	690.3530			8.11				2			1141.5			38.9	0	26894-26906							K.YGVGEPLESMAVK.A
162	2	787.3870			20.77				2			569.9			65.2	0	27094-27109							K.VGASDPSDSSDPQIAK.E
649	1	642.8590			54.61				2			1336.9			59.7	0	27131-27142							K.AGASFTMTVPFR.G
100	1	521.2290			-32.62				2			477.1			45.2	0	27162-27170							R.AYIDSTESR.T
231	1	559.8150			38.14				2			667.0			62.0	0	27171-27180							R.TSLTIENANR.N
446	1	810.3690			-37.28				2			974.0			39.9	0	27282-27297							R.VSGENEFGVGVPAETK.E
301	1	702.3620			18.05				2			776.8			74.2	0	27378-27390							R.VFAENQAGLSDPR.E
169	1	671.8360			12.07				2			576.6			95.3	0	27478-27490							R.YEITAANSSGTTK.A
270	1	484.7750			57.50				2			731.3			52.7	0	27730-27737							K.ITGYMVER.R
244	1	512.7860			32.93				2			685.9			43.9	0	27869-27877							R.LNSGTYELK.L
44	1	547.7100			-103.29				2			392.0			57.8	0	27880-27890							R.NAMGSASATIR.L							Oxidation: 3
184	1	539.7570			-22.46				2			595.4			65.3	0	27880-27890							R.NAMGSASATIR.L
566	1	533.3720			167.62				3			1146.0			54.5	0	27977-27991							K.YGIGDALESHPVIAR.N
573	1	820.4410			3.49				2			1158.6			40.8	0	27992-28007							R.NAFVTPGPPSVPEVTK.I
628	1	442.3030			126.99				3			1261.9			56.2	0	28216-28227							K.AGEDVHVLIPFK.G
555	1	716.4000			5.94				2			1128.3			86.7	0	28273-28285							K.YILTIENGVGQPK.S
569	1	716.9080			28.25				2			1152.5			84.6	0	28273-28285							K.YILTIENGVGQPK.S							Deamidated: 7
151	1	558.8080			33.06				2			549.5			51.5	0	28293-28302							K.VLDTPAACQK.L							Propionamide: 8
644	1	707.9310			53.64				2			1321.4			62.1	0	28473-28486							K.GLSDDVTIGPITVK.E
663	1	801.4850			22.84				2			1448.5			50.3	0	28668-28682							R.YGVSQPLVSNIILAK.H
322	1	487.7960			77.85				2			801.7			45.3	0	28737-28745							R.INMSPISGR.E
140	1	495.7470			-17.11				2			535.2			51.3	0	28737-28745							R.INMSPISGR.E							Oxidation: 3
313	1	846.9160			10.16				2			790.8			94.1	0	28762-28778							R.VFAENSAGLSSPSDPSK.F
303	1	461.8200			117.28				2			777.1			36.2	0	28817-28824							K.IVAYSIEK.R
61	1	452.7160			-34.19				2			424.4			37.2	0	29234-29241							K.VNAEACVK.T							Propionamide: 6
172	1	590.7760			-5.68				2			582.0			75.9	0	29268-29278							K.GDSCEVTGTIK.A							Propionamide: 4
646	1	716.8830			18.75				2			1324.5			34.1	0	29283-29295							R.LSAPELDIDANFK.Q
596	1	712.9180			35.30				2			1195.3			86.1	0	29376-29389							K.VLDSPGPPGPITFK.D
234	1	523.8310			67.46				2			672.5			40.0	1	29482-29490							R.RLDIVDTSK.S
470	1	556.3120			31.56				2			1001.0			56.8	0	29508-29516							R.ITGYLLEMR.Q							Oxidation: 8
615	1	548.3380			74.81				2			1229.1			52.8	0	29508-29516							R.ITGYLLEMR.Q
377	1	650.3330			28.58				2			877.3			64.3	0	29539-29548							R.LVENTEYEFR.V
623	1	678.4000			53.20				2			1253.0			87.7	0	29649-29660							R.YFLTLENTAGVK.T
283	1	547.8130			31.65				2			747.3			80.9	0	29846-29856							R.TYALNAAGVSK.A
403	1	474.8060			56.27				2			912.2			30.9	0	29901-29908							K.VVGYIIER.K
122	1	619.7700			-5.18				2			512.4			38.3	1	30015-30024							K.GDKELDMCEK.I							Propionamide: 8
356	1	478.2490			28.77				2			852.6			39.0	0	30138-30144							K.NNEYIFR.V
453	1	590.8320			61.17				2			981.6			46.1	0	30330-30339							R.NNEFTVTDLK.M
536	1	597.8800			127.66				2			1093.5			42.5	0	30330-30339							R.NNEFTVTDLK.M							Methyl: 3
146	1	620.3110			23.82				2			542.1			40.1	0	30446-30456							K.YTIEAENQSGK.K
277	1	681.3660			53.51				2			737.0			44.6	0	30465-30476							K.VYDTPGPCPSVR.V							Propionamide: 8
422	1	584.3040			-6.07				2			936.9			69.9	0	30597-30606							R.LTGYVLEACK.A							Propionamide: 9
346	1	480.3340			86.98				2			836.7			34.8	0	30653-30661							R.EIVTAVTVK.D
575	1	729.8870			-14.06				2			1162.8			64.0	0	30665-30677							R.VLPTIDLSTMPQK.T							Oxidation: 10
633	1	721.9430			59.84				2			1282.6			51.5	0	30665-30677							R.VLPTIDLSTMPQK.T
552	1	576.8110			31.58				2			1122.6			61.4	0	30736-30745							K.DTGDYVLELK.N
120	2	575.8290			48.38				2			506.0			55.8	0	30746-30756							K.NVTGTTSETIK.V
512	1	620.3590			59.57				2			1058.4			76.0	0	30827-30836							R.LIEGNEYVFR.V
509	1	591.3340			31.50				2			1050.4			57.3	0	30995-31004							K.VTGYLIEMQK.V
349	1	489.3120			76.92				2			841.2			31.7	0	31073-31080							R.YQEGILVR.Q
450	1	549.7970			59.37				2			981.1			55.0	0	31204-31212							K.SAWYTIDSR.V
278	1	500.7990			80.78				2			739.4			65.0	0	31292-31299							R.VTGYYIER.R
315	1	543.7910			15.53				2			793.3			53.5	0	31569-31578							K.YYGAVGSTLR.L
666	1	543.8620			98.61				2			1470.7			38.8	0	31587-31595							R.PVPAITWFR.G
551	1	602.3560			56.37				2			1121.2			35.1	0	31802-31811							K.WIAVTTDEIR.E
190	1	599.3160			26.27				2			603.5			52.8	0	31872-31881							R.YQSNATLVCK.V							Propionamide: 9
473	1	572.3350			98.22				2			1005.1			32.6	0	32026-32035							K.DAGFYVVCAK.N							Propionamide: 8
574	1	761.9000			11.79				2			1160.4			40.1	0	32044-32057							K.TVELDVADVPDPPR.G
235	1	483.2670			-3.62				2			672.7			38.1	0	32084-32091							K.VTNYIVEK.C
637	1	520.8540			118.30				2			1298.4			45.8	0	32110-32118							R.YTVVNLFGK.T
462	1	534.3000			68.99				2			992.1			58.9	0	32182-32190							K.YMIAEDLGR.G
647	1	514.8640			107.66				2			1325.3			51.5	0	32226-32234							K.EISILNIAR.H
107	1	437.2260			81.20				2			486.1			32.3	0	32565-32571							K.FDDGTYR.C
155	1	504.7590			-0.16				2			557.9			38.4	0	32631-32639							K.TAYVGENVR.F
327	1	665.3300			42.83				2			814.1			49.1	0	32788-32798							R.DTLPEDTGYYR.V
385	1	559.2660			-8.88				2			889.8			51.4	0	32901-32909							R.MPYEVPEPR.K
246	1	643.3120			20.26				2			691.3			58.6	0	33100-33110							R.EETSTSYAELR.E
245	1	615.8170			-7.92				2			687.7			49.2	1	33419-33429							R.TEAYAVSSFKK.T
79	1	592.2580			-14.54				2			449.3			69.2	0	33430-33440							K.TSEMEASSSVR.E
91	1	488.2420			-46.14				2			464.0			56.8	0	33525-33534							R.GGQVISTSAR.R
Protein 2:							PREDICTED: myosin-1 [Ovis aries]
Accession:							gi|426237619|ref|XP_004012755.1|														Score:						252.4
Database:							NRplus_Oa_Jan2013														MW [kDa]:						222.5
Seq. Coverage [%]:							0.025														pI:						5.48736
																					No. of Peptides:						5
Cmpd.	No. of Cmpds.	m/z meas.			Δ				z			Rt [min]			Score	P	Range							Sequence							Modification
					m/z [ppm]
293	1	537.3210			37.01				2			762.8			48.5	0	1269-1277							R.LINDLTTQR.A
177	1	577.2620			-27.43				2			587.6			40.4	0	1280-1289							R.LQTESGEFSR.Q
115	1	612.8240			15.36				2			497.7			48.2	1	1373-1382							R.TKYETDAIQR.T
490	1	542.8670			83.49				2			1030.6			41.9	0	1561-1569							R.IQLELNQVK.S
83	1	537.8050			55.92				2			450.9			73.5	0	1910-1919							R.ADIAESQVNK.L
Protein 3:							PREDICTED: LOW QUALITY PROTEIN: myosin-6 [Ovis aries]
Accession:							gi|426232734|ref|XP_004010376.1|														Score:						182.22
Database:							NRplus_Oa_Jan2013														MW [kDa]:						217.5
Seq. Coverage [%]:							0.016														pI:						5.63223
																					No. of Peptides:						3
Cmpd.	No. of Cmpds.	m/z meas.			Δ				z			Rt [min]			Score	P	Range							Sequence							Modification
					m/z [ppm]
115	1	612.8240			15.36				2			497.7			48.2	1	1322-1331							R.TKYETDAIQR.T
405	1	565.3120			6.01				2			913.0			60.6	0	1746-1755							R.LDEAEQIALK.G
83	1	537.8050			55.92				2			450.9			73.5	0	1859-1868							R.ADIAESQVNK.L
Protein 4:							PREDICTED: short coiled-coil protein-like [Ovis aries]
Accession:							gi|426240996|ref|XP_004014378.1|														Score:						54.6
Database:							NRplus_Oa_Jan2013														MW [kDa]:						9.3
Seq. Coverage [%]:							0.122														pI:						4.50614
																					No. of Peptides:						1
Modification(s):								Deamidated
Cmpd.	No. of Cmpds.	m/z meas.			Δ				z			Rt [min]			Score	P	Range							Sequence							Modification
					m/z [ppm]
395	1	595.8270			87.63				2			903.1			54.6	0	11-20							D.AENQVELEEK.T							Deamidated: 3, 4
ProteinScape 3.0														Printed:					2013-11-16													1	/		1

## Sheet: Myo_HMW_1-2
						Protein Report
Project Info
Name:							167305 - Combifoods - Robert Yu PhD														Date:						2012-02-07
Sample Info & Protocols																						Date:						2012-08-15
Name:							GeLC-MS/MS - (Coopworth 48 h PM_pooled)
Note:							Samples from LU
Search Result Info
Search Result											Location														Search Engine	Database								Ident. Compounds
0.6Da_MethylDE_nrplus_Oa_Jan2013_std_8_1pep_Ama_Acry_CID_2 mis_cleav-ESI._2013-11-15 19:38:10											/167305 - Combifoods - Robert Yu PhD/"GeLC-MS/MS - (Coopworth 48 h PM_pooled)"/The duplicates - HMW pellet_SDS-soluble/HMW1-2_1in21_FA_lon_4pre_Tray02-A1_01_730.mgf														Mascot, 2.4.0	NRplus_Oa_Jan2013, NRplus_Oa_Jan2013_20130829.fasta								321/693
Protein 1:							PREDICTED: titin [Ovis aries]
Accession:							gi|426220782|ref|XP_004004591.1|														Score:						17336.7
Database:							NRplus_Oa_Jan2013														MW [kDa]:						3812.6
Seq. Coverage [%]:							0.098														pI:						5.9361
																					No. of Peptides:						309
Modification(s):								Oxidation, Propionamide, Methyl, Deamidated
Cmpd.	No. of Cmpds.	m/z meas.			Δ				z			Rt [min]			Score	P	Range							Sequence							Modification
					m/z [ppm]
593	1	712.9360			78.19				2			21.0			69.3	0	1566-1578							R.ATGNPNPDIVWLK.N
336	1	672.4010			85.22				2			14.4			43.2	0	1786-1797							K.SLVEESQLPEGR.K
101	1	539.3320			139.88				2			8.6			49.1	0	1977-1985							K.VSEESEELR.S
669	1	651.9890			156.44				2			24.3			73.7	0	2247-2258							K.LIVEGAVVEFVK.E
378	1	515.8500			111.31				2			15.4			31.2	0	2455-2464							K.VSVPDVTSVK.W
364	1	608.8550			106.37				2			15.1			72.0	0	2670-2679							K.LDDIGEYTYK.V
417	1	571.4200			217.00				2			16.5			36.5	0	3077-3086							K.DGQELPLVDR.I
655	1	690.4650			122.99				2			23.4			79.0	0	4403-4414							R.SANYVTTLEILR.T
673	1	631.4350			133.67				2			24.4			51.1	0	4660-4670							K.GSPVIQVTWFK.N
617	1	608.9170			139.21				2			21.9			68.3	0	4846-4856							R.GSEPISVTWLK.G
183	2	604.3640			121.76				2			10.8			46.0	0	5018-5028							R.NVDSVVSGTCR.L							Propionamide: 10
611	1	746.9740			93.81				2			21.6			44.5	0	5058-5071							R.IAFVEGTASLEISR.V
529	1	671.4090			97.55				2			19.1			44.5	0	5124-5135							K.STFQGSTPFTIR.W
609	1	726.4270			57.77				2			21.6			57.2	0	5154-5166							K.EALESSLELYAVK.T
500	1	511.8670			216.23				2			18.3			30.8	0	5228-5235							K.ITWFANDR.E
564	1	620.4170			150.36				2			20.2			89.8	0	5245-5255							K.MSFVESTAVLR.L
470	1	628.4010			127.02				2			17.6			49.1	0	5245-5255							K.MSFVESTAVLR.L							Oxidation: 1
331	1	532.8820			171.96				2			14.3			68.4	0	5397-5407							R.GGTAAFQATLK.G
598	1	588.4360			150.03				2			21.2			70.4	0	5524-5534							K.ISVTDTVSILK.I
295	1	587.8880			100.97				2			13.5			43.0	0	5686-5697							K.ALVGGTAPMTIK.W							Oxidation: 9
678	1	710.4600			105.33				2			24.8			78.1	0	6157-6169							K.VSGSLPISAQWFK.D
488	1	838.4540			19.31				2			18.0			33.5	0	6208-6224							R.VSNVAGDAACSGILTVK.E							Propionamide: 10
671	1	799.0290			117.37				2			24.4			79.9	0	6556-6569							R.ITFVENVATLQFSK.A
229	1	655.3550			74.37				2			11.9			39.8	0	6682-6693							K.SSCTAVVDVSDR.M							Propionamide: 3
572	1	525.8910			171.65				2			20.3			44.1	0	6806-6814							R.NITFTSVIR.G
679	1	816.4770			63.66				2			25.0			82.3	0	7024-7037							R.TYFTNNVATLVFNK.V
196	1	707.3400			29.16				2			11.1			86.6	0	7038-7049							K.VNINDSGEYTCK.A							Propionamide: 11
24	1	532.8140			92.80				2			6.5			54.8	0	7050-7060							K.AENSIGTASSK.T
176	1	622.8260			72.67				2			10.7			51.0	0	7298-7307							R.NDSELHESWK.Y
653	1	736.9460			72.59				2			23.4			55.1	0	7531-7543							R.ECSAILTVLEPAR.I							Propionamide: 2
685	1	829.0480			81.82				2			25.9			30.3	0	7991-8007							K.AENIVGAVASSSVLVIK.E
646	1	767.4990			88.00				2			23.0			75.2	0	8157-8170							K.MTLVENTATLTVLK.I
126	1	400.8070			193.99				2			9.4			35.9	0	8226-8233							K.IGGSPEIK.V
129	1	669.8270			38.30				2			9.4			67.5	0	8564-8575							K.DSCTASVQVSDR.T							Propionamide: 3
549	1	703.4280			72.01				2			19.6			68.3	0	9170-9182							R.VAGSQPISVAWYK.N
624	1	661.9340			113.63				2			22.1			39.2	0	9351-9361							K.LFFVSEPQSIR.V
299	1	498.3650			171.29				2			13.6			67.0	0	9374-9383							K.VGGDPIPNVK.W
457	1	602.4030			134.40				2			17.3			39.9	0	9726-9735							R.IEAEPIQFTR.R
363	1	563.8630			106.15				2			15.1			71.8	0	9814-9823							R.STAELYLTTK.E
8	1	420.3390			204.87				2			6.0			33.9	1	10930-10937							K.KVEAPPAK.V
569	1	534.4410			214.10				2			20.2			60.5	0	12136-12144							K.LIVEELPVR.F
681	1	518.9460			189.84				2			25.3			52.7	0	12189-12198							K.IVPGVIGLLR.A
513	1	590.9020			133.09				2			18.6			56.2	0	12252-12262							K.GTAVFTCVIAK.D							Propionamide: 7
448	1	639.8700			84.50				2			17.1			65.5	0	12565-12575							R.EVTMDDISQIK.A
552	1	641.4140			115.53				2			19.8			50.8	0	12589-12599							K.VLEADPYFTVK.L
371	1	542.8500			129.56				2			15.2			43.3	0	12628-12637							K.DGEELLPSPK.H
80	1	430.2880			122.63				2			8.0			44.8	0	12673-12680							K.ANVTVEAR.L
150	1	468.3260			160.40				2			10.0			61.0	0	12751-12759							K.VSFQAANAK.S
111	1	484.2830			125.98				2			8.9			30.4	0	12831-12839							K.SAAFEDEAK.Y
594	1	720.4220			65.97				2			21.1			78.8	0	12942-12954							K.LTVLEGDPYFTGK.L
385	1	781.9160			28.02				2			15.6			74.4	0	13101-13115							R.LDQTGGVDFQAANVK.S
157	1	525.8740			173.92				2			10.2			35.4	1	13260-13268							K.KYEIVADGR.V
437	1	440.3500			226.33				2			16.9			32.8	0	13622-13628							K.DLVYTLR.I
539	1	729.9410			89.92				2			19.4			53.5	0	13654-13666							K.SAANLIVEEEDLR.I
199	1	678.3700			65.58				2			11.2			91.5	0	13975-13986							K.TVDTTAEQTSFR.I
531	1	470.8320			178.47				2			19.2			45.3	0	14087-14094							K.GGVEYLFR.V
251	1	821.9060			7.82				2			12.5			58.5	0	14101-14116							R.VGTGEPVETDSPVEAR.S
301	1	680.8950			92.65				2			13.6			32.8	0	14565-14576							R.WVACGEPVAETK.M							Propionamide: 4
308	1	457.3680			211.49				2			13.8			30.6	0	14668-14675							R.ITIENVPK.K
663	1	605.9210			161.71				2			23.8			59.8	0	14946-14955							K.IDSYVIEMLK.T
651	1	558.4220			170.87				2			23.3			30.0	0	15020-15028							R.WLEVINITK.N
585	1	860.4750			29.95				2			20.8			54.8	0	15176-15190							R.VTDVIEGTEVQFQVR.A
476	1	697.8960			49.11				2			17.7			66.5	0	15383-15395							R.ADAGVYTITLENK.L
680	1	685.9130			105.56				2			25.2			50.9	0	15473-15483							K.DLIPNGEYFFR.V
133	1	491.3440			146.92				2			9.5			33.5	0	15500-15508							K.NPVIAQDPK.Q
257	1	678.3990			97.09				2			12.7			30.0	1	15574-15584							K.GLEEGKEYQFR.V
118	1	601.3200			43.21				2			9.1			70.6	0	15587-15598							R.AENAAGISEPSR.A
27	1	544.3090			83.28				2			6.6			61.8	0	15907-15917							R.VCAENAAGPGK.F							Propionamide: 2
339	1	595.3710			116.51				2			14.4			43.3	0	15972-15981							K.QLVGTNEWSR.C
319	1	437.8140			159.02				2			14.0			31.7	0	16043-16051							K.GGIQIMAGK.T
182	1	657.8530			47.81				2			10.8			87.5	0	16105-16116							R.YVITATNSCGSK.F							Propionamide: 9
491	1	649.9470			107.73				2			18.1			42.9	0	16650-16661							K.SSITLAWKPPAK.D
377	1	623.4040			113.99				2			15.4			38.7	0	16922-16933							R.FGVGAPAETIQR.T
416	1	817.4160			33.23				2			16.4			70.0	0	17228-17242							K.YGIGEPLDSEPETAR.N
511	1	647.9050			95.48				2			18.5			37.4	0	17593-17603							R.AWTPVTYTVTR.H
533	1	629.3950			107.53				2			19.2			43.4	0	17662-17672							K.DSVTLTWNPPK.Y
171	1	511.8340			163.36				2			10.5			43.7	0	17697-17705							K.VTSDNLMSR.K
399	1	510.8560			154.13				2			16.0			74.3	0	17763-17772							R.VGEAFALTGR.Y
236	1	692.8760			66.53				2			12.1			84.1	0	17820-17831							K.YCVVVENSTGSR.K							Propionamide: 2
546	1	613.4210			123.93				2			19.6			49.5	0	18075-18084							K.ILGYIVEYQK.V
558	1	738.4600			83.16				3			20.0			54.9	0	18120-18141							R.VIAVNAAGESDPAHVPEPVLVK. D							Deamidated: 5
493	1	789.3990			6.43				2			18.1			71.8	0	18281-18295							K.DVASAQWSPLSTTSK.K
38	1	504.2840			69.65				2			7.0			45.7	0	18314-18322							R.VAAENQYGR.G
297	1	605.3500			97.57				2			13.5			89.1	0	18580-18591							K.DTWGVVSSGSSK.T
408	1	467.3030			162.91				2			16.2			42.0	0	18602-18608							K.GYEYVFR.V
622	1	732.4840			77.77				2			22.1			63.6	0	18615-18629							K.IGIGPPLDSVPTVAK.H
501	1	757.8780			24.12				2			18.3			38.5	0	18660-18673							K.SDGGSPITGYYLER.R
479	1	774.9060			46.35				2			17.8			60.8	0	18695-18707							R.VTGLYEGNTYEFR.V
390	1	623.8890			102.67				2			15.8			47.1	0	18797-18807							R.VPGLIEGNEYR.F
167	1	556.8680			143.02				2			10.4			67.9	0	18812-18822							K.AANIVGEGEPR.E
286	1	480.3400			137.35				2			13.3			30.8	0	18823-18831							R.ELAESVIAK.D
515	1	581.8800			122.43				2			18.6			78.2	0	18978-18988							K.GWSIVASDVTK.R
583	1	744.4100			57.07				2			20.7			72.3	0	18993-19004							K.ANLLANNEYYFR.V
235	1	500.8710			167.12				2			12.1			49.1	0	19011-19020							K.VGVGPTIETK.T
451	1	686.3590			54.32				2			17.2			70.4	0	19096-19105							K.CVENQIYEFR.V							Propionamide: 1
51	1	517.8150			107.62				2			7.3			34.8	1	19169-19177							K.DKDATDLTR.S
39	1	568.8120			32.85				2			7.0			41.7	1	19181-19191							R.VKIDTSGDSSK.F
568	2	627.4190			142.08				2			20.2			67.7	0	19291-19300							R.LIEGNEYIFR.V
615	1	634.3730			55.66				2			21.8			51.7	0	19291-19300							R.LIEGNEYIFR.V							Methyl: 6
344	1	449.8200			212.33				2			14.6			32.9	0	19294-19300							E.GNEYIFR.V
309	1	436.3470			214.48				2			13.8			48.5	0	19574-19581							K.VGIDNVVR.K
524	1	646.4000			80.05				2			18.9			49.0	0	19607-19618							K.YSLTLVNPAGEK.A
423	1	620.9040			98.56				2			16.6			62.8	0	19626-19637							R.VLDTPGPVSDLK.V
209	1	539.8650			131.02				2			11.4			48.5	1	19735-19743							R.KLEVTEMTK.N
692	1	668.9620			107.00				2			28.3			51.8	0	19744-19755							K.NSAVLAWLPPLR.D
638	1	522.9140			182.46				2			22.7			75.0	0	19786-19795							K.DLSLVVTGLK.E
349	1	456.8540			191.11				2			14.7			44.2	0	19808-19816							R.NAVGVSLPR.E
83	1	498.3070			139.20				2			8.1			32.1	0	19817-19825							R.EAEGVYEAK.E
606	1	593.4460			163.11				2			21.3			58.1	0	19833-19842							K.ILMPEQITIK.A
499	1	537.4300			216.47				2			18.3			64.8	0	19881-19890							K.ADNSSILIIK.D
676	1	624.4340			158.32				2			24.7			79.9	0	19968-19979							R.GDWVTALASVTK.T
614	1	618.4340			147.52				2			21.7			38.0	0	19987-19996							K.LIPGQEYIFR.V
480	1	588.3920			124.13				2			17.8			62.8	0	20003-20013							R.FGISEPLTSPK.M
538	1	509.8810			183.13				2			19.3			59.7	0	20135-20143							K.STVSLVWAR.P
536	1	607.4050			143.39				2			19.3			70.5	0	20152-20161							K.IIGYFVEACK.L							Propionamide: 9
463	1	438.8310			192.37				2			17.5			53.8	0	20226-20233							R.IDLSVAMK.S
305	1	629.4010			71.37				2			13.7			42.0	0	20263-20274							K.DGTLLKPSEGIK.M
684	1	733.9670			108.70				2			25.6			74.8	0	20280-20291							R.NLCTLELFSVTR.K							Propionamide: 3
233	1	821.3660			0.53				2			12.0			65.7	0	20293-20308							K.DSGDYTITAENPSGSK.S
271	1	490.3540			157.92				2			12.9			53.4	0	20351-20358							E.ITNYIVDK.R							Methyl: 7
208	1	568.3910			112.38				2			11.4			36.4	1	20351-20359							E.ITNYIVDKR.E							Methyl: 7
592	1	772.4480			33.72				2			21.0			55.6	0	20399-20413							K.YGVGDPILTEPAIAK.N
391	1	750.8800			37.43				2			15.8			65.3	0	20480-20492							K.ATGLQEGTEYEFR.V
580	1	551.3490			153.84				2			20.6			51.5	0	20675-20683							K.STDFDTFLR.C
496	1	718.4690			80.19				2			18.2			60.3	0	20714-20727							K.VLDTPGPPVNVTVK.E
40	1	438.2560			65.99				2			7.0			35.2	0	20778-20785							R.VSNLEEGK.S
376	1	606.8840			93.67				2			15.4			56.5	0	20811-20822							K.ASETPGPVVDLK.V
321	1	679.8860			78.00				2			14.0			68.5	1	20875-20885							K.DLTEGKEYTFR.V
246	1	582.3490			88.42				2			12.4			38.9	0	21054-21063							K.WVTCASAVQK.T							Propionamide: 4
626	1	757.4270			61.68				2			22.2			77.1	0	21168-21180							K.VTGLTEGLEYEFR.V
553	1	637.4190			119.28				2			19.8			89.2	0	21219-21229							R.NSVTLVWTEPK.Y
484	1	541.3620			134.57				2			18.0			66.1	0	21236-21244							K.LTGYIVEMR.D
565	1	828.4140			17.85				2			20.2			54.6	0	21377-21392							K.DAGEYAITATNPFGTK.S
393	1	757.4040			47.91				2			15.8			85.4	0	21564-21576							K.VTGLQEGNTYEFR.V
486	1	777.4360			42.14				2			18.0			63.6	0	21583-21598							K.AGIGPPSNASDPVLMK.D
242	1	670.8600			39.79				2			12.3			44.8	0	21599-21611							K.DVAYPPGPPSNAR.V
642	1	695.9270			72.07				2			22.8			57.2	0	21661-21672							R.ITEFVVPDLETK.E
492	1	603.8990			142.43				2			18.1			63.3	0	21776-21786							K.FVMTIENPAGK.K
621	1	650.4360			95.76				3			22.0			30.7	0	21795-21812							R.VLDTPGPVLNLRPTDITK.E
612	1	789.8980			39.89				2			21.7			65.0	0	21859-21871							K.VTGLSEGCEYFFR.V							Propionamide: 8
333	1	575.4010			146.42				2			14.4			60.8	0	21927-21936							K.ITGYVIEAQR.K
643	1	672.9250			118.86				2			22.8			45.5	0	21989-21999							K.EQTMLPELDLR.G
561	1	680.9070			94.76				2			20.1			34.1	0	21989-21999							K.EQTMLPELDLR.G							Oxidation: 4
281	1	582.3510			107.85				2			13.2			67.5	0	22062-22072							R.SDSGPYPLTAR.N
689	1	897.0180			67.54				2			27.0			56.3	0	22131-22146							R.QTDSTTWAELATTVIR.T
379	1	709.9470			60.95				2			15.4			90.3	0	22189-22203							K.VPGPPGTPQVAAVTK.D
575	1	573.9230			194.64				2			20.4			53.3	0	22232-22241							R.NGILWQTVSK.A							Deamidated: 1
527	1	573.3950			132.03				2			19.0			51.1	0	22232-22241							R.NGILWQTVSK.A
578	1	708.3940			71.00				2			20.5			76.4	0	22251-22263							K.SSGLTDGIAYEFR.V
215	1	491.3710			176.27				2			11.6			37.1	1	22398-22405							K.YKDTITLK.A
15	1	552.8190			70.17				2			6.3			31.6	1	22429-22438							K.DGKELENTAK.L
449	1	611.3960			112.33				2			17.2			59.4	0	22443-22453							K.IADFSTNLVNK.D
466	1	820.9280			34.87				2			17.5			76.4	0	22459-22475							R.DGGAYTLTATNPGGFAK.H
645	1	780.4780			67.87				2			22.9			93.2	0	22531-22544							R.LAWTNVASEVQLTK.L
413	2	656.4090			100.29				2			16.4			64.7	0	22860-22871							K.YILTIENSSGSK.S
365	1	640.4060			90.17				2			15.1			66.5	0	22879-22890							R.VLDTPGPPQDLK.V
238	1	496.8630			178.75				2			12.1			52.2	0	22914-22921							K.INNYIVEK.R
177	1	574.8830			101.33				2			10.7			36.3	1	22914-22922							K.INNYIVEKR.E
599	1	1045.5840			45.69				2			21.2			58.1	0	22956-22975							R.VLAENEYGIGLPAETAESVK.V
439	1	458.8680			198.92				2			17.0			49.2	0	22986-22993							K.ITLVDVTR.N
582	1	640.9290			123.93				2			20.7			72.2	0	23011-23021							R.ILGYIVEMQSK.G
456	1	648.8750			43.09				2			17.3			37.9	0	23011-23021							R.ILGYIVEMQSK.G							Oxidation: 8
459	1	816.9470			26.21				2			17.4			73.4	0	23125-23139							R.VNAESTENNSLLTIK.E
409	1	779.8880			19.46				2			16.2			60.5	0	23198-23211							K.YDGGSSINNYIVEK.R
618	1	861.9570			23.79				2			21.9			78.5	0	23213-23228							R.DTSTTSWQIVSATVAR.T
657	1	922.5130			38.53				2			23.6			74.8	0	23255-23270							K.STYLTSEPIVAQYPFK.V
591	1	742.4800			92.41				2			20.9			70.3	0	23271-23285							K.VPGPPGTPFVTLSSK.D
359	1	699.9310			42.59				2			15.0			45.8	0	23346-23359							R.VSAENIVGIGKPSK.V
104	1	455.8200			186.35				2			8.7			66.3	0	23360-23367							K.VSESYVAR.D
395	1	488.3560			183.22				2			15.9			35.1	0	23384-23391							R.NSVTLQWK.K
2	1	476.7850			93.64				2			5.6			39.1	0	23392-23400							K.KPTYDGGSK.I
181	1	525.9160			195.27				2			10.8			35.3	1	23401-23409							K.ITGYIVEKK.E
420	1	578.3810			143.12				2			16.5			70.6	0	23525-23535							K.STDFATSLSVK.D
353	1	498.3060			64.16				2			14.8			59.4	0	23540-23548							R.IDSGSYILK.A
404	1	788.4110			15.63				2			16.1			69.5	0	23648-23662							K.YGVGEPLESEPVTAK.N
447	1	542.3980			189.38				2			17.1			51.7	0	23663-23672							K.NPFVVPDAPK.A
143	1	458.3510			196.56				2			9.8			44.6	0	23673-23681							K.APEVTAVTK.D
352	1	657.4180			129.60				2			14.7			79.6	0	23942-23953							K.YTLTLENSSGTK.S
481	1	640.4250			91.43				2			17.9			56.2	0	23961-23972							R.VLDTPSPPVNLK.V
147	1	632.3350			37.71				2			9.9			47.2	0	24010-24020							K.SYAAVVTNCHK.N							Propionamide: 9
502	1	846.8870			-1.13				2			18.3			82.8	0	24025-24037							K.IDQLQEGCSYYFR.V							Propionamide: 8
472	1	709.3910			55.64				3			17.7			54.3	0	24038-24057							R.VTAENEYGIGLPAHTDDPVK.V
234	1	459.8290			175.79				2			12.0			34.8	0	24068-24075							K.ITVDDVTR.N
577	1	668.4200			73.79				2			20.5			81.8	0	24093-24103							K.IIQYIVEMQAK.H
691	1	816.0160			60.39				2			28.0			111.9	0	24207-24221							R.INVTDSLDLTVLSIK.E
693	1	868.4920			52.17				2			29.4			51.7	0	24295-24310							R.DTTTTVWEVVSATVAR.T
667	1	791.9350			55.54				2			24.3			82.7	0	24415-24427							K.AINLEEGIEYEFR.V
450	1	581.9180			156.47				2			17.2			59.5	0	24428-24438							R.VYAENIVGIGK.A
503	1	811.9240			19.27				2			18.3			50.8	0	24450-24464							R.DPCDPPGTPEAIIVK.R							Propionamide: 3
387	1	517.8820			187.15				2			15.6			47.4	0	24622-24630							R.IDGGQYILR.A
623	1	795.4460			37.95				2			22.1			35.5	0	24730-24744							K.YGVGEPLESAPVLMK.N
555	1	533.4160			202.12				2			19.8			42.0	0	24745-24754							K.NPFVLPGPPK.N
338	1	501.3700			169.70				2			14.4			43.0	0	24755-24763							K.NLEVTNIAK.D
11	1	524.3170			110.80				2			6.2			30.4	0	24916-24923							K.LTEHQEYK.V
438	1	724.9480			53.78				2			17.0			76.1	0	25043-25056							K.VLDTPGPPQNLAVK.E
426	1	646.8860			56.30				2			16.7			43.5	0	25175-25185							R.ILGYVVEMQPK.G							Oxidation: 8
506	1	680.0360			55.08				3			18.4			50.7	0	25198-25215							K.VCNAVVTGLSSGQEYHFR.V							Propionamide: 2
477	1	524.8590			136.61				2			17.7			37.3	0	25238-25246							K.DLTIQPSFK.L
180	1	494.3280			197.97				2			10.8			35.3	0	25402-25409							K.TGSEYQFR.I
560	1	751.3840			36.63				2			20.1			74.0	0	25497-25509							K.TTGLDEGLEYEFK.V
232	1	491.2990			110.43				2			12.0			46.1	0	25524-25531							K.VSECFVAR.D							Propionamide: 4
600	1	611.4290			153.83				2			21.2			51.1	0	25797-25806							K.LLPGNEYIFR.V
576	1	815.4250			-3.40				2			20.5			58.6	0	25813-25827							K.YGIGEPLESEPVIAR.N
306	1	670.3570			43.18				2			13.7			75.1	0	26107-26118							R.YNLTLENNSGSK.T
520	1	734.4390			36.87				2			18.8			85.0	0	26126-26139							R.VLDSPSAPVNLTVR.E
89	1	628.8410			64.22				2			8.3			70.7	0	26175-26185							K.AYATVTNNCTK.N							Propionamide: 9
240	1	642.8990			109.13				2			12.2			30.6	0	26258-26268							K.ITGYVVEMQTK.G							Oxidation: 8
346	1	600.3700			105.95				2			14.6			58.1	0	26482-26491							R.LVTGSEYQFR.V
567	1	766.4150			73.73				2			20.2			71.7	0	26579-26591							K.VSGLDEGLMYEYR.V
368	1	567.8920			142.10				2			15.2			64.0	0	26592-26602							R.VYAENIAGIGK.C
362	1	482.8560			164.17				2			15.0			49.6	0	26647-26654							K.ITGYIIER.R
356	1	488.3870			172.17				2			14.9			36.0	1	26726-26733							K.FRDVIVVK.A
660	1	842.4980			49.63				2			23.6			60.9	0	26767-26781							R.TEIVSTDYTTLLTVK.D
361	1	555.3900			170.19				2			15.0			50.3	0	26787-26796							R.DSGQYVLTVK.N
613	1	681.4290			119.27				2			21.7			69.1	0	26859-26869							R.LAWTICEGELR.T							Propionamide: 6
537	1	690.3700			32.73				2			19.3			36.7	0	26894-26906							K.YGVGEPLESMAVK.A
144	1	787.3790			10.61				2			9.8			68.7	0	27094-27109							K.VGASDPSDSSDPQIAK.E
102	1	521.3080			118.94				2			8.6			47.7	0	27162-27170							R.AYIDSTESR.T
210	1	559.8590			116.74				2			11.5			48.1	0	27171-27180							R.TSLTIENANR.N
293	1	667.8650			71.67				2			13.4			69.3	0	27254-27264							K.AWVSVTNNCNR.L							Propionamide: 9
640	1	794.4460			42.90				2			22.7			100.4	0	27269-27281							K.ITNLQEGAIYYFR.V
412	1	810.4160			20.72				2			16.4			66.3	0	27282-27297							R.VSGENEFGVGVPAETK.E
149	1	395.8180			204.46				2			9.9			30.4	0	27312-27319							K.LGVTSVSK.D
277	1	664.9010			55.53				2			13.1			53.4	0	27337-27347							R.IVHYVIEAQEK.G
283	1	702.3770			39.41				2			13.3			89.4	0	27378-27390							R.VFAENQAGLSDPR.E
688	1	512.4390			184.91				2			26.8			37.3	0	27391-27399							R.ELLLPVLVK.E
154	1	671.8550			40.35				2			10.1			66.5	0	27478-27490							R.YEITAANSSGTTK.A
625	1	854.4640			38.57				2			22.1			85.1	0	27542-27557							R.ETSTAVWTEVSATVAR.T
313	1	622.3630			99.13				2			13.9			59.0	0	27565-27574							K.LTTGEEYQFR.I
252	1	484.8140			137.95				2			12.5			53.1	0	27730-27737							K.ITGYMVER.R
224	1	512.8420			142.14				2			11.8			51.6	0	27869-27877							R.LNSGTYELK.L
163	1	539.8230			99.82				2			10.3			59.5	0	27880-27890							R.NAMGSASATIR.L
652	1	791.4580			51.55				2			23.3			41.9	0	27914-27928							K.ITLLWQPPADDGGAK.I
475	1	619.8900			67.39				2			17.7			47.3	1	27961-27970							K.IIKGNEYVFR.V
544	1	820.4500			14.46				2			19.5			56.1	0	27992-28007							R.NAFVTPGPPSVPEVTK.I
403	1	746.3760			32.52				2			16.1			57.8	0	28138-28150							R.QGEEEEWTVVSAK.G
603	1	662.9360			104.67				2			21.2			57.2	0	28216-28227							K.AGEDVHVLIPFK.G
530	1	716.4380			58.99				2			19.1			56.2	0	28273-28285							K.YILTIENGVGQPK.S
541	1	716.9360			67.31				2			19.4			77.3	0	28273-28285							K.YILTIENGVGQPK.S							Deamidated: 7
135	1	558.8500			108.23				2			9.6			31.5	0	28293-28302							K.VLDTPAACQK.L							Propionamide: 8
627	1	707.9540			86.13				2			22.2			79.1	0	28473-28486							K.GLSDDVTIGPITVK.E
543	1	676.4140			86.40				2			19.5			73.2	0	28565-28575							K.YTIILDNAVCR.N							Propionamide: 10
670	1	801.5150			60.27				2			24.4			81.0	0	28668-28682							R.YGVSQPLVSNIILAK.H
303	1	487.8390			166.01				2			13.7			48.4	0	28737-28745							R.INMSPISGR.E
639	1	750.9080			62.32				2			22.7			84.5	0	28749-28761							R.ATGLMEGLDYQFR.V
532	1	758.9140			72.92				2			19.2			45.9	0	28749-28761							R.ATGLMEGLDYQFR.V							Oxidation: 5
292	1	846.9180			12.52				2			13.4			96.4	0	28762-28778							R.VFAENSAGLSSPSDPSK.F
159	1	455.3260			194.51				2			10.2			38.4	0	28992-28999							R.FTNITGEK.M
396	1	620.8780			93.96				2			15.9			40.6	0	29047-29056							K.LITGNEYQFR.I
158	1	590.8120			55.26				2			10.2			61.2	0	29268-29278							K.GDSCEVTGTIK.A							Propionamide: 4
628	1	716.9450			105.24				2			22.3			80.1	0	29283-29295							R.LSAPELDIDANFK.Q
563	1	712.9490			78.79				2			20.1			79.3	0	29376-29389							K.VLDSPGPPGPITFK.D
687	1	779.4630			79.52				2			26.6			67.7	0	29440-29452							R.VSDLLEGVPYYFR.V
217	1	523.8830			166.74				2			11.6			33.3	1	29482-29490							R.RLDIVDTSK.S
441	1	556.3770			148.41				2			17.0			59.2	0	29508-29516							R.ITGYLLEMR.Q							Oxidation: 8
584	1	548.3820			155.05				2			20.7			58.7	0	29508-29516							R.ITGYLLEMR.Q
380	1	667.3720			89.60				2			15.4			51.5	0	29519-29530							K.GSDFWVEAGHTK.Q
360	1	650.3680			82.40				2			15.0			59.9	0	29539-29548							R.LVENTEYEFR.V
595	1	678.4580			138.70				2			21.1			63.4	0	29649-29660							R.YFLTLENTAGVK.T
571	1	803.9380			38.31				2			20.3			45.3	0	29713-29727							R.ESGTTAWQLVNSSVK.R
665	1	755.9500			67.93				2			23.8			74.4	0	29833-29845							K.VTGLVEGLEYQFR.T
261	1	547.8810			155.78				2			12.8			74.5	0	29846-29856							R.TYALNAAGVSK.A
666	1	883.9830			35.51				2			24.0			60.0	0	29884-29900							R.STVSLIWSAPVYDGGSK.V
382	1	474.8680			186.86				2			15.5			37.8	0	29901-29908							K.VVGYIIER.K
119	1	619.8190			73.88				2			9.1			31.6	1	30015-30024							K.GDKELDMCEK.I							Propionamide: 8
276	1	455.3390			183.10				2			13.1			31.0	0	30025-30032							K.ISLQYTGK.R
121	1	522.3090			87.81				2			9.3			34.9	0	30068-30077							K.VLDSPGPCGK.L							Propionamide: 8
343	1	478.2990			133.32				2			14.5			44.9	0	30138-30144							K.NNEYIFR.V
424	1	590.8860			152.57				2			16.6			49.6	0	30330-30339							R.NNEFTVTDLK.M
672	1	897.5070			29.86				2			24.4			66.2	0	30422-30437							R.AIIDNTESYSLLIVDK.V
134	1	620.3430			75.41				2			9.6			37.5	0	30446-30456							K.YTIEAENQSGK.K
93	1	684.3770			48.65				2			8.4			40.0	1	30446-30457							K.YTIEAENQSGKK.S
254	1	681.3750			66.72				2			12.6			56.2	0	30465-30476							K.VYDTPGPCPSVR.V							Propionamide: 8
394	1	584.3910			142.82				2			15.9			77.0	0	30597-30606							R.LTGYVLEACK.A							Propionamide: 9
325	1	480.3720			166.10				2			14.2			35.1	0	30653-30661							R.EIVTAVTVK.D
548	1	729.9650			92.81				2			19.6			63.4	0	30665-30677							R.VLPTIDLSTMPQK.T							Oxidation: 10
607	1	721.9530			73.69				2			21.5			64.1	0	30665-30677							R.VLPTIDLSTMPQK.T
10	1	457.7830			70.51				2			6.2			39.7	0	30716-30723							R.VTVETHTK.V
526	1	576.8890			166.81				2			19.0			71.7	0	30736-30745							K.DTGDYVLELK.N
112	1	575.8420			70.96				2			8.9			43.5	0	30746-30756							K.NVTGTTSETIK.V
489	1	620.3850			101.49				2			18.0			39.6	0	30827-30836							R.LIEGNEYVFR.V
482	1	591.3950			134.66				2			17.9			56.2	0	30995-31004							K.VTGYLIEMQK.V
422	1	549.8530			161.23				2			16.6			52.2	0	31204-31212							K.SAWYTIDSR.V
347	1	617.4120			128.06				2			14.6			43.9	0	31275-31285							K.SSVSLSWSRPK.D
258	1	500.8350			152.67				2			12.7			50.2	0	31292-31299							R.VTGYYIER.R
294	1	543.8630			147.93				2			13.5			52.8	0	31569-31578							K.YYGAVGSTLR.L
677	1	543.9190			203.42				2			24.8			39.4	0	31587-31595							R.PVPAITWFR.G
616	1	780.4370			52.19				2			21.9			64.3	0	31716-31728							R.IVNLTENAGYYFR.V
522	1	602.3940			119.46				2			18.9			56.1	0	31802-31811							K.WIAVTTDEIR.E
170	1	599.3430			71.32				2			10.5			69.8	0	31872-31881							R.YQSNATLVCK.V							Propionamide: 9
654	1	726.9350			78.81				2			23.4			33.3	0	32012-32024							R.SFTSLVFPNGVER.K
545	1	761.9270			47.22				2			19.5			89.7	0	32044-32057							K.TVELDVADVPDPPR.G
219	1	483.3490			166.06				2			11.7			36.1	0	32084-32091							K.VTNYIVEK.C
619	1	520.8910			189.34				2			21.9			50.9	0	32110-32118							R.YTVVNLFGK.T
430	1	534.3390			141.99				2			16.8			48.6	0	32182-32190							K.YMIAEDLGR.G
630	1	514.9200			216.44				2			22.3			45.2	0	32226-32234							K.EISILNIAR.H
435	1	647.3800			84.48				2			16.9			63.4	0	32267-32277							R.INTSAFELNER.E
345	1	467.3420			172.80				2			14.6			51.1	0	32320-32327							K.IIEFGQAR.Q
421	1	538.3730			169.31				2			16.6			42.8	0	32464-32473							K.DLNMVVSAAR.I
334	1	695.9610			86.71				2			14.4			50.8	0	32868-32880							R.EAAILYKPAVSTK.T
367	1	559.3650			168.14				2			15.2			50.0	0	32901-32909							R.MPYEVPEPR.K
686	1	733.4440			102.99				2			26.0			63.0	0	32963-32973							R.WEQFYVMPLPR.I
226	1	643.3670			105.76				2			11.9			36.3	0	33100-33110							R.EETSTSYAELR.E
7	1	436.2540			43.00				2			6.0			32.9	1	33404-33410							R.KDEQVPR.S
223	1	615.8850			102.50				2			11.8			45.8	1	33419-33429							R.TEAYAVSSFKK.T
88	1	592.3080			69.88				2			8.2			69.3	0	33430-33440							K.TSEMEASSSVR.E
239	1	606.3550			92.75				2			12.2			73.1	0	33497-33507							R.SITVYEGESAR.F
96	1	488.3000			72.64				2			8.4			60.1	0	33525-33534							R.GGQVISTSAR.R
596	1	643.9120			127.30				2			21.1			44.7	0	33732-33742							K.TNFQFVGQAFK.S
Protein 2:							PREDICTED: myosin-1 [Ovis aries]
Accession:							gi|426237619|ref|XP_004012755.1|														Score:						458.1
Database:							NRplus_Oa_Jan2013														MW [kDa]:						222.5
Seq. Coverage [%]:							0.045														pI:						5.48736
																					No. of Peptides:						8
Cmpd.	No. of Cmpds.	m/z meas.			Δ				z			Rt [min]			Score	P	Range							Sequence							Modification
					m/z [ppm]
658	1	733.4590			90.18				2			23.6			88.8	0	261-273							K.LASADIETYLLEK.S
637	1	738.9540			64.32				2			22.6			70.7	0	387-400							K.AAYLQGLNSADLLK.A
659	1	650.4710			204.16				2			23.6			76.0	0	645-656							K.GSSFQTVSALFR.E
636	1	623.4130			129.50				2			22.6			49.2	0	957-967							K.DIDDLELTLAK.V
270	1	537.3690			126.35				2			12.9			48.8	0	1269-1277							R.LINDLTTQR.A
160	1	577.3300			90.36				2			10.2			40.5	0	1280-1289							R.LQTESGEFSR.Q
107	1	612.8570			69.21				2			8.8			39.6	1	1373-1382							R.TKYETDAIQR.T
462	1	542.9030			149.81				2			17.5			44.6	0	1561-1569							R.IQLELNQVK.S
Protein 3:							PREDICTED: sarcoplasmic/endoplasmic reticulum calcium ATPase 1 isoform 1 [Ovis aries]
Accession:							gi|426254493|ref|XP_004020912.1|														Score:						68.19
Database:							NRplus_Oa_Jan2013														MW [kDa]:						109.3
Seq. Coverage [%]:							0.015														pI:						5.14794
																					No. of Peptides:						1
Cmpd.	No. of Cmpds.	m/z meas.			Δ				z			Rt [min]			Score	P	Range							Sequence							Modification
					m/z [ppm]
589	1	781.4390			24.81				2			20.9			68.2	0	437-451							K.VGEATETALTTLVEK.M
Protein 4:							similar to Obscurin isoform IC, partial [Ovis aries: Oar v3]
Accession:							gi|1999022426|gb|1999022426.1|														Score:						61.62
Database:							NRplus_Oa_Jan2013														MW [kDa]:						892.2
Seq. Coverage [%]:							0.001														pI:						5.83004
																					No. of Peptides:						1
Cmpd.	No. of Cmpds.	m/z meas.			Δ				z			Rt [min]			Score	P	Range							Sequence							Modification
					m/z [ppm]
574	1	652.9260			103.45				2			20.4			61.6	0	875-886							R.LDVTEPSVVFAK.E
Protein 5:							PREDICTED: protein jagunal homolog 1 [Ovis aries]
Accession:							gi|426249838|ref|XP_004018655.1|														Score:						53.73
Database:							NRplus_Oa_Jan2013														MW [kDa]:						25.2
Seq. Coverage [%]:							0.058														pI:						9.81796
																					No. of Peptides:						1
Modification(s):								Methyl, Deamidated
Cmpd.	No. of Cmpds.	m/z meas.			Δ				z			Rt [min]			Score	P	Range							Sequence							Modification
					m/z [ppm]
332	1	827.9100			-23.06				2			14.3			53.7	1	66-78							M.HYQMSVTLKYEIK.K							Methyl: 11; Deamidated: 3
Protein 6:							PREDICTED: LOW QUALITY PROTEIN: gap junction alpha-3 protein-like [Ovis aries]
Accession:							gi|426236809|ref|XP_004023498.1|														Score:						49.59
Database:							NRplus_Oa_Jan2013														MW [kDa]:						35.7
Seq. Coverage [%]:							0.025														pI:						7.04993
																					No. of Peptides:						1
Cmpd.	No. of Cmpds.	m/z meas.			Δ				z			Rt [min]			Score	P	Range							Sequence							Modification
					m/z [ppm]
289	1	407.8280			164.57				2			13.4			49.6	1	136-143							R.IAGALLRT.Y
ProteinScape 3.0														Printed:					2013-11-16													1	/		1

## Sheet: Myo_HMW_2-1
						Protein Report
Project Info
Name:							167305 - Combifoods - Robert Yu PhD														Date:						2012-02-07
Sample Info & Protocols																						Date:						2012-08-15
Name:							GeLC-MS/MS - (Coopworth 48 h PM_pooled)
Note:							Samples from LU
Search Result Info
Search Result											Location														Search Engine	Database								Ident. Compounds
0.6Da_MethylDE_nrplus_Oa_Jan2013_std_8_1pep_Ama_Acry_CID_2 mis_cleav-ESI._2013-11-15 19:38:10											/167305 - Combifoods - Robert Yu PhD/"GeLC-MS/MS - (Coopworth 48 h PM_pooled)"/The duplicates - HMW pellet_SDS-soluble/HMW2-1_1in21_FA_lon_4pre_Tray02-A3_01_595.mgf														Mascot, 2.4.0	NRplus_Oa_Jan2013, NRplus_Oa_Jan2013_20130829.fasta								80/440
Protein 1:							PREDICTED: titin [Ovis aries]
Accession:							gi|426220782|ref|XP_004004591.1|														Score:						3581.66
Database:							NRplus_Oa_Jan2013														MW [kDa]:						3812.6
Seq. Coverage [%]:							0.023														pI:						5.9361
																					No. of Peptides:						80
Modification(s):								Oxidation, Propionamide, Methyl, Deamidated
Cmpd.	No. of Cmpds.	m/z meas.			Δ				z			Rt [min]			Score	P	Range							Sequence							Modification
					m/z [ppm]
167	1	525.7880			10.35				2			824.8			38.9	0	1115-1124							K.SGVPLTTGYR.Y
10	1	539.3940			254.85				2			493.9			52.6	0	1977-1985							K.VSEESEELR.S
38	1	544.3230			98.75				3			600.6			32.0	0	2071-2085							R.IQSQTVGQGSDAHFR.V
220	1	608.8500			98.16				2			907.1			39.8	0	2670-2679							K.LDDIGEYTYK.V
267	1	571.3290			57.72				2			989.3			45.9	0	3077-3086							K.DGQELPLVDR.I
61	1	604.2940			5.93				2			647.8			72.7	0	5018-5028							R.NVDSVVSGTCR.L							Propionamide: 10
144	1	422.7510			28.14				2			792.5			35.0	0	5033-5040							K.IAGSLPMR.V
311	1	511.8140			112.67				2			1096.0			44.4	0	5228-5235							K.ITWFANDR.E
186	1	532.8470			106.27				2			859.4			63.0	0	5397-5407							R.GGTAAFQATLK.G
94	1	544.7960			24.32				2			711.6			47.8	0	5512-5521							K.DGQELTLGQK.Y
280	1	579.8560			42.79				2			1020.8			53.2	0	5686-5697							K.ALVGGTAPMTIK.W
159	1	587.8210			-13.01				2			814.1			40.2	0	5686-5697							K.ALVGGTAPMTIK.W							Oxidation: 9
27	1	429.7380			0.89				2			569.6			32.5	0	6344-6351							K.ITGSPDIR.V
255	1	536.3660			101.66				2			961.2			43.0	0	7969-7978							K.NNVASLVINK.V
23	1	400.7650			89.19				2			551.4			34.4	0	8226-8233							K.IGGSPEIK.V
60	1	543.8050			44.97				2			647.3			37.6	0	8801-8810							K.NGINVTPSQR.C							Deamidated: 1
162	1	498.2850			10.74				2			819.2			35.1	0	9374-9383							K.VGGDPIPNVK.W
58	1	477.3030			59.99				2			646.6			35.1	0	9647-9654							R.HLQDVTLK.E
223	1	563.8540			90.18				2			908.4			57.6	0	9814-9823							R.STAELYLTTK.E
331	1	534.3980			133.63				2			1222.6			40.0	0	12136-12144							K.LIVEELPVR.F
249	1	587.8660			79.39				2			954.5			38.2	0	12148-12157							K.TLEEEVTVVR.G
328	1	641.3940			84.35				2			1190.6			49.5	0	12589-12599							K.VLEADPYFTVK.L
229	1	542.8270			87.18				2			917.6			31.8	0	12628-12637							K.DGEELLPSPK.H
36	1	468.3040			113.42				2			597.1			45.5	0	12751-12759							K.VSFQAANAK.S
115	1	563.2690			22.07				2			750.1			50.4	0	13606-13615							R.NDEAIFDSSK.Y
76	1	678.3470			31.68				2			676.0			88.1	0	13975-13986							K.TVDTTAEQTSFR.I
324	1	470.8080			127.49				2			1157.0			38.9	0	14087-14094							K.GGVEYLFR.V
24	1	491.2900			37.00				2			561.0			32.5	0	15500-15508							K.NPVIAQDPK.Q
19	1	601.2930			-1.69				2			537.4			51.0	0	15587-15598							R.AENAAGISEPSR.A
89	1	463.2770			51.59				2			702.4			44.5	0	15605-15613							K.AVDPIDAPK.V
56	1	657.8510			44.77				2			643.7			56.0	0	16105-16116							R.YVITATNSCGSK.F							Propionamide: 9
182	1	437.3220			151.76				2			846.9			38.9	0	16434-16441							R.NLAVTDIK.A
239	1	623.3730			64.26				2			930.2			33.1	0	16922-16933							R.FGVGAPAETIQR.T
257	1	510.8220			87.57				2			969.6			70.2	0	17763-17772							R.VGEAFALTGR.Y
79	1	458.2990			83.09				2			685.2			40.5	0	18196-18204							R.IDVTPVGSK.L
163	1	605.3070			26.53				2			819.7			76.7	0	18580-18591							K.DTWGVVSSGSSK.T
247	1	623.8500			40.15				2			950.6			31.3	0	18797-18807							R.VPGLIEGNEYR.F
45	1	556.7990			19.09				2			620.5			64.8	0	18812-18822							K.AANIVGEGEPR.E
318	1	581.8840			129.30				2			1126.1			38.9	0	18978-18988							K.GWSIVASDVTK.R
103	1	500.8180			61.29				2			726.8			58.1	0	19011-19020							K.VGVGPTIETK.T
330	2	627.3830			84.69				2			1218.2			62.3	0	19291-19300							R.LIEGNEYIFR.V
201	1	449.7710			103.38				2			881.5			32.0	0	19294-19300							E.GNEYIFR.V
80	1	508.7740			9.97				2			687.0			43.4	0	19482-19490							R.CNAAAQLVR.M							Propionamide: 1
274	1	620.8720			47.02				2			1006.0			54.3	0	19626-19637							R.VLDTPGPVSDLK.V
202	1	456.7760			20.34				2			882.6			38.4	0	19808-19816							R.NAVGVSLPR.E
315	1	537.3860			134.58				2			1108.2			60.4	0	19881-19890							K.ADNSSILIIK.D
138	1	490.2800			6.99				2			784.2			35.9	0	20351-20358							E.ITNYIVDK.R							Methyl: 7
238	1	606.8760			80.48				2			929.9			50.7	0	20811-20822							K.ASETPGPVVDLK.V
108	1	642.8490			14.41				2			739.3			32.6	0	20846-20856							R.ITGYVVDFLTE.E							Methyl: 7, 11
112	1	582.3050			12.85				2			744.8			32.4	0	21054-21063							K.WVTCASAVQK.T							Propionamide: 4
145	1	582.3200			54.61				2			792.5			51.7	0	22062-22072							R.SDSGPYPLTAR.N
263	1	607.3550			67.15				2			980.1			42.4	0	22154-22163							R.LTTGVEYQFR.V
284	1	611.3730			74.71				2			1033.2			54.0	0	22443-22453							K.IADFSTNLVNK.D
222	1	640.3950			72.99				2			907.9			44.2	0	22879-22890							R.VLDTPGPPQDLK.V
104	1	496.8030			57.98				2			730.8			42.6	0	22914-22921							K.INNYIVEK.R
281	1	458.8510			161.86				2			1023.8			43.8	0	22986-22993							K.ITLVDVTR.N
270	1	578.3200			37.64				2			999.4			46.3	0	23525-23535							K.STDFATSLSVK.D
206	1	498.3570			166.51				2			887.7			37.0	0	23540-23548							R.IDSGSYILK.A
211	1	657.3460			20.07				2			892.2			71.8	0	23942-23953							K.YTLTLENSSGTK.S
99	1	459.7530			10.48				2			721.8			33.5	0	24068-24075							K.ITVDDVTR.N
286	1	581.8770			86.00				2			1037.3			38.8	0	24428-24438							R.VYAENIVGIGK.A
196	1	501.3230			75.94				2			870.4			40.7	0	24755-24763							K.NLEVTNIAK.D
282	1	724.9230			19.29				2			1025.6			38.5	0	25043-25056							K.VLDTPGPPQNLAVK.E
322	1	448.3560			119.57				2			1147.7			32.9	0	25229-25237							R.VLGVPVIAK.D
297	1	524.8450			109.94				2			1070.7			42.5	0	25238-25246							K.DLTIQPSFK.L
55	1	494.2660			72.52				2			640.3			32.5	0	25402-25409							K.TGSEYQFR.I
173	2	670.3200			-12.02				2			834.2			40.0	0	26107-26118							R.YNLTLENNSGSK.T
231	1	567.8590			83.98				2			923.4			42.8	0	26592-26602							R.VYAENIAGIGK.C
224	1	482.8090			66.82				2			910.6			55.4	0	26647-26654							K.ITGYIIER.R
14	1	521.2740			53.71				2			501.0			30.8	0	27162-27170							R.AYIDSTESR.T
83	1	559.8220			50.64				2			694.1			48.7	0	27171-27180							R.TSLTIENANR.N
177	1	622.3150			22.00				2			838.9			35.0	0	27565-27574							K.LTTGEEYQFR.I
46	1	539.8240			101.67				2			620.6			31.8	0	27880-27890							R.NAMGSASATIR.L
100	1	656.8410			28.00				2			722.7			32.4	0	29357-29368							K.YTLTVENNSGSK.S
131	1	547.8290			60.86				2			776.2			68.1	0	29846-29856							R.TYALNAAGVSK.A
275	1	590.8070			18.86				2			1006.3			51.7	0	30330-30339							R.NNEFTVTDLK.M
126	1	500.7970			76.78				2			766.3			46.4	0	31292-31299							R.VTGYYIER.R
160	1	543.7880			10.01				2			816.9			37.9	0	31569-31578							K.YYGAVGSTLR.L
91	1	483.2910			46.04				2			704.8			30.1	0	32084-32091							K.VTNYIVEK.C
32	1	504.8000			81.07				2			583.1			35.2	0	32631-32639							K.TAYVGENVR.F
ProteinScape 3.0														Printed:					2013-11-16													1	/		1

## Sheet: Myo_HMW_2-2
						Protein Report
Project Info
Name:							167305 - Combifoods - Robert Yu PhD														Date:						2012-02-07
Sample Info & Protocols																						Date:						2012-08-15
Name:							GeLC-MS/MS - (Coopworth 48 h PM_pooled)
Note:							Samples from LU
Search Result Info
Search Result											Location														Search Engine	Database								Ident. Compounds
0.6Da_MethylDE_nrplus_Oa_Jan2013_std_8_1pep_Ama_Acry_CID_2 mis_cleav-ESI._2013-11-15 19:38:10											/167305 - Combifoods - Robert Yu PhD/"GeLC-MS/MS - (Coopworth 48 h PM_pooled)"/The duplicates - HMW pellet_SDS-soluble/HMW2-2_1in21_FA_lon_4pre_Tray02-A2_01_731.mgf														Mascot, 2.4.0	NRplus_Oa_Jan2013, NRplus_Oa_Jan2013_20130829.fasta								145/312
Protein 1:							PREDICTED: titin [Ovis aries]
Accession:							gi|426220782|ref|XP_004004591.1|														Score:						7483.9
Database:							NRplus_Oa_Jan2013														MW [kDa]:						3812.6
Seq. Coverage [%]:							0.046														pI:						5.9361
																					No. of Peptides:						144
Modification(s):								Oxidation, Propionamide, Methyl, Deamidated
Cmpd.	No. of Cmpds.	m/z meas.			Δ				z			Rt [min]			Score	P	Range							Sequence							Modification
					m/z [ppm]
144	1	672.4130			103.06				2			14.3			49.8	0	1786-1797							K.SLVEESQLPEGR.K
18	1	539.2840			50.87				2			8.5			64.3	0	1977-1985							K.VSEESEELR.S
165	1	608.8920			167.15				2			14.9			64.0	0	2670-2679							K.LDDIGEYTYK.V
204	1	571.4030			187.25				2			16.3			38.2	0	3077-3086							K.DGQELPLVDR.I
310	1	690.4640			121.54				2			23.5			78.1	0	4403-4414							R.SANYVTTLEILR.T
303	1	608.9350			168.77				2			21.8			56.3	0	4846-4856							R.GSEPISVTWLK.G
55	1	604.3520			101.91				2			10.7			44.9	0	5018-5028							R.NVDSVVSGTCR.L							Propionamide: 10
263	1	671.4120			102.02				2			19.0			50.0	0	5124-5135							K.STFQGSTPFTIR.W
301	1	726.4640			108.70				2			21.5			47.5	0	5154-5166							K.EALESSLELYAVK.T
230	1	628.4210			158.85				2			17.4			61.8	0	5245-5255							K.MSFVESTAVLR.L							Oxidation: 1
141	1	532.8770			162.58				2			14.1			72.8	0	5397-5407							R.GGTAAFQATLK.G
298	1	588.4490			172.13				2			21.1			75.0	0	5524-5534							K.ISVTDTVSILK.I
118	1	587.8880			100.97				2			13.3			33.2	0	5686-5697							K.ALVGGTAPMTIK.W							Oxidation: 9
215	1	579.9220			156.61				2			16.8			51.8	0	5686-5697							K.ALVGGTAPMTIK.W
300	1	588.4310			171.32				2			21.5			75.5	0	5904-5913							R.VSVFNLNINR.C
243	1	838.4630			30.04				2			17.8			47.1	0	6208-6224							R.VSNVAGDAACSGILTVK.E							Propionamide: 10
79	1	655.3460			60.63				2			11.8			49.6	0	6682-6693							K.SSCTAVVDVSDR.M							Propionamide: 3
157	1	547.8730			184.65				2			14.6			33.8	0	6919-6928							K.DGFTITPSEK.C
64	1	707.3630			61.68				2			11.0			49.3	0	7038-7049							K.VNINDSGEYTCK.A							Propionamide: 11
3	1	532.7950			57.14				2			6.5			31.7	0	7050-7060							K.AENSIGTASSK.T
194	1	536.4150			193.02				2			15.8			46.8	0	7969-7978							K.NNVASLVINK.V
57	1	543.8480			124.05				2			10.8			37.2	0	8801-8810							K.NGINVTPSQR.C							Deamidated: 1
74	1	538.8540			132.24				2			11.5			45.7	0	9131-9140							R.DSSTAQLNIK.E
271	1	703.4520			106.13				2			19.5			37.0	0	9170-9182							R.VAGSQPISVAWYK.N
305	1	661.9610			154.42				2			22.1			47.4	0	9351-9361							K.LFFVSEPQSIR.V
121	1	498.3480			137.17				2			13.4			56.6	0	9374-9383							K.VGGDPIPNVK.W
223	1	614.9540			151.25				2			17.2			31.4	0	9547-9557							R.LSQTEPVTLIK.D
276	1	607.4250			152.45				2			19.9			33.3	0	9637-9646							K.LTVIEPAWER.H
16	1	545.3330			106.81				2			8.2			43.9	0	9766-9775							K.GPTELTESQK.Y
169	1	563.8840			143.39				2			15.0			76.0	0	9814-9823							R.STAELYLTTK.E
285	1	534.4400			212.23				2			20.2			56.4	0	12136-12144							K.LIVEELPVR.F
188	1	587.9410			206.98				2			15.6			51.7	0	12148-12157							K.TLEEEVTVVR.G
273	1	641.4430			160.75				2			19.7			48.1	0	12589-12599							K.VLEADPYFTVK.L
14	1	430.3160			187.71				2			7.9			38.5	0	12673-12680							K.ANVTVEAR.L
41	1	468.3110			128.37				2			9.9			53.4	0	12751-12759							K.VSFQAANAK.S
293	1	720.4440			96.51				2			21.0			73.8	0	12942-12954							K.LTVLEGDPYFTGK.L
185	1	781.9300			45.92				2			15.5			70.3	0	13101-13115							R.LDQTGGVDFQAANVK.S
94	1	563.8660			208.29				2			12.3			32.4	0	13606-13615							R.NDEAIFDSSK.Y							Deamidated: 1
265	1	729.9430			92.66				2			19.2			82.6	0	13654-13666							K.SAANLIVEEEDLR.I
65	1	678.3660			59.69				2			11.1			88.1	0	13975-13986							K.TVDTTAEQTSFR.I
97	1	821.8910			-10.43				2			12.4			41.3	0	14101-14116							R.VGTGEPVETDSPVEAR.S
234	1	697.9390			110.72				2			17.6			65.0	0	15383-15395							R.ADAGVYTITLENK.L
24	1	601.3510			94.77				2			8.9			60.3	0	15587-15598							R.AENAAGISEPSR.A
75	1	463.3520			213.49				2			11.6			34.1	0	15605-15613							K.AVDPIDAPK.V
147	1	595.3400			64.43				2			14.3			30.6	0	15972-15981							K.QLVGTNEWSR.C
53	1	657.8660			67.57				2			10.6			58.8	0	16105-16116							R.YVITATNSCGSK.F							Propionamide: 9
195	1	459.3550			238.20				2			15.9			42.3	0	16591-16598							K.GVEFNVPR.L
206	1	817.3970			9.98				2			16.4			42.4	0	17228-17242							K.YGIGEPLDSEPETAR.N
259	1	742.9380			88.00				2			18.7			65.0	0	17313-17325							K.VTGLIEGSDYQFR.V
254	1	647.9260			127.89				2			18.4			48.6	0	17593-17603							R.AWTPVTYTVTR.H
48	1	511.8440			182.90				2			10.4			41.5	0	17697-17705							K.VTSDNLMSR.K
197	1	510.8890			218.74				2			15.9			66.0	0	17763-17772							R.VGEAFALTGR.Y
84	1	692.8630			47.76				2			12.0			42.8	0	17820-17831							K.YCVVVENSTGSR.K							Propionamide: 2
68	1	458.3700			238.02				2			11.3			34.4	0	18196-18204							R.IDVTPVGSK.L
6	1	504.2920			85.51				2			6.8			50.2	0	18314-18322							R.VAAENQYGR.G
123	1	605.3700			130.61				2			13.5			83.9	0	18580-18591							K.DTWGVVSSGSSK.T
304	1	732.5070			109.17				2			22.1			61.4	0	18615-18629							K.IGIGPPLDSVPTVAK.H
190	1	623.9030			125.11				2			15.6			38.5	0	18797-18807							R.VPGLIEGNEYR.F
47	1	556.8740			153.79				2			10.3			46.8	0	18812-18822							K.AANIVGEGEPR.E
116	1	480.3770			214.39				2			13.2			47.6	0	18823-18831							R.ELAESVIAK.D
257	1	581.9150			182.58				2			18.6			56.1	0	18978-18988							K.GWSIVASDVTK.R
83	1	500.8840			193.08				2			12.0			67.5	0	19011-19020							K.VGVGPTIETK.T
222	1	686.4130			133.00				2			17.2			59.8	0	19096-19105							K.CVENQIYEFR.V							Propionamide: 1
284	2	627.4430			180.34				2			20.2			68.2	0	19291-19300							R.LIEGNEYIFR.V
127	1	436.3580			239.69				2			13.7			33.0	0	19574-19581							K.VGIDNVVR.K
260	1	646.4400			141.94				2			18.7			79.5	0	19607-19618							K.YSLTLVNPAGEK.A
209	1	620.9260			133.99				2			16.6			42.9	0	19626-19637							R.VLDTPGPVSDLK.V
308	1	522.9300			213.06				2			22.6			60.5	0	19786-19795							K.DLSLVVTGLK.E
152	1	456.8680			221.76				2			14.5			50.7	0	19808-19816							R.NAVGVSLPR.E
15	1	498.2980			121.13				2			8.0			38.3	0	19817-19825							R.EAEGVYEAK.E
252	1	537.4260			209.02				2			18.2			59.1	0	19881-19890							K.ADNSSILIIK.D
312	1	624.4270			147.11				2			24.6			70.1	0	19968-19979							R.GDWVTALASVTK.T
302	1	618.4430			162.08				2			21.7			40.1	0	19987-19996							K.LIPGQEYIFR.V
240	1	588.4050			146.23				2			17.8			37.6	0	20003-20013							R.FGISEPLTSPK.M
109	1	490.3400			129.37				2			12.8			50.3	0	20351-20358							E.ITNYIVDK.R							Methyl: 7
294	1	772.4650			55.73				2			21.0			50.3	0	20399-20413							K.YGVGDPILTEPAIAK.N
17	1	458.2950			164.57				2			8.3			34.0	0	20414-20421							K.NPYDPPGR.C
192	1	750.8810			38.76				2			15.7			59.0	0	20480-20492							K.ATGLQEGTEYEFR.V
289	1	551.3750			201.00				2			20.5			44.8	0	20675-20683							K.STDFDTFLR.C
250	1	718.4830			99.68				2			18.1			66.0	0	20714-20727							K.VLDTPGPPVNVTVK.E
182	1	606.9060			129.92				2			15.4			53.2	0	20811-20822							K.ASETPGPVVDLK.V
306	1	757.4460			86.76				2			22.1			35.6	0	21168-21180							K.VTGLTEGLEYEFR.V
272	1	637.4420			155.37				2			19.6			79.5	0	21219-21229							R.NSVTLVWTEPK.Y
193	1	757.4250			75.64				2			15.8			70.9	0	21564-21576							K.VTGLQEGNTYEFR.V
309	1	695.9510			106.56				2			22.7			56.8	0	21661-21672							R.ITEFVVPDLETK.E
249	1	603.9090			158.99				2			18.0			55.1	0	21776-21786							K.FVMTIENPAGK.K
145	1	575.4290			195.09				2			14.3			53.3	0	21927-21936							K.ITGYVIEAQR.K
113	1	582.3630			128.45				2			13.0			63.1	0	22062-22072							R.SDSGPYPLTAR.N
287	1	573.9160			182.44				2			20.4			52.3	0	22232-22241							R.NGILWQTVSK.A							Deamidated: 1
288	1	708.4180			104.88				2			20.4			65.9	0	22251-22263							K.SSGLTDGIAYEFR.V
218	1	611.4190			149.96				2			17.0			80.7	0	22443-22453							K.IADFSTNLVNK.D
231	1	820.9370			45.83				2			17.4			51.3	0	22459-22475							R.DGGAYTLTATNPGGFAK.H
203	1	656.4100			101.81				2			16.2			48.5	0	22860-22871							K.YILTIENSSGSK.S
171	1	640.4430			147.95				2			15.0			45.0	0	22879-22890							R.VLDTPGPPQDLK.V
217	1	458.8910			249.05				2			16.9			38.9	0	22986-22993							K.ITLVDVTR.N
253	1	758.3960			58.38				2			18.4			72.9	0	23333-23345							K.TTGLDEGVEYEFR.V
196	1	488.3430			156.59				2			15.9			32.9	0	23384-23391							R.NSVTLQWK.K
207	1	578.4030			181.16				2			16.4			63.3	0	23525-23535							K.STDFATSLSVK.D
199	1	788.4210			28.31				2			16.0			48.2	0	23648-23662							K.YGVGEPLESEPVTAK.N
224	1	542.4010			194.91				2			17.2			31.6	0	23663-23672							K.NPFVVPDAPK.A
37	1	458.3390			170.37				2			9.7			52.1	0	23673-23681							K.APEVTAVTK.D
159	1	657.4090			115.91				2			14.7			83.9	0	23942-23953							K.YTLTLENSSGTK.S
212	1	676.4630			140.25				2			16.6			61.2	0	24093-24103							K.IIQYIVEMQAK.H							Oxidation: 8
219	1	581.9360			187.40				2			17.1			64.7	0	24428-24438							R.VYAENIVGIGK.A
275	1	533.4430			252.74				2			19.7			52.8	0	24745-24754							K.NPFVLPGPPK.N
216	1	724.9720			86.89				2			16.9			51.8	0	25043-25056							K.VLDTPGPPQNLAVK.E
278	1	638.9220			109.38				2			20.0			40.1	0	25175-25185							R.ILGYVVEMQPK.G
208	1	646.9130			98.04				2			16.4			34.0	0	25175-25185							R.ILGYVVEMQPK.G							Oxidation: 8
236	1	524.8920			199.50				2			17.6			42.7	0	25238-25246							K.DLTIQPSFK.L
281	1	751.4070			67.24				2			20.0			36.9	0	25497-25509							K.TTGLDEGLEYEFK.V
142	1	692.8710			54.60				2			14.2			33.9	0	25631-25643							R.DEIDAPNASLDPK.Y
102	1	490.8670			226.17				2			12.5			34.4	0	25705-25713							R.SDGGQYILK.L
128	1	670.3800			77.49				2			13.7			52.3	0	26107-26118							R.YNLTLENNSGSK.T
258	1	734.4640			70.91				2			18.7			80.5	0	26126-26139							R.VLDSPSAPVNLTVR.E
155	1	600.3980			152.60				2			14.6			57.5	0	26482-26491							R.LVTGSEYQFR.V
174	1	567.8980			152.67				2			15.1			34.4	0	26592-26602							R.VYAENIAGIGK.C
166	1	482.8760			205.60				2			14.9			40.7	0	26647-26654							K.ITGYIIER.R
163	1	555.4000			188.20				2			14.8			33.5	0	26787-26796							R.DSGQYVLTVK.N
38	1	787.3800			11.88				2			9.7			53.3	0	27094-27109							K.VGASDPSDSSDPQIAK.E
256	1	650.9320			170.01				2			18.5			34.8	0	27131-27142							K.AGASFTMTVPFR.G							Oxidation: 7
72	1	559.8700			136.39				2			11.4			62.2	0	27171-27180							R.TSLTIENANR.N
205	1	810.4410			51.57				2			16.3			39.6	0	27282-27297							R.VSGENEFGVGVPAETK.E
115	1	702.4010			73.58				2			13.2			66.9	0	27378-27390							R.VFAENQAGLSDPR.E
42	1	671.8690			61.19				2			10.0			73.6	0	27478-27490							R.YEITAANSSGTTK.A
46	1	539.8480			146.13				2			10.2			54.0	0	27880-27890							R.NAMGSASATIR.L
11	1	547.8030			66.49				2			7.3			33.7	0	27880-27890							R.NAMGSASATIR.L							Oxidation: 3
32	1	558.8390			88.54				2			9.5			36.5	0	28293-28302							K.VLDTPAACQK.L							Propionamide: 8
307	1	707.9790			121.44				2			22.2			58.0	0	28473-28486							K.GLSDDVTIGPITVK.E
311	1	801.5220			69.00				2			24.3			34.3	0	28668-28682							R.YGVSQPLVSNIILAK.H
119	1	846.9170			11.34				2			13.4			68.6	0	28762-28778							R.VFAENSAGLSSPSDPSK.F
191	1	620.9280			174.50				2			15.7			52.9	0	29047-29056							K.LITGNEYQFR.I
161	1	650.4050			139.29				2			14.8			74.2	0	29539-29548							R.LVENTEYEFR.V
296	1	678.4570			137.23				2			21.1			33.7	0	29649-29660							R.YFLTLENTAGVK.T
105	1	547.8760			146.65				2			12.7			72.1	0	29846-29856							R.TYALNAAGVSK.A
210	1	590.8810			144.11				2			16.6			49.2	0	30330-30339							R.NNEFTVTDLK.M
98	1	681.3820			76.99				2			12.4			37.1	0	30465-30476							K.VYDTPGPCPSVR.V							Propionamide: 8
23	1	575.8560			95.27				2			8.8			37.5	0	30746-30756							K.NVTGTTSETIK.V
241	1	620.4150			149.85				2			17.8			66.1	0	30827-30836							R.LIEGNEYVFR.V
211	1	549.8690			190.33				2			16.6			41.1	0	31204-31212							K.SAWYTIDSR.V
104	1	500.8520			186.62				2			12.6			46.0	0	31292-31299							R.VTGYYIER.R
120	1	543.8350			96.44				2			13.4			33.2	0	31569-31578							K.YYGAVGSTLR.L
270	1	761.9160			32.79				2			19.5			44.0	0	32044-32057							K.TVELDVADVPDPPR.G
213	1	647.3920			103.01				2			16.7			66.6	0	32267-32277							R.INTSAFELNER.E
39	1	504.8400			160.31				2			9.8			34.2	0	32631-32639							K.TAYVGENVR.F
Protein 2:							PREDICTED: LOW QUALITY PROTEIN: myosin-6 [Ovis aries]
Accession:							gi|426232734|ref|XP_004010376.1|														Score:						51.15
Database:							NRplus_Oa_Jan2013														MW [kDa]:						217.5
Seq. Coverage [%]:							0.005														pI:						5.63223
																					No. of Peptides:						1
Cmpd.	No. of Cmpds.	m/z meas.			Δ				z			Rt [min]			Score	P	Range							Sequence							Modification
					m/z [ppm]
181	1	565.4210			198.82				2			15.3			51.1	0	1746-1755							R.LDEAEQIALK.G
ProteinScape 3.0														Printed:					2013-11-16													1	/		1

## Sheet: Myo_HMW_3-1
						Protein Report
Project Info
Name:							167305 - Combifoods - Robert Yu PhD														Date:						2012-02-07
Sample Info & Protocols																						Date:						2012-08-15
Name:							GeLC-MS/MS - (Coopworth 48 h PM_pooled)
Note:							Samples from LU
Search Result Info
Search Result											Location														Search Engine	Database								Ident. Compounds
0.6Da_MethylDE_nrplus_Oa_Jan2013_std_8_1pep_Ama_Acry_CID_2 mis_cleav-ESI._2013-11-15 19:38:10											/167305 - Combifoods - Robert Yu PhD/"GeLC-MS/MS - (Coopworth 48 h PM_pooled)"/The duplicates - HMW pellet_SDS-soluble/HMW3-1_1in21_FA_lon_4pre_Tray02-A4_01_602.mgf														Mascot, 2.4.0	NRplus_Oa_Jan2013, NRplus_Oa_Jan2013_20130829.fasta								179/497
Protein 1:							PREDICTED: titin [Ovis aries]
Accession:							gi|426220782|ref|XP_004004591.1|														Score:						8039.77
Database:							NRplus_Oa_Jan2013														MW [kDa]:						3812.6
Seq. Coverage [%]:							0.049														pI:						5.9361
																					No. of Peptides:						167
Modification(s):								Oxidation, Propionamide, Deamidated
Cmpd.	No. of Cmpds.	m/z meas.			Δ				z			Rt [min]			Score	P	Range							Sequence							Modification
					m/z [ppm]
476	1	712.9270			65.57				2			1255.5			49.4	0	1566-1578							R.ATGNPNPDIVWLK.N
262	1	672.3770			49.52				2			844.6			68.7	0	1786-1797							K.SLVEESQLPEGR.K
36	1	539.2720			28.62				2			481.0			56.4	0	1977-1985							K.VSEESEELR.S
493	1	651.9560			105.81				2			1457.6			51.7	0	2247-2258							K.LIVEGAVVEFVK.E
307	1	515.8320			76.41				2			906.8			33.0	0	2455-2464							K.VSVPDVTSVK.W
292	1	608.8160			42.31				2			882.5			77.8	0	2670-2679							K.LDDIGEYTYK.V
344	1	571.3110			26.21				2			964.8			37.5	0	3077-3086							K.DGQELPLVDR.I
247	1	614.3630			49.47				2			814.3			45.4	0	4546-4556							K.ELEPVQSAINK.K
77	1	531.8100			65.95				2			560.5			31.9	0	4674-4682							K.ELTESNTIR.M
483	1	608.8860			88.29				2			1304.6			59.6	0	4846-4856							R.GSEPISVTWLK.G
112	1	604.3130			37.37				2			619.7			43.1	0	5018-5028							R.NVDSVVSGTCR.L							Propionamide: 10
208	1	422.7980			139.32				2			766.9			41.7	0	5033-5040							K.IAGSLPMR.V
442	1	671.3620			27.54				2			1136.5			37.0	0	5124-5135							K.STFQGSTPFTIR.W
412	1	511.8150			114.62				2			1076.1			36.8	0	5228-5235							K.ITWFANDR.E
395	1	628.3580			58.59				2			1045.7			46.9	0	5245-5255							K.MSFVESTAVLR.L							Oxidation: 1
157	1	544.7840			2.29				2			690.1			47.0	0	5512-5521							K.DGQELTLGQK.Y
478	1	588.3980			85.45				2			1262.6			56.6	0	5524-5534							K.ISVTDTVSILK.I
228	1	587.8500			36.32				2			791.0			42.7	0	5686-5697							K.ALVGGTAPMTIK.W							Oxidation: 9
370	1	579.8750			75.55				2			1000.3			50.7	0	5686-5697							K.ALVGGTAPMTIK.W
480	1	588.3800			84.64				2			1286.9			59.7	0	5904-5913							R.VSVFNLNINR.C
350	1	579.9000			71.98				2			973.0			52.5	1	5950-5959							K.KIENITTVLK.S
334	1	681.8660			25.48				2			945.6			36.9	0	6236-6247							R.QQAIPDSTVEFK.A
160	1	655.3080			2.65				2			695.8			56.6	0	6682-6693							K.SSCTAVVDVSDR.M							Propionamide: 3
467	1	692.9260			44.20				2			1209.2			45.0	0	6782-6794							R.AVLAVQEPPSFVK.E
468	1	525.8450			84.16				2			1210.6			35.6	0	6806-6814							R.NITFTSVIR.G
128	1	707.1910			-181.49				2			646.8			47.3	0	7038-7049							K.VNINDSGEYTCK.A							Propionamide: 11
55	1	415.7240			-25.36				2			524.1			34.9	0	7285-7292							K.ISGSPEIK.V
109	1	622.8160			56.61				2			615.6			61.9	0	7298-7307							R.NDSELHESWK.Y
332	1	536.3650			99.79				2			941.5			60.4	0	7969-7978							K.NNVASLVINK.V
58	1	400.6730			-140.40				2			530.1			40.9	0	8226-8233							K.IGGSPEIK.V
143	1	538.7940			20.88				2			669.5			51.7	0	9131-9140							R.DSSTAQLNIK.E
448	1	703.4250			67.74				2			1165.4			52.8	0	9170-9182							R.VAGSQPISVAWYK.N
486	1	661.9180			89.45				2			1315.6			50.0	0	9351-9361							K.LFFVSEPQSIR.V
232	1	498.3230			87.00				2			796.5			51.8	0	9374-9383							K.VGGDPIPNVK.W
384	1	614.8910			48.79				2			1027.4			55.0	0	9547-9557							R.LSQTEPVTLIK.D
263	1	438.7810			82.26				2			845.4			35.7	0	9578-9584							K.INYPEIK.L
456	1	607.3620			48.72				2			1185.0			39.5	0	9637-9646							K.LTVIEPAWER.H
120	1	477.2970			47.42				2			629.7			51.7	0	9647-9654							R.HLQDVTLK.E
267	1	394.2960			149.01				2			850.1			45.1	0	9698-9704							K.LTIADVR.A
382	1	602.3730			84.60				2			1024.6			31.4	0	9726-9735							R.IEAEPIQFTR.R
29	1	545.2700			-8.73				2			461.6			44.0	0	9766-9775							K.GPTELTESQK.Y
298	1	563.8460			75.99				2			891.2			65.1	0	9814-9823							R.STAELYLTTK.E
226	1	450.2910			48.67				2			788.3			39.5	0	10370-10377							K.VSITVPQR.V
465	1	534.3970			131.76				2			1202.8			43.9	0	12136-12144							K.LIVEELPVR.F
329	1	587.8540			58.97				2			939.2			37.4	0	12148-12157							K.TLEEEVTVVR.G
426	1	590.8550			53.54				2			1101.9			37.3	0	12252-12262							K.GTAVFTCVIAK.D							Propionamide: 7
391	1	403.3110			150.87				2			1035.6			36.6	0	12498-12504							R.LFVTGIR.L
410	1	638.8770			53.52				2			1067.6			35.2	0	12507-12517							K.FISPLEDQTVK.E
379	1	639.8300			21.98				2			1016.7			46.3	0	12565-12575							R.EVTMDDISQIK.A
121	1	474.7780			51.68				2			631.9			36.8	0	12580-12588							K.DLSSTANLK.V
453	1	641.3760			56.28				2			1174.9			64.8	0	12589-12599							K.VLEADPYFTVK.L
303	1	542.8270			87.18				2			896.4			41.0	0	12628-12637							K.DGEELLPSPK.H
21	1	430.2210			-33.10				2			436.0			47.7	0	12673-12680							K.ANVTVEAR.L
85	1	468.2690			38.67				2			572.4			63.7	0	12751-12759							K.VSFQAANAK.S
475	1	720.4270			72.91				2			1254.0			39.8	0	12942-12954							K.LTVLEGDPYFTGK.L
315	1	782.4620			97.01				2			922.0			64.5	0	13101-13115							R.LDQTGGVDFQAANVK.S							Deamidated: 3
93	1	433.7740			49.02				2			588.4			37.1	1	13349-13355							K.KYDIISK.G
446	1	729.9180			58.41				2			1153.7			34.3	0	13654-13666							K.SAANLIVEEEDLR.I
133	1	678.3610			52.32				2			650.7			82.3	0	13975-13986							K.TVDTTAEQTSFR.I
299	1	474.8120			68.91				2			893.1			41.0	0	14052-14059							K.IIGYVVER.R
443	1	470.7940			97.75				2			1141.5			30.9	0	14087-14094							K.GGVEYLFR.V
156	1	497.2040			-136.39				2			688.2			47.3	0	14746-14753							K.ITNYVVER.R
429	1	696.8090			-64.44				2			1109.7			62.6	0	15041-15053							K.DGGSPITNYIVEK.R
492	1	464.8490			139.05				2			1420.2			34.4	0	15335-15342							K.LSIPVPFR.A
399	1	697.8720			14.71				2			1051.8			72.2	0	15383-15395							R.ADAGVYTITLENK.L
62	1	491.2870			30.89				2			535.0			48.3	0	15500-15508							K.NPVIAQDPK.Q
50	1	601.2810			-21.65				2			510.4			61.4	0	15587-15598							R.AENAAGISEPSR.A
266	1	595.3260			40.91				2			847.9			68.7	0	15972-15981							K.QLVGTNEWSR.C
115	1	657.8200			-2.36				2			622.5			65.1	0	16105-16116							R.YVITATNSCGSK.F							Propionamide: 9
214	1	722.3960			10.92				2			776.3			49.8	0	16366-16378							K.NETVIEKPSDALK.I
331	1	459.2780			70.53				2			941.2			38.6	0	16591-16598							K.GVEFNVPR.L
308	1	623.3630			48.22				2			907.0			56.1	0	16922-16933							R.FGVGAPAETIQR.T
173	1	493.2680			26.79				2			716.8			30.4	0	17304-17312							K.AMTLGVSYK.V							Oxidation: 2
434	1	742.9130			54.34				2			1118.3			58.9	0	17313-17325							K.VTGLIEGSDYQFR.V
463	1	665.3780			60.28				2			1198.4			31.4	0	17366-17377							K.SSADLEWSPPLK.D
259	1	365.3160			188.67				2			836.7			33.3	0	17411-17417							K.LVVTGLK.E
422	1	647.8860			66.15				2			1094.3			49.3	0	17593-17603							R.AWTPVTYTVTR.H
104	1	511.7670			32.44				2			604.3			32.0	0	17697-17705							K.VTSDNLMSR.K
333	1	510.8340			111.06				2			945.3			72.8	0	17763-17772							R.VGEAFALTGR.Y
141	1	458.2900			63.45				2			664.1			40.2	0	18196-18204							R.IDVTPVGSK.L
235	1	605.3440			87.66				2			799.2			75.6	0	18580-18591							K.DTWGVVSSGSSK.T
485	1	732.4500			31.35				2			1315.3			52.1	0	18615-18629							K.IGIGPPLDSVPTVAK.H
413	1	757.8770			22.80				2			1076.8			36.7	0	18660-18673							K.SDGGSPITGYYLER.R
320	1	623.8590			54.58				2			929.0			41.9	0	18797-18807							R.VPGLIEGNEYR.F
430	1	581.8260			29.61				2			1109.9			73.7	0	18978-18988							K.GWSIVASDVTK.R
166	1	500.8250			75.27				2			703.9			39.5	0	19011-19020							K.VGVGPTIETK.T
466	2	627.3850			87.88				2			1203.9			59.4	0	19291-19300							R.LIEGNEYIFR.V
274	1	449.7730			107.82				2			861.0			32.9	0	19294-19300							E.GNEYIFR.V
140	1	508.7220			-92.23				2			663.0			48.3	0	19482-19490							R.CNAAAQLVR.M							Propionamide: 1
246	1	436.2640			24.22				2			813.4			46.6	0	19574-19581							K.VGIDNVVR.K
433	1	646.3970			75.41				2			1117.5			37.7	0	19607-19618							K.YSLTLVNPAGEK.A
358	1	620.8800			59.90				2			983.8			59.1	0	19626-19637							R.VLDTPGPVSDLK.V
278	1	456.7920			55.37				2			866.6			37.7	0	19808-19816							R.NAVGVSLPR.E
424	1	601.3850			63.73				2			1097.0			55.8	0	19833-19842							K.ILMPEQITIK.A							Oxidation: 3
419	1	537.3680			101.08				2			1086.7			60.5	0	19881-19890							K.ADNSSILIIK.D
408	1	588.3410			37.44				2			1064.0			41.1	0	20003-20013							R.FGISEPLTSPK.M
459	1	552.8520			112.43				2			1190.6			35.1	0	20018-20027							K.FPFGVPSEPK.N
238	1	446.7240			-44.89				2			805.4			30.2	0	20226-20233							R.IDLSVAMK.S							Oxidation: 7
470	1	551.3110			84.90				2			1220.9			49.0	0	20675-20683							K.STDFDTFLR.C
416	1	718.4510			55.13				2			1081.9			44.4	0	20714-20727							K.VLDTPGPPVNVTVK.E
313	1	606.8590			52.47				2			912.2			56.4	0	20811-20822							K.ASETPGPVVDLK.V
452	1	637.3660			36.12				2			1173.1			65.8	0	21219-21229							R.NSVTLVWTEPK.Y
411	1	541.2850			-7.68				2			1070.7			31.5	0	21236-21244							K.LTGYIVEMR.D
489	1	695.9110			49.07				2			1356.0			48.7	0	21661-21672							R.ITEFVVPDLETK.E
264	1	575.3550			66.46				2			847.6			51.9	0	21927-21936							K.ITGYVIEAQR.K
211	1	582.3390			87.24				2			772.0			72.5	0	22062-22072							R.SDSGPYPLTAR.N
469	1	573.8620			88.33				2			1218.8			36.0	0	22232-22241							R.NGILWQTVSK.A							Deamidated: 1
374	1	611.3340			10.91				2			1011.1			85.9	0	22443-22453							K.IADFSTNLVNK.D
348	1	656.3500			10.40				2			970.7			41.7	0	22860-22871							K.YILTIENSSGSK.S
297	1	640.3580			15.21				2			890.5			57.4	0	22879-22890							R.VLDTPGPPQDLK.V
168	1	496.7430			-62.80				2			709.0			48.2	0	22914-22921							K.INNYIVEK.R
372	1	458.8030			57.23				2			1005.8			45.4	0	22986-22993							K.ITLVDVTR.N
383	1	648.8680			32.31				2			1027.4			43.4	0	23011-23021							R.ILGYIVEMQSK.G							Oxidation: 8
293	1	467.0000			135.88				3			883.0			31.6	0	23346-23359							R.VSAENIVGIGKPSK.V
40	1	455.7360			2.03				2			484.9			56.8	0	23360-23367							K.VSESYVAR.D
381	1	542.3410			84.27				2			1018.7			53.4	0	23663-23672							K.NPFVVPDAPK.A
74	1	458.2650			8.89				2			556.2			43.5	0	23673-23681							K.APEVTAVTK.D
405	1	640.3840			27.40				2			1062.0			44.6	0	23961-23972							R.VLDTPSPPVNLK.V
169	1	544.8260			65.38				2			711.4			36.5	0	24406-24414							K.SIIHDTQFK.A
380	1	581.8800			91.16				2			1018.7			42.4	0	24428-24438							R.VYAENIVGIGK.A
318	1	517.8080			44.23				2			928.7			47.4	0	24622-24630							R.IDGGQYILR.A
454	1	533.3460			70.86				2			1176.8			42.9	0	24745-24754							K.NPFVLPGPPK.N
373	1	724.9320			31.71				2			1008.1			57.3	0	25043-25056							K.VLDTPGPPQNLAVK.E
361	1	646.8850			54.76				2			988.4			31.5	0	25175-25185							R.ILGYVVEMQPK.G							Oxidation: 8
460	1	638.8450			-11.15				2			1194.3			30.8	0	25175-25185							R.ILGYVVEMQPK.G
397	1	524.8450			109.94				2			1051.2			42.5	0	25238-25246							K.DLTIQPSFK.L
276	1	542.8720			92.70				2			863.9			39.5	0	25294-25303							K.TATSTILHIK.E
111	1	494.2540			48.24				2			619.5			40.6	0	25402-25409							K.TGSEYQFR.I
181	1	490.7870			63.15				2			729.3			45.9	0	25705-25713							R.SDGGQYILK.L
234	2	670.3330			7.38				2			798.3			37.6	0	26107-26118							R.YNLTLENNSGSK.T
432	1	734.4200			11.00				2			1115.3			80.0	0	26126-26139							R.VLDSPSAPVNLTVR.E
302	1	451.8370			150.70				2			895.9			30.8	0	26233-26240							R.VTLVDVTR.N
172	1	642.8600			48.46				2			715.2			37.4	0	26258-26268							K.ITGYVVEMQTK.G							Oxidation: 8
277	1	600.3260			32.66				2			866.4			63.1	0	26482-26491							R.LVTGSEYQFR.V
306	1	567.8450			59.33				2			904.7			54.5	0	26592-26602							R.VYAENIAGIGK.C
296	1	482.8360			122.74				2			888.0			55.2	0	26647-26654							K.ITGYIIER.R
294	1	555.3580			112.56				2			885.1			57.0	0	26787-26796							R.DSGQYVLTVK.N
80	1	787.3690			-2.09				2			567.0			52.3	0	27094-27109							K.VGASDPSDSSDPQIAK.E
35	1	521.2530			13.42				2			480.7			47.5	0	27162-27170							R.AYIDSTESR.T
142	1	559.8320			68.50				2			666.9			40.6	0	27171-27180							R.TSLTIENANR.N
84	1	395.7400			7.36				2			572.2			37.1	0	27312-27319							K.LGVTSVSK.D
217	1	702.3650			22.32				2			778.2			70.8	0	27378-27390							R.VFAENQAGLSDPR.E
183	1	484.7740			55.44				2			732.6			54.5	0	27730-27737							K.ITGYMVER.R
155	1	512.8090			77.79				2			687.5			60.8	0	27869-27877							R.LNSGTYELK.L
98	1	540.3180			105.26				2			596.1			41.2	0	27880-27890							R.NAMGSASATIR.L							Deamidated: 1
392	1	619.8890			65.77				2			1037.2			41.1	1	27961-27970							K.IIKGNEYVFR.V
63	1	495.8040			97.86				2			536.1			35.5	0	28737-28745							R.INMSPISGR.E							Oxidation: 3
89	1	455.2630			56.12				2			583.1			41.5	0	28992-28999							R.FTNITGEK.M
163	1	656.8550			49.32				2			701.0			41.9	0	29357-29368							K.YTLTVENNSGSK.S
462	1	712.9340			57.74				2			1196.7			48.2	0	29376-29389							K.VLDSPGPPGPITFK.D
204	1	481.7950			91.91				2			762.9			36.5	0	29425-29432							R.SWQVVSEK.C
291	1	650.3520			57.79				2			882.3			66.0	0	29539-29548							R.LVENTEYEFR.V
194	1	547.8030			13.39				2			750.7			78.2	0	29846-29856							R.TYALNAAGVSK.A
365	1	590.8270			52.71				2			990.6			53.6	0	30330-30339							R.NNEFTVTDLK.M
328	1	584.3480			69.23				2			939.2			58.5	0	30597-30606							R.LTGYVLEACK.A							Propionamide: 9
438	1	576.8470			93.99				2			1125.4			58.9	0	30736-30745							K.DTGDYVLELK.N
47	1	575.8230			37.96				2			499.3			35.1	0	30746-30756							K.NVTGTTSETIK.V
404	1	620.3460			38.62				2			1059.4			57.6	0	30827-30836							R.LIEGNEYVFR.V
364	1	549.8280			115.75				2			989.7			48.7	0	31204-31212							K.SAWYTIDSR.V
189	1	500.7930			68.80				2			742.7			65.2	0	31292-31299							R.VTGYYIER.R
229	1	543.8380			101.96				2			794.0			60.4	0	31569-31578							K.YYGAVGSTLR.L
148	1	483.3130			91.56				2			678.1			32.7	0	32084-32091							K.VTNYIVEK.C
484	1	520.8740			156.70				2			1306.1			40.7	0	32110-32118							R.YTVVNLFGK.T
488	1	514.8670			113.49				2			1329.6			44.7	0	32226-32234							K.EISILNIAR.H
369	1	647.3530			42.77				2			998.9			46.4	0	32267-32277							R.INTSAFELNER.E
78	1	504.8130			106.82				2			564.6			32.7	0	32631-32639							K.TAYVGENVR.F
251	1	551.8120			68.15				2			825.2			34.2	0	33419-33428							R.TEAYAVSSFK.K
Protein 2:							PREDICTED: LOW QUALITY PROTEIN: myosin-8 [Ovis aries]
Accession:							gi|426237609|ref|XP_004012750.1|														Score:						390.41
Database:							NRplus_Oa_Jan2013														MW [kDa]:						221.7
Seq. Coverage [%]:							0.044														pI:						5.72131
																					No. of Peptides:						8
Modification(s):								Methyl
Cmpd.	No. of Cmpds.	m/z meas.			Δ				z			Rt [min]			Score	P	Range							Sequence							Modification
					m/z [ppm]
414	1	588.3390			47.01				2			1079.1			34.6	0	1248-1257							R.TLEDQVSELK.T							Methyl: 4
212	1	522.3570			117.12				2			773.9			50.6	0	1266-1274							R.LINDLTAQR.A
146	1	530.8200			108.99				2			672.5			47.8	0	1361-1369							K.ANSEVAQWR.T
45	1	612.8100			-7.48				2			493.1			54.5	1	1370-1379							R.TKYETDAIQR.T
393	1	542.8700			89.01				2			1038.1			48.2	0	1558-1566							R.IQLELNQVK.S
342	1	687.3940			65.49				2			959.8			54.4	0	1695-1706							K.IAEQELLDASER.V
367	1	570.7020			80.02				3			996.3			34.7	0	1707-1721							R.VQLLHTQNTSLINTK.K
27	1	537.8210			85.67				2			445.5			65.6	0	1904-1913							R.ADIAESQVNK.L
Protein 3:							PREDICTED: LOW QUALITY PROTEIN: myosin-6 [Ovis aries]
Accession:							gi|426232734|ref|XP_004010376.1|														Score:						228.55
Database:							NRplus_Oa_Jan2013														MW [kDa]:						217.5
Seq. Coverage [%]:							0.021														pI:						5.63223
																					No. of Peptides:						4
Cmpd.	No. of Cmpds.	m/z meas.			Δ				z			Rt [min]			Score	P	Range							Sequence							Modification
					m/z [ppm]
146	1	530.8200			108.99				2			672.5			47.8	0	1313-1321							K.ANSEVAQWR.T
45	1	612.8100			-7.48				2			493.1			54.5	1	1322-1331							R.TKYETDAIQR.T
309	1	565.3310			39.62				2			907.5			60.7	0	1746-1755							R.LDEAEQIALK.G
27	1	537.8210			85.67				2			445.5			65.6	0	1859-1868							R.ADIAESQVNK.L
ProteinScape 3.0														Printed:					2013-11-16													1	/		1

## Sheet: Myo_HMW_3-2
						Protein Report
Project Info
Name:							167305 - Combifoods - Robert Yu PhD														Date:						2012-02-07
Sample Info & Protocols																						Date:						2012-08-15
Name:							GeLC-MS/MS - (Coopworth 48 h PM_pooled)
Note:							Samples from LU
Search Result Info
Search Result											Location														Search Engine	Database								Ident. Compounds
0.6Da_MethylDE_nrplus_Oa_Jan2013_std_8_1pep_Ama_Acry_CID_2 mis_cleav-ESI._2013-11-15 19:38:10											/167305 - Combifoods - Robert Yu PhD/"GeLC-MS/MS - (Coopworth 48 h PM_pooled)"/The duplicates - HMW pellet_SDS-soluble/HMW3-2_1in21_FA_lon_4pre_Tray02-A3_01_732.mgf														Mascot, 2.4.0	NRplus_Oa_Jan2013, NRplus_Oa_Jan2013_20130829.fasta								137/259
Protein 1:							PREDICTED: titin [Ovis aries]
Accession:							gi|426220782|ref|XP_004004591.1|														Score:						6242.81
Database:							NRplus_Oa_Jan2013														MW [kDa]:						3812.6
Seq. Coverage [%]:							0.04														pI:						5.9361
																					No. of Peptides:						123
Modification(s):								Oxidation, Propionamide
Cmpd.	No. of Cmpds.	m/z meas.			Δ				z			Rt [min]			Score	P	Range							Sequence							Modification
					m/z [ppm]
38	1	672.4140			104.55				2			14.0			44.2	0	1786-1797							K.SLVEESQLPEGR.K
255	1	651.9790			141.10				2			24.3			74.4	0	2247-2258							K.LIVEGAVVEFVK.E
102	1	571.3990			180.24				2			16.1			43.3	0	3077-3086							K.DGQELPLVDR.I
248	1	690.4410			88.22				2			23.4			71.8	0	4403-4414							R.SANYVTTLEILR.T
99	1	507.3990			224.86				2			16.0			33.0	0	4733-4741							K.TLEPADIVR.G
229	1	608.9340			167.13				2			21.8			60.7	0	4846-4856							R.GSEPISVTWLK.G
182	1	671.4160			107.98				2			19.0			47.9	0	5124-5135							K.STFQGSTPFTIR.W
228	1	726.4600			103.20				2			21.5			78.3	0	5154-5166							K.EALESSLELYAVK.T
205	1	620.4070			134.24				2			20.0			72.8	0	5245-5255							K.MSFVESTAVLR.L
137	1	628.4050			133.39				2			17.3			70.1	0	5245-5255							K.MSFVESTAVLR.L							Oxidation: 1
34	1	532.8810			170.08				2			13.9			41.2	0	5397-5407							R.GGTAAFQATLK.G
224	1	588.4530			178.93				2			21.1			69.6	0	5524-5534							K.ISVTDTVSILK.I
119	1	579.9210			154.89				2			16.7			58.0	0	5686-5697							K.ALVGGTAPMTIK.W
20	1	587.8860			97.56				2			12.9			40.2	0	5686-5697							K.ALVGGTAPMTIK.W							Oxidation: 9
227	1	588.4320			173.02				2			21.4			55.3	0	5904-5913							R.VSVFNLNINR.C
257	1	710.4600			105.33				2			24.6			70.7	0	6157-6169							K.VSGSLPISAQWFK.D
153	1	838.4850			56.28				2			17.8			47.7	0	6208-6224							R.VSNVAGDAACSGILTVK.E							Propionamide: 10
95	1	681.9320			122.28				2			15.9			48.4	0	6236-6247							R.QQAIPDSTVEFK.A
210	1	692.9550			86.05				2			20.2			69.2	0	6782-6794							R.AVLAVQEPPSFVK.E
247	1	736.9700			105.16				2			23.2			55.4	0	7531-7543							R.ECSAILTVLEPAR.I							Propionamide: 2
91	1	536.4080			179.97				2			15.7			44.7	0	7969-7978							K.NNVASLVINK.V
243	1	767.5080			99.73				2			22.8			98.6	0	8157-8170							K.MTLVENTATLTVLK.I
217	1	775.4660			47.81				2			20.8			47.5	0	8157-8170							K.MTLVENTATLTVLK.I							Oxidation: 1
191	1	703.4260			69.16				2			19.4			64.3	0	9170-9182							R.VAGSQPISVAWYK.N
232	1	661.9500			137.80				2			22.0			56.0	0	9351-9361							K.LFFVSEPQSIR.V
21	1	498.3430			127.14				2			13.0			34.9	0	9374-9383							K.VGGDPIPNVK.W
130	1	614.9160			89.45				2			17.1			34.7	0	9547-9557							R.LSQTEPVTLIK.D
198	1	607.4270			155.74				2			19.8			39.0	0	9637-9646							K.LTVIEPAWER.H
131	1	602.3960			122.78				2			17.1			45.4	0	9726-9735							R.IEAEPIQFTR.R
61	1	563.9110			191.28				2			14.7			71.0	0	9814-9823							R.STAELYLTTK.E
207	1	534.4170			169.19				2			20.1			47.8	0	12136-12144							K.LIVEELPVR.F
84	1	587.9170			166.15				2			15.5			54.7	0	12148-12157							K.TLEEEVTVVR.G
259	1	518.9600			216.82				2			25.2			37.1	0	12189-12198							K.IVPGVIGLLR.A
168	1	590.9080			143.25				2			18.4			39.5	0	12252-12262							K.GTAVFTCVIAK.D							Propionamide: 7
129	1	639.9090			145.46				2			17.0			48.6	0	12565-12575							R.EVTMDDISQIK.A
195	1	641.4340			146.72				2			19.6			48.1	0	12589-12599							K.VLEADPYFTVK.L
219	1	720.4370			86.80				2			20.9			52.8	0	12942-12954							K.LTVLEGDPYFTGK.L
80	1	781.9200			33.13				2			15.3			68.8	0	13101-13115							R.LDQTGGVDFQAANVK.S
78	1	636.4210			118.30				2			15.3			33.7	0	13190-13201							K.LEDAGEVQLVAK.D
8	1	563.3330			135.70				2			11.8			54.5	0	13606-13615							R.NDEAIFDSSK.Y
187	1	729.9350			81.70				2			19.3			61.0	0	13654-13666							K.SAANLIVEEEDLR.I
64	1	474.9010			256.36				2			14.8			36.2	0	14052-14059							K.IIGYVVER.R
183	1	470.8380			191.22				2			19.0			36.6	0	14087-14094							K.GGVEYLFR.V
252	1	605.9340			183.17				2			23.7			68.4	0	14946-14955							K.IDSYVIEMLK.T
141	1	697.9310			99.26				2			17.5			55.8	0	15383-15395							R.ADAGVYTITLENK.L
41	1	595.3690			113.15				2			14.1			39.5	0	15972-15981							K.QLVGTNEWSR.C
90	1	459.3320			188.11				2			15.7			39.1	0	16591-16598							K.GVEFNVPR.L
72	1	623.4060			117.20				2			15.1			36.2	0	16922-16933							R.FGVGAPAETIQR.T
10	1	490.3710			192.60				2			12.1			35.2	0	17180-17187							K.ITNYVIEK.R
105	1	817.4030			17.32				2			16.3			31.4	0	17228-17242							K.YGIGEPLDSEPETAR.N
175	1	742.9300			77.23				2			18.7			72.3	0	17313-17325							K.VTGLIEGSDYQFR.V
166	1	647.9360			143.33				2			18.3			52.5	0	17593-17603							R.AWTPVTYTVTR.H
94	1	510.8890			218.74				2			15.8			59.8	0	17763-17772							R.VGEAFALTGR.Y
25	1	605.3700			130.61				2			13.2			69.8	0	18580-18591							K.DTWGVVSSGSSK.T
231	1	732.4960			94.15				2			22.0			64.5	0	18615-18629							K.IGIGPPLDSVPTVAK.H
157	1	757.8880			37.32				2			17.9			55.8	0	18660-18673							K.SDGGSPITGYYLER.R
150	1	774.9250			70.87				2			17.7			82.9	0	18695-18707							R.VTGLYEGNTYEFR.V
85	1	623.9060			129.92				2			15.6			30.0	0	18797-18807							R.VPGLIEGNEYR.F
172	1	581.9160			184.30				2			18.5			62.6	0	18978-18988							K.GWSIVASDVTK.R
215	1	744.4380			94.69				2			20.6			52.2	0	18993-19004							K.ANLLANNEYYFR.V
206	2	627.4110			129.33				2			20.1			70.2	0	19291-19300							R.LIEGNEYIFR.V
53	1	449.8110			192.32				2			14.4			35.8	0	19294-19300							E.GNEYIFR.V
176	1	646.4240			117.18				2			18.7			41.8	0	19607-19618							K.YSLTLVNPAGEK.A
112	1	620.9210			125.94				2			16.5			42.4	0	19626-19637							R.VLDTPGPVSDLK.V
238	1	522.9380			228.36				2			22.5			57.2	0	19786-19795							K.DLSLVVTGLK.E
49	1	456.8640			213.00				2			14.3			35.7	0	19808-19816							R.NAVGVSLPR.E
164	1	537.4370			229.50				2			18.2			64.9	0	19881-19890							K.ADNSSILIIK.D
256	1	624.4350			159.93				2			24.6			66.9	0	19968-19979							R.GDWVTALASVTK.T
146	1	588.4060			147.93				2			17.6			40.3	0	20003-20013							R.FGISEPLTSPK.M
83	1	750.9100			77.39				2			15.5			47.8	0	20480-20492							K.ATGLQEGTEYEFR.V
214	1	551.3730			197.37				2			20.4			51.2	0	20675-20683							K.STDFDTFLR.C
163	1	718.4660			76.01				2			18.1			69.9	0	20714-20727							K.VLDTPGPPVNVTVK.E
74	1	606.8830			92.02				2			15.1			42.0	0	20811-20822							K.ASETPGPVVDLK.V
194	1	637.4310			138.11				2			19.6			76.8	0	21219-21229							R.NSVTLVWTEPK.Y
240	1	695.9670			129.55				2			22.6			37.6	0	21661-21672							R.ITEFVVPDLETK.E
204	1	680.9250			121.20				2			20.0			39.6	0	21989-21999							K.EQTMLPELDLR.G							Oxidation: 4
14	1	582.3630			128.45				2			12.5			38.5	0	22062-22072							R.SDSGPYPLTAR.N
212	1	708.4030			83.71				2			20.4			68.2	0	22251-22263							K.SSGLTDGIAYEFR.V
124	1	611.4100			135.23				2			16.9			54.9	0	22443-22453							K.IADFSTNLVNK.D
138	1	820.9020			3.20				2			17.4			53.0	0	22459-22475							R.DGGAYTLTATNPGGFAK.H
65	1	640.4240			118.28				2			14.9			54.4	0	22879-22890							R.VLDTPGPPQDLK.V
122	1	458.8680			198.92				2			16.8			30.4	0	22986-22993							K.ITLVDVTR.N
218	1	742.4690			77.60				2			20.8			39.6	0	23271-23285							K.VPGPPGTPFVTLSSK.D
167	1	758.3890			49.15				2			18.3			45.9	0	23333-23345							K.TTGLDEGVEYEFR.V
107	1	578.4140			200.18				2			16.4			72.4	0	23525-23535							K.STDFATSLSVK.D
52	1	657.3960			96.14				2			14.4			42.2	0	23942-23953							K.YTLTLENSSGTK.S
151	1	640.4280			96.11				2			17.8			36.3	0	23961-23972							R.VLDTPSPPVNLK.V
127	1	581.9450			202.87				2			17.0			52.7	0	24428-24438							R.VYAENIVGIGK.A
82	1	517.8910			204.53				2			15.4			46.5	0	24622-24630							R.IDGGQYILR.A
197	1	533.4290			226.49				2			19.7			39.8	0	24745-24754							K.NPFVLPGPPK.N
121	1	724.9300			28.95				2			16.8			31.0	0	25043-25056							K.VLDTPGPPQNLAVK.E
114	1	646.9180			105.77				2			16.5			34.7	0	25175-25185							R.ILGYVVEMQPK.G							Oxidation: 8
145	1	524.8690			155.67				2			17.6			42.2	0	25238-25246							K.DLTIQPSFK.L
203	1	751.3950			51.27				2			20.0			54.7	0	25497-25509							K.TTGLDEGLEYEFK.V
223	1	611.4270			150.56				2			21.0			31.9	0	25797-25806							K.LLPGNEYIFR.V
213	1	815.4920			78.77				2			20.4			31.4	0	25813-25827							K.YGIGEPLESEPVIAR.N
28	1	670.3680			59.59				2			13.3			48.5	0	26107-26118							R.YNLTLENNSGSK.T
174	1	734.4640			70.91				2			18.6			78.6	0	26126-26139							R.VLDSPSAPVNLTVR.E
88	1	634.8920			95.48				2			15.7			31.4	0	26258-26268							K.ITGYVVEMQTK.G
50	1	600.4210			190.91				2			14.4			49.4	0	26482-26491							R.LVTGSEYQFR.V
68	1	567.9020			159.71				2			14.9			47.5	0	26592-26602							R.VYAENIAGIGK.C
63	1	482.8650			182.81				2			14.8			33.1	0	26647-26654							K.ITGYIIER.R
237	1	642.8920			105.94				2			22.4			33.0	0	27131-27142							K.AGASFTMTVPFR.G
103	1	810.4390			49.10				2			16.2			42.7	0	27282-27297							R.VSGENEFGVGVPAETK.E
15	1	702.3810			45.10				2			12.7			59.5	0	27378-27390							R.VFAENQAGLSDPR.E
189	1	820.4700			38.84				2			19.4			33.7	0	27992-28007							R.NAFVTPGPPSVPEVTK.I
233	1	707.9580			91.78				2			22.1			44.8	0	28473-28486							K.GLSDDVTIGPITVK.E
254	1	801.5110			55.28				2			24.3			74.8	0	28668-28682							R.YGVSQPLVSNIILAK.H
89	1	620.9020			132.62				2			15.7			44.4	0	29047-29056							K.LITGNEYQFR.I
234	1	716.9390			96.87				2			22.2			73.8	0	29283-29295							R.LSAPELDIDANFK.Q
202	1	712.9490			78.79				2			20.0			55.2	0	29376-29389							K.VLDSPGPPGPITFK.D
216	1	548.3970			182.41				2			20.6			40.2	0	29508-29516							R.ITGYLLEMR.Q
60	1	650.4160			156.21				2			14.7			62.5	0	29539-29548							R.LVENTEYEFR.V
222	1	678.4540			132.80				2			21.0			74.3	0	29649-29660							R.YFLTLENTAGVK.T
104	1	507.9420			278.16				2			16.3			31.4	0	29983-29991							R.LQGDLVTIR.A
111	1	590.9050			184.73				2			16.5			44.6	0	30330-30339							R.NNEFTVTDLK.M
92	1	584.3860			134.26				2			15.7			33.9	0	30597-30606							R.LTGYVLEACK.A							Propionamide: 9
178	1	576.8900			168.54				2			18.8			58.6	0	30736-30745							K.DTGDYVLELK.N
148	1	620.4090			140.18				2			17.7			53.6	0	30827-30836							R.LIEGNEYVFR.V
177	1	602.4150			154.33				2			18.8			35.2	0	31802-31811							K.WIAVTTDEIR.E
192	1	761.9220			40.66				2			19.4			37.6	0	32044-32057							K.TVELDVADVPDPPR.G
230	1	520.8970			200.86				2			21.8			38.9	0	32110-32118							R.YTVVNLFGK.T
235	1	514.8990			175.65				2			22.2			45.5	0	32226-32234							K.EISILNIAR.H
Protein 2:							PREDICTED: myosin-1 [Ovis aries]
Accession:							gi|426237619|ref|XP_004012755.1|														Score:						552.19
Database:							NRplus_Oa_Jan2013														MW [kDa]:						222.5
Seq. Coverage [%]:							0.053														pI:						5.48736
																					No. of Peptides:						9
Cmpd.	No. of Cmpds.	m/z meas.			Δ				z			Rt [min]			Score	P	Range							Sequence							Modification
					m/z [ppm]
249	1	733.4710			106.54				2			23.5			88.9	0	261-273							K.LASADIETYLLEK.S
239	1	738.9720			88.68				2			22.6			84.5	0	387-400							K.AAYLQGLNSADLLK.A
250	1	650.4490			170.33				2			23.5			59.3	0	645-656							K.GSSFQTVSALFR.E
117	1	435.3460			238.94				2			16.6			36.1	0	717-723							R.ILYADFK.Q
236	1	623.4250			148.76				2			22.3			87.7	0	957-967							K.DIDDLELTLAK.V
12	1	537.4000			184.04				2			12.3			48.6	0	1269-1277							R.LINDLTTQR.A
171	1	789.4300			43.56				2			18.5			57.8	0	1593-1606							R.VVESMQSTLDAEIR.S
98	1	687.4050			81.49				2			16.0			56.1	0	1701-1712							K.IAEQELLDASER.V
97	1	635.9450			114.96				2			15.9			33.1	1	1864-1874							R.LQDLVDKLQAK.V
Protein 3:							PREDICTED: LOW QUALITY PROTEIN: myosin-6 [Ovis aries]
Accession:							gi|426232734|ref|XP_004010376.1|														Score:						252.21
Database:							NRplus_Oa_Jan2013														MW [kDa]:						217.5
Seq. Coverage [%]:							0.018														pI:						5.63223
																					No. of Peptides:						3
Cmpd.	No. of Cmpds.	m/z meas.			Δ				z			Rt [min]			Score	P	Range							Sequence							Modification
					m/z [ppm]
249	1	733.4710			106.54				2			23.5			88.9	0	254-266							K.LASADIETYLLEK.S
236	1	623.4250			148.76				2			22.3			87.7	0	950-960							K.DIDDLELTLAK.V
73	1	565.4040			168.75				2			15.1			75.6	0	1746-1755							R.LDEAEQIALK.G
Protein 4:							PREDICTED: myosin-13 [Ovis aries]
Accession:							gi|426238855|ref|XP_004013356.1|														Score:						221.57
Database:							NRplus_Oa_Jan2013														MW [kDa]:						223.2
Seq. Coverage [%]:							0.023														pI:						5.56867
																					No. of Peptides:						4
Modification(s):								Methyl
Cmpd.	No. of Cmpds.	m/z meas.			Δ				z			Rt [min]			Score	P	Range							Sequence							Modification
					m/z [ppm]
241	1	770.4610			47.38				2			22.7			63.4	0	186-199							R.VIQYFATIAVTGDK.K							Methyl: 13
249	1	733.4710			106.54				2			23.5			88.9	0	254-266							K.LASADIETYLLEK.S
117	1	435.3460			238.94				2			16.6			36.1	0	711-717							R.ILYADFK.Q
97	1	635.9450			114.96				2			15.9			33.1	1	1862-1872							R.LQDLVDKLQAK.V
Protein 5:							PREDICTED: serine/threonine-protein kinase N3 [Ovis aries]
Accession:							gi|426226135|ref|XP_004007205.1|														Score:						53.66
Database:							NRplus_Oa_Jan2013														MW [kDa]:						94.7
Seq. Coverage [%]:							0.012														pI:						9.23914
																					No. of Peptides:						1
Modification(s):								Oxidation, Deamidated
Cmpd.	No. of Cmpds.	m/z meas.			Δ				z			Rt [min]			Score	P	Range							Sequence							Modification
					m/z [ppm]
57	1	547.8690			164.01				2			14.5			53.7	0	280-289							P.TAMTGTLQVR.L							Oxidation: 3; Deamidated: 8
Protein 6:							similar to Obscurin isoform IC, partial [Ovis aries: Oar v3]
Accession:							gi|1999022426|gb|1999022426.1|														Score:						50.29
Database:							NRplus_Oa_Jan2013														MW [kDa]:						892.2
Seq. Coverage [%]:							0.001														pI:						5.83004
																					No. of Peptides:						1
Cmpd.	No. of Cmpds.	m/z meas.			Δ				z			Rt [min]			Score	P	Range							Sequence							Modification
					m/z [ppm]
211	1	652.9560			149.40				2			20.3			50.3	0	875-886							R.LDVTEPSVVFAK.E
Protein 7:							PREDICTED: LOW QUALITY PROTEIN: unconventional myosin-XVI [Ovis aries]
Accession:							gi|426236901|ref|XP_004012403.1|														Score:						47.25
Database:							NRplus_Oa_Jan2013														MW [kDa]:						175.8
Seq. Coverage [%]:							0.005														pI:						7.58164
																					No. of Peptides:						1
Cmpd.	No. of Cmpds.	m/z meas.			Δ				z			Rt [min]			Score	P	Range							Sequence							Modification
					m/z [ppm]
244	1	472.4100			205.46				2			23.0			47.3	1	990-997							Y.LELSKLLK.K
ProteinScape 3.0														Printed:					2013-11-16													1	/		1

## Sheet: Myo_HMW_4-1
						Protein Report
Project Info
Name:							167305 - Combifoods - Robert Yu PhD														Date:						2012-02-07
Sample Info & Protocols																						Date:						2012-08-15
Name:							GeLC-MS/MS - (Coopworth 48 h PM_pooled)
Note:							Samples from LU
Search Result Info
Search Result											Location														Search Engine	Database								Ident. Compounds
0.6Da_MethylDE_nrplus_Oa_Jan2013_std_8_1pep_Ama_Acry_CID_2 mis_cleav-ESI._2013-11-15 19:38:10											/167305 - Combifoods - Robert Yu PhD/"GeLC-MS/MS - (Coopworth 48 h PM_pooled)"/The duplicates - HMW pellet_SDS-soluble/HMW4-1_1in6_FA_lon_4pre_Tray02-B3_01_744.mgf														Mascot, 2.4.0	NRplus_Oa_Jan2013, NRplus_Oa_Jan2013_20130829.fasta								334/707
Protein 1:							PREDICTED: titin [Ovis aries]
Accession:							gi|426220782|ref|XP_004004591.1|														Score:						10380.5
Database:							NRplus_Oa_Jan2013														MW [kDa]:						3812.6
Seq. Coverage [%]:							0.064														pI:						5.9361
																					No. of Peptides:						188
Modification(s):								Oxidation, Propionamide, Deamidated
Cmpd.	No. of Cmpds.	m/z meas.			Δ				z			Rt [min]			Score	P	Range							Sequence							Modification
					m/z [ppm]
207	1	672.3720			42.08				2			14.0			58.5	0	1786-1797							K.SLVEESQLPEGR.K
648	1	695.9870			157.33				2			24.7			31.4	0	1859-1869							K.LNWYLNGQLIR.K							Deamidated: 6
682	1	867.0340			65.02				2			27.2			79.3	0	2159-2173							K.QLITFTQELQDVVAK.E
634	2	651.9880			154.90				2			24.3			58.4	0	2247-2258							K.LIVEGAVVEFVK.E
217	1	682.0450			65.25				3			14.2			45.2	2	2314-2331							K.DVTKEDQGEYSFVVDGKK.T
556	1	641.9730			157.50				2			22.1			46.6	0	2342-2353							R.PIAILQGLSDQK.V
596	1	695.9150			85.66				2			23.1			41.5	0	2366-2377							K.VSLENVEGVWMK.D
243	1	608.8420			85.02				2			14.7			73.3	0	2670-2679							K.LDDIGEYTYK.V
304	1	571.3710			131.23				2			16.1			33.5	0	3077-3086							K.DGQELPLVDR.I
159	1	705.3510			35.66				2			13.0			45.0	0	3196-3208							R.HSDAGEYTFVAGR.N
609	1	690.4550			108.50				2			23.5			66.0	0	4403-4414							R.SANYVTTLEILR.T
183	1	614.4340			165.04				2			13.4			36.1	0	4546-4556							K.ELEPVQSAINK.K
636	1	631.4310			127.34				2			24.4			75.5	0	4660-4670							K.GSPVIQVTWFK.N
590	1	702.1360			120.48				3			23.0			39.7	1	4826-4845							K.KVDDFTALAGQTVTLQAAVR.G
547	1	608.9040			117.86				2			21.9			53.6	0	4846-4856							R.GSEPISVTWLK.G
491	1	749.4210			49.43				3			20.3			59.8	0	5092-5112							K.DCSGALIVQEPPSFVTKPASK.D							Propionamide: 2; Deamidated: 9
426	1	671.3960			78.19				2			18.9			44.3	0	5124-5135							K.STFQGSTPFTIR.W
537	1	726.4600			103.20				2			21.5			68.0	0	5154-5166							K.EALESSLELYAVK.T
480	1	620.4360			180.99				2			20.1			88.6	0	5245-5255							K.MSFVESTAVLR.L
695	1	823.5280			58.53				2			28.5			102.0	0	5338-5351							K.TFIQDQLVSLQILK.F
204	1	532.8930			192.61				2			14.0			65.4	0	5397-5407							R.GGTAAFQATLK.G
670	1	607.9740			186.22				2			25.9			50.4	0	5408-5418							K.GSLPITVTWLK.D
524	1	588.4400			156.83				2			21.2			65.7	0	5524-5534							K.ISVTDTVSILK.I
169	1	587.8990			119.68				2			13.2			43.0	0	5686-5697							K.ALVGGTAPMTIK.W							Oxidation: 9
332	1	579.9150			144.54				2			16.8			50.8	0	5686-5697							K.ALVGGTAPMTIK.W
697	1	720.4110			61.29				2			28.6			45.0	0	5716-5728							K.DDTSTILELFSAK.A
576	1	862.4590			33.04				2			22.6			97.1	0	5790-5804							R.VSWYLDGNEITAVEK.H
535	1	588.4410			188.32				2			21.5			56.0	0	5904-5913							R.VSVFNLNINR.C
310	1	579.9470			153.03				2			16.2			63.8	1	5950-5959							K.KIENITTVLK.S
397	1	515.9030			178.78				2			18.3			38.8	0	5951-5959							K.IENITTVLK.S
338	1	679.9170			70.07				2			16.9			41.1	0	6127-6138							R.VLDQNIPPSFTK.K
649	1	710.4720			122.22				2			24.8			41.8	0	6157-6169							K.VSGSLPISAQWFK.D
290	1	681.8900			60.68				2			15.8			45.1	0	6236-6247							R.QQAIPDSTVEFK.A
691	1	887.0290			58.52				2			27.8			40.3	0	6412-6427							K.EPPVFSSFPPVVETLK.N
635	1	798.9960			76.06				2			24.4			73.6	0	6556-6569							R.ITFVENVATLQFSK.A
532	1	739.9320			70.38				2			21.4			67.0	0	6624-6636							K.VAGTPELSVEWYK.D
270	1	885.9640			51.59				2			15.3			51.3	0	6666-6681							K.QDAGTYTFQVQNNVGK.S							Deamidated: 1
92	1	655.3600			82.00				2			11.3			37.8	0	6682-6693							K.SSCTAVVDVSDR.M							Propionamide: 3
487	1	692.9690			106.25				2			20.2			53.4	0	6782-6794							R.AVLAVQEPPSFVK.E
484	1	525.8790			148.82				2			20.2			49.2	0	6806-6814							R.NITFTSVIR.G
657	1	816.4780			64.88				2			25.0			94.3	0	7024-7037							R.TYFTNNVATLVFNK.V
599	1	736.9560			86.16				2			23.3			47.6	0	7531-7543							R.ECSAILTVLEPAR.I							Propionamide: 2
353	1	444.8630			211.97				2			17.2			33.3	0	7635-7642							R.VVAPSFIR.K
672	1	829.0170			44.43				2			26.0			67.0	0	7991-8007							K.AENIVGAVASSSVLVIK.E
587	1	767.4760			58.03				2			22.9			65.5	0	8157-8170							K.MTLVENTATLTVLK.I
80	1	538.8040			39.44				2			11.0			42.6	0	9131-9140							R.DSSTAQLNIK.E
457	1	703.4190			59.21				2			19.6			89.2	0	9170-9182							R.VAGSQPISVAWYK.N
555	2	661.9370			118.16				2			22.0			52.6	0	9351-9361							K.LFFVSEPQSIR.V
171	1	498.3560			153.23				2			13.2			45.2	0	9374-9383							K.VGGDPIPNVK.W
703	1	566.4280			151.41				2			30.0			59.6	0	9502-9511							R.GLLQAFELLK.E
351	1	614.9290			110.59				2			17.2			31.5	0	9547-9557							R.LSQTEPVTLIK.D
468	1	607.4170			139.28				2			19.8			41.9	0	9637-9646							K.LTVIEPAWER.H
214	1	394.3060			174.38				2			14.2			41.5	0	9698-9704							K.LTIADVR.A
349	1	602.4070			141.05				2			17.1			32.8	0	9726-9735							R.IEAEPIQFTR.R
250	1	563.8790			134.53				2			14.9			67.3	0	9814-9823							R.STAELYLTTK.E
483	1	534.4330			199.13				2			20.1			60.4	0	12136-12144							K.LIVEELPVR.F
278	1	587.9030			142.33				2			15.5			55.1	0	12148-12157							K.TLEEEVTVVR.G
404	1	590.8450			36.62				2			18.4			38.5	0	12252-12262							K.GTAVFTCVIAK.D							Propionamide: 7
354	1	403.3410			225.26				2			17.3			32.5	0	12498-12504							R.LFVTGIR.L
341	1	639.8530			57.93				2			17.0			39.7	0	12565-12575							R.EVTMDDISQIK.A
133	1	647.8580			68.86				2			12.4			54.5	0	12565-12575							R.EVTMDDISQIK.A							Oxidation: 4
461	1	641.4250			132.69				2			19.7			51.4	0	12589-12599							K.VLEADPYFTVK.L
249	1	542.8640			155.35				2			14.9			41.0	0	12628-12637							K.DGEELLPSPK.H
707	1	800.0180			55.22				2			33.5			57.7	0	12768-12781							K.ELPLIFITPLSDIK.V
273	1	781.9200			33.13				2			15.4			87.9	0	13101-13115							R.LDQTGGVDFQAANVK.S
303	1	780.4370			48.42				2			16.1			71.0	0	13399-13412							K.NLANIEVNETDTVK.L
126	1	563.3520			169.43				2			12.2			37.8	0	13606-13615							R.NDEAIFDSSK.Y
440	1	729.9260			69.37				2			19.2			67.6	0	13654-13666							K.SAANLIVEEEDLR.I
78	2	678.3570			46.42				2			11.0			67.7	0	13975-13986							K.TVDTTAEQTSFR.I
345	1	446.3470			216.56				2			17.1			34.1	0	14009-14016							K.AEGFINLK.V
245	1	474.8780			207.92				2			14.8			55.8	0	14052-14059							K.IIGYVVER.R
430	1	470.8560			229.45				2			19.0			33.7	0	14087-14094							K.GGVEYLFR.V
525	1	695.7830			113.53				3			21.2			32.0	1	14117-14135							R.SKYDVPGPPLNVTITDVNR.F
593	1	647.4690			146.32				2			23.1			57.6	0	14333-14344							K.DGLEVIVPNPIK.I
639	1	602.4210			160.95				2			24.4			65.0	0	14534-14543							K.SIFLTWDPPK.H
87	1	497.3510			159.22				2			11.2			39.5	0	14746-14753							K.ITNYVVER.R
618	1	605.9120			146.85				2			23.7			64.4	0	14946-14955							K.IDSYVIEMLK.T
435	1	613.8960			123.02				2			19.1			40.9	0	14946-14955							K.IDSYVIEMLK.T							Oxidation: 8
662	1	878.9990			55.12				2			25.2			36.5	0	15073-15087							K.CTVTPLTEGSLYVFR.V							Propionamide: 1
674	1	996.5560			36.27				2			26.2			88.6	0	15110-15128							K.DTFTTPGPPYALAVVDVTK.G
504	1	860.4650			18.32				2			20.6			60.6	0	15176-15190							R.VTDVIEGTEVQFQVR.A
365	1	697.8950			47.67				2			17.5			86.6	0	15383-15395							R.ADAGVYTITLENK.L
467	1	681.0990			91.04				3			19.8			40.0	1	15490-15508							K.IGGGEYIELKNPVIAQDPK.Q
208	1	595.3570			92.99				2			14.1			51.5	0	15972-15981							K.QLVGTNEWSR.C
617	1	903.5170			44.34				2			23.7			42.5	0	16343-16360							K.AGEPVNIPADVTGLPMPK.I
196	1	437.3350			181.49				2			13.7			33.7	0	16434-16441							R.NLAVTDIK.A
289	1	459.3410			207.71				2			15.8			36.5	0	16591-16598							K.GVEFNVPR.L
261	1	623.4000			107.58				2			15.2			41.1	0	16922-16933							R.FGVGAPAETIQR.T
373	1	636.4580			132.09				3			17.7			52.0	0	17024-17043							K.AVNAAGVSKPSATVGPVIIR.D
412	1	742.9260			71.84				2			18.6			65.2	0	17313-17325							K.VTGLIEGSDYQFR.V
398	1	647.9080			100.11				2			18.3			62.7	0	17593-17603							R.AWTPVTYTVTR.H
292	1	510.8460			134.55				2			15.8			71.7	0	17763-17772							R.VGEAFALTGR.Y
170	1	605.3630			119.05				2			13.2			57.4	0	18580-18591							K.DTWGVVSSGSSK.T
553	1	732.4960			94.15				2			22.0			55.5	0	18615-18629							K.IGIGPPLDSVPTVAK.H
384	1	757.8910			41.27				2			18.0			67.7	0	18660-18673							K.SDGGSPITGYYLER.R
374	1	774.8820			15.37				2			17.7			53.6	0	18695-18707							R.VTGLYEGNTYEFR.V
281	1	623.9050			128.32				2			15.6			58.9	0	18797-18807							R.VPGLIEGNEYR.F
158	1	480.3410			139.44				2			12.9			40.0	0	18823-18831							R.ELAESVIAK.D
407	1	581.8930			144.77				2			18.5			58.9	0	18978-18988							K.GWSIVASDVTK.R
502	1	744.4210			71.85				2			20.6			62.1	0	18993-19004							K.ANLLANNEYYFR.V
476	2	627.4130			132.51				2			20.0			75.5	0	19291-19300							R.LIEGNEYIFR.V
222	1	449.8360			247.91				2			14.4			31.5	0	19294-19300							E.GNEYIFR.V
413	1	646.4060			89.33				2			18.6			45.0	0	19607-19618							K.YSLTLVNPAGEK.A
318	1	620.8920			79.23				2			16.4			58.1	0	19626-19637							R.VLDTPGPVSDLK.V
694	1	668.9820			136.90				2			28.3			62.9	0	19744-19755							K.NSAVLAWLPPLR.D
568	1	522.9270			207.32				2			22.4			75.0	0	19786-19795							K.DLSLVVTGLK.E
226	1	456.8540			191.11				2			14.4			36.4	0	19808-19816							R.NAVGVSLPR.E
393	1	537.4340			223.91				2			18.2			52.6	0	19881-19890							K.ADNSSILIIK.D
641	1	624.4350			159.93				2			24.6			84.4	0	19968-19979							R.GDWVTALASVTK.T
375	1	588.3930			125.83				2			17.7			36.9	0	20003-20013							R.FGISEPLTSPK.M
472	1	552.9090			215.54				2			19.9			45.5	0	20018-20027							K.FPFGVPSEPK.N
518	1	772.4690			60.90				2			21.0			60.4	0	20399-20413							K.YGVGDPILTEPAIAK.N
264	1	606.9010			121.68				2			15.2			53.1	0	20811-20822							K.ASETPGPVVDLK.V
552	1	757.4290			64.32				2			22.0			88.2	0	21168-21180							K.VTGLTEGLEYEFR.V
458	1	637.4260			130.26				2			19.6			75.2	0	21219-21229							R.NSVTLVWTEPK.Y
286	1	757.4130			59.80				2			15.7			53.6	0	21564-21576							K.VTGLQEGNTYEFR.V
581	1	695.9600			119.49				2			22.7			48.3	0	21661-21672							R.ITEFVVPDLETK.E
389	1	603.9440			216.96				2			18.1			30.5	0	21776-21786							K.FVMTIENPAGK.K
582	1	672.9220			114.40				2			22.8			32.7	0	21989-21999							K.EQTMLPELDLR.G
154	1	582.3670			135.32				2			12.9			38.3	0	22062-22072							R.SDSGPYPLTAR.N
258	1	709.9600			79.26				2			15.1			65.6	0	22189-22203							K.VPGPPGTPQVAAVTK.D
495	1	708.4090			92.18				2			20.4			85.7	0	22251-22263							K.SSGLTDGIAYEFR.V
340	1	611.3800			86.16				2			16.9			78.8	0	22443-22453							K.IADFSTNLVNK.D
409	1	726.4490			86.09				3			18.6			57.2	0	22482-22502							K.VLDRPGPPEGPLAVSEVTSEK.C
586	1	780.4810			71.72				2			22.9			88.9	0	22531-22544							R.LAWTNVASEVQLTK.L
308	1	656.4570			173.42				2			16.2			51.6	0	22860-22871							K.YILTIENSSGSK.S
246	1	640.4120			99.54				2			14.8			58.5	0	22879-22890							R.VLDTPGPPQDLK.V
333	1	458.8270			109.55				2			16.8			39.6	0	22986-22993							K.ITLVDVTR.N
501	1	640.9400			141.09				2			20.5			71.6	0	23011-23021							R.ILGYIVEMQSK.G
509	1	742.4640			70.86				2			20.8			49.7	0	23271-23285							K.VPGPPGTPFVTLSSK.D
399	1	758.3960			58.38				2			18.3			63.4	0	23333-23345							K.TTGLDEGVEYEFR.V
342	1	581.9260			170.22				2			17.0			45.5	0	24428-24438							R.VYAENIVGIGK.A
275	1	517.8850			192.94				2			15.5			45.3	0	24622-24630							R.IDGGQYILR.A
325	1	716.4050			30.79				3			16.6			31.0	0	24646-24666							K.VLDRPGPPEGPVQVTGVTAEK.C							Deamidated: 13
459	1	533.4160			202.12				2			19.6			42.3	0	24745-24754							K.NPFVLPGPPK.N
334	1	724.9340			34.47				2			16.8			60.9	0	25043-25056							K.VLDTPGPPQNLAVK.E
424	1	448.3620			132.96				2			18.9			39.6	0	25229-25237							R.VLGVPVIAK.D
474	1	751.3680			15.33				2			20.0			53.2	0	25497-25509							K.TTGLDEGLEYEFK.V
182	1	670.3620			50.64				2			13.4			51.9	0	26107-26118							R.YNLTLENNSGSK.T
410	1	734.4520			54.57				2			18.6			93.2	0	26126-26139							R.VLDSPSAPVNLTVR.E
681	1	697.4730			137.47				3			27.1			51.0	0	26321-26338							R.DIEIKPSVELPFNTFNVK.A
229	1	600.3610			90.96				2			14.5			62.4	0	26482-26491							R.LVTGSEYQFR.V
247	1	482.8840			222.17				2			14.8			53.3	0	26647-26654							K.ITGYIIER.R
455	1	727.4220			58.69				3			19.5			55.7	0	27008-27028							R.AEDPVFLPSPPSKPNVVDSGK.T
580	1	794.4650			66.81				2			22.7			78.0	0	27269-27281							K.ITNLQEGAIYYFR.V
152	1	702.3860			52.22				2			12.9			82.1	0	27378-27390							R.VFAENQAGLSDPR.E
622	1	728.4690			100.58				2			23.9			36.9	0	27662-27674							K.VTTVSAGLIYEFR.V
594	1	791.4810			80.61				2			23.1			32.6	0	27914-27928							K.ITLLWQPPADDGGAK.I
352	1	619.9100			99.65				2			17.2			66.4	1	27961-27970							K.IIKGNEYVFR.V
451	1	820.4620			29.09				2			19.5			47.1	0	27992-28007							R.NAFVTPGPPSVPEVTK.I
446	1	716.9610			102.18				2			19.3			64.2	0	28273-28285							K.YILTIENGVGQPK.S							Deamidated: 7
433	1	716.4300			47.82				2			19.1			52.4	0	28273-28285							K.YILTIENGVGQPK.S
554	1	707.9500			80.48				2			22.0			67.1	0	28473-28486							K.GLSDDVTIGPITVK.E
631	1	801.5070			50.29				2			24.3			70.3	0	28668-28682							R.YGVSQPLVSNIILAK.H
579	1	750.9160			72.97				2			22.7			61.4	0	28749-28761							R.ATGLMEGLDYQFR.V
429	1	758.8800			28.11				2			19.0			48.8	0	28749-28761							R.ATGLMEGLDYQFR.V							Oxidation: 5
165	1	846.9370			34.95				2			13.1			69.1	0	28762-28778							R.VFAENSAGLSSPSDPSK.F
561	1	716.9410			99.66				2			22.2			56.8	0	29283-29295							R.LSAPELDIDANFK.Q
96	1	656.8550			49.32				2			11.4			30.9	0	29357-29368							K.YTLTVENNSGSK.S
475	1	712.9430			70.37				2			20.0			68.1	0	29376-29389							K.VLDSPGPPGPITFK.D
74	1	523.8400			84.65				2			10.8			37.3	1	29482-29490							R.RLDIVDTSK.S
331	1	556.3710			137.62				2			16.7			33.9	0	29508-29516							R.ITGYLLEMR.Q							Oxidation: 8
500	1	548.3820			155.05				2			20.5			53.2	0	29508-29516							R.ITGYLLEMR.Q
237	1	650.3920			119.30				2			14.6			75.6	0	29539-29548							R.LVENTEYEFR.V
481	1	605.4220			149.10				3			20.1			31.5	0	29592-29609							K.AGSTFTIDVPISGRPAPK.V
522	1	678.4510			128.38				2			21.1			68.9	0	29649-29660							R.YFLTLENTAGVK.T
479	1	803.9350			34.58				2			20.0			39.4	0	29713-29727							R.ESGTTAWQLVNSSVK.R
619	1	755.9480			65.29				2			23.7			79.4	0	29833-29845							K.VTGLVEGLEYQFR.T
135	1	547.8750			144.83				2			12.4			56.2	0	29846-29856							R.TYALNAAGVSK.A
623	1	883.9780			29.86				2			23.9			36.8	0	29884-29900							R.STVSLIWSAPVYDGGSK.V
336	1	575.3850			126.28				3			16.9			61.5	0	29992-30009							R.AGSDLVLDAAVGGKPEPK.I
449	1	792.4590			42.87				2			19.4			40.1	0	30151-30165							K.YGPGVPIESEPIVAR.N
322	1	590.8590			106.87				2			16.5			58.1	0	30330-30339							R.NNEFTVTDLK.M
633	1	897.5090			32.09				2			24.3			61.6	0	30422-30437							R.AIIDNTESYSLLIVDK.V
283	1	584.3920			144.53				2			15.6			65.9	0	30597-30606							R.LTGYVLEACK.A							Propionamide: 9
450	1	729.9300			44.86				2			19.4			51.2	0	30665-30677							R.VLPTIDLSTMPQK.T							Oxidation: 10
536	1	721.9660			91.70				2			21.5			59.9	0	30665-30677							R.VLPTIDLSTMPQK.T
416	1	576.8930			173.74				2			18.7			62.3	0	30736-30745							K.DTGDYVLELK.N
377	1	620.4060			135.34				2			17.8			57.9	0	30827-30836							R.LIEGNEYVFR.V
166	1	543.8860			190.23				2			13.1			47.9	0	31569-31578							K.YYGAVGSTLR.L
545	1	780.4540			73.97				2			21.8			62.4	0	31716-31728							R.IVNLTENAGYYFR.V
607	1	727.4650			130.99				2			23.5			42.2	0	32012-32024							R.SFTSLVFPNGVER.K							Deamidated: 9
453	1	761.9250			44.60				2			19.5			114.3	0	32044-32057							K.TVELDVADVPDPPR.G
79	1	483.3320			130.88				2			11.0			30.9	0	32084-32091							K.VTNYIVEK.C
546	1	520.9060			218.14				2			21.8			50.5	0	32110-32118							R.YTVVNLFGK.T
562	1	514.9070			191.19				2			22.2			44.6	0	32226-32234							K.EISILNIAR.H
327	1	647.4020			118.46				2			16.6			56.5	0	32267-32277							R.INTSAFELNER.E
673	1	733.4610			126.17				2			26.0			45.4	0	32963-32973							R.WEQFYVMPLPR.I
Protein 2:							PREDICTED: nebulin [Ovis aries]
Accession:							gi|426221104|ref|XP_004004751.1|														Score:						6462.47
Database:							NRplus_Oa_Jan2013														MW [kDa]:						772.7
Seq. Coverage [%]:							0.17														pI:						9.15626
																					No. of Peptides:						113
Modification(s):								Oxidation, Propionamide, Methyl, Deamidated
Cmpd.	No. of Cmpds.	m/z meas.			Δ				z			Rt [min]			Score	P	Range							Sequence							Modification
					m/z [ppm]
563	1	836.4740			42.24				2			22.3			42.5	0	354-368							K.ADYNVLPASENPLLR.Q
414	1	981.0710			51.42				2			18.7			82.2	0	497-514							K.FTQVTDSPVLVQAQVNSK.Q
335	1	707.4010			66.34				2			16.8			51.4	0	546-557							K.VNAYNLSDNIYK.H
361	1	637.4080			127.92				2			17.4			84.6	0	603-614							K.MIGALSINDDPK.M
626	1	654.1080			119.50				3			24.1			49.6	0	744-761							K.FTAVTDTPVLLQAQLNTK.Q
628	1	981.0650			32.49				2			24.1			52.2	0	744-761							K.FTAVTDTPVLLQAQLNTK.Q							Deamidated: 12
218	1	643.8770			93.52				2			14.3			78.8	0	934-944							K.AYALQSDVEYK.A
496	1	774.4610			53.70				2			20.5			82.5	0	988-1001							K.FTSIEDAPIIVQSK.I
666	1	795.9740			55.35				2			25.6			43.5	0	1023-1036							K.YSLPADLPQFIQAK.V
301	1	723.3760			49.62				2			16.0			64.6	0	1037-1048							K.VNAYNISENMYK.A
153	1	731.3510			18.37				2			12.9			58.0	0	1037-1048							K.VNAYNISENMYK.A							Oxidation: 10
311	1	520.4020			140.02				2			16.3			51.0	1	1063-1072							R.IDAIPIKAAK.A
259	1	690.8770			72.62				2			15.1			64.1	0	1094-1105							K.MVGFQSLQDDPK.L							Oxidation: 1
350	1	682.8690			58.03				2			17.2			95.7	0	1094-1105							K.MVGFQSLQDDPK.L
685	2	749.4890			93.12				2			27.4			71.2	0	1197-1210							K.GIGWIPIGSLEVEK.V
394	1	769.4380			49.17				2			18.2			59.3	0	1232-1245							K.FTSIVDSPVMVQAK.Q							Oxidation: 10
493	1	761.4570			71.30				2			20.4			84.2	0	1232-1245							K.FTSIVDSPVMVQAK.Q
293	1	718.9020			40.85				2			15.9			81.9	0	1246-1257							K.QNTQQVSDILYK.A
640	1	819.9590			55.57				2			24.5			61.3	0	1267-1280							K.YTMSPDLPQFLQAK.C
366	1	499.3690			220.89				2			17.6			47.3	0	1294-1301							R.DWHDLIAK.G
519	1	720.9720			90.89				2			21.0			66.7	0	1302-1316							K.GTNVLGDAIPITAAK.A
584	1	817.9570			39.29				2			22.8			46.7	0	1511-1524							K.YTLDPDVPQFIQAK.V
241	1	712.8800			48.32				2			14.7			82.1	0	1665-1676							R.NAMQIQSDNLYK.S
690	1	794.4760			85.61				2			27.8			62.6	0	1685-1698							K.GIGWMPLESLEVEK.A
538	1	831.9430			77.25				2			21.5			58.3	0	1720-1733							K.FTYAMDTMEQALNK.S
629	1	568.3960			170.20				3			24.2			50.5	0	1862-1877							K.TSFHTPVDMLSVVAAK.K
686	1	735.4800			103.93				2			27.4			56.8	0	1929-1942							K.GIGWLPLGSLEAEK.N
661	1	802.4450			80.93				2			25.2			31.8	0	1964-1977							K.YSTLMDSMNMVLAK.N
114	1	379.2940			178.38				2			12.0			41.8	0	2039-2045							R.TDAIPIK.A
679	1	810.0020			67.56				2			26.8			70.0	0	2139-2152							K.YILLPDAMNIQLSK.N
610	1	817.9880			52.89				2			23.5			59.6	0	2139-2152							K.YILLPDAMNIQLSK.N							Oxidation: 8
274	1	708.3750			82.45				3			15.4			30.4	1	2157-2172							R.LQSDNEYKQDYNEWYK.G
499	1	715.4310			85.66				2			20.5			67.1	0	2173-2186							K.GLGWSPAGSLEVEK.A
390	1	618.8780			123.18				2			18.1			74.0	0	2211-2221							K.LNDSMDMVLAK.Q
299	1	537.3840			150.52				2			16.0			43.2	1	2269-2277							K.LGWEEALKK.G
534	1	773.9700			78.55				2			21.5			103.0	0	2278-2292							K.GYDLPVDAISVQAAK.A
148	1	495.8730			174.97				2			12.7			40.1	0	2326-2334							K.LVLSMNVAK.M							Oxidation: 5
380	1	487.8730			172.63				2			17.8			55.5	0	2326-2334							K.LVLSMNVAK.M
702	2	731.9710			93.80				2			30.0			99.2	0	2352-2365							K.FSSPVDMLGVVLAK.K
643	1	739.9720			97.58				2			24.6			59.5	0	2352-2365							K.FSSPVDMLGVVLAK.K							Oxidation: 7
625	1	722.4360			80.92				2			24.0			46.4	0	2416-2429							K.GIGWSPLGSLEAEK.N
683	1	760.9680			82.68				2			27.3			73.8	0	2451-2464							K.FTSIPDAMDIVLAK.T
112	1	449.2760			146.08				2			11.9			39.5	0	2512-2518							R.MGYEELR.K
324	1	678.4030			108.78				2			16.5			47.6	0	2610-2620							K.CQTLVSDIDYK.N							Propionamide: 1
161	1	651.9240			123.23				2			13.0			69.7	0	2676-2686							R.ATQILSDHVYR.Q
569	1	785.9530			72.02				2			22.4			33.6	0	2694-2707							K.FSSLMDSIPMVLAK.N							Oxidation: 5, 10
698	1	769.9590			74.70				2			28.8			43.8	0	2694-2707							K.FSSLMDSIPMVLAK.N
678	1	777.9770			100.34				2			26.6			35.6	0	2694-2707							K.FSSLMDSIPMVLAK.N							Oxidation: 10
121	1	634.8620			79.54				2			12.1			39.2	1	2717-2726							R.LYTEAWDKDK.T
279	1	399.3340			216.36				2			15.5			37.3	0	2769-2775							R.IDAIPIR.A
164	1	658.3500			57.91				2			13.1			63.3	0	2884-2894							Q.AYDLQSDNVYK.S
669	1	735.4730			94.42				2			25.7			43.4	0	2902-2915							K.GIGWVPIGSLDVEK.C
659	1	769.4880			102.62				2			25.1			104.1	0	2937-2950							K.FTSVTDSLEQVLAK.N
233	1	565.8600			123.64				2			14.5			43.0	0	2989-2997							K.LNYSETLYK.L
253	1	665.3830			95.14				2			15.0			67.6	0	3127-3137							Q.AYDLQSDNIYK.S
268	1	672.3740			69.13				2			15.3			66.5	0	3127-3137							Q.AYDLQSDNIYK.S							Methyl: 7
255	1	672.3700			63.18				2			15.0			59.8	0	3127-3137							Q.AYDLQSDNIYK.S							Methyl: 3
665	1	713.4840			105.62				2			25.5			75.8	0	3145-3158							R.GIGWVPIGSVDVVK.C
368	1	632.9070			121.31				2			17.6			73.2	0	3162-3172							R.AAEILSDNLYR.Q
423	1	639.8610			35.85				2			18.9			32.7	0	3162-3172							R.AAEILSDNLYR.Q							Methyl: 3
199	1	586.3720			138.59				2			13.8			53.3	0	3232-3240							K.INYSENLYR.Q
705	2	738.9690			79.62				2			31.4			80.5	0	3324-3337							R.FSSPVDMLGIVLAK.K
671	1	746.9740			88.86				2			25.9			70.0	0	3324-3337							R.FSSPVDMLGIVLAK.K							Oxidation: 7
692	1	737.4880			107.60				2			28.0			63.1	0	3388-3401							K.GIGWVPIGSFDVVK.A
317	1	625.8900			108.00				2			16.4			60.5	0	3405-3415							R.AGEILSDNIYR.Q
358	1	761.4290			46.76				2			17.3			56.8	0	3423-3436							K.FTSVTDSPEQVLAK.N
418	1	768.4360			45.26				2			18.8			32.1	0	3423-3436							K.FTSVTDSPEQVLAK.N							Methyl: 6
647	1	755.4490			97.12				2			24.7			51.7	0	3567-3580							K.FSSPVDMMGLVQAK.K
189	1	707.8930			40.58				2			13.6			92.8	1	3612-3623							R.KAYDLQSDAIYK.A
277	1	643.8820			101.28				2			15.5			58.4	0	3613-3623							K.AYDLQSDAIYK.A
452	1	451.8510			245.36				2			19.5			42.2	0	3624-3630							K.ADLEWLR.G
506	1	458.8600			244.18				2			20.7			32.6	0	3624-3630							K.ADLEWLR.G							Methyl: 4
644	1	805.9810			40.11				2			24.6			41.5	0	3631-3646							R.GIGWVPIGSVGVENVK.R
627	1	775.0180			114.06				2			24.1			32.8	0	3666-3679							K.FTSITDTPEIVLAK.N							Methyl: 9
571	1	767.9860			83.62				2			22.5			54.7	0	3666-3679							K.FTSITDTPEIVLAK.N
701	1	753.4760			93.90				2			28.9			83.5	0	3810-3823							K.FSSPVDMLGILQAK.K
614	1	761.4490			60.80				2			23.6			42.1	0	3810-3823							K.FSSPVDMLGILQAK.K							Oxidation: 7
585	1	764.4550			91.77				2			22.8			35.8	0	3874-3887							R.GIGWMPEGSPEVLR.V
486	1	772.4410			75.99				2			20.2			37.4	0	3874-3887							R.GIGWMPEGSPEVLR.V							Oxidation: 5
549	1	767.9760			70.59				2			21.9			68.9	0	3909-3922							K.YTSIVDTPEVVLAK.S
612	1	774.9920			80.51				2			23.6			39.5	0	3909-3922							K.YTSIVDTPEVVLAK.S							Methyl: 9
326	1	705.8880			58.64				2			16.6			81.1	0	4066-4077							K.NSQTLVSDIDYR.H
145	1	563.3780			141.01				2			12.6			52.8	0	4165-4174							K.HSGEILNDIK.Y
344	1	528.3750			156.68				2			17.1			51.0	0	4203-4210							R.ILDQYLYK.E
219	1	669.3990			117.69				2			14.3			74.6	0	4308-4319							K.EGQALASDIDYR.T
240	1	729.4010			46.37				2			14.7			71.8	1	4339-4350							R.KAYDLQSDNIYK.A
699	1	792.1290			65.14				3			28.8			34.8	0	4387-4408							K.DALANYPNFTSVVDPPEIVLAK. I							Deamidated: 5
14	1	544.3720			149.29				2			8.5			40.8	0	4409-4418							K.INAVNQSDVK.Y
343	1	500.8980			217.02				2			17.1			54.2	0	4449-4456							K.LYSTILYK.R
146	1	544.3340			142.63				2			12.6			52.4	0	4464-4472							K.AYGYTLDER.Y
109	2	580.3650			127.96				2			11.8			63.7	0	4481-4490							K.HADFVNSELK.Y
531	1	737.4240			92.55				2			21.3			63.2	0	4555-4565							R.CQYILSDLEYR.H							Propionamide: 1
529	1	829.4750			60.01				2			21.3			102.8	0	4621-4635							K.SYDLQSQILYTAAGK.E
400	1	737.9150			79.09				2			18.3			51.9	0	4676-4687							K.YTTVLETVDYDR.T
442	1	543.8760			182.17				2			19.2			43.2	0	4693-4701							K.DLFSSNLYK.E
287	1	417.3290			195.04				2			15.7			33.2	0	4745-4751							K.ALYTLPR.S
379	1	716.9450			54.48				2			17.8			72.7	0	4888-4900							K.LVTDTPVYVQAVK.S
652	1	941.5050			28.33				2			24.8			72.9	0	4991-5007							K.AYGYTLGPNDVPFVNVR.R
355	1	640.9050			101.01				2			17.3			78.0	0	5044-5054							K.TQEAVSELIYK.S
248	1	555.8910			186.22				2			14.8			44.0	0	5078-5087							R.YVGDITSDIK.Y
288	1	589.4550			208.01				2			15.7			38.7	1	5088-5096							K.YKEDLQILR.G
212	1	559.3660			111.47				2			14.1			45.9	0	5151-5159							K.THLSELVYR.A
638	1	780.9870			89.59				2			24.4			50.6	0	5167-5180							K.SIFTSVPDTPDLIR.A
544	1	778.4810			75.85				2			21.8			75.2	0	5187-5199							K.LQSQYLYVELATK.E
316	1	548.3640			181.43				2			16.4			44.2	0	5254-5262							R.AYWNASDLR.Y
427	1	423.8330			220.35				2			18.9			46.7	0	5335-5341							K.ADLTWLK.G
497	1	516.6700			103.58				3			20.5			32.6	1	5591-5604							K.LSVTDDKDMVLALK.N
205	1	509.8370			122.81				2			14.0			34.1	0	5605-5613							K.NSIIESDLK.Y
296	1	559.3930			150.89				2			15.9			38.4	0	5889-5898							K.EATELQSIVK.Y
130	1	530.8870			191.61				2			12.3			57.1	0	6036-6045							R.NATDIASQIK.Y
477	1	692.4720			110.14				2			20.0			47.1	0	6127-6138							K.ITVVQDTPEILR.V
513	1	912.1000			130.60				2			20.8			31.8	0	6215-6231							K.ENLGTGIPTPVTPEIER.V
346	1	664.8960			102.75				2			17.1			49.9	0	6235-6245							R.NQENFSSVLYK.E
Protein 3:							PREDICTED: myosin-1 [Ovis aries]
Accession:							gi|426237619|ref|XP_004012755.1|														Score:						1585.66
Database:							NRplus_Oa_Jan2013														MW [kDa]:						222.5
Seq. Coverage [%]:							0.138														pI:						5.48736
																					No. of Peptides:						23
Modification(s):								Oxidation, Deamidated
Cmpd.	No. of Cmpds.	m/z meas.			Δ				z			Rt [min]			Score	P	Range							Sequence							Modification
					m/z [ppm]
162	1	482.3250			132.86				2			13.0			36.8	0	36-44							K.TSVFVADPK.E
606	2	733.4520			80.63				2			23.5			107.4	0	261-273							K.LASADIETYLLEK.S
577	1	738.9730			90.03				2			22.6			100.7	0	387-400							K.AAYLQGLNSADLLK.A
578	1	824.4840			54.98				2			22.7			81.3	0	417-432							K.GQTVEQVYNAVGALAK.A
677	1	542.3880			203.70				2			26.4			48.1	0	438-445							K.MFLWMVTR.I
654	1	927.9990			36.37				2			24.9			94.2	0	619-638							K.TLAFLFSGAASAEAEGGGAK.K
613	1	650.4430			161.11				2			23.6			42.3	0	645-656							K.GSSFQTVSALFR.E
323	1	435.3170			172.31				2			16.5			32.0	0	717-723							R.ILYADFK.Q
559	1	623.4150			132.71				2			22.2			94.0	0	957-967							K.DIDDLELTLAK.V
564	1	817.9360			43.13				2			22.3			96.2	0	981-995							K.NLTEEMAGLDETIAK.L
197	1	759.8790			2.56				2			13.8			52.2	0	1098-1110							K.IEDEQALGMQLQK.K							Oxidation: 9
367	1	744.9010			59.28				2			17.6			64.4	0	1119-1130							R.IEELEEEIEAER.A
415	1	614.0150			66.32				3			18.7			71.8	0	1181-1197							R.DLEEATLQHEATAAALR.K							Deamidated: 8
143	1	537.3630			115.18				2			12.6			52.3	0	1269-1277							R.LINDLTTQR.A
34	1	577.3360			100.76				2			9.9			34.8	0	1280-1289							R.LQTESGEFSR.Q
90	2	530.8230			114.64				2			11.3			46.9	0	1364-1372							K.ANSEVAQWR.T
13	1	612.8170			3.94				2			8.4			63.1	1	1373-1382							R.TKYETDAIQR.T
356	1	542.9240			188.49				2			17.3			58.3	0	1561-1569							R.IQLELNQVK.S
209	1	797.4220			36.28				2			14.1			77.0	0	1593-1606							R.VVESMQSTLDAEIR.S							Oxidation: 5
406	1	789.4120			20.76				2			18.5			104.9	0	1593-1606							R.VVESMQSTLDAEIR.S
663	1	699.9700			124.31				2			25.2			86.0	0	1678-1689							R.ANLLQAEIEELR.A
298	1	687.3980			71.31				2			15.9			73.0	0	1701-1712							K.IAEQELLDASER.V
320	1	570.7540			171.14				3			16.5			68.0	0	1713-1727							R.VQLLHTQNTSLINTK.K
Protein 4:							PREDICTED: myosin-2 [Ovis aries]
Accession:							gi|426237621|ref|XP_004012756.1|														Score:						1135.83
Database:							NRplus_Oa_Jan2013														MW [kDa]:						222.2
Seq. Coverage [%]:							0.1														pI:						5.69236
																					No. of Peptides:						17
Cmpd.	No. of Cmpds.	m/z meas.			Δ				z			Rt [min]			Score	P	Range							Sequence							Modification
					m/z [ppm]
606	2	733.4520			80.63				2			23.5			107.4	0	259-271							K.LASADIETYLLEK.S
577	1	738.9730			90.03				2			22.6			100.7	0	385-398							K.AAYLQGLNSADLLK.A
488	1	793.4520			26.66				2			20.3			74.5	0	415-430							K.GQTVEQVTNAVGALAK.A
677	1	542.3880			203.70				2			26.4			48.1	0	436-443							K.MFLWMVTR.I
613	1	650.4430			161.11				2			23.6			42.3	0	643-654							K.GSSFQTVSALFR.E
323	1	435.3170			172.31				2			16.5			32.0	0	715-721							R.ILYADFK.Q
559	1	623.4150			132.71				2			22.2			94.0	0	955-965							K.DIDDLELTLAK.V
564	1	817.9360			43.13				2			22.3			96.2	0	979-993							K.NLTEEMAGLDETIAK.L
367	1	744.9010			59.28				2			17.6			64.4	0	1117-1128							R.IEELEEEIEAER.A
151	1	522.3840			168.81				2			12.8			46.0	0	1266-1274							R.LINDLTAQR.G
34	1	577.3360			100.76				2			9.9			34.8	0	1277-1286							R.LQTESGEFSR.Q
90	2	530.8230			114.64				2			11.3			46.9	0	1361-1369							K.ANSEVAQWR.T
13	1	612.8170			3.94				2			8.4			63.1	1	1370-1379							R.TKYETDAIQR.T
356	1	542.9240			188.49				2			17.3			58.3	0	1558-1566							R.IQLELNQVK.S
663	1	699.9700			124.31				2			25.2			86.0	0	1675-1686							R.ANLLQAEIEELR.A
298	1	687.3980			71.31				2			15.9			73.0	0	1698-1709							K.IAEQELLDASER.V
320	1	570.7540			171.14				3			16.5			68.0	0	1710-1724							R.VQLLHTQNTSLINTK.K
Protein 5:							PREDICTED: LOW QUALITY PROTEIN: myosin-8 [Ovis aries]
Accession:							gi|426237609|ref|XP_004012750.1|														Score:						787.78
Database:							NRplus_Oa_Jan2013														MW [kDa]:						221.7
Seq. Coverage [%]:							0.071														pI:						5.72131
																					No. of Peptides:						12
Modification(s):								Methyl
Cmpd.	No. of Cmpds.	m/z meas.			Δ				z			Rt [min]			Score	P	Range							Sequence							Modification
					m/z [ppm]
606	2	733.4520			80.63				2			23.5			107.4	0	261-273							K.LASADIETYLLEK.S
677	1	542.3880			203.70				2			26.4			48.1	0	438-445							K.MFLWMVTR.I
613	1	650.4430			161.11				2			23.6			42.3	0	644-655							K.GSSFQTVSALFR.E
482	1	844.9450			-1.57				2			20.1			76.2	0	727-742							K.VLNASAIPDGQFIDSK.K							Methyl: 9
559	1	623.4150			132.71				2			22.2			94.0	0	956-966							K.DIDDLELTLAK.V
367	1	744.9010			59.28				2			17.6			64.4	0	1118-1129							R.IEELEEEIEAER.A
151	1	522.3840			168.81				2			12.8			46.0	0	1266-1274							R.LINDLTAQR.A
90	2	530.8230			114.64				2			11.3			46.9	0	1361-1369							K.ANSEVAQWR.T
13	1	612.8170			3.94				2			8.4			63.1	1	1370-1379							R.TKYETDAIQR.T
356	1	542.9240			188.49				2			17.3			58.3	0	1558-1566							R.IQLELNQVK.S
298	1	687.3980			71.31				2			15.9			73.0	0	1695-1706							K.IAEQELLDASER.V
320	1	570.7540			171.14				3			16.5			68.0	0	1707-1721							R.VQLLHTQNTSLINTK.K
Protein 6:							PREDICTED: myosin-7 [Ovis aries]
Accession:							gi|426232730|ref|XP_004010374.1|														Score:						510.79
Database:							NRplus_Oa_Jan2013														MW [kDa]:						223.1
Seq. Coverage [%]:							0.041														pI:						5.58865
																					No. of Peptides:						7
Modification(s):								Deamidated
Cmpd.	No. of Cmpds.	m/z meas.			Δ				z			Rt [min]			Score	P	Range							Sequence							Modification
					m/z [ppm]
606	2	733.4520			80.63				2			23.5			107.4	0	258-270							K.LASADIETYLLEK.S
559	1	623.4150			132.71				2			22.2			94.0	0	953-963							R.DIDDLELTLAK.V
448	1	581.8630			114.83				2			19.3			57.2	0	1084-1093							K.DFELNALNAR.I
415	1	614.0150			66.32				3			18.7			71.8	0	1177-1193							R.DLEEATLQHEATAAALR.K							Deamidated: 8
90	2	530.8230			114.64				2			11.3			46.9	0	1364-1372							K.ANSEVAQWR.T
13	1	612.8170			3.94				2			8.4			63.1	1	1373-1382							R.TKYETDAIQR.T
265	1	565.3880			140.45				2			15.2			70.4	0	1797-1806							R.LDEAEQIALK.G
Protein 7:							PREDICTED: sarcoplasmic/endoplasmic reticulum calcium ATPase 1 isoform 1 [Ovis aries]
Accession:							gi|426254493|ref|XP_004020912.1|														Score:						124.34
Database:							NRplus_Oa_Jan2013														MW [kDa]:						109.3
Seq. Coverage [%]:							0.03														pI:						5.14794
																					No. of Peptides:						2
Cmpd.	No. of Cmpds.	m/z meas.			Δ				z			Rt [min]			Score	P	Range							Sequence							Modification
					m/z [ppm]
485	1	787.9470			14.69				2			20.2			48.1	0	175-189							R.VDQSILTGESVSVIK.H
507	1	781.4330			17.13				2			20.7			76.2	0	437-451							K.VGEATETALTTLVEK.M
Protein 8:							keratin 5 [Ovis aries]
Accession:							gi|255969801|gb|ACU45490.1|														Score:						97.59
Database:							NRplus_Oa_Jan2013														MW [kDa]:						19.3
Seq. Coverage [%]:							0.073														pI:						4.39973
																					No. of Peptides:						1
Cmpd.	No. of Cmpds.	m/z meas.			Δ				z			Rt [min]			Score	P	Range							Sequence							Modification
					m/z [ppm]
684	1	651.9780			179.18				2			27.4			97.6	0	125-136							R.SLDLDSIIAEVK.A
ProteinScape 3.0														Printed:					2013-11-16													1	/		1

## Sheet: Myo_HMW_4-2
						Protein Report
Project Info
Name:							167305 - Combifoods - Robert Yu PhD														Date:						2012-02-07
Sample Info & Protocols																						Date:						2012-08-15
Name:							GeLC-MS/MS - (Coopworth 48 h PM_pooled)
Note:							Samples from LU
Search Result Info
Search Result											Location														Search Engine	Database								Ident. Compounds
0.6Da_MethylDE_nrplus_Oa_Jan2013_std_8_1pep_Ama_Acry_CID_2 mis_cleav-ESI._2013-11-15 19:38:10											/167305 - Combifoods - Robert Yu PhD/"GeLC-MS/MS - (Coopworth 48 h PM_pooled)"/The duplicates - HMW pellet_SDS-soluble/HMW4-2_1in6_FA_lon_4pre_Tray02-A4_01_734.mgf														Mascot, 2.4.0	NRplus_Oa_Jan2013, NRplus_Oa_Jan2013_20130829.fasta								381/808
Protein 1:							PREDICTED: titin [Ovis aries]
Accession:							gi|426220782|ref|XP_004004591.1|														Score:						11817.8
Database:							NRplus_Oa_Jan2013														MW [kDa]:						3812.6
Seq. Coverage [%]:							0.069														pI:						5.9361
																					No. of Peptides:						210
Modification(s):								Oxidation, Propionamide, Methyl, Deamidated
Cmpd.	No. of Cmpds.	m/z meas.			Δ				z			Rt [min]			Score	P	Range							Sequence							Modification
					m/z [ppm]
647	1	712.9610			113.26				2			20.8			68.6	0	1566-1578							R.ATGNPNPDIVWLK.N
359	1	672.4230			117.94				2			14.0			58.8	0	1786-1797							K.SLVEESQLPEGR.K
95	1	539.3050			89.81				2			8.0			49.5	0	1977-1985							K.VSEESEELR.S
791	1	867.0150			43.11				2			27.1			78.4	0	2159-2173							K.QLITFTQELQDVVAK.E
686	1	641.9750			160.62				2			21.9			55.1	0	2342-2353							R.PIAILQGLSDQK.V
718	1	695.9220			95.72				2			23.0			36.3	0	2366-2377							K.VSLENVEGVWMK.D
719	1	710.4540			64.30				2			23.0			62.4	0	2427-2439							R.VSVYSVDVITPLK.D
228	1	640.8650			92.75				2			11.1			41.0	0	2509-2519							R.VETSCDLSVEK.I							Propionamide: 5
389	1	608.8860			157.29				2			14.7			74.0	0	2670-2679							K.LDDIGEYTYK.V
643	1	625.4310			132.15				2			20.7			45.5	0	2953-2963							K.VTPIMITSMLK.D							Oxidation: 9
451	1	571.3720			132.98				2			16.2			37.6	0	3077-3086							K.DGQELPLVDR.I
728	1	690.4590			114.30				2			23.3			82.0	0	4403-4414							R.SANYVTTLEILR.T
663	1	527.9570			242.55				2			21.3			50.2	0	4595-4604							K.IASLEIPLAK.L
751	1	631.4560			166.93				2			24.2			51.8	0	4660-4670							K.GSPVIQVTWFK.N
152	1	531.8330			109.20				2			9.3			31.0	0	4674-4682							K.ELTESNTIR.M
679	1	608.9230			149.06				2			21.7			65.0	0	4846-4856							R.GSEPISVTWLK.G
673	1	746.9550			68.37				2			21.5			60.8	0	5058-5071							R.IAFVEGTASLEISR.V
565	1	671.4090			97.55				2			18.9			42.9	0	5124-5135							K.STFQGSTPFTIR.W
667	1	726.4430			79.79				2			21.4			80.0	0	5154-5166							K.EALESSLELYAVK.T
715	1	889.9850			29.31				2			22.8			83.8	0	5177-5193							K.VSNVAGAVECSANLFVK.E							Propionamide: 10
611	1	620.4190			153.58				2			19.9			84.2	0	5245-5255							K.MSFVESTAVLR.L
800	1	823.5200			48.81				2			28.3			92.4	0	5338-5351							K.TFIQDQLVSLQILK.F
783	1	607.9410			131.93				2			25.8			64.7	0	5408-5418							K.GSLPITVTWLK.D
246	1	544.8670			154.64				2			11.5			35.2	0	5512-5521							K.DGQELTLGQK.Y
658	1	588.4340			146.63				2			21.1			64.3	0	5524-5534							K.ISVTDTVSILK.I
473	1	858.4250			53.58				2			16.7			49.5	0	5542-5556							R.DSGEYTFEVQNDVGR.S
323	1	587.8640			60.14				2			13.2			51.9	0	5686-5697							K.ALVGGTAPMTIK.W							Oxidation: 9
471	1	579.9130			141.09				2			16.7			58.3	0	5686-5697							K.ALVGGTAPMTIK.W
705	1	862.4570			30.72				2			22.5			91.8	0	5790-5804							R.VSWYLDGNEITAVEK.H
671	1	588.4330			174.72				2			21.4			59.3	0	5904-5913							R.VSVFNLNINR.C
449	1	579.9430			146.13				2			16.1			55.5	1	5950-5959							K.KIENITTVLK.S
472	1	679.9220			77.43				2			16.7			35.5	0	6127-6138							R.VLDQNIPPSFTK.K
762	1	710.4740			125.04				2			24.6			57.6	0	6157-6169							K.VSGSLPISAQWFK.D
433	1	681.8910			62.15				2			15.8			59.4	0	6236-6247							R.QQAIPDSTVEFK.A
749	1	798.9830			59.79				2			24.2			75.9	0	6556-6569							R.ITFVENVATLQFSK.A
662	1	739.9400			81.20				2			21.2			56.6	0	6624-6636							K.VAGTPELSVEWYK.D
252	1	655.3620			85.05				2			11.6			62.2	0	6682-6693							K.SSCTAVVDVSDR.M							Propionamide: 3
619	1	692.9310			51.41				2			20.1			65.0	0	6782-6794							R.AVLAVQEPPSFVK.E
615	1	525.8880			165.94				2			20.0			47.5	0	6806-6814							R.NITFTSVIR.G
377	1	547.8240			95.20				2			14.5			35.4	0	6919-6928							K.DGFTITPSEK.C
769	1	816.4580			40.38				2			24.8			76.1	0	7024-7037							R.TYFTNNVATLVFNK.V
219	1	707.3610			58.85				2			10.8			80.0	0	7038-7049							K.VNINDSGEYTCK.A							Propionamide: 11
195	1	622.8320			82.31				2			10.3			70.5	0	7298-7307							R.NDSELHESWK.Y
724	1	736.9590			90.23				2			23.1			48.1	0	7531-7543							R.ECSAILTVLEPAR.I							Propionamide: 2
784	1	829.0350			66.14				2			25.8			83.0	0	7991-8007							K.AENIVGAVASSSVLVIK.E
637	1	761.4430			79.03				2			20.6			30.1	0	8036-8048							R.INGSEPLQVSWYK.D							Deamidated: 2
712	1	767.4860			71.06				2			22.7			61.9	0	8157-8170							K.MTLVENTATLTVLK.I
131	1	400.8160			216.45				2			8.9			39.5	0	8226-8233							K.IGGSPEIK.V
138	1	669.8250			35.31				2			9.0			61.2	0	8564-8575							K.DSCTASVQVSDR.T							Propionamide: 3
590	1	703.4340			80.54				2			19.5			71.5	0	9170-9182							R.VAGSQPISVAWYK.N
685	1	661.9250			100.03				2			21.9			57.4	0	9351-9361							K.LFFVSEPQSIR.V
326	1	498.3890			219.46				2			13.3			43.9	0	9374-9383							K.VGGDPIPNVK.W
546	1	501.8320			184.75				2			18.4			35.9	0	9494-9501							R.MYGITDFR.G
488	1	614.9130			84.57				2			17.1			52.5	0	9547-9557							R.LSQTEPVTLIK.D
199	1	477.3760			212.95				2			10.4			51.0	0	9647-9654							R.HLQDVTLK.E
485	1	602.3880			109.50				2			17.1			39.9	0	9726-9735							R.IEAEPIQFTR.R
83	1	545.3200			82.97				2			7.7			35.6	0	9766-9775							K.GPTELTESQK.Y
391	1	563.8950			162.90				2			14.8			67.6	0	9814-9823							R.STAELYLTTK.E
319	1	670.4040			67.39				2			13.1			35.9	0	11915-11927							K.AVEEVEAPPAVTK.K
617	1	534.4160			167.31				2			20.1			56.3	0	12136-12144							K.LIVEELPVR.F
421	1	587.9000			137.23				2			15.5			48.8	0	12148-12157							K.TLEEEVTVVR.G
541	1	590.8950			121.24				2			18.3			50.8	0	12252-12262							K.GTAVFTCVIAK.D							Propionamide: 7
482	1	639.8920			118.89				2			17.0			50.3	0	12565-12575							R.EVTMDDISQIK.A
295	1	647.8360			34.90				2			12.6			59.2	0	12565-12575							R.EVTMDDISQIK.A							Oxidation: 4
588	1	641.4040			99.94				2			19.5			56.1	0	12589-12599							K.VLEADPYFTVK.L
396	1	542.8690			164.56				2			14.9			37.6	0	12628-12637							K.DGEELLPSPK.H
56	1	430.3250			208.63				2			7.2			37.7	0	12673-12680							K.ANVTVEAR.L
164	1	468.3320			173.22				2			9.5			66.5	0	12751-12759							K.VSFQAANAK.S
412	1	781.9030			11.39				2			15.3			111.0	0	13101-13115							R.LDQTGGVDFQAANVK.S
168	1	525.8560			139.69				2			9.7			51.3	1	13260-13268							K.KYEIVADGR.V
575	1	729.9300			74.85				2			19.1			64.8	0	13654-13666							K.SAANLIVEEEDLR.I
283	1	588.8140			78.75				2			12.4			31.1	0	13700-13709							K.NGEEVPFDNR.V
264	1	506.3990			168.88				2			11.9			57.1	1	13923-13932							R.AKLELAAAPK.I
220	1	678.3290			5.14				2			10.8			91.5	0	13975-13986							K.TVDTTAEQTSFR.I
392	1	474.8710			193.17				2			14.8			60.6	0	14052-14059							K.IIGYVVER.R
569	1	470.8420			199.71				2			19.0			45.3	0	14087-14094							K.GGVEYLFR.V
274	1	821.9100			12.69				2			12.2			70.3	0	14101-14116							R.VGTGEPVETDSPVEAR.S
721	1	647.4510			118.51				2			23.1			63.6	0	14333-14344							K.DGLEVIVPNPIK.I
754	1	602.4390			190.83				2			24.3			44.5	0	14534-14543							K.SIFLTWDPPK.H
592	1	614.3740			101.77				2			19.5			34.2	0	14809-14819							K.FPFDPPGPPTR.L
736	1	605.9000			127.05				2			23.6			64.8	0	14946-14955							K.IDSYVIEMLK.T
573	1	613.9060			139.31				2			19.1			40.9	0	14946-14955							K.IDSYVIEMLK.T							Oxidation: 8
775	1	878.9890			43.74				2			25.0			64.5	0	15073-15087							K.CTVTPLTEGSLYVFR.V							Propionamide: 1
787	1	996.5480			28.24				2			26.0			54.1	0	15110-15128							K.DTFTTPGPPYALAVVDVTK.G
635	1	860.4640			17.16				2			20.5			82.1	0	15176-15190							R.VTDVIEGTEVQFQVR.A
500	1	697.8930			44.81				2			17.4			90.5	0	15383-15395							R.ADAGVYTITLENK.L
119	1	601.3200			43.21				2			8.5			58.3	0	15587-15598							R.AENAAGISEPSR.A
366	1	595.3830			136.66				2			14.2			58.7	0	15972-15981							K.QLVGTNEWSR.C
202	1	657.8530			47.81				2			10.4			71.4	0	16105-16116							R.YVITATNSCGSK.F							Propionamide: 9
735	1	903.5140			41.02				2			23.6			42.9	0	16343-16360							K.AGEPVNIPADVTGLPMPK.I
347	1	437.3260			160.91				2			13.7			30.2	0	16434-16441							R.NLAVTDIK.A
429	1	459.3420			209.89				2			15.7			41.9	0	16591-16598							K.GVEFNVPR.L
521	1	649.9530			116.96				2			17.9			32.4	0	16650-16661							K.SSITLAWKPPAK.D
401	1	623.4190			138.06				2			15.1			47.0	0	16922-16933							R.FGVGAPAETIQR.T
409	1	485.3330			155.94				2			15.2			49.1	0	17304-17312							K.AMTLGVSYK.V
551	1	742.9170			59.73				2			18.6			74.0	0	17313-17325							K.VTGLIEGSDYQFR.V
538	1	647.9030			92.39				2			18.2			51.5	0	17593-17603							R.AWTPVTYTVTR.H
435	1	510.8480			138.47				2			15.8			74.8	0	17763-17772							R.VGEAFALTGR.Y
227	1	458.3780			255.48				2			11.0			30.9	0	18196-18204							R.IDVTPVGSK.L
522	1	789.4120			22.89				2			17.9			50.3	0	18281-18295							K.DVASAQWSPLSTTSK.K
329	1	605.3580			110.79				2			13.3			73.6	0	18580-18591							K.DTWGVVSSGSSK.T
687	1	732.4820			75.04				2			22.0			56.1	0	18615-18629							K.IGIGPPLDSVPTVAK.H
422	1	623.9170			147.55				2			15.5			56.7	0	18797-18807							R.VPGLIEGNEYR.F
548	1	581.8930			144.77				2			18.4			71.3	0	18978-18988							K.GWSIVASDVTK.R
634	1	744.4310			85.29				2			20.5			65.0	0	18993-19004							K.ANLLANNEYYFR.V
258	1	500.8610			147.15				2			11.7			44.7	0	19011-19020							K.VGVGPTIETK.T
18	1	517.8090			96.03				2			6.1			32.6	1	19169-19177							K.DKDATDLTR.S
609	2	627.4200			143.67				2			19.9			68.0	0	19291-19300							R.LIEGNEYIFR.V
340	1	436.3080			125.08				2			13.5			45.4	0	19574-19581							K.VGIDNVVR.K
556	1	646.4230			115.63				2			18.7			57.5	0	19607-19618							K.YSLTLVNPAGEK.A
457	1	620.9120			111.44				2			16.4			54.9	0	19626-19637							R.VLDTPGPVSDLK.V
799	1	668.9590			102.51				2			28.2			61.3	0	19744-19755							K.NSAVLAWLPPLR.D
701	1	522.9300			213.06				2			22.4			69.8	0	19786-19795							K.DLSLVVTGLK.E
659	1	593.4300			136.15				2			21.2			33.1	0	19833-19842							K.ILMPEQITIK.A
532	1	537.3860			134.58				2			18.1			51.3	0	19881-19890							K.ADNSSILIIK.D
757	1	624.4350			159.93				2			24.4			81.4	0	19968-19979							R.GDWVTALASVTK.T
511	1	588.4060			147.93				2			17.6			51.5	0	20003-20013							R.FGISEPLTSPK.M
604	1	552.8990			197.45				2			19.8			35.4	0	20018-20027							K.FPFGVPSEPK.N
337	1	629.4270			112.68				2			13.5			30.1	0	20263-20274							K.DGTLLKPSEGIK.M
291	1	490.3510			151.80				2			12.5			31.9	0	20351-20358							E.ITNYIVDK.R							Methyl: 7
648	1	772.4580			46.66				2			20.8			50.2	0	20399-20413							K.YGVGDPILTEPAIAK.N
424	1	750.9060			72.06				2			15.6			69.8	0	20480-20492							K.ATGLQEGTEYEFR.V
627	1	551.3400			137.51				2			20.3			47.1	0	20675-20683							K.STDFDTFLR.C
407	1	606.9020			123.33				2			15.2			60.7	0	20811-20822							K.ASETPGPVVDLK.V
683	1	757.4430			82.80				2			21.9			84.7	0	21168-21180							K.VTGLTEGLEYEFR.V
589	1	637.3990			87.90				2			19.5			70.4	0	21219-21229							R.NSVTLVWTEPK.Y
426	1	757.4420			98.09				2			15.6			84.9	0	21564-21576							K.VTGLQEGNTYEFR.V
267	1	670.8880			81.53				2			12.0			43.9	0	21599-21611							K.DVAYPPGPPSNAR.V
702	1	695.9470			100.81				2			22.5			63.4	0	21661-21672							R.ITEFVVPDLETK.E
526	1	603.9340			200.40				2			18.0			61.6	0	21776-21786							K.FVMTIENPAGK.K
307	1	582.3080			34.00				2			12.9			55.8	0	22062-22072							R.SDSGPYPLTAR.N
402	1	709.9310			38.41				2			15.1			64.0	0	22189-22203							K.VPGPPGTPQVAAVTK.D
626	1	708.4000			79.47				2			20.3			78.6	0	22251-22263							K.SSGLTDGIAYEFR.V
478	1	611.4010			120.51				2			16.9			67.3	0	22443-22453							K.IADFSTNLVNK.D
710	1	780.4750			64.03				2			22.7			86.3	0	22531-22544							R.LAWTNVASEVQLTK.L
390	1	640.4120			99.54				2			14.8			66.2	0	22879-22890							R.VLDTPGPPQDLK.V
262	1	496.8360			124.40				2			11.8			40.7	0	22914-22921							K.INNYIVEK.R
474	1	458.8600			181.48				2			16.8			46.0	0	22986-22993							K.ITLVDVTR.N
631	1	640.9370			136.41				2			20.4			44.6	0	23011-23021							R.ILGYIVEMQSK.G
678	1	861.9650			33.08				2			21.7			70.2	0	23213-23228							R.DTSTTSWQIVSATVAR.T
645	1	742.4740			84.33				2			20.8			62.3	0	23271-23285							K.VPGPPGTPFVTLSSK.D
539	1	758.3860			45.19				2			18.3			77.1	0	23333-23345							K.TTGLDEGVEYEFR.V
437	1	788.4050			8.02				2			15.9			42.0	0	23648-23662							K.YGVGEPLESEPVTAK.N
156	1	458.3450			183.47				2			9.3			39.7	0	23673-23681							K.APEVTAVTK.D
381	1	657.3900			87.01				2			14.6			103.8	0	23942-23953							K.YTLTLENSSGTK.S
479	1	581.9220			163.34				2			16.9			59.7	0	24428-24438							R.VYAENIVGIGK.A
419	1	517.8880			198.73				2			15.5			53.3	0	24622-24630							R.IDGGQYILR.A
689	1	795.4550			49.26				2			22.0			31.5	0	24730-24744							K.YGVGEPLESAPVLMK.N
597	1	533.3920			157.11				2			19.6			40.8	0	24745-24754							K.NPFVLPGPPK.N
475	1	724.9470			52.40				2			16.8			75.9	0	25043-25056							K.VLDTPGPPQNLAVK.E
605	1	638.9650			176.69				2			19.8			46.1	0	25175-25185							R.ILGYVVEMQPK.G
650	1	611.4280			152.20				2			20.9			30.8	0	25797-25806							K.LLPGNEYIFR.V
628	1	815.4620			41.98				2			20.3			56.7	0	25813-25827							K.YGIGEPLESEPVIAR.N
338	1	670.3560			41.69				2			13.5			31.8	0	26107-26118							R.YNLTLENNSGSK.T
550	1	734.4670			74.99				2			18.5			77.8	0	26126-26139							R.VLDSPSAPVNLTVR.E
375	1	600.3840			129.28				2			14.4			61.3	0	26482-26491							R.LVTGSEYQFR.V
733	1	842.4900			40.13				2			23.4			81.9	0	26767-26781							R.TEIVSTDYTTLLTVK.D
577	1	690.3970			71.84				2			19.1			36.3	0	26894-26906							K.YGVGEPLESMAVK.A
160	1	787.3620			-10.98				2			9.4			66.6	0	27094-27109							K.VGASDPSDSSDPQIAK.E
698	1	642.9080			130.83				2			22.3			32.0	0	27131-27142							K.AGASFTMTVPFR.G
99	1	521.3180			138.12				2			8.1			51.0	0	27162-27170							R.AYIDSTESR.T
229	1	559.8870			166.75				2			11.1			32.5	0	27171-27180							R.TSLTIENANR.N
709	1	794.4550			54.23				2			22.7			40.3	0	27269-27281							K.ITNLQEGAIYYFR.V
312	1	702.3910			59.34				2			13.0			96.3	0	27378-27390							R.VFAENQAGLSDPR.E
345	1	622.3610			95.92				2			13.6			52.1	0	27565-27574							K.LTTGEEYQFR.I
180	1	539.8030			62.76				2			9.9			46.0	0	27880-27890							R.NAMGSASATIR.L
723	1	791.4650			60.39				2			23.1			36.4	0	27914-27928							K.ITLLWQPPADDGGAK.I
490	1	619.9200			115.79				2			17.2			57.8	1	27961-27970							K.IIKGNEYVFR.V
584	1	820.4570			22.99				2			19.3			46.8	0	27992-28007							R.NAFVTPGPPSVPEVTK.I
657	1	662.9770			166.52				2			21.1			32.6	0	28216-28227							K.AGEDVHVLIPFK.G
568	1	716.4370			57.59				2			18.9			41.5	0	28273-28285							K.YILTIENGVGQPK.S
581	1	716.9510			88.23				2			19.2			61.7	0	28273-28285							K.YILTIENGVGQPK.S							Deamidated: 7
688	1	707.9520			83.30				2			22.0			52.1	0	28473-28486							K.GLSDDVTIGPITVK.E
585	1	676.4470			135.19				2			19.3			73.3	0	28565-28575							K.YTIILDNAVCR.N							Propionamide: 10
750	1	801.5130			57.77				2			24.2			52.2	0	28668-28682							R.YGVSQPLVSNIILAK.H
706	1	750.9510			119.58				2			22.6			64.2	0	28749-28761							R.ATGLMEGLDYQFR.V
571	1	758.9150			74.24				2			19.1			53.5	0	28749-28761							R.ATGLMEGLDYQFR.V							Oxidation: 5
320	1	846.9240			19.60				2			13.2			90.6	0	28762-28778							R.VFAENSAGLSSPSDPSK.F
171	1	455.3320			207.69				2			9.7			44.5	0	28992-28999							R.FTNITGEK.M
425	1	620.8930			118.12				2			15.6			30.7	0	29047-29056							K.LITGNEYQFR.I
692	1	716.9300			84.32				2			22.1			87.2	0	29283-29295							R.LSAPELDIDANFK.Q
608	1	712.9490			78.79				2			19.9			63.6	0	29376-29389							K.VLDSPGPPGPITFK.D
633	1	548.3870			164.17				2			20.4			48.0	0	29508-29516							R.ITGYLLEMR.Q
468	1	556.3950			180.76				2			16.6			36.0	0	29508-29516							R.ITGYLLEMR.Q							Oxidation: 8
385	1	650.3990			130.06				2			14.6			66.1	0	29539-29548							R.LVENTEYEFR.V
649	1	678.4640			147.55				2			20.9			78.6	0	29649-29660							R.YFLTLENTAGVK.T
616	1	803.9340			33.34				2			20.1			49.9	0	29713-29727							R.ESGTTAWQLVNSSVK.R
739	1	755.9520			70.58				2			23.7			78.2	0	29833-29845							K.VTGLVEGLEYQFR.T
284	1	547.8720			139.35				2			12.4			68.4	0	29846-29856							R.TYALNAAGVSK.A
740	1	883.9760			27.59				2			23.8			57.9	0	29884-29900							R.STVSLIWSAPVYDGGSK.V
408	1	474.8700			191.07				2			15.2			35.6	0	29901-29908							K.VVGYIIER.K
462	1	590.8780			139.03				2			16.4			50.5	0	30330-30339							R.NNEFTVTDLK.M
752	1	897.4900			10.92				2			24.2			78.0	0	30422-30437							R.AIIDNTESYSLLIVDK.V
86	1	684.3780			50.11				2			7.8			32.7	1	30446-30457							K.YTIEAENQSGKK.S
278	1	681.3800			74.05				2			12.3			55.5	0	30465-30476							K.VYDTPGPCPSVR.V							Propionamide: 8
356	1	480.3550			130.70				2			13.9			30.4	0	30653-30661							R.EIVTAVTVK.D
668	1	721.9740			102.78				2			21.4			47.3	0	30665-30677							R.VLPTIDLSTMPQK.T
562	1	576.9030			191.08				2			18.8			67.0	0	30736-30745							K.DTGDYVLELK.N
112	1	575.8450			76.17				2			8.4			30.0	0	30746-30756							K.NVTGTTSETIK.V
510	1	620.4100			141.79				2			17.6			71.6	0	30827-30836							R.LIEGNEYVFR.V
502	1	591.3990			141.42				2			17.5			53.6	0	30995-31004							K.VTGYLIEMQK.V
324	1	543.8780			175.52				2			13.2			57.0	0	31569-31578							K.YYGAVGSTLR.L
555	1	602.3960			122.78				2			18.7			45.0	0	31802-31811							K.WIAVTTDEIR.E
586	1	761.9510			78.72				2			19.4			75.5	0	32044-32057							K.TVELDVADVPDPPR.G
676	1	520.8930			193.18				2			21.7			41.6	0	32110-32118							R.YTVVNLFGK.T
691	1	514.9260			228.10				2			22.1			45.3	0	32226-32234							K.EISILNIAR.H
466	1	647.3710			70.57				2			16.6			47.7	0	32267-32277							R.INTSAFELNER.E
373	1	467.3090			102.17				2			14.4			35.7	0	32320-32327							K.IIEFGQAR.Q
361	1	695.9620			88.15				2			14.1			51.8	0	32868-32880							R.EAAILYKPAVSTK.T
263	1	606.3480			81.20				2			11.9			43.5	0	33497-33507							R.SITVYEGESAR.F
Protein 2:							PREDICTED: nebulin [Ovis aries]
Accession:							gi|426221104|ref|XP_004004751.1|														Score:						7267.34
Database:							NRplus_Oa_Jan2013														MW [kDa]:						772.7
Seq. Coverage [%]:							0.185														pI:						9.15626
																					No. of Peptides:						127
Modification(s):								Oxidation, Propionamide, Methyl
Cmpd.	No. of Cmpds.	m/z meas.			Δ				z			Rt [min]			Score	P	Range							Sequence							Modification
					m/z [ppm]
205	1	519.8730			149.81				2			10.5			30.1	1	231-239							K.ALSDITYKK.G
694	1	836.4500			13.55				2			22.1			39.3	0	354-368							K.ADYNVLPASENPLLR.Q
194	1	563.2960			53.47				2			10.2			34.9	0	393-401							K.SINYCETPK.F							Propionamide: 5
552	1	981.0420			21.86				2			18.6			87.5	0	497-514							K.FTQVTDSPVLVQAQVNSK.Q
476	1	707.3990			63.51				2			16.8			51.5	0	546-557							K.VNAYNLSDNIYK.H
669	1	505.9240			213.78				2			21.4			42.5	0	572-581							K.VDAIPLLAAK.A
495	1	637.3920			102.82				2			17.4			68.4	0	603-614							K.MIGALSINDDPK.M
598	1	497.3650			162.08				2			19.6			35.9	0	650-657							K.YQLDTLLK.N
742	1	980.5840			43.73				2			23.9			93.3	0	744-761							K.FTAVTDTPVLLQAQLNTK.Q
243	1	627.8390			68.40				2			11.4			60.6	0	903-913							K.SQEIASDVDYK.H
369	1	643.8940			119.92				2			14.3			82.3	0	934-944							K.AYALQSDVEYK.A
625	1	774.4620			54.99				2			20.3			82.2	0	988-1001							K.FTSIEDAPIIVQSK.I
779	1	795.9570			33.99				2			25.5			56.6	0	1023-1036							K.YSLPADLPQFIQAK.V
441	1	723.3800			55.15				2			16.0			67.3	0	1037-1048							K.VNAYNISENMYK.A
311	1	731.3780			55.29				2			13.0			45.3	0	1037-1048							K.VNAYNISENMYK.A							Oxidation: 10
406	1	385.3380			242.58				2			15.2			41.9	0	1063-1069							R.IDAIPIK.A
399	1	690.8790			75.51				2			15.0			76.8	0	1094-1105							K.MVGFQSLQDDPK.L							Oxidation: 1
489	1	682.8740			65.35				2			17.2			86.4	0	1094-1105							K.MVGFQSLQDDPK.L
145	1	604.8360			61.29				2			9.1			54.6	0	1147-1157							K.AQDVASNVNYK.H
793	1	749.4800			81.11				2			27.3			68.6	0	1197-1210							K.GIGWIPIGSLEVEK.V
535	1	769.4390			50.47				2			18.2			77.4	0	1232-1245							K.FTSIVDSPVMVQAK.Q							Oxidation: 10
629	1	761.4570			71.30				2			20.3			66.1	0	1232-1245							K.FTSIVDSPVMVQAK.Q
432	1	718.9010			39.46				2			15.8			56.5	0	1246-1257							K.QNTQQVSDILYK.A
755	1	819.9430			36.05				2			24.3			42.6	0	1267-1280							K.YTMSPDLPQFLQAK.C
652	1	720.9780			99.22				2			20.9			63.3	0	1302-1316							K.GTNVLGDAIPITAAK.A
248	1	677.3760			72.34				2			11.5			71.9	0	1390-1401							K.MAQDVATNVNYK.Q
714	1	817.9440			23.40				2			22.8			66.8	0	1511-1524							K.YTLDPDVPQFIQAK.V
52	1	627.8270			40.34				2			7.0			62.4	0	1635-1645							K.SQEVATNTNYK.Q
387	1	712.9080			87.59				2			14.7			81.1	0	1665-1676							R.NAMQIQSDNLYK.S
255	1	720.8660			31.88				2			11.7			66.6	0	1665-1676							R.NAMQIQSDNLYK.S							Oxidation: 3
797	1	794.4540			57.92				2			27.6			35.4	0	1685-1698							K.GIGWMPLESLEVEK.A
153	1	423.8030			167.56				2			9.3			60.3	0	1702-1709							K.AGEILSEK.K
670	1	831.8980			23.15				2			21.4			76.2	0	1720-1733							K.FTYAMDTMEQALNK.S
159	1	518.3320			137.77				2			9.4			59.0	0	1769-1777							R.VNQITMSDK.L
144	1	565.8200			52.94				2			9.1			35.5	1	1808-1816							R.DIASDYKYK.Q							Methyl: 1, 5
200	2	551.8240			89.90				2			10.4			49.5	1	1808-1816							R.DIASDYKYK.Q
79	1	626.8420			67.86				2			7.7			76.4	0	1879-1889							K.SQEVATNANYR.N
794	1	735.4720			93.06				2			27.3			47.5	0	1929-1942							K.GIGWLPLGSLEAEK.N
777	1	802.4420			77.19				2			25.0			35.5	0	1964-1977							K.YSTLMDSMNMVLAK.N
269	1	379.3050			207.39				2			12.0			50.1	0	2039-2045							R.TDAIPIK.A
170	1	676.8490			34.45				2			9.7			73.2	0	2122-2133							K.DAQANITNTNYK.H
790	1	809.9910			53.97				2			26.6			72.6	0	2139-2152							K.YILLPDAMNIQLSK.N
632	1	715.4430			102.43				2			20.4			57.7	0	2173-2186							K.GLGWSPAGSLEVEK.A
214	1	634.8300			52.48				2			10.7			58.5	0	2211-2221							K.LNDSMDMVLAK.Q							Oxidation: 5, 7
531	1	618.8900			142.58				2			18.1			88.9	0	2211-2221							K.LNDSMDMVLAK.Q
410	1	626.8610			98.55				2			15.3			53.5	0	2211-2221							K.LNDSMDMVLAK.Q							Oxidation: 7
350	1	626.8550			88.97				2			13.8			56.4	0	2211-2221							K.LNDSMDMVLAK.Q							Oxidation: 5
666	1	773.9580			63.04				2			21.4			94.1	0	2278-2292							K.GYDLPVDAISVQAAK.A
300	1	495.8830			195.14				2			12.7			31.2	0	2326-2334							K.LVLSMNVAK.M							Oxidation: 5
518	1	487.8850			197.23				2			17.8			37.3	0	2326-2334							K.LVLSMNVAK.M
804	2	731.9570			74.68				2			29.8			97.0	0	2352-2365							K.FSSPVDMLGVVLAK.K
766	2	739.9580			78.66				2			24.7			64.6	0	2352-2365							K.FSSPVDMLGVVLAK.K							Oxidation: 7
741	1	722.4570			109.99				2			23.8			68.3	0	2416-2429							K.GIGWSPLGSLEAEK.N
792	1	760.9630			76.11				2			27.1			82.2	0	2451-2464							K.FTSIPDAMDIVLAK.T
165	1	457.3000			201.58				2			9.6			35.0	0	2512-2518							R.MGYEELR.K							Oxidation: 1
270	1	449.2670			126.05				2			12.1			34.3	0	2512-2518							R.MGYEELR.K
317	1	651.9220			120.16				2			13.1			70.2	0	2676-2686							R.ATQILSDHVYR.Q
700	1	785.9460			63.11				2			22.3			35.5	0	2694-2707							K.FSSLMDSIPMVLAK.N							Oxidation: 5, 10
801	1	769.9460			57.82				2			28.6			59.7	0	2694-2707							K.FSSLMDSIPMVLAK.N
764	1	777.9340			45.06				2			24.6			48.4	0	2694-2707							K.FSSLMDSIPMVLAK.N							Oxidation: 5
789	1	777.9690			90.06				2			26.5			38.7	0	2694-2707							K.FSSLMDSIPMVLAK.N							Oxidation: 10
34	1	535.8330			133.21				2			6.6			30.2	0	2708-2716							K.NNAITMNHR.L
280	1	634.8730			96.86				2			12.3			34.4	1	2717-2726							R.LYTEAWDKDK.T
133	1	451.3260			149.10				2			8.9			44.3	1	2755-2762							K.LGLDEAKR.K
321	1	658.3760			97.41				2			13.2			65.6	0	2884-2894							Q.AYDLQSDNVYK.S
780	1	735.4670			86.26				2			25.6			44.4	0	2902-2915							K.GIGWVPIGSLDVEK.C
773	1	769.4580			63.63				2			24.9			98.4	0	2937-2950							K.FTSVTDSLEQVLAK.N
423	1	492.8970			217.44				2			15.6			32.2	0	3012-3021							R.SDAIPIVAAK.A
397	2	665.3830			95.14				2			15.0			71.2	0	3127-3137							Q.AYDLQSDNIYK.S
411	1	672.3830			82.51				2			15.3			74.5	0	3127-3137							Q.AYDLQSDNIYK.S							Methyl: 7
403	1	672.3780			75.08				2			15.1			63.2	0	3127-3137							Q.AYDLQSDNIYK.S							Methyl: 3
778	1	713.4710			87.39				2			25.3			82.6	0	3145-3158							R.GIGWVPIGSVDVVK.C
499	2	632.9120			129.21				2			17.4			70.4	0	3162-3172							R.AAEILSDNLYR.Q
788	1	774.4920			93.73				2			26.3			47.8	0	3180-3193							K.FTSVPDSLEQVLAK.N							Methyl: 9
354	1	586.3660			128.36				2			13.9			58.3	0	3232-3240							K.INYSENLYR.Q
806	1	738.9550			60.67				2			31.2			86.3	0	3324-3337							R.FSSPVDMLGIVLAK.K
781	1	746.9550			63.42				2			25.7			81.1	0	3324-3337							R.FSSPVDMLGIVLAK.K							Oxidation: 7
798	1	737.4690			81.84				2			27.9			64.4	0	3388-3401							K.GIGWVPIGSFDVVK.A
458	1	625.8820			95.22				2			16.4			60.0	0	3405-3415							R.AGEILSDNIYR.Q
494	1	761.4230			38.88				2			17.3			79.3	0	3423-3436							K.FTSVTDSPEQVLAK.N
561	1	768.4390			49.17				2			18.8			36.8	0	3423-3436							K.FTSVTDSPEQVLAK.N							Methyl: 6
760	1	755.4530			102.42				2			24.5			85.7	0	3567-3580							K.FSSPVDMMGLVQAK.K
344	1	707.9020			53.30				2			13.6			59.9	1	3612-3623							R.KAYDLQSDAIYK.A
420	1	643.9040			135.45				2			15.5			63.4	0	3613-3623							K.AYDLQSDAIYK.A
587	1	451.8420			225.44				2			19.5			38.8	0	3624-3630							K.ADLEWLR.G
639	1	458.8590			242.00				2			20.6			33.2	0	3624-3630							K.ADLEWLR.G							Methyl: 4
758	1	805.9620			16.54				2			24.5			44.8	0	3631-3646							R.GIGWVPIGSVGVENVK.R
190	1	437.7840			111.77				2			10.1			39.8	0	3648-3655							R.AGEILSER.K
697	1	767.9790			74.50				2			22.3			56.4	0	3666-3679							K.FTSITDTPEIVLAK.N
743	1	774.9720			54.70				2			23.9			50.6	0	3666-3679							K.FTSITDTPEIVLAK.N							Methyl: 9
802	1	753.4650			79.30				2			28.7			83.5	0	3810-3823							K.FSSPVDMLGILQAK.K
711	1	764.4550			91.77				2			22.7			35.4	0	3874-3887							R.GIGWMPEGSPEVLR.V
682	1	767.9790			74.50				2			21.8			66.3	0	3909-3922							K.YTSIVDTPEVVLAK.S
316	1	536.8610			141.03				2			13.1			33.8	0	3923-3932							K.SNAENISIPK.Y
85	1	480.8300			147.52				2			7.8			51.2	0	3958-3966							R.TNALNVSNK.L
467	1	705.8940			67.14				2			16.6			58.4	0	4066-4077							K.NSQTLVSDIDYR.H
298	1	563.3720			130.36				2			12.7			52.5	0	4165-4174							K.HSGEILNDIK.Y
484	1	528.3720			151.01				2			17.1			52.8	0	4203-4210							R.ILDQYLYK.E
378	1	669.3990			117.69				2			14.5			77.2	0	4308-4319							K.EGQALASDIDYR.T
386	3	729.4020			47.74				2			14.7			51.9	1	4339-4350							R.KAYDLQSDNIYK.A
49	1	560.3070			53.94				2			7.0			41.3	0	4375-4383							R.NQEMVNQIK.Y							Oxidation: 4
101	1	544.3480			105.19				2			8.2			55.3	0	4409-4418							K.INAVNQSDVK.Y
480	1	500.8750			171.09				2			16.9			38.1	0	4449-4456							K.LYSTILYK.R
299	1	544.3420			157.33				2			12.7			56.1	0	4464-4472							K.AYGYTLDER.Y
266	1	580.3720			140.02				2			11.9			63.9	0	4481-4490							K.HADFVNSELK.Y
660	1	829.4680			51.57				2			21.2			93.8	0	4621-4635							K.SYDLQSQILYTAAGK.E
544	1	737.8820			34.36				2			18.3			51.0	0	4676-4687							K.YTTVLETVDYDR.T
430	1	417.3080			144.71				2			15.7			31.2	0	4745-4751							K.ALYTLPR.S
515	1	716.9540			67.04				2			17.7			83.8	0	4888-4900							K.LVTDTPVYVQAVK.S
765	1	941.5070			30.46				2			24.7			56.7	0	4991-5007							K.AYGYTLGPNDVPFVNVR.R
491	1	640.8960			86.97				2			17.2			66.0	0	5044-5054							K.TQEAVSELIYK.S
393	1	555.8730			153.83				2			14.9			52.2	0	5078-5087							R.YVGDITSDIK.Y
364	1	559.4050			181.20				2			14.1			43.7	0	5151-5159							K.THLSELVYR.A
756	1	780.9770			76.78				2			24.4			45.0	0	5167-5180							K.SIFTSVPDTPDLIR.A
675	1	778.4710			63.00				2			21.6			68.2	0	5187-5199							K.LQSQYLYVELATK.E
454	1	548.3620			177.78				2			16.3			44.8	0	5254-5262							R.AYWNASDLR.Y
461	1	551.3780			163.24				2			16.4			35.7	0	5279-5287							K.DALDIVYHR.T
203	1	502.8490			163.95				2			10.4			31.8	0	5323-5332							R.AVTDAVSDVK.Y
567	1	423.8270			206.19				2			18.9			40.2	0	5335-5341							K.ADLTWLK.G
209	1	532.3630			146.30				2			10.5			35.3	0	5639-5648							K.TVSSLVSENK.Y
249	1	524.3420			138.33				2			11.5			49.9	0	5819-5828							K.DANTLASEVK.Y
436	1	559.3920			149.11				2			15.9			49.4	0	5889-5898							K.EATELQSIVK.Y
677	1	774.9320			70.48				2			21.7			39.5	0	6020-6033							R.GLNAMANETPDFLR.A
292	1	530.8900			197.26				2			12.5			53.3	0	6036-6045							R.NATDIASQIK.Y
610	1	692.4720			110.14				2			19.9			41.9	0	6127-6138							K.ITVVQDTPEILR.V
483	1	664.8920			96.73				2			17.0			45.3	0	6235-6245							R.NQENFSSVLYK.E
487	1	633.3620			76.80				2			17.1			49.6	0	6411-6421							K.AAYVLDTPEMR.R
Protein 3:							PREDICTED: myosin-1 [Ovis aries]
Accession:							gi|426237619|ref|XP_004012755.1|														Score:						1686.45
Database:							NRplus_Oa_Jan2013														MW [kDa]:						222.5
Seq. Coverage [%]:							0.144														pI:						5.48736
																					No. of Peptides:						26
Modification(s):								Oxidation, Propionamide
Cmpd.	No. of Cmpds.	m/z meas.			Δ				z			Rt [min]			Score	P	Range							Sequence							Modification
					m/z [ppm]
731	2	733.4660			99.72				2			23.4			107.4	0	261-273							K.LASADIETYLLEK.S
372	1	652.4240			121.11				2			14.4			53.5	0	355-366							K.LTGAVMHYGNLK.F
703	1	738.9810			100.86				2			22.5			102.5	0	387-400							K.AAYLQGLNSADLLK.A
179	1	447.3210			181.13				2			9.9			46.2	0	409-416							K.VGNEFVTK.G
704	1	824.4780			47.71				2			22.5			69.0	0	417-432							K.GQTVEQVYNAVGALAK.A
43	1	480.3370			157.30				2			6.9			45.5	0	446-453							R.INQQLDTK.Q
771	1	927.9840			20.21				2			24.9			45.0	0	619-638							K.TLAFLFSGAASAEAEGGGAK.K
732	1	650.4420			159.57				2			23.4			31.9	0	645-656							K.GSSFQTVSALFR.E
464	1	435.3160			170.01				2			16.5			38.4	0	717-723							R.ILYADFK.Q
699	1	623.4250			148.76				2			22.3			84.5	0	957-967							K.DIDDLELTLAK.V
695	1	817.9590			71.25				2			22.2			109.1	0	981-995							K.NLTEEMAGLDETIAK.L
352	1	759.9000			30.19				2			13.8			78.5	0	1098-1110							K.IEDEQALGMQLQK.K							Oxidation: 9
453	1	751.8630			-22.08				2			16.3			62.6	0	1098-1110							K.IEDEQALGMQLQK.K
505	1	744.8950			51.23				2			17.5			72.0	0	1119-1130							R.IEELEEEIEAER.A
528	1	588.4080			164.30				2			18.0			51.3	0	1251-1260							R.TLEDQLSELK.T
293	1	537.3840			154.27				2			12.6			51.2	0	1269-1277							R.LINDLTTQR.A
176	1	577.3390			105.95				2			9.8			42.0	0	1280-1289							R.LQTESGEFSR.Q
232	1	530.8300			127.83				2			11.2			44.7	0	1364-1372							K.ANSEVAQWR.T
110	1	612.8570			69.21				2			8.3			66.0	1	1373-1382							R.TKYETDAIQR.T
94	1	588.8580			88.82				2			8.0			62.5	1	1435-1445							R.TNAACAALDKK.Q							Propionamide: 5
367	1	797.4240			38.79				2			14.2			84.8	0	1593-1606							R.VVESMQSTLDAEIR.S							Oxidation: 5
547	1	789.4320			46.10				2			18.4			68.9	0	1593-1606							R.VVESMQSTLDAEIR.S
774	1	699.9670			120.02				2			25.0			73.3	0	1678-1689							R.ANLLQAEIEELR.A
440	1	687.3990			72.76				2			16.0			86.4	0	1701-1712							K.IAEQELLDASER.V
431	1	424.3090			138.22				3			15.8			43.8	1	1864-1874							R.LQDLVDKLQAK.V
70	1	537.8080			61.50				2			7.5			65.4	0	1910-1919							R.ADIAESQVNK.L
Protein 4:							PREDICTED: myosin-2 [Ovis aries]
Accession:							gi|426237621|ref|XP_004012756.1|														Score:						1326.61
Database:							NRplus_Oa_Jan2013														MW [kDa]:						222.2
Seq. Coverage [%]:							0.118														pI:						5.69236
																					No. of Peptides:						21
Modification(s):								Propionamide, Methyl
Cmpd.	No. of Cmpds.	m/z meas.			Δ				z			Rt [min]			Score	P	Range							Sequence							Modification
					m/z [ppm]
731	2	733.4660			99.72				2			23.4			107.4	0	259-271							K.LASADIETYLLEK.S
703	1	738.9810			100.86				2			22.5			102.5	0	385-398							K.AAYLQGLNSADLLK.A
57	1	455.2850			104.45				2			7.2			33.1	0	407-414							K.VGNEYVTK.G
621	1	793.4710			50.61				2			20.2			90.1	0	415-430							K.GQTVEQVTNAVGALAK.A
43	1	480.3370			157.30				2			6.9			45.5	0	444-451							R.INQQLDTK.Q
100	1	494.3390			146.60				2			8.1			36.0	0	553-560							K.LYDQHLGK.S							Methyl: 3
732	1	650.4420			159.57				2			23.4			31.9	0	643-654							K.GSSFQTVSALFR.E
464	1	435.3160			170.01				2			16.5			38.4	0	715-721							R.ILYADFK.Q
699	1	623.4250			148.76				2			22.3			84.5	0	955-965							K.DIDDLELTLAK.V
695	1	817.9590			71.25				2			22.2			109.1	0	979-993							K.NLTEEMAGLDETIAK.L
505	1	744.8950			51.23				2			17.5			72.0	0	1117-1128							R.IEELEEEIEAER.A
395	1	581.3930			153.93				2			14.9			36.3	0	1248-1257							R.TLEDQVSELK.S
306	1	522.3690			140.09				2			12.8			55.7	0	1266-1274							R.LINDLTAQR.G
176	1	577.3390			105.95				2			9.8			42.0	0	1277-1286							R.LQTESGEFSR.Q
232	1	530.8300			127.83				2			11.2			44.7	0	1361-1369							K.ANSEVAQWR.T
110	1	612.8570			69.21				2			8.3			66.0	1	1370-1379							R.TKYETDAIQR.T
94	1	588.8580			88.82				2			8.0			62.5	1	1432-1442							R.TNAACAALDKK.Q							Propionamide: 5
774	1	699.9670			120.02				2			25.0			73.3	0	1675-1686							R.ANLLQAEIEELR.A
440	1	687.3990			72.76				2			16.0			86.4	0	1698-1709							K.IAEQELLDASER.V
431	1	424.3090			138.22				3			15.8			43.8	1	1861-1871							R.LQDLVDKLQAK.V
70	1	537.8080			61.50				2			7.5			65.4	0	1907-1916							R.ADIAESQVNK.L
Protein 5:							PREDICTED: LOW QUALITY PROTEIN: myosin-8 [Ovis aries]
Accession:							gi|426237609|ref|XP_004012750.1|														Score:						873.04
Database:							NRplus_Oa_Jan2013														MW [kDa]:						221.7
Seq. Coverage [%]:							0.082														pI:						5.72131
																					No. of Peptides:						15
Modification(s):								Methyl
Cmpd.	No. of Cmpds.	m/z meas.			Δ				z			Rt [min]			Score	P	Range							Sequence							Modification
					m/z [ppm]
731	2	733.4660			99.72				2			23.4			107.4	0	261-273							K.LASADIETYLLEK.S
57	1	455.2850			104.45				2			7.2			33.1	0	409-416							K.VGNEYVTK.G
43	1	480.3370			157.30				2			6.9			45.5	0	446-453							R.INQQLDTK.Q
100	1	494.3390			146.60				2			8.1			36.0	0	555-562							K.LYDQHLGK.S							Methyl: 3
732	1	650.4420			159.57				2			23.4			31.9	0	644-655							K.GSSFQTVSALFR.E
613	1	844.9570			12.63				2			20.0			64.3	0	727-742							K.VLNASAIPDGQFIDSK.K							Methyl: 9
699	1	623.4250			148.76				2			22.3			84.5	0	956-966							K.DIDDLELTLAK.V
505	1	744.8950			51.23				2			17.5			72.0	0	1118-1129							R.IEELEEEIEAER.A
395	1	581.3930			153.93				2			14.9			36.3	0	1248-1257							R.TLEDQVSELK.T
306	1	522.3690			140.09				2			12.8			55.7	0	1266-1274							R.LINDLTAQR.A
232	1	530.8300			127.83				2			11.2			44.7	0	1361-1369							K.ANSEVAQWR.T
110	1	612.8570			69.21				2			8.3			66.0	1	1370-1379							R.TKYETDAIQR.T
440	1	687.3990			72.76				2			16.0			86.4	0	1695-1706							K.IAEQELLDASER.V
431	1	424.3090			138.22				3			15.8			43.8	1	1858-1868							R.LQDLVDKLQAK.V
70	1	537.8080			61.50				2			7.5			65.4	0	1904-1913							R.ADIAESQVNK.L
Protein 6:							PREDICTED: myosin-7 [Ovis aries]
Accession:							gi|426232730|ref|XP_004010374.1|														Score:						727.51
Database:							NRplus_Oa_Jan2013														MW [kDa]:						223.1
Seq. Coverage [%]:							0.062														pI:						5.58865
																					No. of Peptides:						11
Cmpd.	No. of Cmpds.	m/z meas.			Δ				z			Rt [min]			Score	P	Range							Sequence							Modification
					m/z [ppm]
731	2	733.4660			99.72				2			23.4			107.4	0	258-270							K.LASADIETYLLEK.S
57	1	455.2850			104.45				2			7.2			33.1	0	406-413							K.VGNEYVTK.G
149	1	603.3380			34.32				2			9.2			43.5	0	414-424							K.GQNVQQVAYAK.G
699	1	623.4250			148.76				2			22.3			84.5	0	953-963							R.DIDDLELTLAK.V
342	1	729.9100			47.45				2			13.6			52.3	0	1094-1106							R.IEDEQALGSQLQK.K
232	1	530.8300			127.83				2			11.2			44.7	0	1364-1372							K.ANSEVAQWR.T
110	1	612.8570			69.21				2			8.3			66.0	1	1373-1382							R.TKYETDAIQR.T
448	1	767.4550			82.90				2			16.1			99.2	0	1593-1606							R.VVDSLQTSLDAETR.S
413	1	637.4090			135.29				2			15.3			54.3	0	1652-1662							K.DTQIQLDDAVR.A
404	1	565.3800			126.30				2			15.1			77.0	0	1797-1806							R.LDEAEQIALK.G
70	1	537.8080			61.50				2			7.5			65.4	0	1910-1919							R.ADIAESQVNK.L
Protein 7:							PREDICTED: sarcoplasmic/endoplasmic reticulum calcium ATPase 1 isoform 1 [Ovis aries]
Accession:							gi|426254493|ref|XP_004020912.1|														Score:						144.4
Database:							NRplus_Oa_Jan2013														MW [kDa]:						109.3
Seq. Coverage [%]:							0.03														pI:						5.14794
																					No. of Peptides:						2
Cmpd.	No. of Cmpds.	m/z meas.			Δ				z			Rt [min]			Score	P	Range							Sequence							Modification
					m/z [ppm]
618	1	787.9810			57.84				2			20.1			48.3	0	175-189							R.VDQSILTGESVSVIK.H
641	1	781.4570			47.85				2			20.7			96.1	0	437-451							K.VGEATETALTTLVEK.M
Protein 8:							PREDICTED: LOW QUALITY PROTEIN: ryanodine receptor 1 [Ovis aries]
Accession:							gi|426243766|ref|XP_004015719.1|														Score:						63.29
Database:							NRplus_Oa_Jan2013														MW [kDa]:						542.9
Seq. Coverage [%]:							0.002														pI:						5.21053
																					No. of Peptides:						1
Cmpd.	No. of Cmpds.	m/z meas.			Δ				z			Rt [min]			Score	P	Range							Sequence							Modification
					m/z [ppm]
624	1	600.9210			103.85				2			20.3			63.3	0	3265-3275							R.LAVFAQPIVSR.A
Protein 9:							similar to Obscurin isoform IC, partial [Ovis aries: Oar v3]
Accession:							gi|1999022426|gb|1999022426.1|														Score:						50.74
Database:							NRplus_Oa_Jan2013														MW [kDa]:						892.2
Seq. Coverage [%]:							0.001														pI:						5.83004
																					No. of Peptides:						1
Cmpd.	No. of Cmpds.	m/z meas.			Δ				z			Rt [min]			Score	P	Range							Sequence							Modification
					m/z [ppm]
620	1	652.9380			121.83				2			20.1			50.7	0	875-886							R.LDVTEPSVVFAK.E
Protein 10:							PREDICTED: probable E3 ubiquitin-protein ligase DTX2 [Ovis aries]
Accession:							gi|426255350|ref|XP_004021312.1|														Score:						49.76
Database:							NRplus_Oa_Jan2013														MW [kDa]:						59.2
Seq. Coverage [%]:							0.018														pI:						9.19535
																					No. of Peptides:						1
Cmpd.	No. of Cmpds.	m/z meas.			Δ				z			Rt [min]			Score	P	Range							Sequence							Modification
					m/z [ppm]
455	1	520.4220			248.41				2			16.3			49.8	0	139-148							R.GNQLVDLAPL.G
Protein 11:							PREDICTED: LOW QUALITY PROTEIN: unconventional myosin-XVI [Ovis aries]
Accession:							gi|426236901|ref|XP_004012403.1|														Score:						48.32
Database:							NRplus_Oa_Jan2013														MW [kDa]:						175.8
Seq. Coverage [%]:							0.005														pI:						7.58164
																					No. of Peptides:						1
Cmpd.	No. of Cmpds.	m/z meas.			Δ				z			Rt [min]			Score	P	Range							Sequence							Modification
					m/z [ppm]
716	1	472.4130			211.81				2			22.8			48.3	1	990-997							Y.LELSKLLK.K
ProteinScape 3.0														Printed:					2013-11-16													1	/		1

## Sheet: Myo_HMW_5-1
						Protein Report
Project Info
Name:							167305 - Combifoods - Robert Yu PhD														Date:						2012-02-07
Sample Info & Protocols																						Date:						2012-08-15
Name:							GeLC-MS/MS - (Coopworth 48 h PM_pooled)
Note:							Samples from LU
Search Result Info
Search Result											Location														Search Engine	Database								Ident. Compounds
0.6Da_MethylDE_nrplus_Oa_Jan2013_std_8_1pep_Ama_Acry_CID_2 mis_cleav-ESI._2013-11-15 19:38:10											/167305 - Combifoods - Robert Yu PhD/"GeLC-MS/MS - (Coopworth 48 h PM_pooled)"/The duplicates - HMW pellet_SDS-soluble/HMW5-1_1in21_FA_lon_4pre_Tray02-A1_01_593.mgf														Mascot, 2.4.0	NRplus_Oa_Jan2013, NRplus_Oa_Jan2013_20130829.fasta								59/1009
Protein 1:							PREDICTED: nebulin [Ovis aries]
Accession:							gi|426221104|ref|XP_004004751.1|														Score:						1412.81
Database:							NRplus_Oa_Jan2013														MW [kDa]:						772.7
Seq. Coverage [%]:							0.046														pI:						9.15626
																					No. of Peptides:						30
Modification(s):								Oxidation, Methyl, Deamidated
Cmpd.	No. of Cmpds.	m/z meas.			Δ				z			Rt [min]			Score	P	Range							Sequence							Modification
					m/z [ppm]
760	1	505.8980			162.38				2			1287.3			45.6	0	572-581							K.VDAIPLLAAK.A
453	1	690.8460			27.74				2			907.4			30.6	0	1094-1105							K.MVGFQSLQDDPK.L							Oxidation: 1
496	1	718.8800			10.25				2			956.5			42.6	0	1246-1257							K.QNTQQVSDILYK.A
270	1	720.8620			26.34				2			708.3			33.6	0	1665-1676							R.NAMQIQSDNLYK.S							Oxidation: 3
193	1	551.8070			59.09				2			625.9			43.2	1	1808-1816							R.DIASDYKYK.Q
36	1	627.8580			118.70				2			434.1			33.0	0	1879-1889							K.SQEVATNANYR.N							Deamidated: 7, 9
291	1	379.2670			107.18				2			732.9			40.6	0	2039-2045							R.TDAIPIK.A
161	1	676.8660			59.57				2			592.3			77.2	0	2122-2133							K.DAQANITNTNYK.H
731	1	715.4110			57.70				2			1231.7			44.4	0	2173-2186							K.GLGWSPAGSLEVEK.A
830	2	739.9430			58.38				2			1477.1			77.8	0	2352-2365							K.FSSPVDMLGVVLAK.K							Oxidation: 7
867	1	731.9390			50.08				2			1797.1			65.2	0	2352-2365							K.FSSPVDMLGVVLAK.K
835	1	769.4140			6.44				2			1498.6			49.5	0	2937-2950							K.FTSVTDSLEQVLAK.N
489	1	492.8580			138.30				2			949.3			38.1	0	3012-3021							R.SDAIPIVAAK.A
451	1	665.3870			101.16				2			904.6			59.6	0	3127-3137							Q.AYDLQSDNIYK.S
461	1	672.4000			107.80				2			917.0			36.2	0	3127-3137							Q.AYDLQSDNIYK.S							Methyl: 7
626	1	459.2910			98.84				2			1097.7			32.2	0	3138-3144							K.SDLQWLR.G
586	1	632.8810			80.22				2			1053.4			61.0	0	3162-3172							R.AAEILSDNLYR.Q
580	1	761.4380			58.58				2			1046.2			36.8	0	3423-3436							K.FTSVTDSPEQVLAK.N
385	1	707.9070			60.36				2			833.6			49.5	1	3612-3623							R.KAYDLQSDAIYK.A
482	1	643.8660			76.43				2			937.8			46.0	0	3613-3623							K.AYDLQSDAIYK.A
189	1	437.7710			82.07				2			619.7			38.9	0	3648-3655							R.AGEILSER.K
790	1	767.9620			52.36				2			1349.3			63.1	0	3666-3679							K.FTSITDTPEIVLAK.N
770	1	767.9850			82.31				2			1302.4			34.1	0	3909-3922							K.YTSIVDTPEVVLAK.S
341	1	536.8360			94.46				2			789.6			39.4	0	3923-3932							K.SNAENISIPK.Y
539	1	705.8950			68.55				2			1003.5			54.1	0	4066-4077							K.NSQTLVSDIDYR.H
423	1	669.3500			44.48				2			874.3			55.3	0	4308-4319							K.EGQALASDIDYR.T
436	1	729.4030			49.11				2			888.3			38.0	1	4339-4350							R.KAYDLQSDNIYK.A
87	1	544.3340			79.47				2			506.5			55.3	0	4409-4418							K.INAVNQSDVK.Y
285	1	580.3340			74.54				2			727.5			45.6	0	4481-4490							K.HADFVNSELK.Y
601	1	716.9340			39.14				2			1070.3			46.6	0	4888-4900							K.LVTDTPVYVQAVK.S
Protein 2:							PREDICTED: titin [Ovis aries]
Accession:							gi|426220782|ref|XP_004004591.1|														Score:						762.59
Database:							NRplus_Oa_Jan2013														MW [kDa]:						3812.6
Seq. Coverage [%]:							0.006														pI:						5.9361
																					No. of Peptides:						18
Modification(s):								Oxidation
Cmpd.	No. of Cmpds.	m/z meas.			Δ				z			Rt [min]			Score	P	Range							Sequence							Modification
					m/z [ppm]
821	1	651.8920			7.64				2			1455.4			46.1	0	2247-2258							K.LIVEGAVVEFVK.E
440	1	608.8510			99.80				2			892.8			46.5	0	2670-2679							K.LDDIGEYTYK.V
753	1	588.4320			143.23				2			1268.2			37.0	0	5524-5534							K.ISVTDTVSILK.I
353	1	587.8940			111.17				2			803.1			42.0	0	5686-5697							K.ALVGGTAPMTIK.W							Oxidation: 9
402	1	394.2990			156.62				2			856.4			39.2	0	9698-9704							K.LTIADVR.A
443	1	563.8670			113.24				2			895.1			34.8	0	9814-9823							R.STAELYLTTK.E
484	1	587.8490			50.47				2			942.2			32.3	0	12148-12157							K.TLEEEVTVVR.G
697	1	641.3810			64.08				2			1179.4			41.3	0	12589-12599							K.VLEADPYFTVK.L
670	1	729.8860			14.56				2			1149.3			61.8	0	13654-13666							K.SAANLIVEEEDLR.I
227	1	678.3820			83.27				2			662.1			64.8	0	13975-13986							K.TVDTTAEQTSFR.I
241	1	458.3130			113.64				2			675.7			30.8	0	18196-18204							R.IDVTPVGSK.L
777	1	732.4660			53.19				2			1321.8			46.3	0	18615-18629							K.IGIGPPLDSVPTVAK.H
182	1	556.8420			96.32				2			613.7			40.9	0	18812-18822							K.AANIVGEGEPR.E
278	1	500.8140			53.30				2			715.4			36.9	0	19011-19020							K.VGVGPTIETK.T
681	2	627.4000			111.79				2			1163.4			48.6	0	19291-19300							R.LIEGNEYIFR.V
375	1	436.3940			322.21				2			824.2			31.7	0	19574-19581							K.VGIDNVVR.K
526	1	620.9040			98.56				2			989.8			39.3	0	19626-19637							R.VLDTPGPVSDLK.V
442	1	640.3780			46.44				2			895.1			42.2	0	22879-22890							R.VLDTPGPPQDLK.V
Protein 3:							PREDICTED: myosin-1 [Ovis aries]
Accession:							gi|426237619|ref|XP_004012755.1|														Score:						437.46
Database:							NRplus_Oa_Jan2013														MW [kDa]:						222.5
Seq. Coverage [%]:							0.051														pI:						5.48736
																					No. of Peptides:						9
Cmpd.	No. of Cmpds.	m/z meas.			Δ				z			Rt [min]			Score	P	Range							Sequence							Modification
					m/z [ppm]
805	1	733.4190			35.64				2			1403.6			68.8	0	261-273							K.LASADIETYLLEK.S
792	1	738.9470			54.85				2			1352.6			61.0	0	387-400							K.AAYLQGLNSADLLK.A
169	1	447.3150			167.71				2			598.7			32.6	0	409-416							K.VGNEFVTK.G
30	1	480.2780			34.45				2			415.6			37.6	0	446-453							R.INQQLDTK.Q
788	1	623.3940			99.02				2			1341.5			56.1	0	957-967							K.DIDDLELTLAK.V
319	1	537.3490			89.13				2			767.4			55.0	0	1269-1277							R.LINDLTTQR.A
247	1	530.8140			97.68				2			682.5			39.1	0	1364-1372							K.ANSEVAQWR.T
509	1	687.3970			69.85				2			971.8			46.5	0	1701-1712							K.IAEQELLDASER.V
532	1	570.7000			76.51				3			996.4			40.7	0	1713-1727							R.VQLLHTQNTSLINTK.K
Protein 4:							PREDICTED: myosin-7 [Ovis aries]
Accession:							gi|426232730|ref|XP_004010374.1|														Score:						217.32
Database:							NRplus_Oa_Jan2013														MW [kDa]:						223.1
Seq. Coverage [%]:							0.022														pI:						5.58865
																					No. of Peptides:						4
Cmpd.	No. of Cmpds.	m/z meas.			Δ				z			Rt [min]			Score	P	Range							Sequence							Modification
					m/z [ppm]
805	1	733.4190			35.64				2			1403.6			68.8	0	258-270							K.LASADIETYLLEK.S
788	1	623.3940			99.02				2			1341.5			56.1	0	953-963							R.DIDDLELTLAK.V
247	1	530.8140			97.68				2			682.5			39.1	0	1364-1372							K.ANSEVAQWR.T
458	1	565.3770			120.99				2			913.2			53.3	0	1797-1806							R.LDEAEQIALK.G
ProteinScape 3.0														Printed:					2013-11-16													1	/		1

## Sheet: Myo_HMW_5-2
						Protein Report
Project Info
Name:							167305 - Combifoods - Robert Yu PhD														Date:						2012-02-07
Sample Info & Protocols																						Date:						2012-08-15
Name:							GeLC-MS/MS - (Coopworth 48 h PM_pooled)
Note:							Samples from LU
Search Result Info
Search Result											Location														Search Engine	Database								Ident. Compounds
0.6Da_MethylDE_nrplus_Oa_Jan2013_std_8_1pep_Ama_Acry_CID_2 mis_cleav-ESI._2013-11-15 19:38:10											/167305 - Combifoods - Robert Yu PhD/"GeLC-MS/MS - (Coopworth 48 h PM_pooled)"/The duplicates - HMW pellet_SDS-soluble/HMW5-2_1in21_FA_lon_4pre_Tray02-A5_01_735.mgf														Mascot, 2.4.0	NRplus_Oa_Jan2013, NRplus_Oa_Jan2013_20130829.fasta								69/173
Protein 1:							PREDICTED: nebulin [Ovis aries]
Accession:							gi|426221104|ref|XP_004004751.1|														Score:						1887.97
Database:							NRplus_Oa_Jan2013														MW [kDa]:						772.7
Seq. Coverage [%]:							0.056														pI:						9.15626
																					No. of Peptides:						34
Modification(s):								Oxidation, Propionamide, Methyl
Cmpd.	No. of Cmpds.	m/z meas.			Δ				z			Rt [min]			Score	P	Range							Sequence							Modification
					m/z [ppm]
116	1	637.4060			124.79				2			17.5			49.6	0	603-614							K.MIGALSINDDPK.M
144	1	774.4700			65.32				2			20.4			76.6	0	988-1001							K.FTSIEDAPIIVQSK.I
90	1	718.9420			96.50				2			15.9			39.6	0	1246-1257							K.QNTQQVSDILYK.A
145	1	720.9840			107.54				2			21.0			60.1	0	1302-1316							K.GTNVLGDAIPITAAK.A
36	1	720.8910			66.57				2			11.8			38.1	0	1665-1676							R.NAMQIQSDNLYK.S							Oxidation: 3
17	1	676.8830			84.69				2			9.9			75.3	0	2122-2133							K.DAQANITNTNYK.H
150	1	773.9710			79.84				2			21.5			59.2	0	2278-2292							K.GYDLPVDAISVQAAK.A
167	2	739.9740			100.28				2			24.8			80.0	0	2352-2365							K.FSSPVDMLGVVLAK.K							Oxidation: 7
172	1	731.9550			71.94				2			30.0			83.9	0	2352-2365							K.FSSPVDMLGVVLAK.K
104	1	678.4110			120.58				2			16.6			31.3	0	2610-2620							K.CQTLVSDIDYK.N							Propionamide: 1
54	1	658.3850			111.08				2			13.3			57.0	0	2884-2894							Q.AYDLQSDNVYK.S
168	1	769.4710			80.52				2			25.0			86.3	0	2937-2950							K.FTSVTDSLEQVLAK.N
66	1	565.9080			208.48				2			14.7			51.3	0	2989-2997							K.LNYSETLYK.L
74	1	665.4000			120.69				2			15.1			54.9	0	3127-3137							Q.AYDLQSDNIYK.S
170	1	713.4900			114.03				2			25.4			58.4	0	3145-3158							R.GIGWVPIGSVDVVK.C
117	1	632.9310			159.23				2			17.6			76.9	0	3162-3172							R.AAEILSDNLYR.Q
58	1	586.3990			184.64				2			14.0			48.6	0	3232-3240							K.INYSENLYR.Q
102	1	625.9220			159.14				2			16.5			56.9	0	3405-3415							R.AGEILSDNIYR.Q
115	1	761.4400			61.21				2			17.4			72.5	0	3423-3436							K.FTSVTDSPEQVLAK.N
134	1	768.4550			69.99				2			18.9			39.4	0	3423-3436							K.FTSVTDSPEQVLAK.N							Methyl: 6
84	1	643.8970			124.58				2			15.7			50.1	0	3613-3623							K.AYDLQSDAIYK.A
140	1	451.8840			318.41				2			19.5			42.0	0	3624-3630							K.ADLEWLR.G
20	1	437.8480			257.98				2			10.2			41.2	0	3648-3655							R.AGEILSER.K
157	1	767.9970			97.94				2			22.5			56.5	0	3666-3679							K.FTSITDTPEIVLAK.N
154	2	767.9830			79.71				2			21.9			61.5	0	3909-3922							K.YTSIVDTPEVVLAK.S
50	1	536.8950			204.37				2			13.1			42.0	0	3923-3932							K.SNAENISIPK.Y
9	1	480.8620			214.08				2			8.2			43.2	0	3958-3966							R.TNALNVSNK.L
107	1	705.9090			88.39				2			16.7			44.7	0	4066-4077							K.NSQTLVSDIDYR.H
65	1	669.3900			104.24				2			14.5			78.2	0	4308-4319							K.EGQALASDIDYR.T
11	1	544.3680			141.94				2			8.5			55.6	0	4409-4418							K.INAVNQSDVK.Y
46	1	544.3570			184.89				2			12.9			41.4	0	4464-4472							K.AYGYTLDER.Y
122	1	716.9780			100.51				2			17.8			57.5	0	4888-4900							K.LVTDTPVYVQAVK.S
113	1	640.9030			97.89				2			17.3			36.1	0	5044-5054							K.TQEAVSELIYK.S
23	1	502.8750			215.66				2			10.6			42.2	0	5323-5332							R.AVTDAVSDVK.Y
Protein 2:							PREDICTED: titin [Ovis aries]
Accession:							gi|426220782|ref|XP_004004591.1|														Score:						1182.14
Database:							NRplus_Oa_Jan2013														MW [kDa]:						3812.6
Seq. Coverage [%]:							0.008														pI:						5.9361
																					No. of Peptides:						24
Cmpd.	No. of Cmpds.	m/z meas.			Δ				z			Rt [min]			Score	P	Range							Sequence							Modification
					m/z [ppm]
63	1	672.4160			107.53				2			14.2			49.5	0	1786-1797							K.SLVEESQLPEGR.K
162	1	651.9740			133.43				2			24.3			78.3	0	2247-2258							K.LIVEGAVVEFVK.E
146	1	588.4600			190.82				2			21.1			56.7	0	5524-5534							K.ISVTDTVSILK.I
32	1	538.8790			178.64				2			11.5			37.4	0	9131-9140							R.DSSTAQLNIK.E
155	1	661.9690			166.51				2			22.0			50.8	0	9351-9361							K.LFFVSEPQSIR.V
69	1	563.8770			130.98				2			14.9			35.0	0	9814-9823							R.STAELYLTTK.E
143	1	534.4550			240.30				2			20.1			47.4	0	12136-12144							K.LIVEELPVR.F
82	1	587.9160			164.45				2			15.6			47.0	0	12148-12157							K.TLEEEVTVVR.G
141	1	641.4390			154.51				2			19.6			57.1	0	12589-12599							K.VLEADPYFTVK.L
137	1	729.9530			106.36				2			19.2			85.1	0	13654-13666							K.SAANLIVEEEDLR.I
29	1	678.3710			67.06				2			11.0			87.8	0	13975-13986							K.TVDTTAEQTSFR.I
118	1	697.9210			84.93				2			17.6			64.0	0	15383-15395							R.ADAGVYTITLENK.L
19	1	556.8930			187.92				2			10.2			42.6	0	18812-18822							K.AANIVGEGEPR.E
142	1	627.4250			151.64				2			20.1			45.6	0	19291-19300							R.LIEGNEYIFR.V
64	1	575.4650			257.66				2			14.2			35.7	0	21927-21936							K.ITGYVIEAQR.K
71	1	640.4540			165.13				2			14.9			45.6	0	22879-22890							R.VLDTPGPPQDLK.V
100	1	578.4170			205.37				2			16.4			33.3	0	23525-23535							K.STDFATSLSVK.D
108	1	724.9540			62.05				2			16.8			33.4	0	25043-25056							K.VLDTPGPPQNLAVK.E
111	1	619.9570			175.48				2			17.2			37.1	1	27961-27970							K.IIKGNEYVFR.V
67	1	650.3950			123.91				2			14.8			48.8	0	29539-29548							R.LVENTEYEFR.V
40	1	547.8820			157.61				2			12.6			38.5	0	29846-29856							R.TYALNAAGVSK.A
103	1	590.8910			161.04				2			16.5			34.9	0	30330-30339							R.NNEFTVTDLK.M
12	1	575.8700			119.59				2			8.6			33.3	0	30746-30756							K.NVTGTTSETIK.V
120	1	620.4370			185.31				2			17.8			57.1	0	30827-30836							R.LIEGNEYVFR.V
Protein 3:							PREDICTED: myosin-2 [Ovis aries]
Accession:							gi|426237621|ref|XP_004012756.1|														Score:						488.8
Database:							NRplus_Oa_Jan2013														MW [kDa]:						222.2
Seq. Coverage [%]:							0.046														pI:						5.69236
																					No. of Peptides:						8
Cmpd.	No. of Cmpds.	m/z meas.			Δ				z			Rt [min]			Score	P	Range							Sequence							Modification
					m/z [ppm]
160	1	733.4750			111.99				2			23.5			102.6	0	259-271							K.LASADIETYLLEK.S
158	1	738.9820			102.21				2			22.6			65.1	0	385-398							K.AAYLQGLNSADLLK.A
156	1	623.4450			180.84				2			22.3			81.8	0	955-965							K.DIDDLELTLAK.V
18	1	577.3620			145.80				2			10.0			57.0	0	1277-1286							R.LQTESGEFSR.Q
31	1	530.8710			205.07				2			11.4			48.8	0	1361-1369							K.ANSEVAQWR.T
10	1	612.8660			83.90				2			8.5			34.0	1	1370-1379							R.TKYETDAIQR.T
92	1	687.4240			109.13				2			16.1			43.6	0	1698-1709							K.IAEQELLDASER.V
6	1	537.8510			141.46				2			7.8			55.9	0	1907-1916							R.ADIAESQVNK.L
Protein 4:							PREDICTED: myosin-7 [Ovis aries]
Accession:							gi|426232730|ref|XP_004010374.1|														Score:						434.1
Database:							NRplus_Oa_Jan2013														MW [kDa]:						223.1
Seq. Coverage [%]:							0.04														pI:						5.58865
																					No. of Peptides:						7
Cmpd.	No. of Cmpds.	m/z meas.			Δ				z			Rt [min]			Score	P	Range							Sequence							Modification
					m/z [ppm]
160	1	733.4750			111.99				2			23.5			102.6	0	258-270							K.LASADIETYLLEK.S
156	1	623.4450			180.84				2			22.3			81.8	0	953-963							R.DIDDLELTLAK.V
31	1	530.8710			205.07				2			11.4			48.8	0	1364-1372							K.ANSEVAQWR.T
10	1	612.8660			83.90				2			8.5			34.0	1	1373-1382							R.TKYETDAIQR.T
96	1	767.4260			45.11				2			16.2			48.5	0	1593-1606							R.VVDSLQTSLDAETR.S
76	1	565.3880			140.45				2			15.2			62.4	0	1797-1806							R.LDEAEQIALK.G
6	1	537.8510			141.46				2			7.8			55.9	0	1910-1919							R.ADIAESQVNK.L
Protein 5:							PREDICTED: probable E3 ubiquitin-protein ligase DTX2 [Ovis aries]
Accession:							gi|426255350|ref|XP_004021312.1|														Score:						49.66
Database:							NRplus_Oa_Jan2013														MW [kDa]:						59.2
Seq. Coverage [%]:							0.018														pI:						9.19535
																					No. of Peptides:						1
Cmpd.	No. of Cmpds.	m/z meas.			Δ				z			Rt [min]			Score	P	Range							Sequence							Modification
					m/z [ppm]
99	1	520.4330			269.55				2			16.4			49.7	0	139-148							R.GNQLVDLAPL.G
ProteinScape 3.0														Printed:					2013-11-16													1	/		1

[truncated: 13 more sheets: Myo_HMW_6-1, Myo_HMW_6-2, Myo_HMW_7-1, Myo_HMW_7-2, Myo_HMW_8-1, Myo_HMW_8-2, Myo_HMW_9-1, Myo_HMW_9-2, Myo_HMW_10-1, Myo_HMW_10-2, Myo_HMW_11-1, Myo_HMW_11-2, search parameter]
