# Supplementary material for: Data for in-depth characterisation of the lamb meat proteome from longissimus lumborum
Source: Data Brief. 2015 Feb 20;3:143–8. doi: 10.1016/j.dib.2015.02.006 (PMC4510072; doi:10.1016/j.dib.2015.02.006)
Supplement: Supplementary file 1 — Supplementary data [file mmc1.zip › Supple_data_1e_LMW_lamb_meat_LL_YMCD.xlsx]

## Sheet: Sarc_T15-1
						Protein Report
Project Info
Name:							167305 - Combifoods - Robert Yu PhD														Date:						2012-02-07
Sample Info & Protocols																						Date:						2012-08-15
Name:							GeLC-MS/MS - (Coopworth 48 h PM_pooled)
Note:							Samples from LU
Search Result Info
Search Result											Location														Search Engine	Database								Ident. Compounds
0.6Da_MethylDE_nrplus_Oa_Jan2013_std_8_1pep_Ama_Acry_CID_2 mis_cleav-ESI._2013-11-15 19:38:29											/167305 - Combifoods - Robert Yu PhD/"GeLC-MS/MS - (Coopworth 48 h PM_pooled)"/Sarc_&_Myo_LMM/Sarc_T15_1B_130122_Tray02-C4_01_1934.mgf														Mascot, 2.4.0	NRplus_Oa_Jan2013, NRplus_Oa_Jan2013_20130829.fasta								121/899
Protein 1:							homologue to Acylphosphatase-2, partial [Ovis aries: Oar v3]
Accession:							gi|1999009905|gb|1999009905.1|														Score:						532.28
Database:							NRplus_Oa_Jan2013														MW [kDa]:						8.4
Seq. Coverage [%]:							0.707														pI:						9.79816
																					No. of Peptides:						10
Modification(s):								Methyl
Cmpd.	No. of Cmpds.	m/z meas.			Δ				z			Rt [min]			Score	P	Range							Sequence							Modification
					m/z [ppm]
506	2	429.2720			14.41				2			23.2			39.0	0	10-17							K.IGVVGWVK.N
128	2	665.2580			-117.05				2			12.0			76.3	0	22-34							K.GTVTGQVQGPEEK.V
189	1	672.2730			-105.16				2			13.5			64.0	0	22-34							K.GTVTGQVQGPEEK.V							Methyl: 11
398	2	638.7340			-130.96				2			20.2			83.0	0	40-51							K.SWLSNVGSPSSR.I
81	1	612.2340			-114.95				2			10.8			38.8	1	52-61							R.IDRTNFSNEK.T
7	1	420.1700			-67.41				2			8.1			31.5	0	55-61							R.TNFSNEK.T
426	1	564.7530			-61.68				2			21.1			40.6	0	66-74							K.LEYSSFNIR.Y
467	1	571.7380			-100.85				2			22.1			32.0	0	66-74							K.LEYSSFNIR.Y							Methyl: 2
585	1	653.2530			-113.77				2			24.9			61.7	1	66-75							K.LEYSSFNIRY.-							Methyl: 2
564	2	646.2760			-67.31				2			24.4			65.6	1	66-75							K.LEYSSFNIRY.-
Protein 2:							HSP10 [Ovis aries]
Accession:							gi|405113094|gb|AFR90222.1|														Score:						348.33
Database:							NRplus_Oa_Jan2013														MW [kDa]:						10.9
Seq. Coverage [%]:							0.451														pI:						9.43909
																					No. of Peptides:						6
Modification(s):								Oxidation, Methyl
Cmpd.	No. of Cmpds.	m/z meas.			Δ				z			Rt [min]			Score	P	Range							Sequence							Modification
					m/z [ppm]
308	1	430.7350			9.41				2			16.7			33.3	0	29-36							K.GGIMLPEK.S							Oxidation: 4
330	2	658.3080			-113.36				2			18.4			103.3	0	41-54							K.VLQATVVAVGSGSK.G
185	1	599.7850			-96.93				2			13.4			41.7	1	55-66							K.GKGGEIQPVSVK.V
240	1	507.2610			-47.18				2			15.0			53.0	0	57-66							K.GGEIQPVSVK.V
309	1	514.2600			-63.69				2			16.8			40.9	0	57-66							K.GGEIQPVSVK.V							Methyl: 3
633	1	765.3110			-120.94				2			26.5			76.2	1	81-92							K.VVLDDKDYFLFR.D
Protein 3:							PREDICTED: nebulin [Ovis aries]
Accession:							gi|426221104|ref|XP_004004751.1|														Score:						310.86
Database:							NRplus_Oa_Jan2013														MW [kDa]:						772.7
Seq. Coverage [%]:							0.009														pI:						9.15626
																					No. of Peptides:						6
Modification(s):								Oxidation, Propionamide
Cmpd.	No. of Cmpds.	m/z meas.			Δ				z			Rt [min]			Score	P	Range							Sequence							Modification
					m/z [ppm]
8	1	512.6950			-120.01				2			8.2			38.9	1	132-140							K.YRTDGDVAK.T
26	1	508.2070			-79.67				2			9.1			34.9	0	141-148							K.TICHVDEK.A							Propionamide: 3
278	1	530.7530			-60.84				2			16.0			53.7	0	6036-6045							R.NATDIASQIK.Y
668	1	766.3000			-121.61				2			27.7			71.9	0	6110-6121							K.NFSLLQYQYDLK.N
525	1	692.3110			-122.39				2			23.4			62.9	0	6127-6138							K.ITVVQDTPEILR.V
594	1	647.7350			-132.78				2			25.2			48.6	0	6655-6666							R.TGMLPANYVEAI.-							Oxidation: 3
Protein 4:							ubq-S27a protein [Ovis aries]
Accession:							gi|47027862|gb|AAT08961.1|														Score:						307.43
Database:							NRplus_Oa_Jan2013														MW [kDa]:						10.2
Seq. Coverage [%]:							0.528														pI:						10.5965
																					No. of Peptides:						6
Modification(s):								Methyl
Cmpd.	No. of Cmpds.	m/z meas.			Δ				z			Rt [min]			Score	P	Range							Sequence							Modification
					m/z [ppm]
546	2	894.3790			-98.71				2			24.0			88.5	0	4-19							K.TITLEVEPSDTIENVK.A
597	1	901.3880			-96.63				2			25.2			39.7	0	4-19							K.TITLEVEPSDTIENVK.A							Methyl: 5
101	2	508.5650			-66.06				3			11.3			43.0	1	22-34							K.IQDKEGIPPDQQR.L
78	1	520.2110			-98.00				2			10.7			32.0	0	26-34							K.EGIPPDQQR.L
237	3	541.2390			-75.46				2			14.9			51.8	0	47-55							R.TLSDYNIQK.E
401	3	534.2710			-80.52				2			20.2			52.3	0	56-64							K.ESTLHLVLR.L
Protein 5:							PREDICTED: protein S100-A4 [Ovis aries]
Accession:							gi|426216659|ref|XP_004002575.1|														Score:						301.22
Database:							NRplus_Oa_Jan2013														MW [kDa]:						11.8
Seq. Coverage [%]:							0.386														pI:						5.80436
																					No. of Peptides:						6
Modification(s):								Oxidation
Cmpd.	No. of Cmpds.	m/z meas.			Δ				z			Rt [min]			Score	P	Range							Sequence							Modification
					m/z [ppm]
435	1	624.2950			-50.09				2			21.3			48.8	0	8-18							K.ALDVMVSTFHK.Y
334	1	632.2660			-91.30				2			18.6			78.6	0	8-18							K.ALDVMVSTFHK.Y							Oxidation: 5
41	1	579.6780			-198.55				2			9.6			33.4	2	19-28							K.YSGKEGDKFK.L
356	1	544.7830			-66.33				2			19.2			33.1	1	32-40							K.SELKELLTR.E
37	1	533.2230			-87.78				2			9.5			64.9	1	49-57							K.RTDEAAFQK.L
73	1	455.1870			-70.86				2			10.6			42.4	0	50-57							R.TDEAAFQK.L
Protein 6:							PREDICTED: myosin light chain 1/3, skeletal muscle isoform isoform 2 [Ovis aries]
Accession:							gi|426221486|ref|XP_004004941.1|														Score:						267.44
Database:							NRplus_Oa_Jan2013														MW [kDa]:						16.7
Seq. Coverage [%]:							0.3														pI:						4.63023
																					No. of Peptides:						5
Modification(s):								Oxidation
Cmpd.	No. of Cmpds.	m/z meas.			Δ				z			Rt [min]			Score	P	Range							Sequence							Modification
					m/z [ppm]
510	2	513.7390			-53.28				2			23.2			36.9	0	13-20							K.EAFLLYDR.T
611	2	600.8030			-79.84				2			25.6			76.0	0	26-36							K.ITLSQVGDVLR.A
186	1	607.7620			-99.39				2			13.4			69.1	0	37-48							R.ALGTNPTNAEVK.K
118	1	671.7960			-109.98				2			11.7			49.4	1	37-49							R.ALGTNPTNAEVKK.V
4	1	527.5450			-52.99				3			7.7			36.0	1	49-62							K.KVMGNPSNEEMNAK.K							Oxidation: 3, 11
Protein 7:							macrophage migration inhibitory factor [Ovis aries]
Accession:							gi|77744696|gb|ABB02309.1|														Score:						264.3
Database:							NRplus_Oa_Jan2013														MW [kDa]:						11.1
Seq. Coverage [%]:							0.194														pI:						9.37006
																					No. of Peptides:						4
Modification(s):								Oxidation, Propionamide, Methyl
Cmpd.	No. of Cmpds.	m/z meas.			Δ				z			Rt [min]			Score	P	Range							Sequence							Modification
					m/z [ppm]
483	2	637.2950			-70.16				2			22.6			76.3	0	2-12							V.PMFVVNTNVPR.A
390	1	645.2790			-90.14				2			20.0			79.0	0	2-12							V.PMFVVNTNVPR.A							Oxidation: 2
618	1	551.8130			-9.21				2			25.8			46.4	0	79-87							K.LLCGLLTER.L							Propionamide: 3; Methyl: 8
542	2	544.7930			-31.68				2			23.9			62.5	0	79-87							K.LLCGLLTER.L							Propionamide: 3
Protein 8:							PREDICTED: pyruvate kinase isozymes M1/M2 isoform 1 [Ovis aries]
Accession:							gi|426232638|ref|XP_004010328.1|														Score:						262.59
Database:							NRplus_Oa_Jan2013														MW [kDa]:						57.9
Seq. Coverage [%]:							0.094														pI:						7.59863
																					No. of Peptides:						6
Modification(s):								Oxidation, Propionamide
Cmpd.	No. of Cmpds.	m/z meas.			Δ				z			Rt [min]			Score	P	Range							Sequence							Modification
					m/z [ppm]
410	2	599.2670			-100.66				2			20.7			57.4	0	33-43							R.LDIDSPPITAR.N
386	1	687.2870			-111.90				2			19.9			59.4	0	44-56							R.NTGIICTIGPASR.A							Propionamide: 6
215	1	589.2620			-112.81				2			14.3			39.9	1	57-66							R.AVETLKEMIK.S							Oxidation: 8
352	1	581.2830			-82.61				2			19.0			38.1	1	57-66							R.AVETLKEMIK.S
32	1	367.6580			-71.61				2			9.4			35.5	0	67-73							K.SGMNVAR.L
201	1	481.2480			-25.77				2			13.8			32.2	0	490-498							R.VNLAMNVGK.A							Oxidation: 5
Protein 9:							beta globin chain [Ovis aries musimon]
Accession:							gi|86129745|gb|ABC86524.1|														Score:						261.81
Database:							NRplus_Oa_Jan2013														MW [kDa]:						16
Seq. Coverage [%]:							0.366														pI:						6.91362
																					No. of Peptides:						5
Modification(s):								Oxidation
Cmpd.	No. of Cmpds.	m/z meas.			Δ				z			Rt [min]			Score	P	Range							Sequence							Modification
					m/z [ppm]
416	1	468.7300			-43.79				2			20.8			30.4	0	8-16							K.AAVTGFWGK.V
661	2	637.8210			-71.21				2			27.4			41.1	0	30-39							R.LLVVYPWTQR.F
222	1	557.2220			-78.74				2			14.5			32.8	0	66-75							K.VLDSFSNGMK.H							Oxidation: 9
716	2	633.3650			-84.97				2			34.0			92.5	0	104-115							R.LLGNVLVVVLAR.H
318	1	589.2980			-77.45				2			17.1			65.0	0	132-143							K.VVAGVANALAHR.Y
Protein 10:							PREDICTED: LOW QUALITY PROTEIN: filamin-C, partial [Ovis aries]
Accession:							gi|426228471|ref|XP_004008328.1|														Score:						258.51
Database:							NRplus_Oa_Jan2013														MW [kDa]:						275
Seq. Coverage [%]:							0.019														pI:						5.8404
																					No. of Peptides:						5
Modification(s):								Propionamide
Cmpd.	No. of Cmpds.	m/z meas.			Δ				z			Rt [min]			Score	P	Range							Sequence							Modification
					m/z [ppm]
348	2	594.7660			-94.50				2			18.9			60.4	0	2496-2507							R.GPGLSQAFVGQK.N
180	1	536.2270			-28.73				2			13.3			40.0	0	2508-2516							K.NSFTVDCSK.A							Propionamide: 7
314	2	543.7560			-71.96				2			17.0			63.1	0	2545-2553							R.VYNVTYTVK.E
489	1	460.7740			-4.80				2			22.8			36.2	0	2556-2563							K.GDYILIVK.W
449	1	653.2370			-110.41				2			21.6			58.9	0	2564-2575							K.WGDESVPGSPFK.V
Protein 11:							PREDICTED: LIM domain-binding protein 3 isoform 4 [Ovis aries]
Accession:							gi|426255902|ref|XP_004021587.1|														Score:						248.2
Database:							NRplus_Oa_Jan2013														MW [kDa]:						30.8
Seq. Coverage [%]:							0.16														pI:						9.51589
																					No. of Peptides:						5
Modification(s):								Oxidation
Cmpd.	No. of Cmpds.	m/z meas.			Δ				z			Rt [min]			Score	P	Range							Sequence							Modification
					m/z [ppm]
584	1	597.2600			-71.65				2			24.9			44.7	0	22-31							K.DFNMPLTISR.I
394	1	605.2410			-97.89				2			20.0			39.8	0	22-31							K.DFNMPLTISR.I							Oxidation: 4
466	1	662.7840			-113.13				2			22.1			62.0	0	71-82							K.SASYNLSLTLQK.S
440	1	680.8290			-105.73				2			21.4			70.3	0	85-97							K.RPIPISTAAPPIQ.S
321	1	558.2880			-79.19				2			17.5			31.5	0	98-107							Q.SPLPVIPHQK.V
Protein 12:							alpha globin chain [Ovis aries]
Accession:							gi|1791|emb|CAA49751.1|														Score:						226.78
Database:							NRplus_Oa_Jan2013														MW [kDa]:						15.2
Seq. Coverage [%]:							0.331														pI:						9.44029
																					No. of Peptides:						4
Cmpd.	No. of Cmpds.	m/z meas.			Δ				z			Rt [min]			Score	P	Range							Sequence							Modification
					m/z [ppm]
44	1	566.2560			-116.62				2			9.8			47.5	1	2-12							M.VLSAADKSNVK.A
317	1	717.7670			-118.73				2			17.0			89.6	0	18-32							K.VGGNAGAYGAEALER.M
625	1	536.2670			-25.74				2			26.0			43.6	0	33-41							R.MFLSFPTTK.T
575	1	640.2890			-120.95				2			24.6			46.1	0	129-140							K.FLANVSTVLTSK.Y
Protein 13:							PREDICTED: phosphoglucomutase-1 isoform 1 [Ovis aries]
Accession:							gi|426215664|ref|XP_004002090.1|														Score:						199.27
Database:							NRplus_Oa_Jan2013														MW [kDa]:						61.6
Seq. Coverage [%]:							0.057														pI:						6.38168
																					No. of Peptides:						3
Cmpd.	No. of Cmpds.	m/z meas.			Δ				z			Rt [min]			Score	P	Range							Sequence							Modification
					m/z [ppm]
342	1	439.7290			-25.38				2			18.8			48.1	0	492-499							R.LLFADGSR.I
145	2	545.7390			-104.79				2			12.4			104.3	0	504-515							R.LSGTGSAGATIR.L
413	1	729.2780			-139.51				2			20.7			46.8	1	516-527							R.LYIDSYEKDLAK.I
Protein 14:							PREDICTED: dynein light chain 2, cytoplasmic [Ovis aries]
Accession:							gi|426236981|ref|XP_004012440.1|														Score:						199.05
Database:							NRplus_Oa_Jan2013														MW [kDa]:						10.3
Seq. Coverage [%]:							0.382														pI:						7.69174
																					No. of Peptides:						3
Modification(s):								Propionamide
Cmpd.	No. of Cmpds.	m/z meas.			Δ				z			Rt [min]			Score	P	Range							Sequence							Modification
					m/z [ppm]
606	1	720.8440			-64.21				2			25.5			90.8	1	32-43							K.YNIEKDIAAYIK.K
367	1	708.7590			-122.31				2			19.4			50.9	0	50-60							K.YNPTWHCIVGR.N							Propionamide: 7
232	1	641.7240			-128.95				2			14.7			57.3	0	61-71							R.NFGSYVTHETK.H
Protein 15:							PREDICTED: NADH dehydrogenase [ubiquinone] 1 alpha subcomplex subunit 4 [Ovis aries]
Accession:							gi|426227393|ref|XP_004007802.1|														Score:						197.43
Database:							NRplus_Oa_Jan2013														MW [kDa]:						9.3
Seq. Coverage [%]:							0.378														pI:						9.94528
																					No. of Peptides:						4
Cmpd.	No. of Cmpds.	m/z meas.			Δ				z			Rt [min]			Score	P	Range							Sequence							Modification
					m/z [ppm]
679	1	716.7890			-105.47				2			28.3			56.9	0	36-47							R.LALFNPDVSWDR.K
626	1	520.9380			-11.17				3			26.0			52.6	1	36-48							R.LALFNPDVSWDRK.N
105	1	467.7230			-25.81				2			11.5			47.7	0	57-64							K.LGPNDQYK.F
350	2	611.2270			-107.89				2			19.0			40.2	0	65-74							K.FYSVNVDYSK.L
Protein 16:							PREDICTED: PDZ and LIM domain protein 3 isoform 4 [Ovis aries]
Accession:							gi|426256256|ref|XP_004021757.1|														Score:						190.48
Database:							NRplus_Oa_Jan2013														MW [kDa]:						30.3
Seq. Coverage [%]:							0.141														pI:						8.38251
																					No. of Peptides:						3
Modification(s):								Propionamide
Cmpd.	No. of Cmpds.	m/z meas.			Δ				z			Rt [min]			Score	P	Range							Sequence							Modification
					m/z [ppm]
677	1	817.8590			-103.58				2			28.3			65.3	0	2-16							M.PQNVVLPGPAPWGFR.L
649	1	815.3600			-112.30				2			26.9			87.1	0	17-31							R.LSGGIDFNQPLVITR.I
142	1	506.2600			-27.34				2			12.3			38.1	0	71-79							K.AAGHQLCLK.V							Propionamide: 7
Protein 17:							thioltransferase [Ovis aries]
Accession:							gi|186701461|gb|ACC91310.1|														Score:						183.9
Database:							NRplus_Oa_Jan2013														MW [kDa]:						11.8
Seq. Coverage [%]:							0.189														pI:						9.22692
																					No. of Peptides:						3
Cmpd.	No. of Cmpds.	m/z meas.			Δ				z			Rt [min]			Score	P	Range							Sequence							Modification
					m/z [ppm]
588	1	716.3520			-86.45				2			25.0			56.2	1	28-39							R.KTQELLSQLPFK.Q
655	2	652.3180			-74.27				2			27.1			74.8	0	29-39							K.TQELLSQLPFK.Q
274	1	435.7730			-2.30				2			15.9			52.9	1	99-106							R.LKQIGALQ.-
Protein 18:							PREDICTED: fructose-bisphosphate aldolase A isoform 1 [Ovis aries]
Accession:							gi|426254527|ref|XP_004020928.1|														Score:						177.82
Database:							NRplus_Oa_Jan2013														MW [kDa]:						39.4
Seq. Coverage [%]:							0.093														pI:						9.3149
																					No. of Peptides:						3
Modification(s):								Propionamide
Cmpd.	No. of Cmpds.	m/z meas.			Δ				z			Rt [min]			Score	P	Range							Sequence							Modification
					m/z [ppm]
322	1	666.7670			-130.32				2			18.1			95.7	0	29-42							K.GILAADESTGSIAK.R
28	1	547.2280			-105.00				2			9.2			44.1	1	323-331							K.AAQEEYVKR.A
213	1	573.7170			-145.39				2			14.2			38.0	0	332-342							R.ALANSLACQGK.Y							Propionamide: 8
Protein 19:							phosphoglycerate kinase 1 [Ovis aries]
Accession:							gi|213688837|gb|ACJ53934.1|														Score:						176.45
Database:							NRplus_Oa_Jan2013														MW [kDa]:						44.5
Seq. Coverage [%]:							0.067														pI:						9.33367
																					No. of Peptides:						4
Cmpd.	No. of Cmpds.	m/z meas.			Δ				z			Rt [min]			Score	P	Range							Sequence							Modification
					m/z [ppm]
3	1	551.2090			-116.85				2			7.5			45.4	0	31-39							K.NNQITNNQR.I
536	1	623.7910			-103.74				2			23.7			35.9	0	76-86							K.YSLQPVAVELK.S
20	1	454.2260			-60.39				2			9.0			50.6	1	323-330							K.KYAEAVAR.A
46	1	390.1670			-99.83				2			9.8			44.6	0	324-330							K.YAEAVAR.A
Protein 20:							PREDICTED: titin [Ovis aries]
Accession:							gi|426220782|ref|XP_004004591.1|														Score:						173.07
Database:							NRplus_Oa_Jan2013														MW [kDa]:						3812.6
Seq. Coverage [%]:							0.001														pI:						5.9361
																					No. of Peptides:						4
Cmpd.	No. of Cmpds.	m/z meas.			Δ				z			Rt [min]			Score	P	Range							Sequence							Modification
					m/z [ppm]
190	1	539.2500			-90.06				2			13.5			53.1	0	361-370							E.TTVTSATQIR.T
387	1	573.8000			-69.83				2			20.0			44.2	0	651-662							K.TALSTIAVATAK.A
36	1	520.2670			-60.30				2			9.5			41.0	0	858-867							K.APTVKPAEAR.V
38	1	480.2290			-105.46				2			9.6			34.8	1	889-897							K.SQAGIEVKK.E
Protein 21:							PREDICTED: beta-enolase [Ovis aries]
Accession:							gi|426237398|ref|XP_004012648.1|														Score:						156.96
Database:							NRplus_Oa_Jan2013														MW [kDa]:						47
Seq. Coverage [%]:							0.09														pI:						7.59724
																					No. of Peptides:						3
Cmpd.	No. of Cmpds.	m/z meas.			Δ				z			Rt [min]			Score	P	Range							Sequence							Modification
					m/z [ppm]
291	2	690.8080			-74.58				2			16.4			64.1	0	16-28							R.GNPTVEVDLHTAK.G
662	1	902.9050			-78.20				2			27.5			51.5	0	33-50							R.AAVPSGASTGIYEALELR.D
123	1	437.7150			-33.03				2			11.8			41.3	0	413-420							R.IEEALGDK.A
Protein 22:							PREDICTED: L-lactate dehydrogenase A chain isoform 1 [Ovis aries]
Accession:							gi|426251615|ref|XP_004019517.1|														Score:						156.41
Database:							NRplus_Oa_Jan2013														MW [kDa]:						36.6
Seq. Coverage [%]:							0.09														pI:						8.12403
																					No. of Peptides:						3
Cmpd.	No. of Cmpds.	m/z meas.			Δ				z			Rt [min]			Score	P	Range							Sequence							Modification
					m/z [ppm]
371	1	457.2770			-39.59				2			19.5			39.2	0	91-99							R.LVIITAGAR.Q
385	1	625.7700			-103.84				2			19.8			58.4	0	233-243							K.QVVDSAYEVIK.L
431	2	559.7560			-70.85				2			21.1			58.8	0	319-328							K.SADTLWGIQK.E
Protein 23:							fast skeletal myosin light chain 2 [Ovis aries]
Accession:							gi|222092837|gb|ACM43300.1|														Score:						140.34
Database:							NRplus_Oa_Jan2013														MW [kDa]:						19.1
Seq. Coverage [%]:							0.135														pI:						4.71305
																					No. of Peptides:						2
Cmpd.	No. of Cmpds.	m/z meas.			Δ				z			Rt [min]			Score	P	Range							Sequence							Modification
					m/z [ppm]
325	1	596.7320			-116.42				2			18.3			63.4	0	33-42							K.EAFTVIDQNR.D
579	1	660.2810			-70.46				2			24.7			77.0	0	94-106							K.GADPEDVITGAFK.V
Protein 24:							RecName: Full=Myoglobin
Accession:							gi|124078333|sp|P02190.2|MYG_SHEEP														Score:						135.7
Database:							NRplus_Oa_Jan2013														MW [kDa]:						17
Seq. Coverage [%]:							0.162														pI:						7.04861
																					No. of Peptides:						2
Cmpd.	No. of Cmpds.	m/z meas.			Δ				z			Rt [min]			Score	P	Range							Sequence							Modification
					m/z [ppm]
275	1	636.2750			-94.53				2			15.9			42.3	0	33-43							R.LFTGHPETLEK.F
688	1	697.3360			-108.58				2			29.0			93.4	0	65-78							K.HGNTVLTALGGILK.K
Protein 25:							PREDICTED: phosphoglycerate mutase 2 [Ovis aries]
Accession:							gi|426248996|ref|XP_004018238.1|														Score:						112.33
Database:							NRplus_Oa_Jan2013														MW [kDa]:						28.7
Seq. Coverage [%]:							0.087														pI:						9.6634
																					No. of Peptides:						2
Cmpd.	No. of Cmpds.	m/z meas.			Δ				z			Rt [min]			Score	P	Range							Sequence							Modification
					m/z [ppm]
34	1	679.2080			-131.93				2			9.5			67.8	0	11-21							R.HGESTWNQENR.F
246	1	575.7820			-97.59				2			15.2			44.5	0	181-191							R.VLIAAHGNSLR.G
Protein 26:							PREDICTED: acyl carrier protein, mitochondrial-like, partial [Ovis aries]
Accession:							gi|426258741|ref|XP_004022966.1|														Score:						104.9
Database:							NRplus_Oa_Jan2013														MW [kDa]:						11.5
Seq. Coverage [%]:							0.23														pI:						4.30637
																					No. of Peptides:						2
Modification(s):								Oxidation
Cmpd.	No. of Cmpds.	m/z meas.			Δ				z			Rt [min]			Score	P	Range							Sequence							Modification
					m/z [ppm]
421	1	756.3220			-112.16				2			20.9			59.6	1	13-26							Y.SDAPPLTLEGIKDR.V
202	1	539.7320			-72.50				2			13.8			45.3	0	42-50							K.LSVNSHFMK.D							Oxidation: 8
Protein 27:							PREDICTED: poly(rC)-binding protein 1 [Ovis aries]
Accession:							gi|426223390|ref|XP_004005858.1|														Score:						104.66
Database:							NRplus_Oa_Jan2013														MW [kDa]:						37.5
Seq. Coverage [%]:							0.053														pI:						6.81255
																					No. of Peptides:						2
Cmpd.	No. of Cmpds.	m/z meas.			Δ				z			Rt [min]			Score	P	Range							Sequence							Modification
					m/z [ppm]
60	1	431.6890			-86.15				2			10.2			38.4	0	307-314							R.QMSGAQIK.I
161	1	543.7460			-63.53				2			12.7			66.2	0	315-325							K.IANPVEGSSGR.Q
Protein 28:							PREDICTED: triosephosphate isomerase [Ovis aries]
Accession:							gi|426227020|ref|XP_004007628.1|														Score:						91.94
Database:							NRplus_Oa_Jan2013														MW [kDa]:						22.8
Seq. Coverage [%]:							0.056														pI:						5.44082
																					No. of Peptides:						1
Cmpd.	No. of Cmpds.	m/z meas.			Δ				z			Rt [min]			Score	P	Range							Sequence							Modification
					m/z [ppm]
152	1	602.7270			-120.21				2			12.5			91.9	0	160-171							K.SNVSDAVAQSAR.I
Protein 29:							PREDICTED: NEDD8 [Ovis aries]
Accession:							gi|426232690|ref|XP_004010354.1|														Score:						90.36
Database:							NRplus_Oa_Jan2013														MW [kDa]:						9.1
Seq. Coverage [%]:							0.173														pI:						9.14865
																					No. of Peptides:						1
Cmpd.	No. of Cmpds.	m/z meas.			Δ				z			Rt [min]			Score	P	Range							Sequence							Modification
					m/z [ppm]
720	1	730.9060			-86.48				2			34.5			90.4	0	61-74							K.ILGGSVLHLVLALR.G
Protein 30:							PREDICTED: protein S100-A11 [Ovis aries]
Accession:							gi|426216616|ref|XP_004002557.1|														Score:						74.17
Database:							NRplus_Oa_Jan2013														MW [kDa]:						11.3
Seq. Coverage [%]:							0.107														pI:						6.71914
																					No. of Peptides:						1
Modification(s):								Propionamide
Cmpd.	No. of Cmpds.	m/z meas.			Δ				z			Rt [min]			Score	P	Range							Sequence							Modification
					m/z [ppm]
699	1	661.3050			-87.48				2			30.1			74.2	0	13-23							R.CIESLIAVFQK.H							Propionamide: 1
Protein 31:							PREDICTED: barrier-to-autointegration factor [Ovis aries]
Accession:							gi|426252060|ref|XP_004019736.1|														Score:						73.87
Database:							NRplus_Oa_Jan2013														MW [kDa]:						10.1
Seq. Coverage [%]:							0.135														pI:						5.75852
																					No. of Peptides:						1
Cmpd.	No. of Cmpds.	m/z meas.			Δ				z			Rt [min]			Score	P	Range							Sequence							Modification
					m/z [ppm]
708	1	675.3490			-95.06				2			32.9			73.9	0	42-53							K.AYVVLGQFLVLK.K
Protein 32:							PREDICTED: cardiac phospholamban [Ovis aries]
Accession:							gi|426234463|ref|XP_004011215.1|														Score:						70.96
Database:							NRplus_Oa_Jan2013														MW [kDa]:						6.1
Seq. Coverage [%]:							0.212														pI:						11.2664
																					No. of Peptides:						1
Modification(s):								Oxidation
Cmpd.	No. of Cmpds.	m/z meas.			Δ				z			Rt [min]			Score	P	Range							Sequence							Modification
					m/z [ppm]
93	1	624.2250			-129.86				2			11.1			71.0	0	15-25							R.ASTIEMPQQAR.Q							Oxidation: 6
Protein 33:							keratin intermediate filament type II [Ovis aries]
Accession:							gi|38046102|gb|AAR08934.1|														Score:						65.5
Database:							NRplus_Oa_Jan2013														MW [kDa]:						4
Seq. Coverage [%]:							0.324														pI:						4.37478
																					No. of Peptides:						1
Cmpd.	No. of Cmpds.	m/z meas.			Δ				z			Rt [min]			Score	P	Range							Sequence							Modification
					m/z [ppm]
653	1	632.2950			-88.25				2			27.1			65.5	0	16-26							K.LGLDIEIATYR.R
Protein 34:							AK1 [Ovis aries]
Accession:							gi|238566894|gb|ACR46648.1|														Score:						62.19
Database:							NRplus_Oa_Jan2013														MW [kDa]:						21.6
Seq. Coverage [%]:							0.062														pI:						9.1663
																					No. of Peptides:						1
Cmpd.	No. of Cmpds.	m/z meas.			Δ				z			Rt [min]			Score	P	Range							Sequence							Modification
					m/z [ppm]
490	1	565.8070			-44.27				2			22.8			62.2	0	10-21							K.IIFVVGGPGSGK.G
Protein 35:							PREDICTED: actin, gamma-enteric smooth muscle isoform 2 [Ovis aries]
Accession:							gi|426223939|ref|XP_004006131.1|														Score:						52.8
Database:							NRplus_Oa_Jan2013														MW [kDa]:						37.1
Seq. Coverage [%]:							0.03														pI:						5.26078
																					No. of Peptides:						1
Cmpd.	No. of Cmpds.	m/z meas.			Δ				z			Rt [min]			Score	P	Range							Sequence							Modification
					m/z [ppm]
143	1	488.7080			-40.47				2			12.4			52.8	0	20-29							K.AGFAGDDAPR.A
Protein 36:							PREDICTED: glycogen debranching enzyme isoform 1 [Ovis aries]
Accession:							gi|426216034|ref|XP_004002274.1|														Score:						52.64
Database:							NRplus_Oa_Jan2013														MW [kDa]:						174
Seq. Coverage [%]:							0.007														pI:						6.33825
																					No. of Peptides:						1
Cmpd.	No. of Cmpds.	m/z meas.			Δ				z			Rt [min]			Score	P	Range							Sequence							Modification
					m/z [ppm]
566	1	633.7720			-87.55				2			24.4			52.6	0	25-34							R.LEQGFELQFR.L
ProteinScape 3.0														Printed:					2013-11-16													1	/		1

## Sheet: Sarc_T15-2
						Protein Report
Project Info
Name:							167305 - Combifoods - Robert Yu PhD														Date:						2012-02-07
Sample Info & Protocols																						Date:						2012-08-15
Name:							GeLC-MS/MS - (Coopworth 48 h PM_pooled)
Note:							Samples from LU
Search Result Info
Search Result											Location														Search Engine	Database								Ident. Compounds
0.6Da_MethylDE_nrplus_Oa_Jan2013_std_8_1pep_Ama_Acry_CID_2 mis_cleav-ESI._2013-11-15 19:38:29											/167305 - Combifoods - Robert Yu PhD/"GeLC-MS/MS - (Coopworth 48 h PM_pooled)"/Sarc_&_Myo_LMM/Sarc_T15_2B_130122_Tray02-C5_01_1935.mgf														Mascot, 2.4.0	NRplus_Oa_Jan2013, NRplus_Oa_Jan2013_20130829.fasta								71/629
Protein 1:							PREDICTED: creatine kinase M-type [Ovis aries]
Accession:							gi|426243021|ref|XP_004015366.1|														Score:						385.05
Database:							NRplus_Oa_Jan2013														MW [kDa]:						43
Seq. Coverage [%]:							0.087														pI:						6.72273
																					No. of Peptides:						8
Modification(s):								Methyl
Cmpd.	No. of Cmpds.	m/z meas.			Δ				z			Rt [min]			Score	P	Range							Sequence							Modification
					m/z [ppm]
264	1	841.8050			-133.31				2			19.5			77.2	1	12-25							K.LNFKAEEEYPDLSK.H
311	1	566.2590			-47.32				3			21.0			41.1	1	12-25							K.LNFKAEEEYPDLSK.H							Methyl: 8
131	2	590.6980			-125.35				2			14.2			51.0	0	16-25							K.AEEEYPDLSK.H
188	2	597.7140			-110.20				2			15.9			50.5	0	16-25							K.AEEEYPDLSK.H							Methyl: 3
169	1	597.7100			-116.89				2			15.4			50.6	0	16-25							K.AEEEYPDLSK.H							Methyl: 2
213	1	604.7100			-128.48				2			17.6			38.0	0	16-25							K.AEEEYPDLSK.H							Methyl: 2, 3
251	2	539.7970			-59.23				2			19.0			40.5	1	33-41							K.ALTLEIYKK.L
459	1	616.2420			-125.75				2			25.8			36.2	0	87-96							K.DLFDPIIQDR.H
Protein 2:							PREDICTED: ubiquitin-40S ribosomal protein S27a-like [Ovis aries]
Accession:							gi|426242585|ref|XP_004015152.1|														Score:						339.12
Database:							NRplus_Oa_Jan2013														MW [kDa]:						17.9
Seq. Coverage [%]:							0.303														pI:						9.63776
																					No. of Peptides:						6
Modification(s):								Methyl
Cmpd.	No. of Cmpds.	m/z meas.			Δ				z			Rt [min]			Score	P	Range							Sequence							Modification
					m/z [ppm]
389	1	894.3880			-88.64				2			23.4			102.1	0	12-27							K.TITLEVEPSDTIENVK.A
431	1	901.3960			-87.76				2			24.6			48.7	0	12-27							K.TITLEVEPSDTIENVK.A							Methyl: 5
28	3	762.3140			-105.28				2			10.6			52.7	1	30-42							K.IQDKEGIPPDQQR.L
19	1	520.2290			-63.41				2			10.1			31.7	0	34-42							K.EGIPPDQQR.L
132	4	541.2380			-77.31				2			14.2			51.7	0	55-63							R.TLSDYNIQK.E
269	4	534.2610			-99.24				2			19.8			52.3	0	64-72							K.ESTLHLVLR.L
Protein 3:							PREDICTED: nebulin [Ovis aries]
Accession:							gi|426221104|ref|XP_004004751.1|														Score:						260.29
Database:							NRplus_Oa_Jan2013														MW [kDa]:						772.7
Seq. Coverage [%]:							0.007														pI:						9.15626
																					No. of Peptides:						4
Modification(s):								Oxidation
Cmpd.	No. of Cmpds.	m/z meas.			Δ				z			Rt [min]			Score	P	Range							Sequence							Modification
					m/z [ppm]
164	1	530.7540			-58.96				2			15.2			44.4	0	6036-6045							R.NATDIASQIK.Y
476	1	766.2870			-138.57				2			27.2			84.7	0	6110-6121							K.NFSLLQYQYDLK.N
372	1	692.3000			-138.28				2			23.0			73.7	0	6127-6138							K.ITVVQDTPEILR.V
429	1	647.7310			-138.96				2			24.6			57.5	0	6655-6666							R.TGMLPANYVEAI.-							Oxidation: 3
Protein 4:							PREDICTED: phosphoglucomutase-1 isoform 2 [Ovis aries]
Accession:							gi|426215666|ref|XP_004002091.1|														Score:						246.16
Database:							NRplus_Oa_Jan2013														MW [kDa]:						63.9
Seq. Coverage [%]:							0.069														pI:						5.55219
																					No. of Peptides:						4
Cmpd.	No. of Cmpds.	m/z meas.			Δ				z			Rt [min]			Score	P	Range							Sequence							Modification
					m/z [ppm]
8	1	415.7120			-23.98				2			9.0			47.4	0	497-504							D.PVDGSISR.N
219	1	439.7390			-2.64				2			18.0			48.0	0	510-517							R.LLFADGSR.I
48	2	545.7590			-68.15				2			11.5			78.4	0	522-533							R.LSGTGSAGATIR.L
274	1	729.3010			-107.98				2			20.0			72.4	1	534-545							R.LYIDSYEKDLAK.I
Protein 5:							beta-B globin [Ovis aries]
Accession:							gi|1209|emb|CAA32849.1|														Score:						230.56
Database:							NRplus_Oa_Jan2013														MW [kDa]:						16.1
Seq. Coverage [%]:							0.345														pI:						6.9128
																					No. of Peptides:						4
Modification(s):								Oxidation
Cmpd.	No. of Cmpds.	m/z meas.			Δ				z			Rt [min]			Score	P	Range							Sequence							Modification
					m/z [ppm]
277	1	468.7390			-24.59				2			20.1			34.8	0	8-16							K.AAVTGFWGK.V
473	2	637.8140			-82.18				2			26.9			59.5	0	30-39							R.LLVVYPWTQR.F
345	1	723.5990			-86.66				3			22.0			43.7	0	40-58							R.FFEHFGDLSNADAVMNNPK.V							Oxidation: 15
504	2	633.3570			-97.60				2			33.8			92.5	0	104-115							R.LLGNVLVVVLAR.H
Protein 6:							PREDICTED: NADH dehydrogenase [ubiquinone] 1 alpha subcomplex subunit 4 [Ovis aries]
Accession:							gi|426227393|ref|XP_004007802.1|														Score:						226.01
Database:							NRplus_Oa_Jan2013														MW [kDa]:						9.3
Seq. Coverage [%]:							0.378														pI:						9.94528
																					No. of Peptides:						4
Cmpd.	No. of Cmpds.	m/z meas.			Δ				z			Rt [min]			Score	P	Range							Sequence							Modification
					m/z [ppm]
480	2	716.7960			-95.71				2			27.8			63.3	0	36-47							R.LALFNPDVSWDR.K
457	2	520.9300			-26.53				3			25.7			52.3	1	36-48							R.LALFNPDVSWDRK.N
37	2	467.7300			-10.85				2			11.1			55.0	0	57-64							K.LGPNDQYK.F
232	1	611.2330			-98.08				2			18.5			55.4	0	65-74							K.FYSVNVDYSK.L
Protein 7:							PREDICTED: fructose-bisphosphate aldolase A isoform 1 [Ovis aries]
Accession:							gi|426254527|ref|XP_004020928.1|														Score:						213.89
Database:							NRplus_Oa_Jan2013														MW [kDa]:						39.4
Seq. Coverage [%]:							0.118														pI:						9.3149
																					No. of Peptides:						4
Modification(s):								Propionamide
Cmpd.	No. of Cmpds.	m/z meas.			Δ				z			Rt [min]			Score	P	Range							Sequence							Modification
					m/z [ppm]
125	1	470.2390			-13.82				3			13.9			40.8	0	2-13							M.PHQYPALTPEQK.K
61	1	514.2250			-54.66				2			12.1			34.4	0	15-22							K.ELCDIAHR.I							Propionamide: 3
212	2	666.7610			-139.32				2			17.4			95.7	0	29-42							K.GILAADESTGSIAK.R
3	1	547.2280			-105.00				2			8.3			42.9	1	323-331							K.AAQEEYVKR.A
Protein 8:							PREDICTED: dynein light chain 2, cytoplasmic [Ovis aries]
Accession:							gi|426236981|ref|XP_004012440.1|														Score:						213.74
Database:							NRplus_Oa_Jan2013														MW [kDa]:						10.3
Seq. Coverage [%]:							0.393														pI:						7.69174
																					No. of Peptides:						4
Modification(s):								Propionamide
Cmpd.	No. of Cmpds.	m/z meas.			Δ				z			Rt [min]			Score	P	Range							Sequence							Modification
					m/z [ppm]
439	1	720.8340			-78.09				2			24.9			94.9	1	32-43							K.YNIEKDIAAYIK.K
197	1	461.2640			-21.32				2			16.1			31.1	1	37-44							K.DIAAYIKK.E
241	1	708.7800			-92.68				2			18.7			41.5	0	50-60							K.YNPTWHCIVGR.N							Propionamide: 7
128	1	641.7240			-128.95				2			14.0			46.1	0	61-71							R.NFGSYVTHETK.H
Protein 9:							PREDICTED: pyruvate kinase isozymes M1/M2 isoform 1 [Ovis aries]
Accession:							gi|426232638|ref|XP_004010328.1|														Score:						202.95
Database:							NRplus_Oa_Jan2013														MW [kDa]:						57.9
Seq. Coverage [%]:							0.081														pI:						7.59863
																					No. of Peptides:						4
Modification(s):								Oxidation
Cmpd.	No. of Cmpds.	m/z meas.			Δ				z			Rt [min]			Score	P	Range							Sequence							Modification
					m/z [ppm]
275	1	599.2730			-90.65				2			20.1			37.5	0	33-43							R.LDIDSPPITAR.N
115	1	589.2550			-124.69				2			13.5			36.1	1	57-66							R.AVETLKEMIK.S							Oxidation: 8
356	1	764.2690			-139.38				2			22.4			98.2	0	477-489							D.PVQEAWAEDVDLR.V
95	1	481.2380			-46.55				2			13.0			31.2	0	490-498							R.VNLAMNVGK.A							Oxidation: 5
Protein 10:							Chain A, Crystal Structure Determination Of Sheep Methemoglobin At 2.7 Angstrom Resolution
Accession:							gi|195927257|pdb|2QU0|A														Score:						187.55
Database:							NRplus_Oa_Jan2013														MW [kDa]:						15
Seq. Coverage [%]:							0.248														pI:						9.50285
																					No. of Peptides:						4
Modification(s):								Oxidation
Cmpd.	No. of Cmpds.	m/z meas.			Δ				z			Rt [min]			Score	P	Range							Sequence							Modification
					m/z [ppm]
7	1	566.2670			-97.20				2			8.8			38.9	1	1-11							-.VLSAADKSNVK.A
203	1	717.7620			-125.69				2			16.2			65.0	0	17-31							K.VGGNAGAYGAEALER.M
377	1	544.2480			-55.60				2			23.0			40.2	0	32-40							R.MFLSFPTTK.T							Oxidation: 1
451	2	536.2730			-14.55				2			25.4			43.5	0	32-40							R.MFLSFPTTK.T
Protein 11:							PREDICTED: NEDD8 [Ovis aries]
Accession:							gi|426232690|ref|XP_004010354.1|														Score:						153.36
Database:							NRplus_Oa_Jan2013														MW [kDa]:						9.1
Seq. Coverage [%]:							0.407														pI:						9.14865
																					No. of Peptides:						2
Cmpd.	No. of Cmpds.	m/z meas.			Δ				z			Rt [min]			Score	P	Range							Sequence							Modification
					m/z [ppm]
312	1	729.3270			-86.20				3			21.0			55.3	2	7-25							K.TLTGKEIEIDIEPTDKVER.I
506	2	730.9140			-75.53				2			34.1			98.0	0	61-74							K.ILGGSVLHLVLALR.G
Protein 12:							fast skeletal myosin light chain 2 [Ovis aries]
Accession:							gi|222092837|gb|ACM43300.1|														Score:						141.9
Database:							NRplus_Oa_Jan2013														MW [kDa]:						19.1
Seq. Coverage [%]:							0.088														pI:						4.71305
																					No. of Peptides:						2
Cmpd.	No. of Cmpds.	m/z meas.			Δ				z			Rt [min]			Score	P	Range							Sequence							Modification
					m/z [ppm]
402	1	780.8450			-92.25				2			23.7			53.2	1	92-106							K.LKGADPEDVITGAFK.V
421	1	660.2500			-117.40				2			24.2			88.7	0	94-106							K.GADPEDVITGAFK.V
Protein 13:							PREDICTED: beta-enolase [Ovis aries]
Accession:							gi|426237398|ref|XP_004012648.1|														Score:						129.24
Database:							NRplus_Oa_Jan2013														MW [kDa]:						47
Seq. Coverage [%]:							0.062														pI:						7.59724
																					No. of Peptides:						2
Cmpd.	No. of Cmpds.	m/z meas.			Δ				z			Rt [min]			Score	P	Range							Sequence							Modification
					m/z [ppm]
178	1	690.7630			-139.71				2			15.6			68.7	0	16-28							R.GNPTVEVDLHTAK.G
228	1	492.5960			-8.00				3			18.3			60.5	1	413-426							R.IEEALGDKAVFAGR.K
Protein 14:							RecName: Full=Myoglobin
Accession:							gi|124078333|sp|P02190.2|MYG_SHEEP														Score:						129.2
Database:							NRplus_Oa_Jan2013														MW [kDa]:						17
Seq. Coverage [%]:							0.162														pI:						7.04861
																					No. of Peptides:						2
Cmpd.	No. of Cmpds.	m/z meas.			Δ				z			Rt [min]			Score	P	Range							Sequence							Modification
					m/z [ppm]
165	1	636.2840			-80.39				2			15.2			47.7	0	33-43							R.LFTGHPETLEK.F
484	1	697.3390			-104.28				2			28.6			81.5	0	65-78							K.HGNTVLTALGGILK.K
Protein 15:							thioltransferase [Ovis aries]
Accession:							gi|186701461|gb|ACC91310.1|														Score:						117.68
Database:							NRplus_Oa_Jan2013														MW [kDa]:						11.8
Seq. Coverage [%]:							0.113														pI:						9.22692
																					No. of Peptides:						2
Cmpd.	No. of Cmpds.	m/z meas.			Δ				z			Rt [min]			Score	P	Range							Sequence							Modification
					m/z [ppm]
426	1	716.3310			-115.76				2			24.4			55.9	1	28-39							R.KTQELLSQLPFK.Q
468	2	652.3030			-97.27				2			26.6			61.8	0	29-39							K.TQELLSQLPFK.Q
Protein 16:							Triosephosphate isomerase 1 (tentative) cs39 [Ovis aries]
Accession:							gi|999000114|gb|99900000.114|														Score:						115.81
Database:							NRplus_Oa_Jan2013														MW [kDa]:						26.7
Seq. Coverage [%]:							0.104														pI:						6.54799
																					No. of Peptides:						2
Cmpd.	No. of Cmpds.	m/z meas.			Δ				z			Rt [min]			Score	P	Range							Sequence							Modification
					m/z [ppm]
477	1	742.8220			-114.42				2			27.3			51.3	0	20-33							K.NNLGELINTLNAAK.V
52	1	602.7420			-95.33				2			11.7			64.5	0	195-206							K.SNVSDAVAQSAR.I
Protein 17:							PREDICTED: protein S100-B [Ovis aries]
Accession:							gi|426218413|ref|XP_004003441.1|														Score:						109.42
Database:							NRplus_Oa_Jan2013														MW [kDa]:						10.7
Seq. Coverage [%]:							0.163														pI:						4.37164
																					No. of Peptides:						2
Modification(s):								Oxidation
Cmpd.	No. of Cmpds.	m/z meas.			Δ				z			Rt [min]			Score	P	Range							Sequence							Modification
					m/z [ppm]
488	1	569.5880			-69.54				3			29.5			59.8	0	7-21							K.AMVALIDVFHQYSGR.E
472	1	574.9290			-52.62				3			26.8			49.6	0	7-21							K.AMVALIDVFHQYSGR.E							Oxidation: 2
Protein 18:							pre-pro serum albumin [Ovis aries]
Accession:							gi|1387|emb|CAA34903.1|														Score:						93.48
Database:							NRplus_Oa_Jan2013														MW [kDa]:						69.1
Seq. Coverage [%]:							0.041														pI:						5.75336
																					No. of Peptides:						2
Modification(s):								Propionamide
Cmpd.	No. of Cmpds.	m/z meas.			Δ				z			Rt [min]			Score	P	Range							Sequence							Modification
					m/z [ppm]
2	1	493.1760			-61.61				3			7.9			55.6	0	76-88							K.TCVADESHAGCDK.S							Propionamide: 2, 11
353	1	717.3030			-77.09				2			22.3			37.9	0	89-100							K.SLHTLFGDELCK.V							Propionamide: 11
Protein 19:							PREDICTED: LOW QUALITY PROTEIN: keratin, type II cytoskeletal 79 [Ovis aries]
Accession:							gi|426224416|ref|XP_004006367.1|														Score:						83.51
Database:							NRplus_Oa_Jan2013														MW [kDa]:						56.5
Seq. Coverage [%]:							0.023														pI:						6.99557
																					No. of Peptides:						1
Cmpd.	No. of Cmpds.	m/z meas.			Δ				z			Rt [min]			Score	P	Range							Sequence							Modification
					m/z [ppm]
491	1	665.2760			-136.24				2			30.0			83.5	0	292-303							R.NLDLDSIIAEVK.A
Protein 20:							keratin 5 [Ovis aries]
Accession:							gi|255969801|gb|ACU45490.1|														Score:						79.79
Database:							NRplus_Oa_Jan2013														MW [kDa]:						19.3
Seq. Coverage [%]:							0.073														pI:						4.39973
																					No. of Peptides:						1
Cmpd.	No. of Cmpds.	m/z meas.			Δ				z			Rt [min]			Score	P	Range							Sequence							Modification
					m/z [ppm]
492	1	651.7970			-98.49				2			30.2			79.8	0	125-136							R.SLDLDSIIAEVK.A
Protein 21:							PREDICTED: PDZ and LIM domain protein 3 isoform 5 [Ovis aries]
Accession:							gi|426256258|ref|XP_004021758.1|														Score:						65.65
Database:							NRplus_Oa_Jan2013														MW [kDa]:						21.9
Seq. Coverage [%]:							0.076														pI:						9.06525
																					No. of Peptides:						1
Cmpd.	No. of Cmpds.	m/z meas.			Δ				z			Rt [min]			Score	P	Range							Sequence							Modification
					m/z [ppm]
466	1	815.3750			-93.91				2			26.4			65.7	0	17-31							R.LSGGIDFNQPLVITR.D
Protein 22:							PREDICTED: myosin light chain 1/3, skeletal muscle isoform isoform 2 [Ovis aries]
Accession:							gi|426221486|ref|XP_004004941.1|														Score:						59.17
Database:							NRplus_Oa_Jan2013														MW [kDa]:						16.7
Seq. Coverage [%]:							0.073														pI:						4.63023
																					No. of Peptides:						1
Cmpd.	No. of Cmpds.	m/z meas.			Δ				z			Rt [min]			Score	P	Range							Sequence							Modification
					m/z [ppm]
448	1	600.7900			-101.47				2			25.2			59.2	0	26-36							K.ITLSQVGDVLR.A
Protein 23:							AK1 [Ovis aries]
Accession:							gi|238566894|gb|ACR46648.1|														Score:						58.93
Database:							NRplus_Oa_Jan2013														MW [kDa]:						21.6
Seq. Coverage [%]:							0.062														pI:						9.1663
																					No. of Peptides:						1
Cmpd.	No. of Cmpds.	m/z meas.			Δ				z			Rt [min]			Score	P	Range							Sequence							Modification
					m/z [ppm]
350	1	565.7960			-63.71				2			22.2			58.9	0	10-21							K.IIFVVGGPGSGK.G
Protein 24:							PREDICTED: centrosomal protein of 63 kDa isoform 1 [Ovis aries]
Accession:							gi|426218268|ref|XP_004003371.1|														Score:						56.36
Database:							NRplus_Oa_Jan2013														MW [kDa]:						63.1
Seq. Coverage [%]:							0.035														pI:						5.98161
																					No. of Peptides:						1
Modification(s):								Propionamide, Methyl, Deamidated
Cmpd.	No. of Cmpds.	m/z meas.			Δ				z			Rt [min]			Score	P	Range							Sequence							Modification
					m/z [ppm]
392	1	737.6520			-66.36				3			23.5			56.4	1	356-374							G.SLESVSATCKQLSQELMEK.Y							Propionamide: 9; Methyl: 3, 18; Deamidated: 11
Protein 25:							PREDICTED: glycogen debranching enzyme isoform 1 [Ovis aries]
Accession:							gi|426216034|ref|XP_004002274.1|														Score:						55.49
Database:							NRplus_Oa_Jan2013														MW [kDa]:						174
Seq. Coverage [%]:							0.007														pI:						6.33825
																					No. of Peptides:						1
Cmpd.	No. of Cmpds.	m/z meas.			Δ				z			Rt [min]			Score	P	Range							Sequence							Modification
					m/z [ppm]
408	1	633.7750			-82.82				2			23.8			55.5	0	25-34							R.LEQGFELQFR.L
Protein 26:							PREDICTED: NEDD8-conjugating enzyme Ubc12 [Ovis aries]
Accession:							gi|426244375|ref|XP_004015998.1|														Score:						50.2
Database:							NRplus_Oa_Jan2013														MW [kDa]:						21
Seq. Coverage [%]:							0.048														pI:						4.86147
																					No. of Peptides:						1
Modification(s):								Methyl, Deamidated
Cmpd.	No. of Cmpds.	m/z meas.			Δ				z			Rt [min]			Score	P	Range							Sequence							Modification
					m/z [ppm]
452	1	542.7870			-20.03				2			25.4			50.2	0	29-37							P.DINELNLPK.T							Methyl: 1, 4; Deamidated: 6
Protein 27:							PREDICTED: ubiquitin-like protein 7 [Ovis aries]
Accession:							gi|426248310|ref|XP_004017906.1|														Score:						49.33
Database:							NRplus_Oa_Jan2013														MW [kDa]:						40.5
Seq. Coverage [%]:							0.021														pI:						5.0312
																					No. of Peptides:						1
Cmpd.	No. of Cmpds.	m/z meas.			Δ				z			Rt [min]			Score	P	Range							Sequence							Modification
					m/z [ppm]
163	2	435.7680			-13.77				2			15.2			49.3	1	45-52							K.QLIAGKLQ.E
ProteinScape 3.0														Printed:					2013-11-16													1	/		1

## Sheet: Sarc_T16-1
						Protein Report
Project Info
Name:							167305 - Combifoods - Robert Yu PhD														Date:						2012-02-07
Sample Info & Protocols																						Date:						2012-08-15
Name:							GeLC-MS/MS - (Coopworth 48 h PM_pooled)
Note:							Samples from LU
Search Result Info
Search Result											Location														Search Engine	Database								Ident. Compounds
0.6Da_MethylDE_nrplus_Oa_Jan2013_std_8_1pep_Ama_Acry_CID_2 mis_cleav-ESI._2013-11-15 19:38:29											/167305 - Combifoods - Robert Yu PhD/"GeLC-MS/MS - (Coopworth 48 h PM_pooled)"/Sarc_&_Myo_LMM/Sarc_T16_1B_130122_Tray02-C6_01_1936.mgf														Mascot, 2.4.0	NRplus_Oa_Jan2013, NRplus_Oa_Jan2013_20130829.fasta								2/154
Protein 1:							A-beta-globin, partial [Ovis aries]
Accession:							gi|165900|gb|AAA31532.1|														Score:						74.58
Database:							NRplus_Oa_Jan2013														MW [kDa]:						4.6
Seq. Coverage [%]:							0.286														pI:						9.75632
																					No. of Peptides:						1
Cmpd.	No. of Cmpds.	m/z meas.			Δ				z			Rt [min]			Score	P	Range							Sequence							Modification
					m/z [ppm]
50	1	633.3530			-103.92				2			33.6			74.6	0	1-12							-.LLGNVLVVVLAR.H
Protein 2:							PREDICTED: ATP-binding cassette sub-family D member 1 [Ovis aries]
Accession:							gi|426258212|ref|XP_004022711.1|														Score:						62.87
Database:							NRplus_Oa_Jan2013														MW [kDa]:						61
Seq. Coverage [%]:							0.036														pI:						8.66599
																					No. of Peptides:						1
Modification(s):								Propionamide, Methyl, Deamidated
Cmpd.	No. of Cmpds.	m/z meas.			Δ				z			Rt [min]			Score	P	Range							Sequence							Modification
					m/z [ppm]
23	1	737.6380			-83.82				3			23.4			62.9	1	450-469							L.DECTSAVSIDVEGKIFQAAK.D							Propionamide: 3; Methyl: 1, 10; Deamidated: 17
ProteinScape 3.0														Printed:					2013-11-16													1	/		1

## Sheet: Sarc_T16-2
						Protein Report
Project Info
Name:							167305 - Combifoods - Robert Yu PhD														Date:						2012-02-07
Sample Info & Protocols																						Date:						2012-08-15
Name:							GeLC-MS/MS - (Coopworth 48 h PM_pooled)
Note:							Samples from LU
Search Result Info
Search Result											Location														Search Engine	Database								Ident. Compounds
0.6Da_MethylDE_nrplus_Oa_Jan2013_std_8_1pep_Ama_Acry_CID_2 mis_cleav-ESI._2013-11-15 19:38:29											/167305 - Combifoods - Robert Yu PhD/"GeLC-MS/MS - (Coopworth 48 h PM_pooled)"/Sarc_&_Myo_LMM/Sarc_T16_2B_130122_Tray02-C7_01_1937.mgf														Mascot, 2.4.0	NRplus_Oa_Jan2013, NRplus_Oa_Jan2013_20130829.fasta								1/157
Protein 1:							PREDICTED: centrosomal protein of 63 kDa isoform 1 [Ovis aries]
Accession:							gi|426218268|ref|XP_004003371.1|														Score:						54.09
Database:							NRplus_Oa_Jan2013														MW [kDa]:						63.1
Seq. Coverage [%]:							0.035														pI:						5.98161
																					No. of Peptides:						1
Modification(s):								Propionamide, Methyl, Deamidated
Cmpd.	No. of Cmpds.	m/z meas.			Δ				z			Rt [min]			Score	P	Range							Sequence							Modification
					m/z [ppm]
23	1	737.6340			-90.76				3			23.5			54.1	1	356-374							G.SLESVSATCKQLSQELMEK.Y							Propionamide: 9; Methyl: 3, 18; Deamidated: 11
ProteinScape 3.0														Printed:					2013-11-16													1	/		1

## Sheet: Sarc_T17-1
						Protein Report
Project Info
Name:							167305 - Combifoods - Robert Yu PhD														Date:						2012-02-07
Sample Info & Protocols																						Date:						2012-08-15
Name:							GeLC-MS/MS - (Coopworth 48 h PM_pooled)
Note:							Samples from LU
Search Result Info
Search Result											Location														Search Engine	Database								Ident. Compounds
0.6Da_MethylDE_nrplus_Oa_Jan2013_std_8_1pep_Ama_Acry_CID_2 mis_cleav-ESI._2013-11-15 19:38:29											/167305 - Combifoods - Robert Yu PhD/"GeLC-MS/MS - (Coopworth 48 h PM_pooled)"/Sarc_&_Myo_LMM/Sarc_T17_1B_130122_Tray02-C8_01_1939.mgf														Mascot, 2.4.0	NRplus_Oa_Jan2013, NRplus_Oa_Jan2013_20130829.fasta								2/192
Protein 1:							keratin 5 [Ovis aries]
Accession:							gi|255969801|gb|ACU45490.1|														Score:						74.26
Database:							NRplus_Oa_Jan2013														MW [kDa]:						19.3
Seq. Coverage [%]:							0.073														pI:						4.39973
																					No. of Peptides:						1
Cmpd.	No. of Cmpds.	m/z meas.			Δ				z			Rt [min]			Score	P	Range							Sequence							Modification
					m/z [ppm]
61	1	651.8050			-86.21				2			30.2			74.3	0	125-136							R.SLDLDSIIAEVK.A
Protein 2:							PREDICTED: centrosomal protein of 63 kDa isoform 1 [Ovis aries]
Accession:							gi|426218268|ref|XP_004003371.1|														Score:						68.41
Database:							NRplus_Oa_Jan2013														MW [kDa]:						63.1
Seq. Coverage [%]:							0.035														pI:						5.98161
																					No. of Peptides:						1
Modification(s):								Propionamide, Methyl, Deamidated
Cmpd.	No. of Cmpds.	m/z meas.			Δ				z			Rt [min]			Score	P	Range							Sequence							Modification
					m/z [ppm]
44	1	737.6340			-90.76				3			23.5			68.4	1	356-374							G.SLESVSATCKQLSQELMEK.Y							Propionamide: 9; Methyl: 3, 18; Deamidated: 11
ProteinScape 3.0														Printed:					2013-11-16													1	/		1

## Sheet: Sarc_T17-2
						Protein Report
Project Info
Name:							167305 - Combifoods - Robert Yu PhD														Date:						2012-02-07
Sample Info & Protocols																						Date:						2012-08-15
Name:							GeLC-MS/MS - (Coopworth 48 h PM_pooled)
Note:							Samples from LU
Search Result Info
Search Result											Location														Search Engine	Database								Ident. Compounds
0.6Da_MethylDE_nrplus_Oa_Jan2013_std_8_1pep_Ama_Acry_CID_2 mis_cleav-ESI._2013-11-15 19:38:29											/167305 - Combifoods - Robert Yu PhD/"GeLC-MS/MS - (Coopworth 48 h PM_pooled)"/Sarc_&_Myo_LMM/Sarc_T17_2B_130122_Tray02-C9_01_1940.mgf														Mascot, 2.4.0	NRplus_Oa_Jan2013, NRplus_Oa_Jan2013_20130829.fasta								1/206
Protein 1:							PREDICTED: centrosomal protein of 63 kDa isoform 1 [Ovis aries]
Accession:							gi|426218268|ref|XP_004003371.1|														Score:						56.79
Database:							NRplus_Oa_Jan2013														MW [kDa]:						63.1
Seq. Coverage [%]:							0.035														pI:						5.98161
																					No. of Peptides:						1
Modification(s):								Propionamide, Methyl, Deamidated
Cmpd.	No. of Cmpds.	m/z meas.			Δ				z			Rt [min]			Score	P	Range							Sequence							Modification
					m/z [ppm]
15	1	737.6340			-90.76				3			23.4			56.8	1	356-374							G.SLESVSATCKQLSQELMEK.Y							Propionamide: 9; Methyl: 3, 18; Deamidated: 11
ProteinScape 3.0														Printed:					2013-11-16													1	/		1

## Sheet: Myo_T15-1
						Protein Report
Project Info
Name:							167305 - Combifoods - Robert Yu PhD														Date:						2012-02-07
Sample Info & Protocols																						Date:						2012-08-15
Name:							GeLC-MS/MS - (Coopworth 48 h PM_pooled)
Note:							Samples from LU
Search Result Info
Search Result											Location														Search Engine	Database								Ident. Compounds
0.6Da_MethylDE_nrplus_Oa_Jan2013_std_8_1pep_Ama_Acry_CID_2 mis_cleav-ESI._2013-11-15 19:38:29											/167305 - Combifoods - Robert Yu PhD/"GeLC-MS/MS - (Coopworth 48 h PM_pooled)"/Sarc_&_Myo_LMM/Myo_T15_1B_130122_Tray02-F4_01_1941.mgf														Mascot, 2.4.0	NRplus_Oa_Jan2013, NRplus_Oa_Jan2013_20130829.fasta								83/887
Protein 1:							fast skeletal myosin light chain 2 [Ovis aries]
Accession:							gi|222092837|gb|ACM43300.1|														Score:						545.94
Database:							NRplus_Oa_Jan2013														MW [kDa]:						19.1
Seq. Coverage [%]:							0.276														pI:						4.71305
																					No. of Peptides:						9
Modification(s):								Oxidation, Propionamide, Methyl
Cmpd.	No. of Cmpds.	m/z meas.			Δ				z			Rt [min]			Score	P	Range							Sequence							Modification
					m/z [ppm]
293	1	596.7030			-165.01				2			17.3			64.0	0	33-42							K.EAFTVIDQNR.D
20	1	556.6670			-119.55				2			8.9			39.0	0	65-73							K.NEELDAMMK.E							Oxidation: 7, 8
603	1	525.5790			-76.10				3			26.0			38.3	1	92-106							K.LKGADPEDVITGAFK.V							Methyl: 7
537	1	780.8520			-83.28				2			23.5			47.1	1	92-106							K.LKGADPEDVITGAFK.V
559	1	660.2770			-76.51				2			24.0			102.2	0	94-106							K.GADPEDVITGAFK.V
615	1	667.2690			-99.42				2			26.6			86.2	0	94-106							K.GADPEDVITGAFK.V							Methyl: 5
377	2	538.7760			-16.27				2			19.7			51.5	0	97-106							D.PEDVITGAFK.V
443	2	545.7660			-48.72				2			21.1			53.4	0	97-106							D.PEDVITGAFK.V							Methyl: 2
622	1	833.8220			-104.19				2			27.1			64.3	0	119-131							K.QFLEELLTTQCDR.F							Propionamide: 11
Protein 2:							PREDICTED: cytochrome c oxidase subunit 6B1-like [Ovis aries]
Accession:							gi|426242759|ref|XP_004015238.1|														Score:						345.95
Database:							NRplus_Oa_Jan2013														MW [kDa]:						10.2
Seq. Coverage [%]:							0.605														pI:						8.76287
																					No. of Peptides:						7
Modification(s):								Propionamide
Cmpd.	No. of Cmpds.	m/z meas.			Δ				z			Rt [min]			Score	P	Range							Sequence							Modification
					m/z [ppm]
198	2	720.2640			-143.70				2			14.3			68.9	1	9-20							K.IKNYQTAPFDSR.F
217	2	599.7040			-123.38				2			14.8			45.2	0	11-20							K.NYQTAPFDSR.F
38	2	502.7100			-77.67				2			9.8			39.6	0	21-28							R.FPNQNQTR.N
521	1	783.7610			-112.22				2			23.2			42.3	0	29-39							R.NCWQNYLDFHR.C							Propionamide: 2
392	2	671.2510			-70.38				2			20.1			56.1	0	48-58							K.GGDVSVCEWYR.R							Propionamide: 7
248	1	538.2580			-75.00				2			15.5			41.9	2	77-86							R.RAEGTFPGKI.-
317	2	460.2360			-25.68				2			18.0			51.8	1	78-86							R.AEGTFPGKI.-
Protein 3:							PREDICTED: pentatricopeptide repeat-containing protein 1, mitochondrial-like isoform 3 [Ovis aries]
Accession:							gi|426254840|ref|XP_004021084.1|														Score:						283.02
Database:							NRplus_Oa_Jan2013														MW [kDa]:						5.7
Seq. Coverage [%]:							0.49														pI:						9.69331
																					No. of Peptides:						4
Modification(s):								Oxidation, Methyl
Cmpd.	No. of Cmpds.	m/z meas.			Δ				z			Rt [min]			Score	P	Range							Sequence							Modification
					m/z [ppm]
643	1	665.8120			-76.63				2			28.6			77.0	0	17-27							K.LGELPSWILMR.D							Oxidation: 10
659	2	657.8040			-93.58				2			31.1			66.0	0	17-27							K.LGELPSWILMR.D
655	1	672.8070			-94.89				2			30.2			53.2	0	17-27							K.LGELPSWILMR.D							Oxidation: 10; Methyl: 3
564	1	683.7690			-105.48				2			24.1			86.8	0	28-40							R.DFTPSGIAGAFQR.E
Protein 4:							PREDICTED: NADH dehydrogenase [ubiquinone] 1 alpha subcomplex subunit 4 [Ovis aries]
Accession:							gi|426227393|ref|XP_004007802.1|														Score:						280.92
Database:							NRplus_Oa_Jan2013														MW [kDa]:						9.3
Seq. Coverage [%]:							0.476														pI:						9.94528
																					No. of Peptides:						5
Cmpd.	No. of Cmpds.	m/z meas.			Δ				z			Rt [min]			Score	P	Range							Sequence							Modification
					m/z [ppm]
626	3	716.8040			-84.55				2			27.6			75.7	0	36-47							R.LALFNPDVSWDR.K
587	1	780.8340			-100.00				2			25.3			55.6	1	36-48							R.LALFNPDVSWDRK.N
68	1	563.7130			-128.83				2			10.7			38.3	1	48-56							R.KNNPEPWNK.L
55	4	467.7010			-72.85				2			10.3			50.9	0	57-64							K.LGPNDQYK.F
320	3	611.2390			-88.26				2			18.1			60.5	0	65-74							K.FYSVNVDYSK.L
Protein 5:							PREDICTED: actin, cytoplasmic 2 [Ovis aries]
Accession:							gi|426238369|ref|XP_004013127.1|														Score:						274.58
Database:							NRplus_Oa_Jan2013														MW [kDa]:						41.8
Seq. Coverage [%]:							0.131														pI:						5.19701
																					No. of Peptides:						6
Modification(s):								Oxidation
Cmpd.	No. of Cmpds.	m/z meas.			Δ				z			Rt [min]			Score	P	Range							Sequence							Modification
					m/z [ppm]
102	2	488.6830			-91.63				2			11.7			56.5	0	19-28							K.AGFAGDDAPR.A
395	1	514.7970			-12.87				2			20.1			31.4	0	31-39							V.FPSIVGRPR.H
27	1	599.6540			-184.67				2			9.4			40.4	0	51-61							K.DSYVGDEAQSK.R
325	2	581.2810			-54.76				2			18.3			55.2	0	316-326							K.EITALAPSTMK.I
249	3	589.2530			-97.21				2			15.6			59.0	0	316-326							K.EITALAPSTMK.I							Oxidation: 10
66	1	462.2570			-65.49				2			10.7			32.2	1	329-336							K.IIAPPERK.Y
Protein 6:							PREDICTED: cytochrome c oxidase subunit 6C-like [Ovis aries]
Accession:							gi|426249327|ref|XP_004018401.1|														Score:						270.4
Database:							NRplus_Oa_Jan2013														MW [kDa]:						8.5
Seq. Coverage [%]:							0.459														pI:						10.5207
																					No. of Peptides:						7
Modification(s):								Oxidation
Cmpd.	No. of Cmpds.	m/z meas.			Δ				z			Rt [min]			Score	P	Range							Sequence							Modification
					m/z [ppm]
12	1	559.7290			-132.13				2			8.1			33.3	0	2-11							M.STALAKPQMR.G							Oxidation: 9
88	1	551.7430			-113.28				2			11.2			37.9	0	2-11							M.STALAKPQMR.G
28	1	410.6990			-93.54				2			9.5			32.4	1	38-44							N.FAVAEKR.K
181	2	517.2440			-28.45				2			13.8			34.4	1	46-53							K.KAYADFYR.N
267	2	453.2170			12.72				2			16.0			34.5	0	47-53							K.AYADFYR.N
91	3	475.2520			-52.41				2			11.2			54.0	1	66-74							R.KAGIFQSAK.-
203	4	411.2160			-32.65				2			14.4			43.9	0	67-74							K.AGIFQSAK.-
Protein 7:							PREDICTED: myozenin-1 [Ovis aries]
Accession:							gi|426255772|ref|XP_004021522.1|														Score:						266.73
Database:							NRplus_Oa_Jan2013														MW [kDa]:						32.5
Seq. Coverage [%]:							0.105														pI:						9.52923
																					No. of Peptides:						4
Modification(s):								Oxidation
Cmpd.	No. of Cmpds.	m/z meas.			Δ				z			Rt [min]			Score	P	Range							Sequence							Modification
					m/z [ppm]
41	1	491.2160			-113.63				2			9.9			43.6	0	2-11							M.PLSGTPAPNK.K
407	2	495.2470			-58.66				2			20.4			51.9	0	18-26							K.LIMELTGGR.Q
661	1	766.8320			-92.68				2			31.5			90.3	0	43-55							R.DVMLEELSLLTNR.G
628	1	774.8160			-109.09				2			27.7			81.0	0	43-55							R.DVMLEELSLLTNR.G							Oxidation: 3
Protein 8:							PREDICTED: NADH dehydrogenase [ubiquinone] 1 alpha subcomplex subunit 2 [Ovis aries]
Accession:							gi|426229683|ref|XP_004008917.1|														Score:						260.73
Database:							NRplus_Oa_Jan2013														MW [kDa]:						11.1
Seq. Coverage [%]:							0.434														pI:						10.6984
																					No. of Peptides:						5
Modification(s):								Propionamide
Cmpd.	No. of Cmpds.	m/z meas.			Δ				z			Rt [min]			Score	P	Range							Sequence							Modification
					m/z [ppm]
511	1	625.3270			-92.71				2			22.9			42.7	1	46-56							K.KANPDLPILIR.E
3	1	488.6610			-128.60				2			6.8			32.0	0	57-64							R.ECSDVQPK.L							Propionamide: 2
381	1	782.7910			-125.62				2			19.8			95.2	0	76-89							K.NVSLNNFSADQVTR.A
281	1	480.7110			-126.17				2			16.7			40.3	0	90-98							R.ALENVLSSK.A
310	1	516.2730			-33.34				2			17.8			50.5	1	90-99							R.ALENVLSSKA.-
Protein 9:							PREDICTED: ATP synthase subunit g, mitochondrial [Ovis aries]
Accession:							gi|426244624|ref|XP_004016121.1|														Score:						258.56
Database:							NRplus_Oa_Jan2013														MW [kDa]:						11.4
Seq. Coverage [%]:							0.272														pI:						9.96822
																					No. of Peptides:						3
Cmpd.	No. of Cmpds.	m/z meas.			Δ				z			Rt [min]			Score	P	Range							Sequence							Modification
					m/z [ppm]
491	1	704.9900			-104.47				3			22.3			102.8	1	7-26							R.NLAEKAPALVNAAVTYSKPR.L
364	2	779.3700			-91.11				2			19.4			109.6	0	12-26							K.APALVNAAVTYSKPR.L
390	1	446.7370			-24.59				2			19.9			46.2	1	96-103							K.RGIIGYDV.-
Protein 10:							cytochrome c oxidase subunit VIIa-L, COX VIIa-L {N-terminal} [sheep, livers and hearts, Peptide Partial, 24 aa]
Accession:							gi|1246024|gb|AAB35821.1|														Score:						251.87
Database:							NRplus_Oa_Jan2013														MW [kDa]:						2.8
Seq. Coverage [%]:							0.542														pI:						7.57352
																					No. of Peptides:						5
Modification(s):								Methyl, Deamidated
Cmpd.	No. of Cmpds.	m/z meas.			Δ				z			Rt [min]			Score	P	Range							Sequence							Modification
					m/z [ppm]
468	2	755.3510			-73.66				2			21.8			63.0	0	11-23							K.LFQEDNGIPVHLK.G
513	2	504.2630			-10.29				3			23.0			57.1	0	11-23							K.LFQEDNGIPVHLK.G							Deamidated: 6
500	1	755.8170			-108.02				2			22.6			46.0	0	11-23							K.LFQEDNGIPVHLK.G							Deamidated: 3
549	1	508.6040			-15.86				3			23.8			38.8	0	11-23							K.LFQEDNGIPVHLK.G							Methyl: 4
570	1	508.9340			-11.94				3			24.4			47.0	0	11-23							K.LFQEDNGIPVHLK.G							Methyl: 4; Deamidated: 6
Protein 11:							PREDICTED: LOW QUALITY PROTEIN: filamin-C, partial [Ovis aries]
Accession:							gi|426228471|ref|XP_004008328.1|														Score:						207.6
Database:							NRplus_Oa_Jan2013														MW [kDa]:						275
Seq. Coverage [%]:							0.016														pI:						5.8404
																					No. of Peptides:						4
Modification(s):								Propionamide
Cmpd.	No. of Cmpds.	m/z meas.			Δ				z			Rt [min]			Score	P	Range							Sequence							Modification
					m/z [ppm]
308	2	594.7740			-81.05				2			17.8			54.4	0	2496-2507							R.GPGLSQAFVGQK.N
124	1	536.1970			-84.68				2			12.2			47.4	0	2508-2516							K.NSFTVDCSK.A							Propionamide: 7
269	1	543.7560			-71.96				2			16.1			59.1	0	2545-2553							R.VYNVTYTVK.E
424	1	653.2280			-124.19				2			20.8			46.8	0	2564-2575							K.WGDESVPGSPFK.V
Protein 12:							HSP10 [Ovis aries]
Accession:							gi|405113094|gb|AFR90222.1|														Score:						166.43
Database:							NRplus_Oa_Jan2013														MW [kDa]:						10.9
Seq. Coverage [%]:							0.353														pI:						9.43909
																					No. of Peptides:						3
Cmpd.	No. of Cmpds.	m/z meas.			Δ				z			Rt [min]			Score	P	Range							Sequence							Modification
					m/z [ppm]
296	2	658.3320			-76.91				2			17.5			87.0	0	41-54							K.VLQATVVAVGSGSK.G
189	1	507.2550			-59.00				2			14.0			38.2	0	57-66							K.GGEIQPVSVK.V
605	1	510.5890			-30.95				3			26.0			41.3	1	81-92							K.VVLDDKDYFLFR.D
Protein 13:							PREDICTED: LIM domain-binding protein 3 isoform 4 [Ovis aries]
Accession:							gi|426255902|ref|XP_004021587.1|														Score:						152.98
Database:							NRplus_Oa_Jan2013														MW [kDa]:						30.8
Seq. Coverage [%]:							0.078														pI:						9.51589
																					No. of Peptides:						3
Modification(s):								Oxidation
Cmpd.	No. of Cmpds.	m/z meas.			Δ				z			Rt [min]			Score	P	Range							Sequence							Modification
					m/z [ppm]
567	2	597.2590			-73.33				2			24.2			43.0	0	22-31							K.DFNMPLTISR.I
361	2	605.2390			-101.20				2			19.4			48.0	0	22-31							K.DFNMPLTISR.I							Oxidation: 4
450	1	662.8000			-89.00				2			21.4			61.9	0	71-82							K.SASYNLSLTLQK.S
Protein 14:							PREDICTED: cytochrome b-c1 complex subunit Rieske, mitochondrial-like [Ovis aries]
Accession:							gi|426242165|ref|XP_004014945.1|														Score:						127.98
Database:							NRplus_Oa_Jan2013														MW [kDa]:						29.5
Seq. Coverage [%]:							0.124														pI:						9.78684
																					No. of Peptides:						2
Cmpd.	No. of Cmpds.	m/z meas.			Δ				z			Rt [min]			Score	P	Range							Sequence							Modification
					m/z [ppm]
482	2	645.2820			-99.25				2			22.2			66.2	0	8-20							R.SGPFAPVLSATSR.G
519	1	673.6370			-123.36				3			23.1			61.7	0	57-77							R.GQAAGRPLVASVGLNVPASVR.Y
Protein 15:							macrophage migration inhibitory factor [Ovis aries]
Accession:							gi|77744696|gb|ABB02309.1|														Score:						123.22
Database:							NRplus_Oa_Jan2013														MW [kDa]:						11.1
Seq. Coverage [%]:							0.107														pI:						9.37006
																					No. of Peptides:						2
Modification(s):								Oxidation
Cmpd.	No. of Cmpds.	m/z meas.			Δ				z			Rt [min]			Score	P	Range							Sequence							Modification
					m/z [ppm]
471	1	637.2740			-103.11				2			21.9			51.9	0	2-12							V.PMFVVNTNVPR.A
355	1	645.2490			-136.63				2			19.2			71.4	0	2-12							V.PMFVVNTNVPR.A							Oxidation: 2
Protein 16:							PREDICTED: NADH dehydrogenase [ubiquinone] 1 beta subcomplex subunit 1 [Ovis aries]
Accession:							gi|426248502|ref|XP_004018002.1|														Score:						96.23
Database:							NRplus_Oa_Jan2013														MW [kDa]:						7
Seq. Coverage [%]:							0.138														pI:						9.45394
																					No. of Peptides:						2
Modification(s):								Oxidation
Cmpd.	No. of Cmpds.	m/z meas.			Δ				z			Rt [min]			Score	P	Range							Sequence							Modification
					m/z [ppm]
576	1	486.7730			-27.91				2			24.6			50.7	0	2-9							M.MNLLQVVR.D
436	2	494.7600			-48.60				2			21.0			45.5	0	2-9							M.MNLLQVVR.D							Oxidation: 1
Protein 17:							four and a half LIM domains 1 protein [Ovis aries]
Accession:							gi|256665363|gb|ACV04827.1|														Score:						90.93
Database:							NRplus_Oa_Jan2013														MW [kDa]:						33.6
Seq. Coverage [%]:							0.068														pI:						10.0832
																					No. of Peptides:						2
Modification(s):								Propionamide
Cmpd.	No. of Cmpds.	m/z meas.			Δ				z			Rt [min]			Score	P	Range							Sequence							Modification
					m/z [ppm]
515	1	590.7870			-58.70				2			23.0			50.3	0	150-160							K.QVIGTGSFFPK.G
32	1	538.2350			-97.50				2			9.6			40.6	1	271-279							K.CSVNLANKR.F							Propionamide: 1
Protein 18:							PREDICTED: barrier-to-autointegration factor [Ovis aries]
Accession:							gi|426252060|ref|XP_004019736.1|														Score:						87.03
Database:							NRplus_Oa_Jan2013														MW [kDa]:						10.1
Seq. Coverage [%]:							0.135														pI:						5.75852
																					No. of Peptides:						1
Cmpd.	No. of Cmpds.	m/z meas.			Δ				z			Rt [min]			Score	P	Range							Sequence							Modification
					m/z [ppm]
668	1	675.3510			-92.10				2			32.4			87.0	0	42-53							K.AYVVLGQFLVLK.K
Protein 19:							PREDICTED: cytochrome c oxidase subunit 6A2, mitochondrial-like [Ovis aries]
Accession:							gi|426254623|ref|XP_004020976.1|														Score:						86.88
Database:							NRplus_Oa_Jan2013														MW [kDa]:						10.9
Seq. Coverage [%]:							0.113														pI:						11.3841
																					No. of Peptides:						2
Modification(s):								Methyl
Cmpd.	No. of Cmpds.	m/z meas.			Δ				z			Rt [min]			Score	P	Range							Sequence							Modification
					m/z [ppm]
298	2	607.7550			-114.21				2			17.6			51.4	0	87-97							R.VNPLPTGYEKP.-
369	1	614.7650			-109.37				2			19.5			35.5	0	87-97							R.VNPLPTGYEKP.-							Methyl: 9
Protein 20:							PREDICTED: voltage-dependent anion-selective channel protein 3 isoform 1 [Ovis aries]
Accession:							gi|426256452|ref|XP_004021854.1|														Score:						59.45
Database:							NRplus_Oa_Jan2013														MW [kDa]:						30.7
Seq. Coverage [%]:							0.035														pI:						9.63542
																					No. of Peptides:						1
Cmpd.	No. of Cmpds.	m/z meas.			Δ				z			Rt [min]			Score	P	Range							Sequence							Modification
					m/z [ppm]
620	2	515.8060			-9.27				2			27.0			59.5	0	257-266							K.LTLSALIDGK.N
Protein 21:							PREDICTED: ATP synthase subunit f, mitochondrial-like [Ovis aries]
Accession:							gi|426243742|ref|XP_004015708.1|														Score:						57.62
Database:							NRplus_Oa_Jan2013														MW [kDa]:						9.9
Seq. Coverage [%]:							0.114														pI:						9.75376
																					No. of Peptides:						1
Modification(s):								Oxidation, Methyl
Cmpd.	No. of Cmpds.	m/z meas.			Δ				z			Rt [min]			Score	P	Range							Sequence							Modification
					m/z [ppm]
647	1	665.8030			-98.58				2			28.9			57.6	1	18-27							L.RELPSWILMR.D							Oxidation: 9; Methyl: 2
Protein 22:							PREDICTED: collagen alpha-1(XXVIII) chain [Ovis aries]
Accession:							gi|426228303|ref|XP_004008252.1|														Score:						53.73
Database:							NRplus_Oa_Jan2013														MW [kDa]:						119.1
Seq. Coverage [%]:							0.011														pI:						7.95698
																					No. of Peptides:						1
Cmpd.	No. of Cmpds.	m/z meas.			Δ				z			Rt [min]			Score	P	Range							Sequence							Modification
					m/z [ppm]
569	1	776.8630			-113.97				2			24.3			53.7	2	133-145							S.YYAIANATRLLKR.E
Protein 23:							PREDICTED: myosin light chain 1/3, skeletal muscle isoform isoform 2 [Ovis aries]
Accession:							gi|426221486|ref|XP_004004941.1|														Score:						52.79
Database:							NRplus_Oa_Jan2013														MW [kDa]:						16.7
Seq. Coverage [%]:							0.073														pI:						4.63023
																					No. of Peptides:						1
Cmpd.	No. of Cmpds.	m/z meas.			Δ				z			Rt [min]			Score	P	Range							Sequence							Modification
					m/z [ppm]
583	1	600.7850			-109.79				2			25.0			52.8	0	26-36							K.ITLSQVGDVLR.A
Protein 24:							Unnamed protein product OAR18 [Ovis aries: Oar v3]
Accession:							gi|1999021681|gb|1999021681.1|														Score:						52.3
Database:							NRplus_Oa_Jan2013														MW [kDa]:						23.7
Seq. Coverage [%]:							0.049														pI:						4.80871
																					No. of Peptides:						1
Cmpd.	No. of Cmpds.	m/z meas.			Δ				z			Rt [min]			Score	P	Range							Sequence							Modification
					m/z [ppm]
280	1	560.7650			-111.08				2			16.3			52.3	0	53-63							L.LVAPGLQASHK.K
Protein 25:							PREDICTED: PDZ and LIM domain protein 7-like isoform 1 [Ovis aries]
Accession:							gi|426229377|ref|XP_004008767.1|														Score:						52.09
Database:							NRplus_Oa_Jan2013														MW [kDa]:						24.4
Seq. Coverage [%]:							0.054														pI:						9.47295
																					No. of Peptides:						1
Cmpd.	No. of Cmpds.	m/z meas.			Δ				z			Rt [min]			Score	P	Range							Sequence							Modification
					m/z [ppm]
612	1	664.2890			-109.13				2			26.3			52.1	0	6-17							K.VVLEGPAPWGFR.L
Protein 26:							PREDICTED: LOW QUALITY PROTEIN: heat shock protein beta-1 [Ovis aries]
Accession:							gi|426255344|ref|XP_004021310.1|														Score:						51.32
Database:							NRplus_Oa_Jan2013														MW [kDa]:						15.7
Seq. Coverage [%]:							0.068														pI:						5.083
																					No. of Peptides:						1
Cmpd.	No. of Cmpds.	m/z meas.			Δ				z			Rt [min]			Score	P	Range							Sequence							Modification
					m/z [ppm]
581	1	582.2790			-60.14				2			25.0			51.3	0	29-38							R.LFDQAFGLPR.L
ProteinScape 3.0														Printed:					2013-11-16													1	/		1

## Sheet: Myo_T15-2
						Protein Report
Project Info
Name:							167305 - Combifoods - Robert Yu PhD														Date:						2012-02-07
Sample Info & Protocols																						Date:						2012-08-15
Name:							GeLC-MS/MS - (Coopworth 48 h PM_pooled)
Note:							Samples from LU
Search Result Info
Search Result											Location														Search Engine	Database								Ident. Compounds
0.6Da_MethylDE_nrplus_Oa_Jan2013_std_8_1pep_Ama_Acry_CID_2 mis_cleav-ESI._2013-11-15 19:38:29											/167305 - Combifoods - Robert Yu PhD/"GeLC-MS/MS - (Coopworth 48 h PM_pooled)"/Sarc_&_Myo_LMM/Myo_T15_2B_130122_Tray02-F5_01_1942.mgf														Mascot, 2.4.0	NRplus_Oa_Jan2013, NRplus_Oa_Jan2013_20130829.fasta								33/563
Protein 1:							PREDICTED: cytochrome c oxidase subunit 6B1-like [Ovis aries]
Accession:							gi|426242759|ref|XP_004015238.1|														Score:						271.07
Database:							NRplus_Oa_Jan2013														MW [kDa]:						10.2
Seq. Coverage [%]:							0.477														pI:						8.76287
																					No. of Peptides:						6
Modification(s):								Propionamide
Cmpd.	No. of Cmpds.	m/z meas.			Δ				z			Rt [min]			Score	P	Range							Sequence							Modification
					m/z [ppm]
128	1	720.2850			-114.55				2			14.3			52.8	1	9-20							K.IKNYQTAPFDSR.F
134	2	599.7100			-113.38				2			14.4			42.0	0	11-20							K.NYQTAPFDSR.F
10	2	502.7040			-89.60				2			9.0			38.2	0	21-28							R.FPNQNQTR.N
278	1	671.2030			-141.88				2			19.9			49.0	0	48-58							K.GGDVSVCEWYR.R							Propionamide: 7
170	1	538.2720			-48.99				2			15.5			37.0	2	77-86							R.RAEGTFPGKI.-
200	2	460.2210			-58.27				2			17.5			52.1	1	78-86							R.AEGTFPGKI.-
Protein 2:							PREDICTED: NADH dehydrogenase [ubiquinone] 1 alpha subcomplex subunit 4 [Ovis aries]
Accession:							gi|426227393|ref|XP_004007802.1|														Score:						264.77
Database:							NRplus_Oa_Jan2013														MW [kDa]:						9.3
Seq. Coverage [%]:							0.476														pI:						9.94528
																					No. of Peptides:						5
Cmpd.	No. of Cmpds.	m/z meas.			Δ				z			Rt [min]			Score	P	Range							Sequence							Modification
					m/z [ppm]
368	2	716.7820			-115.24				2			28.0			73.4	0	36-47							R.LALFNPDVSWDR.K
355	2	520.9340			-18.85				3			25.3			45.4	1	36-48							R.LALFNPDVSWDRK.N
43	2	563.7120			-130.60				2			11.1			32.4	1	48-56							R.KNNPEPWNK.L
38	4	467.6930			-89.95				2			10.8			54.9	0	57-64							K.LGPNDQYK.F
228	2	611.2300			-102.98				2			18.4			58.7	0	65-74							K.FYSVNVDYSK.L
Protein 3:							PREDICTED: actin, alpha cardiac muscle 1, partial [Ovis aries]
Accession:							gi|426234055|ref|XP_004011021.1|														Score:						250.81
Database:							NRplus_Oa_Jan2013														MW [kDa]:						40.3
Seq. Coverage [%]:							0.119														pI:						5.6647
																					No. of Peptides:						5
Modification(s):								Oxidation
Cmpd.	No. of Cmpds.	m/z meas.			Δ				z			Rt [min]			Score	P	Range							Sequence							Modification
					m/z [ppm]
55	1	488.6970			-62.98				2			11.5			60.4	0	5-14							R.AGFAGDDAPR.A
224	2	581.2680			-77.12				2			18.3			52.2	0	302-312							K.EITALAPSTMK.I
163	3	589.2500			-102.30				2			15.3			63.1	0	302-312							K.EITALAPSTMK.I							Oxidation: 10
193	1	518.8070			-43.00				2			16.3			39.3	1	313-321							K.IKIIAPPER.K
124	1	500.8790			-56.76				3			14.2			35.8	0	346-358							K.QEYDEAGPSIVHR.K
Protein 4:							fast skeletal myosin light chain 2 [Ovis aries]
Accession:							gi|222092837|gb|ACM43300.1|														Score:						233.88
Database:							NRplus_Oa_Jan2013														MW [kDa]:						19.1
Seq. Coverage [%]:							0.135														pI:						4.71305
																					No. of Peptides:						4
Modification(s):								Methyl
Cmpd.	No. of Cmpds.	m/z meas.			Δ				z			Rt [min]			Score	P	Range							Sequence							Modification
					m/z [ppm]
199	1	596.7250			-128.14				2			17.4			48.8	0	33-42							K.EAFTVIDQNR.D
346	1	660.2630			-97.72				2			24.1			56.6	0	94-106							K.GADPEDVITGAFK.V
304	1	545.7730			-35.89				2			21.3			73.5	0	97-106							D.PEDVITGAFK.V							Methyl: 2
259	2	538.7620			-42.25				2			19.5			55.0	0	97-106							D.PEDVITGAFK.V
Protein 5:							cytochrome c oxidase subunit VIIa-L, COX VIIa-L {N-terminal} [sheep, livers and hearts, Peptide Partial, 24 aa]
Accession:							gi|1246024|gb|AAB35821.1|														Score:						163.4
Database:							NRplus_Oa_Jan2013														MW [kDa]:						2.8
Seq. Coverage [%]:							0.542														pI:						7.57352
																					No. of Peptides:						3
Modification(s):								Methyl, Deamidated
Cmpd.	No. of Cmpds.	m/z meas.			Δ				z			Rt [min]			Score	P	Range							Sequence							Modification
					m/z [ppm]
311	1	755.3280			-104.10				2			21.9			54.1	0	11-23							K.LFQEDNGIPVHLK.G
325	2	504.2630			-10.29				3			22.5			59.8	0	11-23							K.LFQEDNGIPVHLK.G							Deamidated: 6
349	1	508.9320			-15.87				3			24.5			49.4	0	11-23							K.LFQEDNGIPVHLK.G							Methyl: 4; Deamidated: 6
Protein 6:							PREDICTED: NADH dehydrogenase [ubiquinone] 1 beta subcomplex subunit 1 [Ovis aries]
Accession:							gi|426248502|ref|XP_004018002.1|														Score:						112.5
Database:							NRplus_Oa_Jan2013														MW [kDa]:						7
Seq. Coverage [%]:							0.138														pI:						9.45394
																					No. of Peptides:						2
Modification(s):								Oxidation
Cmpd.	No. of Cmpds.	m/z meas.			Δ				z			Rt [min]			Score	P	Range							Sequence							Modification
					m/z [ppm]
351	1	486.7940			15.23				2			24.7			61.5	0	2-9							M.MNLLQVVR.D
297	1	494.7830			-2.11				2			20.8			51.0	0	2-9							M.MNLLQVVR.D							Oxidation: 1
Protein 7:							PREDICTED: cytochrome b-c1 complex subunit Rieske, mitochondrial-like [Ovis aries]
Accession:							gi|426242165|ref|XP_004014945.1|														Score:						111.7
Database:							NRplus_Oa_Jan2013														MW [kDa]:						29.5
Seq. Coverage [%]:							0.124														pI:						9.78684
																					No. of Peptides:						2
Cmpd.	No. of Cmpds.	m/z meas.			Δ				z			Rt [min]			Score	P	Range							Sequence							Modification
					m/z [ppm]
326	2	645.2760			-108.55				2			22.6			66.3	0	8-20							R.SGPFAPVLSATSR.G
333	1	673.6440			-112.97				3			23.3			45.4	0	57-77							R.GQAAGRPLVASVGLNVPASVR.Y
Protein 8:							PREDICTED: ATP synthase subunit g, mitochondrial-like [Ovis aries]
Accession:							gi|426224496|ref|XP_004006406.1|														Score:						82.28
Database:							NRplus_Oa_Jan2013														MW [kDa]:						11.4
Seq. Coverage [%]:							0.146														pI:						9.43546
																					No. of Peptides:						1
Cmpd.	No. of Cmpds.	m/z meas.			Δ				z			Rt [min]			Score	P	Range							Sequence							Modification
					m/z [ppm]
258	1	779.3420			-127.03				2			19.4			82.3	0	12-26							K.APALVNAAVTYSKPR.L
Protein 9:							PREDICTED: centrosomal protein of 63 kDa isoform 1 [Ovis aries]
Accession:							gi|426218268|ref|XP_004003371.1|														Score:						60.18
Database:							NRplus_Oa_Jan2013														MW [kDa]:						63.1
Seq. Coverage [%]:							0.035														pI:						5.98161
																					No. of Peptides:						1
Modification(s):								Propionamide, Methyl, Deamidated
Cmpd.	No. of Cmpds.	m/z meas.			Δ				z			Rt [min]			Score	P	Range							Sequence							Modification
					m/z [ppm]
335	1	737.6350			-89.41				3			23.4			60.2	1	356-374							G.SLESVSATCKQLSQELMEK.Y							Propionamide: 9; Methyl: 3, 18; Deamidated: 11
Protein 10:							PREDICTED: low-density lipoprotein receptor-related protein 1B [Ovis aries]
Accession:							gi|426221145|ref|XP_004004771.1|														Score:						59.66
Database:							NRplus_Oa_Jan2013														MW [kDa]:						518.2
Seq. Coverage [%]:							0.002														pI:						5.09368
																					No. of Peptides:						1
Modification(s):								Propionamide, Deamidated
Cmpd.	No. of Cmpds.	m/z meas.			Δ				z			Rt [min]			Score	P	Range							Sequence							Modification
					m/z [ppm]
246	1	543.2380			21.31				2			19.1			59.7	0	4232-4240							K.YLINGTCND.D							Propionamide: 7; Deamidated: 4, 8
Protein 11:							PREDICTED: voltage-dependent anion-selective channel protein 3 isoform 1 [Ovis aries]
Accession:							gi|426256452|ref|XP_004021854.1|														Score:						58.64
Database:							NRplus_Oa_Jan2013														MW [kDa]:						30.7
Seq. Coverage [%]:							0.035														pI:						9.63542
																					No. of Peptides:						1
Cmpd.	No. of Cmpds.	m/z meas.			Δ				z			Rt [min]			Score	P	Range							Sequence							Modification
					m/z [ppm]
362	1	515.8020			-17.03				2			27.0			58.6	0	257-266							K.LTLSALIDGK.N
Protein 12:							PREDICTED: putative uncharacterized protein encoded by LINC00116-like [Ovis aries]
Accession:							gi|426224141|ref|XP_004006232.1|														Score:						54.84
Database:							NRplus_Oa_Jan2013														MW [kDa]:						6.5
Seq. Coverage [%]:							0.179														pI:						11.4421
																					No. of Peptides:						1
Cmpd.	No. of Cmpds.	m/z meas.			Δ				z			Rt [min]			Score	P	Range							Sequence							Modification
					m/z [ppm]
21	1	558.2540			-126.43				2			9.9			54.8	1	42-51							R.LQDKLAATQK.K
Protein 13:							PREDICTED: protein S100-A10 [Ovis aries]
Accession:							gi|426216614|ref|XP_004002556.1|														Score:						51.92
Database:							NRplus_Oa_Jan2013														MW [kDa]:						11.2
Seq. Coverage [%]:							0.103														pI:						7.74235
																					No. of Peptides:						1
Cmpd.	No. of Cmpds.	m/z meas.			Δ				z			Rt [min]			Score	P	Range							Sequence							Modification
					m/z [ppm]
83	1	550.2330			-108.59				2			12.7			51.9	1	19-28							K.FAGDKGYLTK.E
ProteinScape 3.0														Printed:					2013-11-16													1	/		1

## Sheet: Myo_T16-1
			Protein Report
Project Info
Name:				167305 - Combifoods - Robert Yu PhD								Date:					2012-02-07
Sample Info & Protocols													Date:					2012-08-15
Name:				GeLC-MS/MS - (Coopworth 48 h PM_pooled)
Note:				Samples from LU
Search Result Info
Search Result						Location									Search Engine	Database							Ident. Compounds
0.6Da_MethylDE_nrplus_Oa_Jan2013_std_8_1pep_Ama_Acry_CID_2 mis_cleav-ESI._2013-11-15 19:38:29						/167305 - Combifoods - Robert Yu PhD/"GeLC-MS/MS - (Coopworth 48 h PM_pooled)"/Sarc_&_Myo_LMM/Myo_T16_1B_130122_Tray02-F6_01_1944.mgf									Mascot, 2.4.0	NRplus_Oa_Jan2013, NRplus_Oa_Jan2013_20130829.fasta							0/266
ProteinScape 3.0								Printed:		2013-11-16											1	/		1

## Sheet: Myo_T16-2
						Protein Report
Project Info
Name:							167305 - Combifoods - Robert Yu PhD														Date:						2012-02-07
Sample Info & Protocols																						Date:						2012-08-15
Name:							GeLC-MS/MS - (Coopworth 48 h PM_pooled)
Note:							Samples from LU
Search Result Info
Search Result											Location														Search Engine	Database								Ident. Compounds
0.6Da_MethylDE_nrplus_Oa_Jan2013_std_8_1pep_Ama_Acry_CID_2 mis_cleav-ESI._2013-11-15 19:38:29											/167305 - Combifoods - Robert Yu PhD/"GeLC-MS/MS - (Coopworth 48 h PM_pooled)"/Sarc_&_Myo_LMM/Myo_T16_2B_130122_Tray02-F7_01_1945.mgf														Mascot, 2.4.0	NRplus_Oa_Jan2013, NRplus_Oa_Jan2013_20130829.fasta								2/216
Protein 1:							PREDICTED: centrosomal protein of 63 kDa isoform 1 [Ovis aries]
Accession:							gi|426218268|ref|XP_004003371.1|														Score:						59.71
Database:							NRplus_Oa_Jan2013														MW [kDa]:						63.1
Seq. Coverage [%]:							0.035														pI:						5.98161
																					No. of Peptides:						1
Modification(s):								Propionamide, Methyl, Deamidated
Cmpd.	No. of Cmpds.	m/z meas.			Δ				z			Rt [min]			Score	P	Range							Sequence							Modification
					m/z [ppm]
27	1	737.6220			-107.03				3			23.4			59.7	1	356-374							G.SLESVSATCKQLSQELMEK.Y							Propionamide: 9; Methyl: 3, 18; Deamidated: 11
Protein 2:							PREDICTED: actin, gamma-enteric smooth muscle isoform 2 [Ovis aries]
Accession:							gi|426223939|ref|XP_004006131.1|														Score:						50.63
Database:							NRplus_Oa_Jan2013														MW [kDa]:						37.1
Seq. Coverage [%]:							0.03														pI:						5.26078
																					No. of Peptides:						1
Cmpd.	No. of Cmpds.	m/z meas.			Δ				z			Rt [min]			Score	P	Range							Sequence							Modification
					m/z [ppm]
4	1	488.6750			-108.00				2			11.4			50.6	0	20-29							K.AGFAGDDAPR.A
ProteinScape 3.0														Printed:					2013-11-16													1	/		1

[truncated: 3 more sheets: Myo_T17-1, Myo_T17-2, search parameter]
