# Supplementary material for: Data for in-depth characterisation of the lamb meat proteome from longissimus lumborum
Source: Data Brief. 2015 Feb 20;3:143–8. doi: 10.1016/j.dib.2015.02.006 (PMC4510072; doi:10.1016/j.dib.2015.02.006)
Supplement: Supplementary file 1 — Supplementary data [file mmc1.zip › Supple_data_2_lamb_LL_prot_YMCD.xlsx]

## Sheet: Total_Prot
Total minimal protein list
All entries with a name corresponding to trypsin, hornerin, keratin or macroglobulin has been removed from this list
Red fonts - rejected for further analysis
Note: the in-house gi #/accession # start with either 19990 or 999
For an individual peptide-spectrum matching, Mascot Percolator score > 13 indicates the PEP is < 0.05; Mascot Percolator score > 20 indicates PEP < 0.01
Note: the theoretical Mr and isoelectric point (pI) of the predicted protein sequences in the current Ovis aries sequence database are to be viewed with caution because some contain unknown amino acid residue(s) (denoted as “X” in the standard single-letter IUB/IUPAC amino acid codes) or gave erroneous pI calculation (e.g., PREDICTED: ATP synthase subunit e, mitochondrial-like [Ovis aries]).
Accession	Protein	MW [kDa]	pI	#Alt. Proteins	Scores	# Peptides	SC [%]	RMS90 [ppm]	Sarc - # Unique + non-redundant peptides	Myo - # Unique + non-redundant peptides	Pellet - # Unique + non-redundant peptides
1.999e+09	weakly simialr to Adenylosuccinate lyase, tentatively partial [Ovis aries: Oar v3]	49.4	6.4	2	19.5	1	2.4	141.83
1.99901e+09	homologue to Dystrophin, partial [Ovis aries: Oar v3]	33.4	5.4	1	19.5	1	4.5	3.3
1.99902e+09	Unnamed protein product OAR18 [Ovis aries: Oar v3]	23.7	4.8	1	19.4	1	4.9	111.08
AAB94620.1	ATP7B [Ovis aries]	154.7	6.4	2	13	1	1.6	28.23
AAD10100.1	ATPase subunit 8 [Ovis aries]	7.9	10	2	13	1	13.6	37.22
AAN77339.1	immunoglobulin V lambda chain 5.3.8 [Ovis aries]	11.3	4.8	1	17.9	1	13	28.69
ACC76774.1	coiled-coil-helix-coiled-coil-helix domain containing 3 [Ovis aries]	26.2	9.3	1	13.8	1	4.8	107.92
ACH92047.1	APOBEC3F2 [Ovis aries]	24.4	10.2	2	18.8	1	4.4	81.26
ACJ35246.1	NADH dehydrogenase 1 alpha subcomplex, partial [Ovis aries]	6.8	10.8	2	13.3	1	22	50.34
ACP18746.1	trace amine-associated receptor 4 [Ovis aries]	32.5	9.2	2	16.7	1	4.5	83.76
ACR55759.1	chromosome 21 open reading frame 33 [Ovis aries]	28.6	9.9	1	18.8	1	4.7	38.59
AFR32911.1	prodynorphin [Ovis aries]	28.8	5.3	1	13.1	1	6.6	21.01
BAF42335.1	transient receptor potential cation channel, subfamily M, member 7 [Ovis aries]	212.7	8.7	2	19.5	1	1	127.95
CBI70347.1	paired box 2 [Ovis aries]	42.2	8.7	4	15.7	1	2	32.09
XP_004002040.1	PREDICTED: carnitine O-palmitoyltransferase 2, mitochondrial [Ovis aries]	74.4	8.3	1	13.3	1	2.1	71.01
XP_004002380.1	PREDICTED: F-actin-capping protein subunit alpha-1 [Ovis aries]	32.9	5.5	2	18.8	1	3.5	4.78
XP_004002421.1	PREDICTED: calsequestrin-2 isoform 2 [Ovis aries]	48.5	4.2	2	13.3	1	3.3	39.27
XP_004002556.1	PREDICTED: protein S100-A10 [Ovis aries]	11.2	7.7	1	15.4	1	10.3	108.59
XP_004003102.1	PREDICTED: adiponectin [Ovis aries]	26	5.9	1	14.2	1	3.8	102.78
XP_004003105.1	PREDICTED: eukaryotic initiation factor 4A-II [Ovis aries]	41.3	5.3	3	19.5	1	2.8	189.95
XP_004003226.1	PREDICTED: LOW QUALITY PROTEIN: leucine-rich repeat and IQ domain-containing protein 4 [Ovis aries]	64.8	8.6	2	13.3	1	1.2	1.21
XP_004003393.1	PREDICTED: serine/threonine-protein kinase Nek11 [Ovis aries]	68.8	5.5	1	18.8	1	2.5	132.57
XP_004003447.1	PREDICTED: carbonyl reductase [NADPH] 1-like [Ovis aries]	30.2	7	2	19.3	1	2.9	153.33
XP_004003449.1	PREDICTED: carbonyl reductase [NADPH] 3 [Ovis aries]	30.7	5.4	1	18.9	1	5.1	24.04
XP_004003591.1	PREDICTED: LOW QUALITY PROTEIN: zinc finger protein GLIS1 [Ovis aries]	83.6	9.4	1	13.4	1	3	9.72
XP_004003770.1	PREDICTED: myelin protein P0 [Ovis aries]	32.4	9.2	1	18.8	1	3.4	88.45
XP_004004547.1	PREDICTED: 3-hydroxyisobutyryl-CoA hydrolase, mitochondrial [Ovis aries]	43.4	6.6	1	19.7	1	2.8	50.69
XP_004004589.1	PREDICTED: SEC14 domain and spectrin repeat-containing protein 1 [Ovis aries]	79.3	5	1	14.2	1	1.9	79.5
XP_004004832.1	PREDICTED: E3 ubiquitin-protein ligase HECW2 [Ovis aries]	175.7	5.2	1	13.3	1	0.6	31.4
XP_004005178.1	PREDICTED: 60S ribosomal protein L11 [Ovis aries]	20.2	10.3	1	13.3	1	5.1	91.92
XP_004005323.1	PREDICTED: LOW QUALITY PROTEIN: aldehyde dehydrogenase X, mitochondrial [Ovis aries]	65.3	6.1	1	19.5	1	1.7	86.99
XP_004005441.1	PREDICTED: transmembrane protein 163 [Ovis aries]	46.4	10.1	1	14.3	1	4.1	64.58
XP_004005458.1	PREDICTED: LOW QUALITY PROTEIN: ras-associated and pleckstrin homology domains-containing protein 1 [Ovis aries]	99.8	7.3	1	18.8	1	1.3	97.65
XP_004005521.1	PREDICTED: LOW QUALITY PROTEIN: coiled-coil domain-containing protein 28B [Ovis aries]	19.3	5.1	1	13.3	1	4.1	21.7
XP_004006052.1	PREDICTED: hsc70-interacting protein-like [Ovis aries]	15	4.6	2	16.9	1	7.4	128.59
XP_004006137.1	PREDICTED: bifunctional methylenetetrahydrofolate dehydrogenase/cyclohydrolase, mitochondrial [Ovis aries]	37.7	9.6	1	13.3	1	4.3	123.7
XP_004006219.1	PREDICTED: fumarylacetoacetate hydrolase domain-containing protein 2-like [Ovis aries]	34.6	6.5	1	17.9	1	3.5	100.35
XP_004006232.1	PREDICTED: putative uncharacterized protein encoded by LINC00116-like [Ovis aries]	6.5	11.4	1	13.3	1	17.9	126.43
XP_004006701.1	PREDICTED: vesicular glutamate transporter 3 isoform 2 [Ovis aries]	59	5.9	2	14.2	1	3.9	79.78
XP_004007073.1	PREDICTED: NADH dehydrogenase [ubiquinone] 1 alpha subcomplex subunit 6 [Ovis aries]	15	10.4	1	17.2	1	12.5	15.95
XP_004007089.1	PREDICTED: sorting and assembly machinery component 50 homolog [Ovis aries]	51.9	6.8	1	17.9	1	2.3	66.11
XP_004007492.1	PREDICTED: T-complex protein 1 subunit delta-like [Ovis aries]	34.9	8.6	2	13.8	1	4.9	77.75
XP_004007504.1	PREDICTED: beta-1,4 N-acetylgalactosaminyltransferase 1 [Ovis aries]	58.5	8.6	1	13.3	1	1.5	17.65
XP_004007513.1	PREDICTED: coenzyme Q-binding protein COQ10 homolog A, mitochondrial, partial [Ovis aries]	25.9	9.7	1	13.2	1	3.9	51.89
XP_004008353.1	PREDICTED: LOW QUALITY PROTEIN: DENN domain-containing protein 2A [Ovis aries]	122.3	9	1	13.3	1	1.4	183.87
XP_004008614.1	PREDICTED: NADH dehydrogenase [ubiquinone] 1 alpha subcomplex subunit 7 [Ovis aries]	12.5	10.7	1	18.8	1	11.5	58.95
XP_004008637.1	PREDICTED: protein QIL1 [Ovis aries]	13.3	9.3	1	13.1	1	7.6	146.68
XP_004008785.1	PREDICTED: tripartite motif-containing protein 7 [Ovis aries]	56.2	7.9	1	14.2	1	2.2	42.13
XP_004009016.1	PREDICTED: LOW QUALITY PROTEIN: tigger transposable element-derived protein 6 [Ovis aries]	59.3	6.7	1	14.2	1	1.5	74.65
XP_004009400.1	PREDICTED: dipeptidyl peptidase 9 [Ovis aries]	111.6	6.7	1	18.8	1	0.8	43.1
XP_004010090.1	PREDICTED: serine/threonine-protein phosphatase 2B catalytic subunit alpha isoform [Ovis aries]	58.4	5.6	2	18	1	2.3	7.33
XP_004010287.1	PREDICTED: 3-hydroxyacyl-CoA dehydratase 3 [Ovis aries]	43.8	9.3	1	13.3	1	3.3	142.29
XP_004010634.1	PREDICTED: peptidyl-prolyl cis-trans isomerase FKBP3-like [Ovis aries]	25.1	9.7	3	13.3	1	4.9	135.07
XP_004010731.1	PREDICTED: proteasome subunit alpha type-3 isoform 2 [Ovis aries]	27.6	5.2	2	17.9	1	4.8	106.91
XP_004011078.1	PREDICTED: dual oxidase 1 [Ovis aries]	159.5	8.5	1	13.8	1	1.3	143.49
XP_004011213.1	PREDICTED: DNA helicase MCM9 isoform 1 [Ovis aries]	126.5	6.4	1	13.3	1	1.2	48.22
XP_004012397.1	PREDICTED: tripeptidyl-peptidase 2 [Ovis aries]	135.8	6.3	1	19.7	1	0.9	112.41
XP_004012508.1	PREDICTED: protein unc-45 homolog B [Ovis aries]	103.4	7.9	1	17.9	1	1.5	56.54
XP_004012644.1	PREDICTED: zinc finger protein 3 homolog [Ovis aries]	58.1	7.6	1	15.7	1	1.6	22.43
XP_004012658.1	PREDICTED: proteasome subunit beta type-6 [Ovis aries]	25.6	4.8	1	19.5	1	4.2	158.42
XP_004013720.1	PREDICTED: dermatopontin [Ovis aries]	24	4.8	1	18.8	1	5.5	74.62
XP_004014178.1	PREDICTED: LOW QUALITY PROTEIN: immunoglobulin-like and fibronectin type III domain-containing protein 1 [Ovis aries]	174.3	6.8	1	13.3	1	0.6	7.23
XP_004015541.1	PREDICTED: glycine cleavage system H protein, mitochondrial [Ovis aries]	18.2	4.7	1	19.2	1	6.6	144.69
XP_004015715.1	PREDICTED: LOW QUALITY PROTEIN: 26S proteasome non-ATPase regulatory subunit 8 [Ovis aries]	38.6	9	1	17.6	1	2.9	12.42
XP_004015743.1	PREDICTED: flavin reductase (NADPH) [Ovis aries]	18.8	6.3	1	14.2	1	8.6	75.5
XP_004015751.1	PREDICTED: LOW QUALITY PROTEIN: multiple epidermal growth factor-like domains protein 8 [Ovis aries]	285.3	6.5	1	16.6	1	0.4	134.9
XP_004016601.1	PREDICTED: heat shock protein beta-2 [Ovis aries]	20.8	5.4	1	13.8	1	5.8	144.15
XP_004016769.1	PREDICTED: LOW QUALITY PROTEIN: olfactory guanylyl cyclase GC-D-like [Ovis aries]	134.9	6.2	1	13.3	1	0.5	88.96
XP_004017160.1	PREDICTED: synaptopodin 2-like protein-like [Ovis aries]	46.5	9.9	1	13.8	1	4.6	96.98
XP_004017231.1	PREDICTED: fibrinogen gamma-B chain-like [Ovis aries]	49.2	5.7	1	14.9	1	2.8	15.02
XP_004017235.1	PREDICTED: fibrinogen beta chain isoform 3 [Ovis aries]	49.9	7.5	3	18.8	1	2.1	89.06
XP_004017860.1	PREDICTED: isocitrate dehydrogenase [NAD] subunit alpha, mitochondrial isoform 1 [Ovis aries]	34.6	6.1	1	14.2	1	3.5	59.46
XP_004017868.1	PREDICTED: proteasome subunit alpha type-4 isoform 1 [Ovis aries]	29.5	8.7	1	14.2	1	3.8	153.46
XP_004018000.1	PREDICTED: fibulin-5 [Ovis aries]	50.1	4.6	1	17	1	2.5	11.41
XP_004018494.1	PREDICTED: semaphorin-3F [Ovis aries]	89.1	8.5	1	13.3	1	2	113.67
XP_004018974.1	PREDICTED: LOW QUALITY PROTEIN: helicase SKI2W [Ovis aries]	137.5	6	1	13.8	1	1	47.64
XP_004019172.1	PREDICTED: GMP reductase 1 [Ovis aries]	37.5	7	1	19.3	1	3.5	36.45
XP_004019243.1	PREDICTED: ras-related protein Rab-44 [Ovis aries]	106.4	4.9	1	16	1	1.2	117.82
XP_004019762.1	PREDICTED: LOW QUALITY PROTEIN: protein phosphatase Slingshot homolog 3 [Ovis aries]	70.9	5.3	1	13.3	1	1.9	59.59
XP_004020185.1	PREDICTED: UPF0668 protein C10orf76 homolog [Ovis aries]	78.6	6.1	1	13.3	1	2.8	47.87
XP_004020339.1	PREDICTED: cytochrome P450 26C1-like [Ovis aries]	66.7	9.6	1	14.2	1	1.3	15.4
XP_004020341.1	PREDICTED: retinol-binding protein 4 [Ovis aries]	36.3	10	1	20	1	3.4	46.94
XP_004020656.1	PREDICTED: molybdenum cofactor sulfurase [Ovis aries]	93.7	6.4	1	17.3	1	1.1	87.01
XP_004020690.1	PREDICTED: vesicle-associated membrane protein-associated protein A [Ovis aries]	30.6	9.1	1	13.3	1	4.3	52.2
XP_004020790.1	PREDICTED: LOW QUALITY PROTEIN: adenylate cyclase type 9 [Ovis aries]	150.7	7.5	1	13.3	1	0.5	14.69
XP_004021011.1	PREDICTED: general transcription factor II-I repeat domain-containing protein 1 isoform 2 [Ovis aries]	104.3	6.3	3	14.2	1	1	212.59
XP_004021312.1	PREDICTED: probable E3 ubiquitin-protein ligase DTX2 [Ovis aries]	59.2	9.2	1	18.9	1	1.8	132.32
XP_004022642.1	PREDICTED: LOW QUALITY PROTEIN: inter-alpha-trypsin inhibitor heavy chain H6 [Ovis aries]	120	9	1	13.3	1	1.3	84.78
XP_004022649.1	PREDICTED: ubiquitin carboxyl-terminal hydrolase 22-A-like, partial [Ovis aries]	63.1	7.8	2	18.8	1	1.4	43.87
XP_004023234.1	PREDICTED: LOW QUALITY PROTEIN: arylsulfatase G-like [Ovis aries]	54.8	9.2	1	13.3	1	1.8	51.46
XP_004023498.1	PREDICTED: LOW QUALITY PROTEIN: gap junction alpha-3 protein-like [Ovis aries]	35.7	7	2	18.3	1	2.5	117.21
660905B	hemoglobin Bbeta	14.8	4.9	1	75.4	2	15.8	83.51
XP_004019109.1	PREDICTED: histone H2A type 1-like [Ovis aries]	13.6	11.2	9	132.7	3	31	58.87
99900000.104	Histone 1 family member partial (tentative) cs39 [Ovis aries]	15.9	11.2	2	30.4	1	7	99.03		1
1.999e+09	similar to O-acetyl-ADP-ribose deacetylase MACROD1, partial [Ovis aries: Oar v3]	26.3	8.6	1	55.3	1	4.1	85.75		1
1.99902e+09	similar to Obscurin isoform IC, partial [Ovis aries: Oar v3]	892.2	5.8	2	43	1	0.1	89.82		1
681075A	hemoglobin beta	15.6	12.4	1	26.8	1	8.5	115.43	1
AAD41477.1	ceruloplasmin [Ovis aries]	119.1	5.4	1	105.4	1	1	67.73	1
AAN77358.1	immunoglobulin V lambda chain 5.1.18 [Ovis aries]	11	6.9	1	36.3	1	16	50.56	1
ABB46363.1	ribosomal protein S15a [Ovis aries]	9.2	11.2	4	20.6	1	9.9	53.57		1
ABC94470.1	uterine myometrial annexin 2 [Ovis aries]	38.6	7.6	1	42.7	1	3.2	47.04	1	1
ACJ53940.1	SLC25A3 [Ovis aries]	40	10	1	55.9	1	3.3	27.08		1
ACM43308.1	mitochondrial ATP synthase O subunit [Ovis aries]	23.4	10.5	1	46.2	1	6.6	107.22		1
ADQ28100.1	myozenin 3 [Ovis aries]	27	9.3	1	154.2	1	6.6	37.82		1
AFW98884.1	gelsolin isoform b, partial [Ovis aries]	10.7	9.5	2	43	1	13	85.81		1
AGH70289.1	peroxiredoxin 6 [Ovis aries]	25.1	6	1	26.5	1	4.9	55.53	1
AGL76768.1	beta-casein, partial [Ovis aries]	5	9.7	1	88.3	1	35.6	60.49	1
CAC81315.1	carnitine palmitoyltransferase I [Ovis aries]	88.3	9.6	1	43.2	1	1.8	91.97		1
P50751.2	RecName: Full=Troponin T, cardiac muscle; Short=TnTc; AltName: Full=Cardiac muscle troponin T; Short=cTnT	33.7	5.2	1	42.5	1	2.8	93.5		1
P81184.2	RecName: Full=Galectin-1; Short=Gal-1; AltName: Full=14 kDa lectin; AltName: Full=Beta-galactoside-binding lectin L-14-I; AltName: Full=Galaptin; AltName: Full=Lactose-binding lectin 1; AltName: Full=Lectin galactoside-binding soluble 1; AltName: Full=OPG-1; AltName: Full=S-Lac lectin 1	14.7	5.2	1	34.5	1	7.4	85.38	1
S10808	protein kinase C inhibitor KCIP-1 isoform e - sheep (fragment)	1.9	4	1	27.1	1	62.5	201.44		1
XP_004001840.1	PREDICTED: proteasome subunit beta type-2 isoform 2 [Ovis aries]	20.3	7	2	27.1	1	6.2	129.33	1
XP_004001868.1	PREDICTED: four and a half LIM domains protein 3 isoform 1 [Ovis aries]	32.4	5.7	2	36.5	1	3.4	46.9		1
XP_004002329.1	PREDICTED: proteasome subunit alpha type-5 isoform 1 [Ovis aries]	26.4	4.6	1	22.9	1	5	40.24	1
XP_004002557.1	PREDICTED: protein S100-A11 [Ovis aries]	11.3	6.7	1	99.9	1	10.7	87.48	1
XP_004002770.1	PREDICTED: microsomal glutathione S-transferase 3 isoform 1 [Ovis aries]	16.8	10.2	1	50.4	1	8.6	31.49		1
XP_004003179.1	PREDICTED: NADH dehydrogenase [ubiquinone] 1 beta subcomplex subunit 5, mitochondrial isoform 2 [Ovis aries]	15.6	8	2	55.9	1	8	101.81		1
XP_004003401.1	PREDICTED: SH3 domain-binding glutamic acid-rich protein [Ovis aries]	22.4	4	1	153.6	1	6.3	96.4	1	1
XP_004003441.1	PREDICTED: protein S100-B [Ovis aries]	10.7	4.4	1	30.4	1	16.3	69.54	1
XP_004003912.1	PREDICTED: profilin-2 [Ovis aries]	11.9	8.6	1	125.3	1	13	38.75	1
XP_004003914.1	PREDICTED: glycogenin-1 [Ovis aries]	40.3	5.3	1	153.6	1	4.5	29.53	1
XP_004003973.1	PREDICTED: small ubiquitin-related modifier 3 [Ovis aries]	11.6	5.5	2	97	1	11.7	88.66	1
XP_004004098.1	PREDICTED: muscle-related coiled-coil protein [Ovis aries]	41.3	8.8	1	55.9	1	3.6	26.38		1
XP_004004386.1	PREDICTED: phosphoglucomutase-like protein 5 [Ovis aries]	62.1	6.9	1	27.1	1	2.6	44.42		1
XP_004004476.1	PREDICTED: cytoplasmic aconitate hydratase isoform 1 [Ovis aries]	98.1	8.8	2	44.1	1	1.6	132.38	1
XP_004004771.1	PREDICTED: low-density lipoprotein receptor-related protein 1B [Ovis aries]	518.2	5.1	1	27.5	1	0.2	69.14		1
XP_004005144.1	PREDICTED: SH3 domain-binding glutamic acid-rich-like protein 3 [Ovis aries]	10.4	4.7	1	55.9	1	10.8	70.64		1
XP_004005219.1	PREDICTED: F-actin-capping protein subunit beta [Ovis aries]	33.6	5.8	1	27	1	4.7	11.8		1
XP_004005853.1	PREDICTED: prenylcysteine oxidase-like [Ovis aries]	56.8	6	1	55.9	1	2.8	64.21		1
XP_004006518.1	PREDICTED: T-complex protein 1 subunit beta [Ovis aries]	57.5	6.1	1	24.8	1	2.8	57.56		1
XP_004006538.1	PREDICTED: cullin-associated NEDD8-dissociated protein 1 isoform 2 [Ovis aries]	123.8	5.6	2	39.6	1	1.1	130.63	1
XP_004006768.1	PREDICTED: thioredoxin, mitochondrial [Ovis aries]	18.4	9.4	1	67.7	1	8.4	30.45	1
XP_004006843.1	PREDICTED: glycogen [starch] synthase, liver [Ovis aries]	80.8	6.9	1	111	1	1.6	74.02	1	1
XP_004008281.1	PREDICTED: synaptophysin-like protein 1 [Ovis aries]	30.4	9.4	1	26.1	1	3.9	86.56		1
XP_004008632.1	PREDICTED: NADH dehydrogenase [ubiquinone] 1 alpha subcomplex subunit 11 [Ovis aries]	14.7	9.8	1	55.8	1	7.8	172.71		1
XP_004009022.1	PREDICTED: calcium/calmodulin-dependent protein kinase type II subunit alpha isoform 2 [Ovis aries]	54.1	6.7	2	138.6	1	2.5	3.25		1
XP_004009647.1	PREDICTED: calcium/calmodulin-dependent protein kinase type II subunit delta isoform 1 [Ovis aries]	54.1	6.7	10	145.4	1	2.7	25.93		1
XP_004009983.1	PREDICTED: annexin A3 [Ovis aries]	36	6	3	23	1	2.8	239.17	1
XP_004010385.1	PREDICTED: proteasome subunit beta type-5 [Ovis aries]	28.7	6.6	1	101.3	1	4.9	25.15	1
XP_004010869.1	PREDICTED: GTP-binding nuclear protein Ran-like [Ovis aries]	24.2	8.3	3	21.8	1	4.7	108.21	1
XP_004011746.1	PREDICTED: uncharacterized protein LOC101118195 [Ovis aries]	23.7	9.6	1	55.9	1	5.2	104.75		1
XP_004012261.1	PREDICTED: importin-5 isoform 2 [Ovis aries]	102.5	4.8	3	26.5	1	1.2	168.71	1
XP_004012404.1	PREDICTED: collagen alpha-1(IV) chain [Ovis aries]	173.6	6.4	1	22.6	1	0.9	30.43			1
XP_004012582.1	PREDICTED: glyoxalase domain-containing protein 4 [Ovis aries]	33.1	5.4	1	71.6	1	4.4	37.37	1
XP_004013322.1	PREDICTED: smoothelin-like protein 2-like [Ovis aries]	37.9	9.2	1	55.9	1	3.8	59.44		1
XP_004014822.1	PREDICTED: peptidyl-prolyl cis-trans isomerase FKBP1A [Ovis aries]	16.2	10.2	1	153.6	1	9.6	3.43	1
XP_004014984.1	PREDICTED: cadherin-13 isoform 2 [Ovis aries]	73.7	4.7	2	104.2	1	1.8	43.23	1
XP_004015015.1	PREDICTED: vacuolar protein sorting-associated protein 35 [Ovis aries]	91.8	5.4	1	35.7	1	1.8	45.26		1
XP_004015042.1	PREDICTED: liver carboxylesterase-like isoform 2 [Ovis aries]	62.1	5.6	2	21.1	1	2.5	18.11		1
XP_004015237.1	PREDICTED: cytochrome c oxidase subunit 7A1, mitochondrial-like [Ovis aries]	9	10	1	29.2	1	12.5	75.23		1
XP_004015402.1	PREDICTED: 60S ribosomal protein L18 [Ovis aries]	21.5	12.3	1	24.8	1	6.9	59.65		1
XP_004015411.1	PREDICTED: trans-1,2-dihydrobenzene-1,2-diol dehydrogenase [Ovis aries]	36.5	7.9	1	115.4	1	3.6	65.44	1
XP_004015719.1	PREDICTED: LOW QUALITY PROTEIN: ryanodine receptor 1 [Ovis aries]	542.9	5.2	1	55.9	1	0.2	100.18		1
XP_004015735.1	PREDICTED: 40S ribosomal protein S16 [Ovis aries]	17.2	10	1	27.1	1	6.4	156.17		1
XP_004016454.1	PREDICTED: pyruvate dehydrogenase protein X component-like isoform 2 [Ovis aries]	29.8	5.7	2	55.9	1	3.3	39.63		1
XP_004017134.1	PREDICTED: carboxymethylenebutenolidase homolog isoform 1 [Ovis aries]	28	6.3	1	26.5	1	4.1	127.12	1
XP_004017580.1	PREDICTED: membrane-associated progesterone receptor component 2-like, partial [Ovis aries]	17.6	5.3	1	55.9	1	9	36.68		1
XP_004017876.1	PREDICTED: electron transfer flavoprotein subunit alpha, mitochondrial isoform 2 [Ovis aries]	29.9	8.9	2	112.2	1	4.6	43.61	1
XP_004018002.1	PREDICTED: NADH dehydrogenase [ubiquinone] 1 beta subcomplex subunit 1 [Ovis aries]	7	9.5	2	53.2	1	13.8	22.48		1
XP_004018251.1	PREDICTED: glycerol-3-phosphate dehydrogenase 1-like protein [Ovis aries]	38.2	6.1	1	43.4	1	3.7	97.29	1
XP_004018356.1	PREDICTED: inositol 1,4,5-trisphosphate receptor type 1 isoform 2 [Ovis aries]	306.6	5.9	6	26.7	1	0.3	20.94		1
XP_004018737.1	PREDICTED: LOW QUALITY PROTEIN: cullin-associated NEDD8-dissociated protein 2 [Ovis aries]	94.9	5.4	1	55.9	1	1.4	49.06		1
XP_004018805.1	PREDICTED: protein CutA [Ovis aries]	16.5	4.8	1	40.3	1	9.1	46.03	1
XP_004018849.1	PREDICTED: probable C->U-editing enzyme APOBEC-2 [Ovis aries]	25.8	4.7	1	137.9	1	5.4	50.7		1
XP_004019151.1	PREDICTED: acyl-coenzyme A thioesterase 13 [Ovis aries]	16	9.9	1	56.5	1	8.2	77.35		1
XP_004019479.1	PREDICTED: NADH dehydrogenase [ubiquinone] 1 subunit C2 [Ovis aries]	14.2	9.7	1	55.9	1	9.2	79.07		1
XP_004019482.1	PREDICTED: UPF0366 protein C11orf67 homolog [Ovis aries]	13.4	9.1	1	98.9	1	9	67.66	1
XP_004019736.1	PREDICTED: barrier-to-autointegration factor [Ovis aries]	10.1	5.8	1	93.5	1	13.5	93.59	1	1
XP_004019886.1	PREDICTED: transmembrane protein 109 [Ovis aries]	32.6	6.3	1	55.9	1	5	6.32		1
XP_004019908.1	PREDICTED: elongation factor 1-gamma [Ovis aries]	56.1	6.6	2	136.3	1	2.7	5.04	1
XP_004019986.1	PREDICTED: NADH dehydrogenase [ubiquinone] iron-sulfur protein 8, mitochondrial [Ovis aries]	19.9	6.9	1	55.9	1	6.7	62.54		1
XP_004020323.1	PREDICTED: CDGSH iron-sulfur domain-containing protein 1-like [Ovis aries]	16.8	9.2	1	112.3	1	9.8	55.78		1
XP_004020378.1	PREDICTED: glutathione S-transferase omega-1-like [Ovis aries]	32.7	9.6	1	35.1	1	4.5	26.62	1
XP_004020511.1	PREDICTED: proteasome subunit alpha type-7-like [Ovis aries]	27.9	9.1	2	51.1	1	4.4	164.96	1
XP_004020976.1	PREDICTED: cytochrome c oxidase subunit 6A2, mitochondrial-like [Ovis aries]	10.9	11.4	1	55.9	1	11.3	115.44		1
XP_004021170.1	PREDICTED: phosphoglycolate phosphatase, partial [Ovis aries]	25.8	5.2	1	102.6	1	4.9	31.01	1
XP_004021660.1	PREDICTED: nidogen-1 [Ovis aries]	143.6	5.2	1	55.4	1	0.8	98.66	1
XP_004022017.1	PREDICTED: apolipoprotein O [Ovis aries]	22.5	9.1	1	27.1	1	5.6	93.76		1
XP_004022240.1	PREDICTED: LOW QUALITY PROTEIN: phosphorylase b kinase regulatory subunit alpha, skeletal muscle isoform [Ovis aries]	138.6	5.9	1	154.2	1	1.2	46.07		1
XP_004022690.1	PREDICTED: carbonyl reductase family member 4-like [Ovis aries]	23.1	9.5	2	44.1	1	5.6	93.06		1
XP_004022890.1	PREDICTED: myc box-dependent-interacting protein 1-like, partial [Ovis aries]	24.3	8.7	1	39.4	1	6.3	42.22		1
XP_004022902.1	PREDICTED: 14 kDa phosphohistidine phosphatase-like, partial [Ovis aries]	8.1	6.3	1	22.7	1	15.5	97.75	1
XP_004022911.1	PREDICTED: complement C3-like, partial [Ovis aries]	72.7	8.6	1	23.2	1	2.1	113.49	1
XP_004022966.1	PREDICTED: acyl carrier protein, mitochondrial-like, partial [Ovis aries]	11.5	4.3	2	37.1	1	14	112.16	1
XP_004023423.1	PREDICTED: LOW QUALITY PROTEIN: dual specificity protein phosphatase 3 [Ovis aries]	20.6	8.7	1	49.7	1	6.6	89.94	1
1.99901e+09	similar to Serine/threonine-protein kinase SIK3, partial [Ovis aries: Oar v3]	157.8	6.6	1	182.3	2	1.8	107.74	1	1
AAA85435.1	aldehyde dehydrogenase [Ovis aries]	54.8	6.4	1	175.4	2	5.2	59.71	2
AAB35821.1	cytochrome c oxidase subunit VIIa-L, COX VIIa-L {N-terminal} [sheep, livers and hearts, Peptide Partial, 24 aa]	2.8	7.6	5	68.7	2	54.2	80.03		2
AAT38511.1	galectin-1 [Ovis aries]	14.8	4.8	1	173.3	2	22.8	32.58	2	1
AAW79079.1	alpha B crystallin [Ovis aries]	20.1	6.9	1	68.5	2	12.6	143.76		2
ABB46364.1	ribosomal protein S25 [Ovis aries]	13.7	10.6	2	50.8	2	15.2	79.13		2
ACC76776.1	voltage-dependent anion channel 1 [Ovis aries]	30.7	9.2	1	126.7	2	7.8	71.75		2
ACC91310.1	thioltransferase [Ovis aries]	11.8	9.2	1	87.7	2	11.3	87.18	2
ACI46679.1	proteasome subunit alpha type 6 [Ovis aries]	27.4	6.4	1	167.2	2	8.9	114.98	2
ACR46628.1	GDI2 [Ovis aries]	50.4	5.9	1	75.4	2	5.2	112.12	2
ACR56694.1	ubiquitin-conjugating enzyme [Ovis aries]	17.1	6.2	2	135.2	2	7.2	69.83	2
ACV04835.1	mitochondrial superoxide dismutase 2 [Ovis aries]	24.6	9.5	2	248.5	2	12.6	40.87	2
CAA33561.1	alpha-1 antitrypsin [Ovis aries]	46	5.8	6	74.3	2	4.8	140.34	2
CAA33600.1	transthyretin [Ovis aries]	15.8	5.5	1	185.9	2	24.5	35.47	2
CAA34597.1	fetuin [Ovis aries]	38.7	5.1	1	38.4	2	5.8	80.81	2
DAA05710.1	TPA_exp: RTN4w [Ovis aries]	22.3	9.8	3	77.2	2	12.1	103.41		2
XP_004002539.1	PREDICTED: selenium-binding protein 1 [Ovis aries]	52.5	6.3	1	49.9	2	5.5	103.15	2
XP_004002669.1	PREDICTED: NAD(P)H-hydrate epimerase isoform 1 [Ovis aries]	30.4	6.2	1	75.4	2	10.7	50.93	2
XP_004002710.1	PREDICTED: sodium/potassium-transporting ATPase subunit alpha-2 [Ovis aries]	112	5.5	4	97.5	2	2.3	85.75	2
XP_004003003.1	PREDICTED: NADH dehydrogenase [ubiquinone] 1 beta subcomplex subunit 4 [Ovis aries]	15.1	0	1	78.2	2	16.3	70.67		2
XP_004003440.1	PREDICTED: up-regulated during skeletal muscle growth protein 5-like [Ovis aries]	6.4	10.4	1	103.1	2	43.1	83.9		2
XP_004003509.1	PREDICTED: LOW QUALITY PROTEIN: collagen alpha-3(VI) chain [Ovis aries]	347.1	6.5	1	45.3	2	0.7	70.37		2
XP_004005598.1	PREDICTED: protein-arginine deiminase type-2 [Ovis aries]	98.3	6.6	1	78.8	2	2.8	76.68	1	2
XP_004005716.1	PREDICTED: NADH dehydrogenase [ubiquinone] 1 alpha subcomplex subunit 8 [Ovis aries]	20.1	9.5	1	69.4	2	14	80.99		2
XP_004005858.1	PREDICTED: poly(rC)-binding protein 1 [Ovis aries]	37.5	6.8	1	144.9	2	6.7	99.76	2
XP_004005937.1	PREDICTED: mitochondrial inner membrane protein isoform 3 [Ovis aries]	82.9	6.2	3	74.4	2	4.4	32.46		2
XP_004006728.1	PREDICTED: endoplasmin [Ovis aries]	92.4	4.6	1	172.4	2	3.1	74.88	2
XP_004006995.1	PREDICTED: NADH dehydrogenase [ubiquinone] 1 alpha subcomplex subunit 9, mitochondrial [Ovis aries]	42.9	10.1	1	51.2	2	5.5	146.47		2
XP_004008064.1	PREDICTED: alpha-aminoadipic semialdehyde synthase, mitochondrial [Ovis aries]	102.8	6.3	1	43.6	2	2.9	72.71	2
XP_004008126.1	PREDICTED: aldose reductase [Ovis aries]	35.9	5.9	1	43.3	2	5.7	158.55	2
XP_004008517.1	PREDICTED: NADH dehydrogenase [ubiquinone] 1 beta subcomplex subunit 7 [Ovis aries]	16.4	9	1	59.9	2	16.8	67.44		2
XP_004008844.1	PREDICTED: heat shock 70 kDa protein 4 [Ovis aries]	94.4	5	1	180.3	2	2.9	128.46	2
XP_004009023.1	PREDICTED: 40S ribosomal protein S14 isoform 1 [Ovis aries]	16.3	10.9	1	48.4	2	15.9	124.86		2
XP_004009382.1	PREDICTED: complement C3-like [Ovis aries]	93.9	5.8	1	168.3	2	2.8	104.91	2
XP_004009686.1	PREDICTED: hydroxyacyl-coenzyme A dehydrogenase, mitochondrial [Ovis aries]	34.3	9.7	1	158.8	2	6.7	67.22	2
XP_004009948.1	PREDICTED: vitamin D-binding protein [Ovis aries]	53.2	5.3	1	83.8	2	4.6	60.53		2
XP_004010354.1	PREDICTED: NEDD8 [Ovis aries]	9.1	9.1	1	167.9	2	40.7	60.97	2
XP_004010770.1	PREDICTED: ras-related protein Rab-15 [Ovis aries]	24.5	5.5	7	68.6	2	10.4	60.55		2
XP_004011215.1	PREDICTED: cardiac phospholamban [Ovis aries]	6.1	11.3	1	38.1	2	21.2	122.1		2
XP_004011476.1	PREDICTED: L-lactate dehydrogenase A-like 6B-like [Ovis aries]	41.5	9	1	227	2	6.8	96.06	1
XP_004011557.1	PREDICTED: laminin subunit alpha-2 [Ovis aries]	339.4	5.8	1	44.5	2	0.7	106.77	2
XP_004011583.1	PREDICTED: protein-L-isoaspartate(D-aspartate) O-methyltransferase [Ovis aries]	34.1	5.9	1	39.9	2	6.3	163.14	1
XP_004011718.1	PREDICTED: ubiquitin-conjugating enzyme E2 variant 2 [Ovis aries]	16.4	9	3	33.7	2	13.8	74.49	2
XP_004012405.1	PREDICTED: LOW QUALITY PROTEIN: collagen alpha-2(IV) chain [Ovis aries]	175.2	9.4	1	55.8	2	1.4	30.05			2
XP_004012797.1	PREDICTED: nucleoside diphosphate kinase A 1 isoform 1 [Ovis aries]	30.1	9.1	2	53.7	2	8.2	100.31	2
XP_004012895.1	PREDICTED: telethonin [Ovis aries]	19	5.4	1	52.7	2	13.2	73.61		2
XP_004013591.1	PREDICTED: fibromodulin isoform 1 [Ovis aries]	43	5.5	1	185.8	2	8	51.22		2
XP_004013808.1	PREDICTED: 60S ribosomal protein L22 [Ovis aries]	11.2	7.2	1	74.7	2	25.3	79.79		2
XP_004015019.1	PREDICTED: phosphorylase b kinase regulatory subunit beta [Ovis aries]	123.9	6.7	1	83.3	2	1.9	88.77		2
XP_004015435.1	PREDICTED: electron transfer flavoprotein subunit beta [Ovis aries]	27.7	9.3	1	54.6	2	9	141.46	2
XP_004016100.1	PREDICTED: transgelin [Ovis aries]	25.4	9.7	1	95.1	2	5.2	93.91	2
XP_004016495.1	PREDICTED: protein kinase C and casein kinase substrate in neurons protein 3 [Ovis aries]	48.7	5.9	1	32.1	2	5.9	13.36		2
XP_004017056.1	PREDICTED: NAD(P) transhydrogenase, mitochondrial [Ovis aries]	113.5	9.1	1	104.9	2	2.9	80.07		2
XP_004018103.1	PREDICTED: isocitrate dehydrogenase [NADP], mitochondrial, partial [Ovis aries]	48.8	8.6	1	113.9	2	5.5	39.33	1	1
XP_004018190.1	PREDICTED: serpin A3-5-like, partial [Ovis aries]	37.1	5.5	2	176.1	2	7.6	26.3	1
XP_004018406.1	PREDICTED: pyruvate dehydrogenase E1 component subunit beta, mitochondrial isoform 2 [Ovis aries]	37.1	5.5	2	37.1	2	6.5	48.81		1
XP_004018707.1	PREDICTED: cAMP-dependent protein kinase type II-alpha regulatory subunit [Ovis aries]	39	5.1	1	74.7	2	6.9	81.59		2
XP_004019630.1	PREDICTED: DNA damage-binding protein 1 [Ovis aries]	126.8	5	1	28.5	2	1.9	103.28	2
XP_004019689.1	PREDICTED: stress-induced-phosphoprotein 1 isoform 1 [Ovis aries]	62.5	6.1	2	157.3	2	4.2	59.25	2
XP_004019774.1	PREDICTED: NADH dehydrogenase [ubiquinone] flavoprotein 1, mitochondrial isoform 2 [Ovis aries]	49.7	8.6	2	74.7	2	4.4	124.96		2
XP_004020434.1	PREDICTED: enoyl-CoA hydratase, mitochondrial-like [Ovis aries]	32.8	9.4	1	158.4	2	7.2	122.99	2	1
XP_004020686.1	PREDICTED: NADH dehydrogenase [ubiquinone] flavoprotein 2, mitochondrial [Ovis aries]	29.6	7.6	1	125.2	2	8.9	69.81		2
XP_004020988.1	PREDICTED: T-complex protein 1 subunit zeta isoform 3 [Ovis aries]	53.2	7.1	6	160	2	6	79.39		2
XP_004021199.1	PREDICTED: heat shock protein 75 kDa, mitochondrial [Ovis aries]	88.4	6.4	1	177.5	2	1.8	50.6	2
XP_004021287.1	PREDICTED: protein NipSnap homolog 2 [Ovis aries]	35.8	9.3	1	48.1	2	7.5	19.23		2
XP_004021551.1	PREDICTED: voltage-dependent anion-selective channel protein 2 isoform 2 [Ovis aries]	30.4	7.6	2	83.5	2	7.8	90.73		2
XP_004023194.1	PREDICTED: LOW QUALITY PROTEIN: ezrin [Ovis aries]	65.5	6.7	3	110.7	2	3.4	123.55	2
XP_004023699.1	PREDICTED: LOW QUALITY PROTEIN: succinate dehydrogenase [ubiquinone] iron-sulfur subunit, mitochondrial [Ovis aries]	30.1	8.9	1	98.7	2	7.8	101.92		2
XP_004023705.1	PREDICTED: LOW QUALITY PROTEIN: NADH dehydrogenase [ubiquinone] 1 beta subcomplex subunit 10, partial [Ovis aries]	18.1	8.9	1	109.2	2	15.9	87.21		2
AAF00585.1	decorin [Ovis aries]	39.9	9.6	1	125.1	3	9.4	39.29		3
ABB02309.1	macrophage migration inhibitory factor [Ovis aries]	11.1	9.4	2	333.9	3	19.4	70.19	3	2
ABD34657.1	H+ transporting ATP synthase subunit D [Ovis aries]	18.7	5.5	1	69.5	3	17.4	114.41		3
ACM43301.1	13kDa differentiation-associated protein [Ovis aries]	17.1	10.1	1	58.6	3	22.8	113.7		3
ACV04824.1	peroxiredoxin 2 [Ovis aries]	21.8	5.1	1	372.2	3	22.2	76.58	3
AFR90222.1	HSP10 [Ovis aries]	10.9	9.4	2	262.9	3	35.3	91.35	3	1
C30554	Ig heavy chain C region - sheep (fragment)	33.8	6.1	4	134.6	3	17.9	55.74	2	2
CAA81083.1	thioredoxin [Ovis aries]	11.8	4.8	1	332.7	3	21	29.26	3	1
P09670.2	RecName: Full=Superoxide dismutase [Cu-Zn]	15.7	6.2	4	82.8	3	15.1	109.6	3
P62896.2	RecName: Full=Cytochrome c	11.7	10.1	5	268.8	3	24.8	67.67	3	3
XP_004002367.1	PREDICTED: ATP synthase subunit b, mitochondrial [Ovis aries]	28.7	9.8	1	175.9	3	12.5	52.82		3
XP_004002482.1	PREDICTED: histone H2A type 2-B-like [Ovis aries]	14	11.3	9	138.2	3	30	61.99		3
XP_004002575.1	PREDICTED: protein S100-A4 [Ovis aries]	11.8	5.8	1	131.6	3	19.8	78.64	3
XP_004003245.1	PREDICTED: pyruvate dehydrogenase E1 component subunit alpha, somatic form, mitochondrial-like [Ovis aries]	40.2	7.9	3	282.5	3	9.2	69.91	3
XP_004004323.1	PREDICTED: LOW QUALITY PROTEIN: talin-1 [Ovis aries]	269.1	5.8	2	104.8	3	1.5	36.63	3
XP_004004734.1	PREDICTED: glycerol-3-phosphate dehydrogenase, mitochondrial [Ovis aries]	80.7	6.7	2	45.5	3	7.3	56.76		3
XP_004005735.1	PREDICTED: protein disulfide-isomerase A6 isoform 2 [Ovis aries]	47.3	4.8	2	213.4	3	6.7	58.87		3
XP_004008653.1	PREDICTED: elongation factor 2 [Ovis aries]	95.3	6.4	1	142.8	3	3.8	125.76	3
XP_004008917.1	PREDICTED: NADH dehydrogenase [ubiquinone] 1 alpha subcomplex subunit 2 [Ovis aries]	11.1	10.7	1	177.2	3	31.3	132.37		3
XP_004009639.1	PREDICTED: synaptopodin-2 [Ovis aries]	134.9	8.8	1	75.6	3	2.9	28.62		3
XP_004009976.1	PREDICTED: starch-binding domain-containing protein 1 [Ovis aries]	35.8	5.5	1	153.5	3	13.5	63.66	3
XP_004010842.1	PREDICTED: dihydrolipoyllysine-residue succinyltransferase component of 2-oxoglutarate dehydrogenase complex, mitochondrial [Ovis aries]	49	9.1	1	138.2	3	8.6	37.52	1	2
XP_004011645.1	PREDICTED: cytochrome c1, heme protein, mitochondrial-like [Ovis aries]	36.6	9.4	1	83	3	13.1	86.61		3
XP_004012061.1	PREDICTED: cytochrome b-c1 complex subunit 7-like [Ovis aries]	21.4	9.7	1	47.7	3	17.5	76.46		3
XP_004012073.1	PREDICTED: carbonic anhydrase 2 [Ovis aries]	34.2	7.1	2	158.4	3	11.1	78.91	3
XP_004012440.1	PREDICTED: dynein light chain 2, cytoplasmic [Ovis aries]	10.3	7.7	2	195.1	3	38.2	92.34	3
XP_004014039.1	PREDICTED: LOW QUALITY PROTEIN: peptidyl-prolyl cis-trans isomerase A [Ovis aries]	16.9	8.7	8	58.6	3	17.9	151.06	3
XP_004014230.1	PREDICTED: ATP synthase subunit gamma, mitochondrial isoform 2 [Ovis aries]	32.9	9.9	2	151.7	3	11.1	58.37		3
XP_004014555.1	PREDICTED: adenosylhomocysteinase-like [Ovis aries]	47.7	5.8	1	248.3	3	8.1	88.33	3
XP_004015368.1	PREDICTED: LOW QUALITY PROTEIN: reticulon-2 [Ovis aries]	51.1	4.7	1	218.5	3	7.4	63.17		3
XP_004015476.1	PREDICTED: troponin T, slow skeletal muscle isoform 1 [Ovis aries]	23	9.8	1	69.6	3	10.4	50.91		2
XP_004015828.1	PREDICTED: EH domain-containing protein 2 [Ovis aries]	60.6	5.6	1	138.8	3	5.8	100.24		3
XP_004015846.1	PREDICTED: LOW QUALITY PROTEIN: glycogen [starch] synthase, muscle [Ovis aries]	86.3	5.9	1	112.4	3	4.8	109.74	2	3
XP_004016121.1	PREDICTED: ATP synthase subunit g, mitochondrial [Ovis aries]	11.4	10	2	261.1	3	27.2	79.42		3
XP_004018401.1	PREDICTED: cytochrome c oxidase subunit 6C-like [Ovis aries]	8.5	10.5	3	56.2	3	25.7	53.59		3
XP_004018553.1	PREDICTED: myosin light chain 3 [Ovis aries]	21.9	4.8	1	126	3	16.6	50.45		3
XP_004018844.1	PREDICTED: lactoylglutathione lyase [Ovis aries]	20.8	5.1	1	201.3	3	10.3	153.95	3
XP_004019702.1	PREDICTED: peroxiredoxin-5, mitochondrial [Ovis aries]	23.1	9.8	2	162.8	3	8.7	129.18	3
XP_004019771.1	PREDICTED: LOW QUALITY PROTEIN: glutathione S-transferase P [Ovis aries]	22.9	8.3	1	321.7	3	20.7	63.45	3
XP_004020879.1	PREDICTED: cytochrome b-c1 complex subunit 2, mitochondrial-like [Ovis aries]	48.2	9.4	1	102	3	8.6	102.7		3
XP_004021084.1	PREDICTED: pentatricopeptide repeat-containing protein 1, mitochondrial-like isoform 3 [Ovis aries]	5.7	9.7	4	150	3	49	85.62		3
XP_004021855.1	PREDICTED: voltage-dependent anion-selective channel protein 3 isoform 2 [Ovis aries]	30.8	9	2	123.4	3	15.1	75.09		3
XP_004022114.1	PREDICTED: 3-hydroxyacyl-CoA dehydrogenase type-2 isoform 2 [Ovis aries]	26.2	7.7	2	52.2	3	15.5	105.96	3
XP_004022289.1	PREDICTED: FUN14 domain-containing protein 2 [Ovis aries]	20.7	9.7	1	125.1	3	24.1	52.34		3
XP_004022430.1	PREDICTED: apoptosis-inducing factor 1, mitochondrial isoform 2 [Ovis aries]	66.2	9.2	5	225.2	3	6.2	56.86		3
XP_004022870.1	PREDICTED: LOW QUALITY PROTEIN: complement C3, partial [Ovis aries]	72.3	7.7	2	112.8	3	5.9	62.4	2
XP_004023157.1	PREDICTED: serpin A3-1-like, partial [Ovis aries]	23	5	2	231.5	3	19.6	43.91	3
9.99e+07	Lamin A/C (tentative) cs39 [Ovis aries]	65.2	7.1	1	239.1	4	8.2	44.17		4
3HKB	Chain A, Tubulin: Rb3 Stathmin-Like Domain Complex	50.1	4.8	10	260.9	4	12.2	67.06		3
AAY53948.1	cytochrome oxidase subunit II [Ovis aries]	22.3	4.5	5	145.5	4	27.3	64.36		3	1
ABY25854.1	adipocyte fatty acid-binding protein 4 [Ovis aries]	14.7	5.1	4	299.7	4	25.8	78.35	4
ACR55776.1	fumarate hydratase [Ovis aries]	54.6	9.6	1	391.3	4	11.6	53.51	4
ACV04827.1	four and a half LIM domains 1 protein [Ovis aries]	33.6	10.1	1	171.5	4	18.6	46.83		4	1
XP_004001967.1	PREDICTED: peroxiredoxin-1 isoform 1 [Ovis aries]	22.2	9.4	2	125.3	4	21.6	128.93	4	2
XP_004003436.1	PREDICTED: LOW QUALITY PROTEIN: collagen alpha-1(VI) chain-like [Ovis aries]	109.7	5.3	1	182.4	4	4.9	96.55		4
XP_004003722.1	PREDICTED: LOW QUALITY PROTEIN: prelamin-A/C [Ovis aries]	75.9	6.8	1	214	4	7.4	64.51		1
XP_004004358.1	PREDICTED: ATP synthase subunit e, mitochondrial-like [Ovis aries]	8.2	0	3	178.8	4	32.9	47.22		4
XP_004006204.1	PREDICTED: cytochrome c oxidase subunit 5B, mitochondrial-like [Ovis aries]	13.8	10	1	121.5	4	24	14.37		4
XP_004006300.1	PREDICTED: lumican [Ovis aries]	38.8	6	1	156.6	4	14.9	47.27		1	2
XP_004007663.1	PREDICTED: tubulin alpha-8 chain [Ovis aries]	50.1	5.1	1	214.1	4	12.2	66.08		3
XP_004007802.1	PREDICTED: NADH dehydrogenase [ubiquinone] 1 alpha subcomplex subunit 4 [Ovis aries]	9.3	9.9	3	199.5	4	37.8	78.76	4	4
XP_004007905.1	PREDICTED: laminin subunit beta-1 [Ovis aries]	197.2	4.8	1	102.7	4	2.5	116.41	4
XP_004008450.1	PREDICTED: NADH dehydrogenase [ubiquinone] 1 alpha subcomplex subunit 13 [Ovis aries]	16.7	9.6	1	139.4	4	20.8	103.38		4
XP_004008767.1	PREDICTED: PDZ and LIM domain protein 7-like isoform 1 [Ovis aries]	24.4	9.5	1	119.7	4	17.1	82.47	1	4
XP_004008824.1	PREDICTED: ATP synthase subunit delta, mitochondrial [Ovis aries]	17.6	5	1	205.2	4	13.7	41.67	2	3
XP_004009534.1	PREDICTED: NADH dehydrogenase [ubiquinone] iron-sulfur protein 7, mitochondrial [Ovis aries]	25.5	9.9	1	216.8	4	15.3	47.2		4
XP_004009583.1	PREDICTED: profilin-1-like [Ovis aries]	19.9	9.3	1	228.6	4	27.1	50.77	1
XP_004012548.1	PREDICTED: fructose-bisphosphate aldolase C [Ovis aries]	39.3	6.2	1	264.2	4	9.1	33.02	3
XP_004014945.1	PREDICTED: cytochrome b-c1 complex subunit Rieske, mitochondrial-like [Ovis aries]	29.5	9.8	2	191.1	4	20.8	91.51		4
XP_004014999.1	PREDICTED: LOW QUALITY PROTEIN: cytochrome c oxidase subunit 4 isoform 1, mitochondrial-like [Ovis aries]	20.9	9.5	1	145.2	4	18.8	66.99		4
XP_004015692.1	PREDICTED: glyceraldehyde-3-phosphate dehydrogenase, testis-specific [Ovis aries]	41.3	6.5	1	267.8	4	8.1	30.55	1
XP_004017937.1	PREDICTED: cofilin-2 [Ovis aries]	16.9	9.4	2	192.9	4	37.6	56.92	4	2
XP_004018218.1	PREDICTED: adenylosuccinate synthetase isozyme 1 [Ovis aries]	53.4	8.5	2	168.5	4	7.4	98.57	3	3
XP_004018644.1	PREDICTED: LOW QUALITY PROTEIN: kelch repeat and BTB domain-containing protein 5 [Ovis aries]	77.1	5.4	1	206.2	4	6.7	92.17		4
XP_004018946.1	PREDICTED: glutathione S-transferase A1-like isoform 2 [Ovis aries]	25.5	8.7	7	100.2	4	19.4	127.93	4
XP_004019108.1	PREDICTED: histone H2B type 1-K-like [Ovis aries]	13.9	10.8	10	201.6	4	19.8	72.88		3	1
XP_004020277.1	PREDICTED: thioredoxin-dependent peroxide reductase, mitochondrial isoform 2 [Ovis aries]	26.3	6.8	2	229.2	4	19.7	68.06	2	2
XP_004021758.1	PREDICTED: PDZ and LIM domain protein 3 isoform 5 [Ovis aries]	21.9	9.1	5	415	4	24.4	54.76	4	2
1.99901e+09	similar to Immunoglobulin lambda-like polypeptide 1 precursor [Ovis aries: Oar v3]	59.4	6.4	3	323.3	5	9.7	61.9	5	2
AAN75195.1	heart fatty acid binding protein [Ovis aries]	11.9	7.8	2	368.9	5	35.2	51.71	5
AAS72379.1	ubiqitin RPL40 fusion protein [Ovis aries]	14.7	10.7	12	293.6	5	36.7	61.11	5	3
ACC93606.1	SLC25A11 [Ovis aries]	34.2	10.4	3	258.8	5	20.4	57.65		5
XP_004002345.1	PREDICTED: glutathione S-transferase Mu 1-like isoform 2 [Ovis aries]	21.3	8.9	5	329.6	5	22.7	103.36	1
XP_004002347.1	PREDICTED: glutathione S-transferase Mu 5 [Ovis aries]	26.8	7.6	2	123.5	5	16.9	101.04	4
XP_004005402.1	PREDICTED: myc box-dependent-interacting protein 1 [Ovis aries]	43.9	5.1	4	308.3	5	11.8	31.63		5
XP_004005686.1	PREDICTED: 78 kDa glucose-regulated protein [Ovis aries]	72.4	4.9	1	309.6	5	7.9	43.61		2
XP_004005946.1	PREDICTED: SET and MYND domain-containing protein 1 [Ovis aries]	56.3	6.4	1	147.4	5	10.8	38.49		5
XP_004006633.1	PREDICTED: citrate synthase, mitochondrial [Ovis aries]	51.7	8.9	1	180.4	5	10.3	39.76	5
XP_004008714.1	PREDICTED: alpha-aminoadipic semialdehyde dehydrogenase [Ovis aries]	58.6	6.8	1	484.7	5	13.4	67.35	5
XP_004012653.1	PREDICTED: profilin-1 [Ovis aries]	15.2	10.2	1	369.9	5	45.3	34.76	5
XP_004012839.1	PREDICTED: prohibitin [Ovis aries]	29.8	5.5	1	154.5	5	19.9	74.61		5
XP_004013589.1	PREDICTED: myosin-binding protein H [Ovis aries]	53.1	5.9	1	487.3	5	14.7	70.07		5
XP_004013907.1	PREDICTED: laminin subunit gamma-1 [Ovis aries]	177.7	4.9	1	437.8	5	4.2	56.56	4	1
XP_004014187.1	PREDICTED: uncharacterized protein LOC101112151 [Ovis aries]	52.4	9.3	2	157.8	5	7.1	55.35		3	2
XP_004016507.1	PREDICTED: NADH dehydrogenase [ubiquinone] iron-sulfur protein 3, mitochondrial [Ovis aries]	30	7.8	1	354.3	5	20.5	52.16		5
XP_004018903.1	PREDICTED: heat shock protein HSP 90-beta [Ovis aries]	83.2	4.8	1	246.8	5	5.9	60.35	1
XP_004002475.1	PREDICTED: histone H4-like [Ovis aries]	11.4	11.8	3	275.2	6	50.5	98.07		6
XP_004005893.1	PREDICTED: UTP--glucose-1-phosphate uridylyltransferase [Ovis aries]	56.9	8.6	1	283.7	6	15.4	108.12	6
XP_004006640.1	PREDICTED: myosin light polypeptide 6 isoform 3 [Ovis aries]	19.8	4.6	4	310.5	6	8.9	48.98		6
XP_004007903.1	PREDICTED: dihydrolipoyl dehydrogenase, mitochondrial isoform 2 [Ovis aries]	51.8	7.7	3	539	6	18.7	73.65	4	4
XP_004009106.1	PREDICTED: LOW QUALITY PROTEIN: creatine kinase S-type, mitochondrial [Ovis aries]	45.4	8	4	351.1	6	20	44.12	4	5
XP_004009741.1	PREDICTED: PDZ and LIM domain protein 5 isoform 3 [Ovis aries]	23.9	9.9	10	249.7	6	25.2	65.19		6
XP_004013687.1	PREDICTED: LOW QUALITY PROTEIN: chaperone activity of bc1 complex-like, mitochondrial [Ovis aries]	72.1	5.6	1	428.1	6	10.7	78.38		6
XP_004013798.1	PREDICTED: protein DJ-1 [Ovis aries]	20.1	7.7	1	217.5	6	40.2	118.75	6
XP_004014458.1	PREDICTED: elongation factor 1-alpha 2 [Ovis aries]	51.1	8.9	8	226.7	6	16.3	93.73		5
XP_004015238.1	PREDICTED: cytochrome c oxidase subunit 6B1-like [Ovis aries]	10.2	8.8	2	165.6	6	59.3	101.1		6
XP_004017146.1	PREDICTED: succinate dehydrogenase [ubiquinone] flavoprotein subunit, mitochondrial [Ovis aries]	72.6	7.3	1	400.7	6	13.7	80.62	1	6
XP_004018146.1	PREDICTED: cytochrome c oxidase subunit 5A, mitochondrial [Ovis aries]	15.6	5.4	3	378.8	6	32.4	108.61		6
XP_004018411.1	PREDICTED: LOW QUALITY PROTEIN: filamin-B [Ovis aries]	276.3	5.5	2	308.5	6	2.5	49.26		1
1.99901e+09	Unnamed protein product OAR3 [Ovis aries: Oar v3]	145	6.6	2	378.8	7	4.8	33.14		4
AAC37321.1	14-3-3 protein, partial [Ovis aries]	26.3	4.7	11	371.5	7	26.8	46.36		7
ACR56697.1	tubulin alpha 4a [Ovis aries]	49.9	4.8	1	308.7	7	12.3	58.59		7
P68253.1	RecName: Full=14-3-3 protein gamma; AltName: Full=Protein kinase C inhibitor protein 1; Short=KCIP-1	18	4.7	8	273	7	33.5	59.31		6
XP_004005332.1	PREDICTED: transitional endoplasmic reticulum ATPase [Ovis aries]	95.2	5.6	1	350.9	7	10.4	56.7	7
XP_004006641.1	PREDICTED: myosin light chain 6B [Ovis aries]	23.4	5.3	2	322.9	7	28.4	37.77	1	6	2
XP_004008029.1	PREDICTED: 2-oxoglutarate dehydrogenase, mitochondrial isoform 3 [Ovis aries]	99.1	6.7	4	450.8	7	7	81.71	6	2
XP_004015091.1	PREDICTED: aspartate aminotransferase, mitochondrial isoform 1 [Ovis aries]	47.5	9.8	3	591.4	7	21.2	57.96	7	2
XP_004018532.1	PREDICTED: cytochrome b-c1 complex subunit 1, mitochondrial-like [Ovis aries]	52.9	6.1	1	339.2	7	17.4	45.9		7
XP_004020014.1	PREDICTED: troponin I, fast skeletal muscle [Ovis aries]	25.9	10	1	570	7	5.6	49.55	3	7
XP_004021522.1	PREDICTED: myozenin-1 [Ovis aries]	32.5	9.5	1	394.8	7	26.5	69		7	1
1.99901e+09	homologue to Acylphosphatase-2, partial [Ovis aries: Oar v3]	8.4	9.8	1	427.9	8	46.7	79.38	8	1
XP_004004142.1	PREDICTED: fructose-1,6-bisphosphatase isozyme 2 [Ovis aries]	36.7	8.6	3	876.2	8	17.7	44.24	8
XP_004005894.1	PREDICTED: malate dehydrogenase, cytoplasmic isoform 1 [Ovis aries]	36.4	5.9	2	542.2	8	21.3	43.58	8
XP_004006841.1	PREDICTED: L-lactate dehydrogenase B chain isoform 1 [Ovis aries]	36.5	6	3	578.5	8	19.8	52.07	4
XP_004008889.1	PREDICTED: stress-70 protein, mitochondrial [Ovis aries]	73.7	5.9	1	697.4	8	15.9	58.71	5	6
XP_004014914.1	PREDICTED: troponin C, skeletal muscle [Ovis aries]	17.8	4.5	1	621.2	8	31.5	36.7	1	1	1
XP_004017427.1	PREDICTED: phosphatidylethanolamine-binding protein 1 [Ovis aries]	21	7	2	951.3	8	44.4	83.46	8
XP_004021585.1	PREDICTED: LIM domain-binding protein 3 isoform 2 [Ovis aries]	66.2	8.6	4	539.1	8	19.7	76.18	4	7	1
XP_004021743.1	PREDICTED: long-chain-fatty-acid--CoA ligase 1 isoform 2 [Ovis aries]	78.2	8.3	3	504.4	8	10.7	67.5		8
XP_004022186.1	PREDICTED: ubiquitin-like modifier-activating enzyme 1 isoform 1 [Ovis aries]	117.8	5.4	2	585.5	8	9.1	81.94	8
XP_004023021.1	PREDICTED: troponin T, fast skeletal muscle [Ovis aries]	34.5	10.1	2	527.9	8	18.4	45.99		7	2
9.99e+07	Heat shock protein B1 (tentative) cs39 [Ovis aries]	22.3	6.3	2	512.6	9	41.3	62.4	1	9	1
ACC93603.1	SLC25A4 [Ovis aries]	33	10.4	4	402	9	29.5	69.76	2	9	3
XP_004004841.1	PREDICTED: 60 kDa heat shock protein, mitochondrial isoform 1 [Ovis aries]	61	5.6	3	721.7	9	18.3	56.23	9	6
XP_004007203.1	PREDICTED: carnitine O-acetyltransferase [Ovis aries]	70.7	8.6	1	582.5	9	15.2	33.09		9
ABW96307.1	troponin C [Ovis aries]	18.1	3.9	1	825.2	10	50.6	35.46		10
ACJ09174.1	myosin light chain 2 [Ovis aries]	18.9	4.7	2	331.7	10	30.7	49.36		10	1
XP_004016070.1	PREDICTED: dihydrolipoyllysine-residue acetyltransferase component of pyruvate dehydrogenase complex, mitochondrial [Ovis aries]	69.1	8.4	1	620.2	10	14.8	57.56	3	10
XP_004021283.1	PREDICTED: tripartite motif-containing protein 72 [Ovis aries]	42.5	5.8	2	476	10	24.9	93.06		10
ACI62526.1	hydroxyacyl-coenzyme A dehydrogenase/3-ketoacyl-coenzyme A thiolase/enoyl-coenzyme A hydratase (trifunctional protein) alpha subunit [Ovis aries]	83.2	9.8	1	679.8	11	18.9	45.66		11
XP_004006414.1	PREDICTED: glycerol-3-phosphate dehydrogenase [NAD(+)], cytoplasmic isoform 2 [Ovis aries]	37.3	6.8	2	656.8	11	30.9	64.86	11
XP_004008869.1	PREDICTED: myotilin isoform 1 [Ovis aries]	55.6	9.8	2	600.7	11	29.3	28.03		11
XP_004012686.1	PREDICTED: very long-chain specific acyl-CoA dehydrogenase, mitochondrial isoform 2 [Ovis aries]	68.3	9	2	770.7	11	23.4	64.05	3	11
XP_004017458.1	PREDICTED: aldehyde dehydrogenase, mitochondrial isoform 1 [Ovis aries]	56.7	8.6	2	1028.8	11	24.2	67.27	11	3
XP_004018449.1	PREDICTED: troponin C, slow skeletal and cardiac muscles [Ovis aries]	18.4	3.9	1	493.8	11	31.1	47.21		11
AAV87308.1	brain glycogen phosphorylase [Ovis aries]	96.3	6.6	2	447.3	12	13.9	86.87	4
XP_004002342.1	PREDICTED: glutathione S-transferase Mu 1-like isoform 2 [Ovis aries]	25.7	6.9	3	961.8	12	37.6	72.31	12	2
XP_004019033.1	PREDICTED: tubulin beta-5 chain isoform 1 [Ovis aries]	49.6	4.6	4	584.1	12	28.2	46.29		3
XP_004020149.1	PREDICTED: aspartate aminotransferase, cytoplasmic [Ovis aries]	46.4	6.9	1	535.8	12	32.7	80.51	12
CAA49751.1	alpha globin chain [Ovis aries]	15.2	9.4	6	1053.9	13	59.9	53.81	13	5
XP_004004646.1	PREDICTED: calcium-binding mitochondrial carrier protein Aralar1 [Ovis aries]	74.5	9.1	2	1055.1	13	23.3	67.56		13
XP_004004905.1	PREDICTED: NADH-ubiquinone oxidoreductase 75 kDa subunit, mitochondrial isoform 2 [Ovis aries]	75.3	5.7	2	954.3	13	23.3	47.57		13
XP_004011953.1	PREDICTED: LOW QUALITY PROTEIN: plectin [Ovis aries]	514.3	6.1	3	508.4	13	3	116.47	13
XP_004018986.1	PREDICTED: heat shock 70 kDa protein 1-like [Ovis aries]	70.3	5.8	1	964.2	13	16.5	57.23	1
XP_004019421.1	PREDICTED: tubulin beta-2B chain [Ovis aries]	52.9	4.9	9	693.3	13	28.1	38.32		13
XP_004004563.1	PREDICTED: collagen alpha-1(III) chain [Ovis aries]	138.5	6.1	1	358.2	14	6.3	63.7			14
XP_004008503.1	PREDICTED: tropomyosin alpha-1 chain isoform 2 [Ovis aries]	32.7	4.7	2	408.7	14	25.4	49.42		1
XP_004009036.1	PREDICTED: annexin A6 [Ovis aries]	75.8	5.6	1	510	14	23.2	93.1	13	2
XP_004013416.1	PREDICTED: puromycin-sensitive aminopeptidase [Ovis aries]	101.5	5.8	2	814.7	14	17.7	121.34	14
XP_004019517.1	PREDICTED: L-lactate dehydrogenase A chain isoform 1 [Ovis aries]	36.6	8.1	8	985.5	14	32.5	60.63	14	6
XP_004021530.1	PREDICTED: vinculin isoform 2 [Ovis aries]	123.7	5.5	4	982.4	14	13.2	98.25	14
ACR46648.1	AK1 [Ovis aries]	21.6	9.2	2	1347.8	15	55.7	92.12	15	4
XP_004002592.1	PREDICTED: tropomyosin alpha-3 chain isoform 3 [Ovis aries]	32.8	4.5	4	502.3	15	24.6	40.28		5
XP_004007091.1	PREDICTED: tropomyosin alpha-3 chain-like [Ovis aries]	29.1	4.8	1	426.4	15	23.4	40.98		2
XP_004004668.1	PREDICTED: kelch repeat and BTB domain-containing protein 10 [Ovis aries]	68	5	1	659.8	16	28.5	60.17		16
XP_004017408.1	PREDICTED: sarcoplasmic/endoplasmic reticulum calcium ATPase 2 [Ovis aries]	109.7	5.3	1	1018.4	16	11.6	85.98	2
ABP48145.1	vimentin [Ovis aries]	53.7	4.9	6	776.1	17	29	61.73		15
ABI99473.1	heat shock protein alpha [Ovis aries]	84.7	4.8	2	1250.7	18	21.3	69.3	18	3
XP_004002406.1	PREDICTED: AMP deaminase 1 isoform 1 [Ovis aries]	90.2	6.8	3	975.7	18	22.8	34.82		18
XP_004003379.1	PREDICTED: serotransferrin [Ovis aries]	77.3	6.4	7	809	18	24.1	58.22	18
ABC86526.1	beta-A globin chain [Ovis aries]	16	6.6	7	1204.2	19	80.7	63.64	5	1
XP_004011906.1	PREDICTED: carbonic anhydrase 3 [Ovis aries]	29.4	8.7	1	1312.6	19	48.5	45.14	18	8
XP_004021201.1	PREDICTED: sarcalumenin [Ovis aries]	54.4	6.2	1	1118.7	19	34.9	56.64		19
XP_004021309.1	PREDICTED: malate dehydrogenase, mitochondrial [Ovis aries]	42.2	9.3	2	1643.6	19	44	47.89	19	4
XP_004004941.1	PREDICTED: myosin light chain 1/3, skeletal muscle isoform isoform 2 [Ovis aries]	16.7	4.6	1	1271.4	21	67.3	40.49	8	1
XP_004013795.1	PREDICTED: alpha-enolase isoform 2 [Ovis aries]	48.3	6.2	3	1667.1	21	32.3	60.41	4	2
XP_004015281.1	PREDICTED: alpha-actinin-4 [Ovis aries]	101.8	5.4	2	1046.6	21	14.3	36.06		3
ACJ53934.1	phosphoglycerate kinase 1 [Ovis aries]	44.5	9.3	2	1383.6	22	43.2	56.69	22
XP_004002712.1	PREDICTED: calsequestrin-1 [Ovis aries]	45.1	3.9	1	1344.5	22	31.8	37.71		22
XP_004013127.1	PREDICTED: actin, cytoplasmic 2 [Ovis aries]	41.8	5.2	8	1152.7	22	30.1	38.49		1
XP_004020547.1	PREDICTED: myomesin-1 [Ovis aries]	174.2	6	1	1470.2	22	14.8	60.55	17	14
XP_004015200.1	PREDICTED: glucose-6-phosphate isomerase [Ovis aries]	62.9	8	1	2564.2	23	26.9	47.2	23	9
XP_004018985.1	PREDICTED: heat shock 70 kDa protein 1B [Ovis aries]	70.2	5.6	7	1654.9	23	27.6	38.46	14	22
XP_004023350.1	PREDICTED: LOW QUALITY PROTEIN: heat shock cognate 71 kDa protein [Ovis aries]	71.2	5.4	5	1670.9	24	31.5	60.04	21	12
XP_004004940.1	PREDICTED: myosin light chain 1/3, skeletal muscle isoform isoform 1 [Ovis aries]	20.9	5	1	1437.4	25	70.8	40.97		24	5
ADH43296.1	glyceraldehyde-3-phosphate dehydrogenase [Ovis aries]	35.9	9.3	14	1815.5	26	52	55.07	24	9
ABC86525.1	beta globin chain [Ovis aries musimon]	16.1	6.9	2	1587.6	27	76.6	63.39	2	7	1
XP_004007684.1	PREDICTED: aconitate hydratase, mitochondrial [Ovis aries]	84.2	7.3	1	1803.7	27	33.9	39.45	27	3
XP_004004324.1	PREDICTED: tropomyosin beta chain isoform 1 [Ovis aries]	32.8	4.5	4	1367.2	28	49.3	33.63		27	1
XP_004012822.1	PREDICTED: LOW QUALITY PROTEIN: collagen alpha-1(I) chain [Ovis aries]	139.7	6.4	1	883.3	28	16.5	84.35			28
XP_004018238.1	PREDICTED: phosphoglycerate mutase 2 [Ovis aries]	28.7	9.7	2	1472.8	29	47.4	75.3	29	6
CAA32849.1	beta-B globin [Ovis aries]	16.1	6.9	6	1650.6	30	77.9	44.98	30
ACB97628.1	TPM1 [Ovis aries]	32.7	4.5	1	1354.2	31	48.9	48.32	6	17	3
P02190.2	RecName: Full=Myoglobin	17	7	2	2511.9	31	74	16.28	31	8	1
XP_004006455.1	PREDICTED: LOW QUALITY PROTEIN: 6-phosphofructokinase, muscle type [Ovis aries]	93.3	7	5	1969.2	31	31.6	49.58		31
XP_004006713.1	PREDICTED: myosin-binding protein C, slow-type isoform 2 [Ovis aries]	126.3	5.9	5	1682.2	32	26.6	53.46		31
XP_004006130.1	PREDICTED: actin, gamma-enteric smooth muscle isoform 1 [Ovis aries]	41.8	5.2	2	1646.4	33	47.6	38.28	7	2	8
XP_004005001.1	PREDICTED: desmin [Ovis aries]	53.5	5.1	3	2069.8	35	53	37.79		35
XP_004006621.1	PREDICTED: ATP synthase subunit beta, mitochondrial [Ovis aries]	56.2	5	1	2596.2	35	50.4	58.97	29	25
XP_004007775.1	PREDICTED: collagen alpha-2(I) chain [Ovis aries]	128.9	9.3	2	923.1	35	21.8	84.1			35
XP_004015366.1	PREDICTED: creatine kinase M-type [Ovis aries]	43	6.7	2	3020.2	36	42.5	50.41	36	13	3
XP_004020569.1	PREDICTED: ATP synthase subunit alpha, mitochondrial isoform 1 [Ovis aries]	59.7	9.7	2	2548.6	37	43.6	42.28	6	37
CAA34903.1	pre-pro serum albumin [Ovis aries]	69.1	5.8	1	3244.9	39	42	27.52	39	7
XP_004020928.1	PREDICTED: fructose-bisphosphate aldolase A isoform 1 [Ovis aries]	39.4	9.3	3	2980.4	39	48.6	42.48	37	8
XP_004021390.1	PREDICTED: actin, alpha skeletal muscle isoform 1 [Ovis aries]	42	5.1	8	2232.9	39	57.6	29.86		38
XP_004021875.1	PREDICTED: myomesin-2 [Ovis aries]	166.9	5.9	1	2591.5	39	24.9	79.61	30	30
ACM43300.1	fast skeletal myosin light chain 2 [Ovis aries]	19.1	4.7	1	1963.3	40	67.6	51.35	3	34	9
XP_004013356.1	PREDICTED: myosin-13 [Ovis aries]	223.2	5.6	1	2078.4	41	12.4	52.11		4
XP_004015439.1	PREDICTED: myosin-binding protein C, fast-type [Ovis aries]	128	6.6	1	2212.1	41	31.2	39.37	5	41	3
99900000.114	Triosephosphate isomerase 1 (tentative) cs39 [Ovis aries]	26.7	6.5	2	4113.4	43	68.7	69.65	43	11
XP_004002274.1	PREDICTED: glycogen debranching enzyme isoform 1 [Ovis aries]	174	6.3	1	3014.4	44	24.1	63.41	44	5
XP_004020913.1	PREDICTED: sarcoplasmic/endoplasmic reticulum calcium ATPase 1 isoform 2 [Ovis aries]	111.4	5	3	3206.3	47	25.7	49.67	31	42	2
XP_004002090.1	PREDICTED: phosphoglucomutase-1 isoform 1 [Ovis aries]	61.6	6.4	2	3809	49	62.1	57.98	48	13
XP_004012648.1	PREDICTED: beta-enolase [Ovis aries]	47	7.6	3	4766.7	56	48.8	59.39	56	6
XP_004008328.1	PREDICTED: LOW QUALITY PROTEIN: filamin-C, partial [Ovis aries]	275	5.8	1	3378.1	61	26.3	35.88	14	61
XP_004021419.1	PREDICTED: alpha-actinin-2 isoform 1 [Ovis aries]	103.7	5.2	2	3537	72	47.9	56.28	3	54	1
XP_004010331.1	PREDICTED: pyruvate kinase isozymes M1/M2 isoform 4 [Ovis aries]	58	7.2	6	5197.5	73	67.2	58.24	73	14
AAB68800.1	glycogen myophosphorylase [Ovis aries]	97.2	6.7	1	4960.8	77	52.7	85.15	77	16
XP_004012757.1	PREDICTED: LOW QUALITY PROTEIN: myosin-3 [Ovis aries]	222.4	5.7	1	3544.5	79	16.7	50.24		4	1
XP_004019751.1	PREDICTED: LOW QUALITY PROTEIN: alpha-actinin-3 [Ovis aries]	102.6	5.3	1	4818.7	83	49.4	40.45	11	81	6
XP_004010374.1	PREDICTED: myosin-7 [Ovis aries]	223.1	5.6	3	5135.9	91	30.7	37.33		54	1
XP_004004751.1	PREDICTED: nebulin [Ovis aries]	772.7	9.2	3	4879.5	116	18.9	56.9	4	115	1
XP_004012750.1	PREDICTED: LOW QUALITY PROTEIN: myosin-8 [Ovis aries]	221.7	5.7	1	6759.7	135	29.5	50.5		4
XP_004012752.1	PREDICTED: myosin-4 isoform 2 [Ovis aries]	223	5.7	4	8133.3	163	35.9	45.6		12	3
XP_004012756.1	PREDICTED: myosin-2 [Ovis aries]	222.2	5.7	3	11122.9	207	45	48.83		47	2
XP_004012755.1	PREDICTED: myosin-1 [Ovis aries]	222.5	5.5	8	13648.7	255	47.4	77.23	3	252	27
XP_004004591.1	PREDICTED: titin [Ovis aries]	3812.6	5.9	2	19254.2	427	14.2	49.75	16	409	52

## Sheet: Total_Pept
Total peptide identifications
All entries with a name corresponding to trypsin, hornerin, keratin or macroglobulin has been removed from this list
For an individual peptide-spectrum matching, Mascot Percolator score > 13 indicates the PEP is < 0.05; Mascot Percolator score > 20 indicates PEP < 0.01
All peptides in this list have a Mascot Percolator score > 13. The "13.0" score(s) were the results of rounding by Mascot/ProteinScape.
Red fonts - rejected for further analysis
Note: the in-house gi #/accession # start with either 19990, 999 or 9999030
OK	Cmpd.	m/z meas.	Mr calc.	z	Δ m/z [ppm]	RMS90 [ppm]	Rt [min]	Scores	#Cmpds.	Rank	P	Sequence	Modifications	Range	Accession	Protein
true	528	573.3550	1144.6023	2	81.25	298.88	1177.50	18.8	1	1	1	F.CRGLQQLQK.A	Propionamide: 1; Deamidated: 5	145 - 153	ACH92047.1	APOBEC3F2 [Ovis aries]
true	589	825.3920	2473.0843	3	28.23	478.48	1207.60	13	1	1	0	K.LVQDLGFEAAVMEDYTGSDGDLE.L		525 - 547	AAB94620.1	ATP7B [Ovis aries]
true	697	514.8040	1027.6318	2	-37.22	145.81	37.10	13	1	1	0	K.IYLPLSLPL.-		58 - 66	AAD10100.1	ATPase subunit 8 [Ovis aries]
true	364	692.3590	1382.6500	2	38.59	153.07	15.20	18.8	1	1	0	K.NLSTFAVDGGTCK.V	Propionamide: 12	148 - 160	ACR55759.1	chromosome 21 open reading frame 33 [Ovis aries]
true	322	600.8920	1199.6398	2	107.91	103.82	14.20	13.8	1	1	0	R.VAEELALEQAK.K		66 - 76	ACC76774.1	coiled-coil-helix-coiled-coil-helix domain containing 3 [Ovis aries]
true	216	575.8910	1149.6506	2	101.44	251.58	656.20	19.5	3	1	0	K.VVAGVADALAHK.Y		120 - 131	660905B	hemoglobin Bbeta
true	753	758.9140	1515.8185	2	-3.30	199.67	23.50	19.5	1	1	0	R.IFLTEQPLEGLEK.L		90 - 102	1.99901e+09	homologue to Dystrophin, partial [Ovis aries: Oar v3]
true	138	712.8640	1423.6725	2	28.69	138.75	10.00	17.9	1	1	1	R.VSITCSGSSRNVGS.G	Propionamide: 5	29 - 42	AAN77339.1	immunoglobulin V lambda chain 5.3.8 [Ovis aries]
true	534	582.5790	1744.8032	3	-50.35	129.05	23.50	13.3	1	1	0	R.VAHYSYQWYLMER.D		32 - 44	ACJ35246.1	NADH dehydrogenase 1 alpha subcomplex, partial [Ovis aries]
true	13	393.2350	784.4807	2	-32.09	652.87	379.10	15.7	1	1	0	G.VIGGSKPK.V		81 - 88	CBI70347.1	paired box 2 [Ovis aries]
true	155	420.9420	1259.6245	3	142.27	995.60	511.00	13.3	1	1	0	R.LESQGSPETLIS.L		140 - 151	XP_004010287.1	PREDICTED: 3-hydroxyacyl-CoA dehydratase 3 [Ovis aries]
true	683	639.8980	1277.7166	2	50.69	141.94	1561.90	19.7	1	1	0	R.FLNTLTLGMIR.Q		56 - 66	XP_004004547.1	PREDICTED: 3-hydroxyisobutyryl-CoA hydrolase, mitochondrial [Ovis aries]
true	445	488.3240	974.5437	2	91.91	360.67	17.40	13.3	1	1	0	K.YDGIILPGK.-		170 - 178	XP_004005178.1	PREDICTED: 60S ribosomal protein L11 [Ovis aries]
true	491	497.8570	993.5971	2	102.77	317.11	1056.60	14.2	1	1	0	R.VTVPNVPIR.F		118 - 126	XP_004003102.1	PREDICTED: adiponectin [Ovis aries]
true	45	393.7340	785.4396	2	17.65	947.49	426.40	13.3	1	1	0	L.DLVGGAVR.E		376 - 383	XP_004007504.1	PREDICTED: beta-1,4 N-acetylgalactosaminyltransferase 1 [Ovis aries]
true	461	547.3450	1638.8101	3	123.68	831.49	1295.70	13.3	1	1	0	K.LNNDNNVDGLLVQLP.L	Deamidated: 6, 13	120 - 134	XP_004006137.1	PREDICTED: bifunctional methylenetetrahydrofolate dehydrogenase/cyclohydrolase, mitochondrial [Ovis aries]
true	603	560.6290	1678.7991	3	39.27	205.54	18.80	13.3	1	1	0	K.AFEEAAEHFQPYIK.F		191 - 204	XP_004002421.1	PREDICTED: calsequestrin-2 isoform 2 [Ovis aries]
true	425	422.8310	843.5178	2	153.31	354.15	933.40	19.3	1	1	0	K.IGVTVLSR.I		199 - 206	XP_004003447.1	PREDICTED: carbonyl reductase [NADPH] 1-like [Ovis aries]
true	427	734.4170	1466.7841	2	24.04	299.75	937.70	18.9	1	1	0	R.AAVQQLQADGLSPR.F	Methyl: 9	45 - 58	XP_004003449.1	PREDICTED: carbonyl reductase [NADPH] 3 [Ovis aries]
true	1037	804.8510	1607.8018	2	-71.02	154.09	28.00	13.3	1	1	0	K.GISMPELFLDPAYR.Q		567 - 580	XP_004002040.1	PREDICTED: carnitine O-palmitoyltransferase 2, mitochondrial [Ovis aries]
true	273	487.2840	972.5029	2	51.89	135.15	13.20	13.2	1	1	0	K.FGPETAVPR.E		214 - 222	XP_004007513.1	PREDICTED: coenzyme Q-binding protein COQ10 homolog A, mitochondrial, partial [Ovis aries]
true	1	416.2260	830.4246	2	15.40	89.80	7.60	14.2	1	1	0	R.VSGAENVR.T		190 - 197	XP_004020339.1	PREDICTED: cytochrome P450 26C1-like [Ovis aries]
true	232	570.3480	1138.5619	2	104.84	196.89	12.40	18.8	2	1	0	R.GATTTFSAVER.D		170 - 180	XP_004013720.1	PREDICTED: dermatopontin [Ovis aries]
true	67	454.7120	907.4399	2	-33.54	391.72	12.10	18.8	5	1	0	V.FSAGEELR.L		342 - 349	XP_004009400.1	PREDICTED: dipeptidyl peptidase 9 [Ovis aries]
true	558	709.8890	1417.6950	2	48.22	241.29	1076.70	13.3	1	1	0	P.HHESGESLGAPVAK.L		905 - 918	XP_004011213.1	PREDICTED: DNA helicase MCM9 isoform 1 [Ovis aries]
true	658	662.1240	1983.0652	3	143.47	499.06	1288.40	13.8	1	1	0	H.IGCLAVFYAIAGGLFLER.A	Propionamide: 3	887 - 904	XP_004011078.1	PREDICTED: dual oxidase 1 [Ovis aries]
true	172	552.7870	1103.5247	2	31.39	462.84	544.40	13.3	1	1	0	T.AEIDLSDWR.N		1,453 - 1,461	XP_004004832.1	PREDICTED: E3 ubiquitin-protein ligase HECW2 [Ovis aries]
true	600	557.9460	1113.6758	2	180.74	258.76	22.10	19.5	2	1	0	R.VLITTDLLAR.G		326 - 335	XP_004003105.1	PREDICTED: eukaryotic initiation factor 4A-II [Ovis aries]
true	580	599.3540	1196.6877	2	4.78	213.60	1235.40	18.8	1	1	0	R.LLLNNDNLLR.E		38 - 47	XP_004002380.1	PREDICTED: F-actin-capping protein subunit alpha-1 [Ovis aries]
true	427	515.8210	1029.5356	2	89.05	183.95	14.60	18.8	1	1	0	K.GGWTVIQNR.Q		217 - 225	XP_004017235.1	PREDICTED: fibrinogen beta chain isoform 3 [Ovis aries]
true	455	749.3590	1496.7260	2	-15.02	242.24	15.20	14.9	1	1	0	R.FLQEIYNSNNQK.I		133 - 144	XP_004017231.1	PREDICTED: fibrinogen gamma-B chain-like [Ovis aries]
true	1125	681.8500	1361.7020	2	-12.12	67.57	38.50	17	2	1	0	R.YPGAYYIFQIK.S		374 - 384	XP_004018000.1	PREDICTED: fibulin-5 [Ovis aries]
true	670	756.9980	1511.8671	2	75.50	152.25	25.40	14.2	1	1	0	K.TVAGQDAVIVLLGTR.N		32 - 46	XP_004015743.1	PREDICTED: flavin reductase (NADPH) [Ovis aries]
true	701	603.9510	1205.7496	2	114.13	347.97	1393.90	17.9	2	1	0	R.ALVTQLPVLPR.S		83 - 93	XP_004006219.1	PREDICTED: fumarylacetoacetate hydrolase domain-containing protein 2-like [Ovis aries]
true	267	508.3770	1014.5233	2	212.55	211.43	13.50	14.2	1	1	0	G.DPLVDESLK.R		661 - 669	XP_004021011.1	PREDICTED: general transcription factor II-I repeat domain-containing protein 1 isoform 2 [Ovis aries]
true	227	563.4190	1124.6190	2	181.46	274.67	11.80	19.2	2	1	0	K.ALAENPGLVNK.S		120 - 130	XP_004015541.1	PREDICTED: glycine cleavage system H protein, mitochondrial [Ovis aries]
true	527	664.8900	1327.7170	2	36.45	183.10	1291.80	19.3	1	1	0	K.MSNILEAVPQVK.F		113 - 124	XP_004019172.1	PREDICTED: GMP reductase 1 [Ovis aries]
true	452	608.9180	1215.6459	2	144.13	146.19	18.00	13.8	1	1	0	R.TVDNLLEVSAR.H		99 - 109	XP_004016601.1	PREDICTED: heat shock protein beta-2 [Ovis aries]
true	471	636.8870	1271.6721	2	68.55	169.23	17.10	13.3	1	1	1	R.NDEELNKLLGK.V		86 - 96	XP_004019109.1	PREDICTED: histone H2A type 1-like [Ovis aries]
true	636	553.8870	1105.6019	2	142.20	181.50	22.90	16.9	2	1	0	K.AIDLFTDAIK.L		108 - 117	XP_004006052.1	PREDICTED: hsc70-interacting protein-like [Ovis aries]
true	125	521.3190	1040.5615	2	59.45	178.54	579.00	14.2	1	1	0	R.NVTAIQGPGGK.W		17 - 27	XP_004017860.1	PREDICTED: isocitrate dehydrogenase [NAD] subunit alpha, mitochondrial isoform 1 [Ovis aries]
true	591	585.8530	1169.7060	2	-12.42	348.08	1253.00	17.6	1	1	0	K.LVLLELNFLP.T		111 - 120	XP_004015715.1	PREDICTED: LOW QUALITY PROTEIN: 26S proteasome non-ATPase regulatory subunit 8 [Ovis aries]
true	15	435.2100	868.3927	2	14.69	697.90	3.50	13.3	1	1	0	Q.VSEESYR.V		1,209 - 1,215	XP_004020790.1	PREDICTED: LOW QUALITY PROTEIN: adenylate cyclase type 9 [Ovis aries]
true	554	566.8640	1131.6189	2	83.38	151.20	20.80	19.5	2	1	1	R.AAFKLGSPWR.X		85 - 94	XP_004005323.1	PREDICTED: LOW QUALITY PROTEIN: aldehyde dehydrogenase X, mitochondrial [Ovis aries]
true	301	494.7820	987.4985	2	51.46	368.86	21.10	13.3	1	1	0	G.EDGALQTVR.L		450 - 458	XP_004023234.1	PREDICTED: LOW QUALITY PROTEIN: arylsulfatase G-like [Ovis aries]
true	159	415.7330	829.4334	2	21.70	796.92	537.40	13.3	1	1	0	R.LHFSLDV.C		104 - 110	XP_004005521.1	PREDICTED: LOW QUALITY PROTEIN: coiled-coil domain-containing protein 28B [Ovis aries]
true	414	526.4170	1575.9389	3	183.83	766.71	16.10	13.3	1	1	0	R.NLPPLPSLPPPPLPK.P		372 - 386	XP_004008353.1	PREDICTED: LOW QUALITY PROTEIN: DENN domain-containing protein 2A [Ovis aries]
true	289	407.8280	813.5072	2	164.54	222.49	13.40	18.3	2	1	1	R.IAGALLRT.Y		136 - 143	XP_004023498.1	PREDICTED: LOW QUALITY PROTEIN: gap junction alpha-3 protein-like [Ovis aries]
true	705	600.3770	1198.6822	2	47.64	124.38	23.20	13.8	1	1	0	R.GLGVHHSGILPI.L		630 - 641	XP_004018974.1	PREDICTED: LOW QUALITY PROTEIN: helicase SKI2W [Ovis aries]
true	292	537.3050	1072.5877	2	7.23	155.60	11.40	13.3	1	1	0	R.LVITQADGTR.A		951 - 960	XP_004014178.1	PREDICTED: LOW QUALITY PROTEIN: immunoglobulin-like and fibronectin type III domain-containing protein 1 [Ovis aries]
true	307	514.9910	1541.8202	3	84.78	445.64	989.90	13.3	1	1	0	L.LADVHLDYLGGLTR.A		386 - 399	XP_004022642.1	PREDICTED: LOW QUALITY PROTEIN: inter-alpha-trypsin inhibitor heavy chain H6 [Ovis aries]
true	29	390.2190	778.4225	2	1.21	1365.72	9.50	13.3	1	1	0	S.DFGLLSK.L		343 - 349	XP_004003226.1	PREDICTED: LOW QUALITY PROTEIN: leucine-rich repeat and IQ domain-containing protein 4 [Ovis aries]
true	25	396.5730	1186.5367	3	134.88	521.18	393.30	16.6	1	1	0	R.GSFEDVGSHRP.P		1,658 - 1,668	XP_004015751.1	PREDICTED: LOW QUALITY PROTEIN: multiple epidermal growth factor-like domains protein 8 [Ovis aries]
true	212	352.7230	703.3687	2	88.95	223.35	11.50	13.3	1	1	0	Q.VAMDLR.T		315 - 320	XP_004016769.1	PREDICTED: LOW QUALITY PROTEIN: olfactory guanylyl cyclase GC-D-like [Ovis aries]
true	564	737.3960	1472.6896	2	59.58	228.97	1190.50	13.3	1	1	0	S.EWNAANLEELQR.N	Deamidated: 3	338 - 349	XP_004019762.1	PREDICTED: LOW QUALITY PROTEIN: protein phosphatase Slingshot homolog 3 [Ovis aries]
true	63	624.2140	1246.5354	2	-97.65	90.87	10.60	18.8	1	1	0	K.DSAVEFPSPPSD.S		716 - 727	XP_004005458.1	PREDICTED: LOW QUALITY PROTEIN: ras-associated and pleckstrin homology domains-containing protein 1 [Ovis aries]
true	606	479.3460	956.6059	2	74.64	268.13	1419.30	14.2	1	1	0	T.FILLPINK.C		281 - 288	XP_004009016.1	PREDICTED: LOW QUALITY PROTEIN: tigger transposable element-derived protein 6 [Ovis aries]
true	109	762.1060	2283.2739	3	9.72	274.12	27.50	13.4	1	1	0	P.PPYPLSQLPPGPGLGGLGLGLAGR.G		338 - 361	XP_004003591.1	PREDICTED: LOW QUALITY PROTEIN: zinc finger protein GLIS1 [Ovis aries]
true	636	504.8030	1007.5036	2	87.00	275.03	23.80	17.3	1	1	0	L.GSQGLLYDR.S		568 - 576	XP_004020656.1	PREDICTED: molybdenum cofactor sulfurase [Ovis aries]
true	499	582.8700	1163.5975	2	109.75	149.82	18.90	18.8	2	1	0	R.DAISIFHYAK.G		125 - 134	XP_004003770.1	PREDICTED: myelin protein P0 [Ovis aries]
true	434	816.9440	1631.8995	2	-15.95	200.47	16.10	17.2	1	1	0	R.QAAVAASTSVKPIFSR.D		8 - 23	XP_004007073.1	PREDICTED: NADH dehydrogenase [ubiquinone] 1 alpha subcomplex subunit 6 [Ovis aries]
true	258	718.8840	1435.6687	2	58.94	213.08	11.40	18.8	1	1	0	R.EAMPPSIVMSSQK.V	Oxidation: 3, 9	62 - 74	XP_004008614.1	PREDICTED: NADH dehydrogenase [ubiquinone] 1 alpha subcomplex subunit 7 [Ovis aries]
true	146	601.3640	1200.5510	2	135.06	129.12	9.50	13.3	1	1	0	K.SEETLDEGPPK.Y		100 - 110	XP_004010634.1	PREDICTED: peptidyl-prolyl cis-trans isomerase FKBP3-like [Ovis aries]
true	412	520.3670	1038.5710	2	142.68	235.15	988.80	18.9	6	1	0	R.GNQLVDLAPL.G		139 - 148	XP_004021312.1	PREDICTED: probable E3 ubiquitin-protein ligase DTX2 [Ovis aries]
true	215	609.3930	1216.6412	2	106.90	261.07	12.40	17.9	1	1	0	K.AVENSSTAIGIR.C		30 - 41	XP_004010731.1	PREDICTED: proteasome subunit alpha type-3 isoform 2 [Ovis aries]
true	603	613.9130	1225.6231	2	153.44	154.69	22.90	14.2	1	1	0	K.LLDEVFFSEK.I		55 - 64	XP_004017868.1	PREDICTED: proteasome subunit alpha type-4 isoform 1 [Ovis aries]
true	117	542.3610	1082.5356	2	158.39	256.72	8.70	19.5	1	1	0	R.TTTGSYIANR.V		54 - 63	XP_004012658.1	PREDICTED: proteasome subunit beta type-6 [Ovis aries]
true	476	480.8680	959.5804	2	146.66	345.08	17.20	13.1	1	1	0	K.LPQLPAPPK.F		67 - 75	XP_004008637.1	PREDICTED: protein QIL1 [Ovis aries]
true	83	550.2330	1098.5710	2	-108.60	294.32	12.70	15.4	1	1	1	K.FAGDKGYLTK.E		19 - 28	XP_004002556.1	PREDICTED: protein S100-A10 [Ovis aries]
true	740	698.9390	1395.7973	2	47.30	194.93	24.10	17.9	2	1	0	K.ALIPLALEGTDVGK.V		676 - 689	XP_004012508.1	PREDICTED: protein unc-45 homolog B [Ovis aries]
true	21	558.2540	1114.6346	2	-126.44	392.23	9.90	13.3	1	1	1	R.LQDKLAATQK.K		42 - 51	XP_004006232.1	PREDICTED: putative uncharacterized protein encoded by LINC00116-like [Ovis aries]
true	687	643.4620	1284.7289	2	140.28	237.94	26.30	16	5	1	0	E.SDDVVILLLGNK.T		896 - 907	XP_004019243.1	PREDICTED: ras-related protein Rab-44 [Ovis aries]
true	160	595.8160	1189.5615	2	46.94	163.91	11.80	20	1	1	0	R.DPSGFSPEVQK.I		284 - 294	XP_004020341.1	PREDICTED: retinol-binding protein 4 [Ovis aries]
true	359	736.8190	1471.7406	2	-79.50	272.55	994.90	14.2	1	1	0	L.LNAGDEEDLVELK.S	Methyl: 8, 11	341 - 353	XP_004004589.1	PREDICTED: SEC14 domain and spectrin repeat-containing protein 1 [Ovis aries]
true	632	514.0180	1538.8569	3	113.65	828.43	1281.40	13.3	1	1	0	P.AASIPPPPGTGPPKPR.Y		718 - 733	XP_004018494.1	PREDICTED: semaphorin-3F [Ovis aries]
true	520	640.7510	1918.9764	3	132.55	223.55	19.80	18.8	1	1	0	E.WFIQLLLGVDYMHER.K		138 - 152	XP_004003393.1	PREDICTED: serine/threonine-protein kinase Nek11 [Ovis aries]
true	326	624.3180	1246.6306	2	-7.33	192.70	14.60	18	1	1	0	K.LFEVGGSPANTR.Y		100 - 111	XP_004010090.1	PREDICTED: serine/threonine-protein phosphatase 2B catalytic subunit alpha isoform [Ovis aries]
true	763	639.3900	1276.6564	2	85.26	190.50	22.00	17.9	2	1	0	K.VTGQFPWSSLR.E		195 - 205	XP_004007089.1	PREDICTED: sorting and assembly machinery component 50 homolog [Ovis aries]
true	1116	726.1320	2175.1629	3	96.97	183.26	29.50	13.8	1	1	0	R.APPPIAYNPLLSPFFPHAAR.T		265 - 284	XP_004017160.1	PREDICTED: synaptopodin 2-like protein-like [Ovis aries]
true	861	776.0090	1549.8828	2	77.74	141.11	24.80	13.8	1	1	0	R.ALIAGGGAPEIELALR.L		206 - 221	XP_004007492.1	PREDICTED: T-complex protein 1 subunit delta-like [Ovis aries]
true	684	645.3430	1933.1322	3	-64.58	949.21	22.50	14.3	1	1	0	L.FSVSILSGILCSILAVLK.F	Propionamide: 11	338 - 355	XP_004005441.1	PREDICTED: transmembrane protein 163 [Ovis aries]
true	361	599.3400	1196.6149	2	42.13	104.39	15.40	14.2	1	1	0	E.LTLDPNSANPR.L		339 - 349	XP_004008785.1	PREDICTED: tripartite motif-containing protein 7 [Ovis aries]
true	408	614.4020	1226.6408	2	120.99	191.49	16.40	19.7	2	1	0	K.IPVTWTNPSGR.Y		60 - 70	XP_004012397.1	PREDICTED: tripeptidyl-peptidase 2 [Ovis aries]
true	194	456.7280	911.4753	2	-37.03	469.92	16.30	18.8	3	1	0	K.YSLFAVVN.H		483 - 490	XP_004022649.1	PREDICTED: ubiquitin carboxyl-terminal hydrolase 22-A-like, partial [Ovis aries]
true	799	728.0960	2181.1616	3	47.87	262.73	28.10	13.3	1	1	0	V.MINSIFEAILQILSHPPSR.R	Oxidation: 1	184 - 202	XP_004020185.1	PREDICTED: UPF0668 protein C10orf76 homolog [Ovis aries]
true	553	646.3820	1290.6820	2	52.20	385.28	19.70	13.3	1	1	0	K.GPFTDVVTTNLK.L		10 - 21	XP_004020690.1	PREDICTED: vesicle-associated membrane protein-associated protein A [Ovis aries]
true	926	825.4550	2473.1456	3	79.77	256.77	30.00	14.2	1	1	0	R.TNEEEGNIELNEEGRPVQTSR.Q	Methyl: 4, 5, 9, 12, 13; Deamidated: 7, 11, 18	39 - 59	XP_004006701.1	PREDICTED: vesicular glutamate transporter 3 isoform 2 [Ovis aries]
true	13	410.6970	819.3610	2	22.43	815.94	9.40	15.7	1	1	0	R.QGDTTVEA.V		109 - 116	XP_004012644.1	PREDICTED: zinc finger protein 3 homolog [Ovis aries]
true	725	610.3410	1827.9627	3	21.01	325.19	29.10	13.1	1	1	0	-.MAWQGLVLAACLLALPS.V	Propionamide: 11; Deamidated: 4	1 - 17	AFR32911.1	prodynorphin [Ovis aries]
true	800	791.8450	1581.8081	2	-83.77	129.07	24.70	16.7	1	1	0	F.LLSCVVMPFSMIR.S	Oxidation: 11; Propionamide: 4	68 - 80	ACP18746.1	trace amine-associated receptor 4 [Ovis aries]
true	324	762.4450	2284.0205	3	127.93	942.29	912.10	19.5	1	1	0	D.DSENNFQNIAEEIPMEVFK.E	Oxidation: 15; Methyl: 16; Deamidated: 8	798 - 816	BAF42335.1	transient receptor potential cation channel, subfamily M, member 7 [Ovis aries]
true	280	560.7650	1119.6400	2	-111.09	483.79	16.30	19.4	1	1	0	L.LVAPGLQASHK.K		53 - 63	1.99902e+09	Unnamed protein product OAR18 [Ovis aries: Oar v3]
true	236	557.4140	1112.6554	2	141.81	449.12	12.20	19.5	1	1	0	R.VLSQQAAAVVK.Q		321 - 331	1.999e+09	weakly simialr to Adenylosuccinate lyase, tentatively partial [Ovis aries: Oar v3]
true	471	722.8840	1443.7398	2	9.43	304.38	17.80	26.5	1	1	0	K.IQEWVPPSTPYK.-		134 - 145	ACM43301.1	13kDa differentiation-associated protein [Ovis aries]
true	193	604.8770	1207.6422	2	80.41	604.00	9.60	18.8	1	1	0	R.GLQQVSGHGGLR.G		10 - 21	ACM43301.1	13kDa differentiation-associated protein [Ovis aries]
true	182	459.3330	916.4866	2	179.48	508.53	9.30	13.3	1	1	0	R.VGTLVGEDK.Y		35 - 43	ACM43301.1	13kDa differentiation-associated protein [Ovis aries]
true	490	724.3850	1446.7024	2	36.58	140.36	18.70	143.3	1	1	0	K.VAGMDVELTVEER.N		11 - 23	AAC37321.1	14-3-3 protein, partial [Ovis aries]
true	494	607.3490	1818.9298	3	52.33	180.48	1094.00	73.2	2	1	0	K.AASDIAMTELPPTHPIR.L		135 - 151	AAC37321.1	14-3-3 protein, partial [Ovis aries]
true	353	732.3600	1462.6974	2	5.52	189.64	898.80	55.9	2	1	0	K.VAGMDVELTVEER.N	Oxidation: 4	11 - 23	AAC37321.1	14-3-3 protein, partial [Ovis aries]
true	382	612.6780	1834.9247	3	47.57	143.95	15.50	37.8	2	1	0	K.AASDIAMTELPPTHPIR.L	Oxidation: 7	135 - 151	AAC37321.1	14-3-3 protein, partial [Ovis aries]
true	352	628.8610	1255.5833	2	98.70	290.12	14.90	33.2	2	1	0	R.YLAEFATGNDR.K		112 - 122	AAC37321.1	14-3-3 protein, partial [Ovis aries]
true	333	597.8200	1193.5928	2	27.29	267.61	790.80	14.2	3	1	0	K.EAAENSLVAYK.A		124 - 134	AAC37321.1	14-3-3 protein, partial [Ovis aries]
true	775	595.3700	1188.6536	2	60.30	239.54	1669.70	13.8	1	1	0	K.DSTLIMQLLR.D		197 - 206	AAC37321.1	14-3-3 protein, partial [Ovis aries]
true	312	760.8560	1519.6791	2	12.08	225.28	14.60	153.6	2	1	0	K.LGQEFDEVTPDDR.K		67 - 79	ABY25854.1	adipocyte fatty acid-binding protein 4 [Ovis aries]
true	395	724.3250	1446.6337	2	1.21	203.66	17.30	114.2	1	1	0	K.LVSSENFDDYMK.E		11 - 22	ABY25854.1	adipocyte fatty acid-binding protein 4 [Ovis aries]
true	368	767.8680	1533.6947	2	17.41	167.07	16.50	17.6	1	1	0	K.LGQEFDEVTPDDR.K	Methyl: 7	67 - 79	ABY25854.1	adipocyte fatty acid-binding protein 4 [Ovis aries]
true	265	468.3320	934.4872	2	173.19	524.91	13.00	14.2	1	1	0	K.EVGVGFATR.K		23 - 31	ABY25854.1	adipocyte fatty acid-binding protein 4 [Ovis aries]
true	762	792.4860	1582.8753	2	51.85	182.26	35.50	153.6	2	1	0	K.GQLVPLETVLDMLR.D		64 - 77	ACR46648.1	AK1 [Ovis aries]
true	724	800.4950	1598.8702	2	65.75	218.70	30.80	153.6	6	1	0	K.GQLVPLETVLDMLR.D	Oxidation: 12	64 - 77	ACR46648.1	AK1 [Ovis aries]
true	705	1024.0720	2046.0707	2	28.67	158.91	26.50	153.6	2	1	0	R.IGQPTLLLYVDAGPETMTK.R		109 - 127	ACR46648.1	AK1 [Ovis aries]
true	656	1032.0840	2062.0656	2	42.54	189.78	24.90	153.6	4	1	0	R.IGQPTLLLYVDAGPETMTK.R	Oxidation: 17	109 - 127	ACR46648.1	AK1 [Ovis aries]
true	437	748.4310	1494.7467	2	67.31	193.18	18.10	153.5	3	1	0	K.YGYTHLSTGDLLR.A		32 - 44	ACR46648.1	AK1 [Ovis aries]
true	479	565.8810	1129.6495	2	86.50	514.72	19.10	153.1	12	1	0	K.IIFVVGGPGSGK.G		10 - 21	ACR46648.1	AK1 [Ovis aries]
true	488	634.3830	1266.6496	2	80.27	276.04	19.50	96.5	5	1	0	K.ATEPVIAFYEK.R		156 - 166	ACR46648.1	AK1 [Ovis aries]
true	442	712.4720	1422.7507	2	125.43	170.75	17.90	91.8	2	1	1	K.ATEPVIAFYEKR.G		156 - 167	ACR46648.1	AK1 [Ovis aries]
true	123	625.7980	1249.5575	2	19.14	163.36	9.40	74	3	1	0	R.EVQQGEEFER.R		98 - 107	ACR46648.1	AK1 [Ovis aries]
true	488	519.3650	1036.5342	2	174.51	344.94	19.60	56.5	9	1	0	K.GFLIDGYPR.E		89 - 97	ACR46648.1	AK1 [Ovis aries]
true	63	531.8190	1061.4877	2	127.64	173.86	7.10	28.1	2	1	0	R.VDDNEETIK.K		139 - 147	ACR46648.1	AK1 [Ovis aries]
true	26	595.8830	1189.5826	2	141.64	303.84	6.30	24.6	1	1	1	R.VDDNEETIKK.R		139 - 148	ACR46648.1	AK1 [Ovis aries]
true	759	807.4780	1612.8858	2	34.44	178.11	31.90	22.5	3	1	0	K.GQLVPLETVLDMLR.D	Oxidation: 12; Methyl: 7	64 - 77	ACR46648.1	AK1 [Ovis aries]
true	552	641.3710	1280.6653	2	48.48	191.40	21.70	19.2	1	1	0	K.ATEPVIAFYEK.R	Methyl: 10	156 - 166	ACR46648.1	AK1 [Ovis aries]
true	7	432.3070	862.4145	2	213.95	427.06	5.60	13.5	2	1	0	R.AEVSSGSAR.G		45 - 53	ACR46648.1	AK1 [Ovis aries]
true	564	674.8990	1347.6890	2	69.94	128.91	21.20	153.6	1	1	0	R.LLLATMEAMNGGK.L		101 - 113	AAA85435.1	aldehyde dehydrogenase [Ovis aries]
true	814	823.4480	1644.8035	2	47.31	397.48	26.90	21.7	1	1	0	R.LFVEESIYDEFVR.R		309 - 321	AAA85435.1	aldehyde dehydrogenase [Ovis aries]
true	330	583.4260	1164.6503	2	160.41	158.59	14.60	55.2	2	1	0	K.VLGDVIEVHGK.H		93 - 103	AAW79079.1	alpha B crystallin [Ovis aries]
true	420	458.9680	1373.6993	3	132.82	369.67	16.80	13.3	1	1	0	R.RPFFPFHSPSR.L		12 - 22	AAW79079.1	alpha B crystallin [Ovis aries]
true	279	717.8650	1433.6899	2	17.79	370.99	13.30	153.6	10	1	0	K.VGGNAGAYGAEALER.M		18 - 32	CAA49751.1	alpha globin chain [Ovis aries]
true	515	771.0690	2310.1604	3	10.70	252.01	21.20	153.6	1	1	0	K.AVGHLDDLPGTLSDLSDLHAHK.L		70 - 91	CAA49751.1	alpha globin chain [Ovis aries]
true	329	718.3790	1434.6739	2	48.39	245.44	876.30	145.5	2	1	0	K.VGGNAGAYGAEALER.M	Deamidated: 4	18 - 32	CAA49751.1	alpha globin chain [Ovis aries]
true	330	724.8590	1447.7056	2	-1.45	307.54	15.20	128.8	5	1	0	K.VGGNAGAYGAEALER.M	Methyl: 14	18 - 32	CAA49751.1	alpha globin chain [Ovis aries]
true	340	724.8890	1447.7056	2	39.93	282.02	894.10	88.4	3	1	0	K.VGGNAGAYGAEALER.M	Methyl: 11	18 - 32	CAA49751.1	alpha globin chain [Ovis aries]
true	500	640.4100	1278.7184	2	68.00	276.50	20.90	87.8	9	1	0	K.FLANVSTVLTSK.Y		129 - 140	CAA49751.1	alpha globin chain [Ovis aries]
true	411	731.8960	1461.7212	2	38.42	188.76	1018.10	69.2	2	1	0	K.VGGNAGAYGAEALER.M	Methyl: 11, 14	18 - 32	CAA49751.1	alpha globin chain [Ovis aries]
true	218	554.2920	1106.5356	2	30.50	185.13	11.50	62.8	2	1	0	N.AGAYGAEALER.M		22 - 32	CAA49751.1	alpha globin chain [Ovis aries]
true	359	725.3730	1448.6896	2	28.86	179.12	16.30	56.8	2	1	0	K.VGGNAGAYGAEALER.M	Methyl: 14; Deamidated: 4	18 - 32	CAA49751.1	alpha globin chain [Ovis aries]
true	532	536.3060	1070.5471	2	46.98	315.54	21.80	36.1	4	1	0	R.MFLSFPTTK.T		33 - 41	CAA49751.1	alpha globin chain [Ovis aries]
true	427	917.4220	1832.8846	2	-30.05	150.70	18.80	26.5	1	1	0	K.TYFPHFDLSHGSAQVK.G		42 - 57	CAA49751.1	alpha globin chain [Ovis aries]
true	259	611.3210	1220.5786	2	39.98	169.22	737.90	25.2	2	1	0	G.NAGAYGAEALER.M		21 - 32	CAA49751.1	alpha globin chain [Ovis aries]
true	58	566.3150	1130.6295	2	-12.44	328.76	7.00	19.5	7	1	1	M.VLSAADKSNVK.A		2 - 12	CAA49751.1	alpha globin chain [Ovis aries]
true	635	589.8700	1177.6231	2	86.79	335.02	1278.50	42.1	2	1	0	K.LVDTFLEDVK.N		148 - 157	CAA33561.1	alpha-1 antitrypsin [Ovis aries]
true	502	536.3970	1070.6084	2	159.43	205.40	19.20	32.2	2	1	0	K.TVLGELGINR.V		323 - 332	CAA33561.1	alpha-1 antitrypsin [Ovis aries]
true	733	633.4780	1264.8231	2	93.42	283.96	30.00	153.6	19	1	0	R.LLGNVLVVVLAR.H		104 - 115	ABC86525.1	beta globin chain [Ovis aries musimon]
true	424	723.6600	2167.9633	3	-2.36	234.33	18.70	153.3	7	1	0	R.FFEHFGDLSNADAVMNNPK.V	Oxidation: 15	40 - 58	ABC86525.1	beta globin chain [Ovis aries musimon]
true	309	671.9120	1341.7252	2	62.67	471.18	836.70	152	9	1	1	K.VKVDEVGAEALGR.L		17 - 29	ABC86525.1	beta globin chain [Ovis aries musimon]
true	398	623.3390	1866.9013	3	50.20	394.90	17.50	145.2	2	1	0	R.HHGNEFTPVLQADFQK.V		116 - 131	ABC86525.1	beta globin chain [Ovis aries musimon]
true	301	589.4040	1176.6727	2	102.40	267.49	819.90	132	6	1	0	K.VVAGVANALAHR.Y		132 - 143	ABC86525.1	beta globin chain [Ovis aries musimon]
true	581	637.8790	1273.7183	2	19.72	356.25	23.40	114	20	1	0	R.LLVVYPWTQR.F		30 - 39	ABC86525.1	beta globin chain [Ovis aries musimon]
true	538	733.0300	2195.9946	3	33.45	218.96	22.20	82.9	1	1	0	R.FFEHFGDLSNADAVMNNPK.V	Oxidation: 15; Methyl: 3, 7	40 - 58	ABC86525.1	beta globin chain [Ovis aries musimon]
true	429	627.9890	1880.9169	3	14.98	271.49	18.80	59.8	2	1	0	R.HHGNEFTPVLQADFQK.V	Methyl: 5	116 - 131	ABC86525.1	beta globin chain [Ovis aries musimon]
true	354	678.9300	1355.7409	2	77.01	324.86	916.30	58.7	2	1	1	K.VKVDEVGAEALGR.L	Methyl: 9	17 - 29	ABC86525.1	beta globin chain [Ovis aries musimon]
true	445	468.8160	935.4865	2	139.66	440.29	16.90	55.9	6	1	0	K.AAVTGFWGK.V		8 - 16	ABC86525.1	beta globin chain [Ovis aries musimon]
true	514	718.3700	2151.9684	3	55.58	312.14	21.20	52.7	1	1	0	R.FFEHFGDLSNADAVMNNPK.V		40 - 58	ABC86525.1	beta globin chain [Ovis aries musimon]
true	326	511.3540	1020.5716	2	119.11	335.94	871.20	50.3	1	1	0	K.VVAGVANALAH.R		132 - 142	ABC86525.1	beta globin chain [Ovis aries musimon]
true	264	558.3460	1114.5619	2	103.52	523.13	750.30	44.4	4	1	0	K.VDEVGAEALGR.L		19 - 29	ABC86525.1	beta globin chain [Ovis aries musimon]
true	555	723.0280	2165.9840	3	36.02	274.85	22.50	39.1	1	1	0	R.FFEHFGDLSNADAVMNNPK.V	Methyl: 7	40 - 58	ABC86525.1	beta globin chain [Ovis aries musimon]
true	292	549.2970	1096.5223	2	52.02	261.59	13.80	39	2	1	0	K.VLDSFSNGMK.H		66 - 75	ABC86525.1	beta globin chain [Ovis aries musimon]
true	320	565.3400	1128.5775	2	77.78	601.68	858.50	32.3	1	1	0	K.VDEVGAEALGR.L	Methyl: 3	19 - 29	ABC86525.1	beta globin chain [Ovis aries musimon]
true	304	549.7630	1097.5063	2	4.67	230.28	14.40	28.5	2	1	0	K.VLDSFSNGMK.H	Deamidated: 7	66 - 75	ABC86525.1	beta globin chain [Ovis aries musimon]
true	296	565.3180	1128.5775	2	38.87	491.34	13.90	27.4	1	1	0	K.VDEVGAEALGR.L	Methyl: 7	19 - 29	ABC86525.1	beta globin chain [Ovis aries musimon]
true	442	551.8410	1101.5455	2	110.52	264.91	1082.10	26.6	1	1	0	K.GTFAQLSELH.C		82 - 91	ABC86525.1	beta globin chain [Ovis aries musimon]
true	496	728.3730	2181.9790	3	54.10	282.31	20.80	25	1	1	0	R.FFEHFGDLSNADAVMNNPK.V	Oxidation: 15; Methyl: 7	40 - 58	ABC86525.1	beta globin chain [Ovis aries musimon]
true	220	557.3140	1112.5172	2	86.34	373.98	660.90	20.2	2	1	0	K.VLDSFSNGMK.H	Oxidation: 9	66 - 75	ABC86525.1	beta globin chain [Ovis aries musimon]
true	325	678.9090	1355.7409	2	46.08	443.01	14.90	19.5	1	1	1	K.VKVDEVGAEALGR.L	Methyl: 5	17 - 29	ABC86525.1	beta globin chain [Ovis aries musimon]
true	226	557.7990	1113.5012	2	73.70	377.73	684.90	16.9	3	1	0	K.VLDSFSNGMK.H	Oxidation: 9; Deamidated: 7	66 - 75	ABC86525.1	beta globin chain [Ovis aries musimon]
true	506	728.7320	2182.9630	3	96.61	285.61	21.00	15.1	1	1	0	R.FFEHFGDLSNADAVMNNPK.V	Oxidation: 15; Methyl: 7; Deamidated: 10	40 - 58	ABC86525.1	beta globin chain [Ovis aries musimon]
true	327	589.8510	1177.6568	2	26.02	201.43	873.40	14.8	1	1	0	K.VVAGVANALAHR.Y	Deamidated: 7	132 - 143	ABC86525.1	beta globin chain [Ovis aries musimon]
true	444	628.3610	1881.9010	3	84.99	520.62	19.30	14.2	1	1	0	R.HHGNEFTPVLQADFQK.V	Methyl: 5; Deamidated: 11	116 - 131	ABC86525.1	beta globin chain [Ovis aries musimon]
true	531	723.2980	1444.6616	2	-55.44	242.03	21.70	14.2	1	1	0	F.GDLSNADAVMNNPK.V		45 - 58	ABC86525.1	beta globin chain [Ovis aries musimon]
true	661	633.4700	1264.8231	2	80.79	299.51	1815.70	153.6	19	1	0	R.LLGNVLVVVLAR.H		104 - 115	ABC86526.1	beta-A globin chain [Ovis aries]
true	309	671.9120	1341.7252	2	62.67	471.18	836.70	152	9	1	1	K.VKVDEVGAEALGR.L		17 - 29	ABC86526.1	beta-A globin chain [Ovis aries]
true	301	589.4040	1176.6727	2	102.40	267.49	819.90	132	6	1	0	K.VVAGVANALAHR.Y		132 - 143	ABC86526.1	beta-A globin chain [Ovis aries]
true	581	637.8790	1273.7183	2	19.72	356.25	23.40	114	20	1	0	R.LLVVYPWTQR.F		30 - 39	ABC86526.1	beta-A globin chain [Ovis aries]
true	453	893.9160	1785.8897	2	-40.43	164.85	19.50	96.8	4	1	0	K.VLDSFSNGVQHLDDLK.G		66 - 81	ABC86526.1	beta-A globin chain [Ovis aries]
true	529	700.6780	2098.9418	3	33.46	181.26	21.70	86.7	1	1	0	R.FFEHFGDLSSADAVMNNAK.V		40 - 58	ABC86526.1	beta-A globin chain [Ovis aries]
true	354	678.9300	1355.7409	2	77.01	324.86	916.30	58.7	2	1	1	K.VKVDEVGAEALGR.L	Methyl: 9	17 - 29	ABC86526.1	beta-A globin chain [Ovis aries]
true	445	468.8160	935.4865	2	139.66	440.29	16.90	55.9	6	1	0	K.AAVTGFWGK.V		8 - 16	ABC86526.1	beta-A globin chain [Ovis aries]
true	511	619.0280	1853.9060	3	84.07	104.79	18.20	55.5	1	1	0	R.HHGSEFTPVLQAEFQK.V		116 - 131	ABC86526.1	beta-A globin chain [Ovis aries]
true	326	511.3540	1020.5716	2	119.11	335.94	871.20	50.3	1	1	0	K.VVAGVANALAH.R		132 - 142	ABC86526.1	beta-A globin chain [Ovis aries]
true	441	706.0280	2114.9368	3	59.21	275.86	19.20	47.3	3	1	0	R.FFEHFGDLSSADAVMNNAK.V	Oxidation: 15	40 - 58	ABC86526.1	beta-A globin chain [Ovis aries]
true	264	558.3460	1114.5619	2	103.52	523.13	750.30	44.4	4	1	0	K.VDEVGAEALGR.L		19 - 29	ABC86526.1	beta-A globin chain [Ovis aries]
true	320	565.3400	1128.5775	2	77.78	601.68	858.50	32.3	1	1	0	K.VDEVGAEALGR.L	Methyl: 3	19 - 29	ABC86526.1	beta-A globin chain [Ovis aries]
true	296	565.3180	1128.5775	2	38.87	491.34	13.90	27.4	1	1	0	K.VDEVGAEALGR.L	Methyl: 7	19 - 29	ABC86526.1	beta-A globin chain [Ovis aries]
true	442	551.8410	1101.5455	2	110.52	264.91	1082.10	26.6	1	1	0	K.GTFAQLSELH.C		82 - 91	ABC86526.1	beta-A globin chain [Ovis aries]
true	436	596.6900	1786.8737	3	97.44	301.68	19.10	21.4	2	1	0	K.VLDSFSNGVQHLDDLK.G	Deamidated: 7	66 - 81	ABC86526.1	beta-A globin chain [Ovis aries]
true	325	678.9090	1355.7409	2	46.08	443.01	14.90	19.5	1	1	1	K.VKVDEVGAEALGR.L	Methyl: 5	17 - 29	ABC86526.1	beta-A globin chain [Ovis aries]
true	512	706.3260	2115.9208	3	16.71	167.35	1186.30	14.9	1	1	0	R.FFEHFGDLSSADAVMNNAK.V	Oxidation: 15; Deamidated: 16	40 - 58	ABC86526.1	beta-A globin chain [Ovis aries]
true	327	589.8510	1177.6568	2	26.02	201.43	873.40	14.8	1	1	0	K.VVAGVANALAHR.Y	Deamidated: 7	132 - 143	ABC86526.1	beta-A globin chain [Ovis aries]
true	733	633.4780	1264.8231	2	93.42	283.96	30.00	153.6	19	1	0	R.LLGNVLVVVLAR.H		104 - 115	CAA32849.1	beta-B globin [Ovis aries]
true	424	723.6600	2167.9633	3	-2.36	234.33	18.70	153.3	7	1	0	R.FFEHFGDLSNADAVMNNPK.V	Oxidation: 15	40 - 58	CAA32849.1	beta-B globin [Ovis aries]
true	309	671.9120	1341.7252	2	62.67	471.18	836.70	152	9	1	1	K.VKVDEVGAEALGR.L		17 - 29	CAA32849.1	beta-B globin [Ovis aries]
true	398	623.3390	1866.9013	3	50.20	394.90	17.50	145.2	2	1	0	R.HHGNEFTPVLQADFQK.V		116 - 131	CAA32849.1	beta-B globin [Ovis aries]
true	581	637.8790	1273.7183	2	19.72	356.25	23.40	114	20	1	0	R.LLVVYPWTQR.F		30 - 39	CAA32849.1	beta-B globin [Ovis aries]
true	538	733.0300	2195.9946	3	33.45	218.96	22.20	82.9	1	1	0	R.FFEHFGDLSNADAVMNNPK.V	Oxidation: 15; Methyl: 3, 7	40 - 58	CAA32849.1	beta-B globin [Ovis aries]
true	317	725.4420	1448.7888	2	55.56	186.51	852.30	61	2	1	1	K.VVAGVANALAHKYH.-		132 - 145	CAA32849.1	beta-B globin [Ovis aries]
true	429	627.9890	1880.9169	3	14.98	271.49	18.80	59.8	2	1	0	R.HHGNEFTPVLQADFQK.V	Methyl: 5	116 - 131	CAA32849.1	beta-B globin [Ovis aries]
true	354	678.9300	1355.7409	2	77.01	324.86	916.30	58.7	2	1	1	K.VKVDEVGAEALGR.L	Methyl: 9	17 - 29	CAA32849.1	beta-B globin [Ovis aries]
true	445	468.8160	935.4865	2	139.66	440.29	16.90	55.9	6	1	0	K.AAVTGFWGK.V		8 - 16	CAA32849.1	beta-B globin [Ovis aries]
true	277	575.3820	1148.6666	2	72.00	297.94	778.70	52.9	4	1	0	K.VVAGVANALAHK.Y		132 - 143	CAA32849.1	beta-B globin [Ovis aries]
true	514	718.3700	2151.9684	3	55.58	312.14	21.20	52.7	1	1	0	R.FFEHFGDLSNADAVMNNPK.V		40 - 58	CAA32849.1	beta-B globin [Ovis aries]
true	326	511.3540	1020.5716	2	119.11	335.94	871.20	50.3	1	1	0	K.VVAGVANALAH.K		132 - 142	CAA32849.1	beta-B globin [Ovis aries]
true	264	558.3460	1114.5619	2	103.52	523.13	750.30	44.4	4	1	0	K.VDEVGAEALGR.L		19 - 29	CAA32849.1	beta-B globin [Ovis aries]
true	259	525.8400	1049.5982	2	63.96	284.52	12.80	41.2	1	1	0	V.VAGVANALAHK.Y		133 - 143	CAA32849.1	beta-B globin [Ovis aries]
true	555	723.0280	2165.9840	3	36.02	274.85	22.50	39.1	1	1	0	R.FFEHFGDLSNADAVMNNPK.V	Methyl: 7	40 - 58	CAA32849.1	beta-B globin [Ovis aries]
true	292	549.2970	1096.5223	2	52.02	261.59	13.80	39	2	1	0	K.VLDSFSNGMK.H		66 - 75	CAA32849.1	beta-B globin [Ovis aries]
true	320	565.3400	1128.5775	2	77.78	601.68	858.50	32.3	1	1	0	K.VDEVGAEALGR.L	Methyl: 3	19 - 29	CAA32849.1	beta-B globin [Ovis aries]
true	294	626.3500	1250.6520	2	26.70	168.56	13.90	30.3	1	1	1	V.AGVANALAHKYH.-		134 - 145	CAA32849.1	beta-B globin [Ovis aries]
true	304	549.7630	1097.5063	2	4.67	230.28	14.40	28.5	2	1	0	K.VLDSFSNGMK.H	Deamidated: 7	66 - 75	CAA32849.1	beta-B globin [Ovis aries]
true	296	565.3180	1128.5775	2	38.87	491.34	13.90	27.4	1	1	0	K.VDEVGAEALGR.L	Methyl: 7	19 - 29	CAA32849.1	beta-B globin [Ovis aries]
true	442	551.8410	1101.5455	2	110.52	264.91	1082.10	26.6	1	1	0	K.GTFAQLSELH.C		82 - 91	CAA32849.1	beta-B globin [Ovis aries]
true	496	728.3730	2181.9790	3	54.10	282.31	20.80	25	1	1	0	R.FFEHFGDLSNADAVMNNPK.V	Oxidation: 15; Methyl: 7	40 - 58	CAA32849.1	beta-B globin [Ovis aries]
true	280	476.3140	950.5298	2	87.84	338.57	780.40	24.4	2	1	0	V.AGVANALAHK.Y		134 - 143	CAA32849.1	beta-B globin [Ovis aries]
true	220	557.3140	1112.5172	2	86.34	373.98	660.90	20.2	2	1	0	K.VLDSFSNGMK.H	Oxidation: 9	66 - 75	CAA32849.1	beta-B globin [Ovis aries]
true	325	678.9090	1355.7409	2	46.08	443.01	14.90	19.5	1	1	1	K.VKVDEVGAEALGR.L	Methyl: 5	17 - 29	CAA32849.1	beta-B globin [Ovis aries]
true	226	557.7990	1113.5012	2	73.70	377.73	684.90	16.9	3	1	0	K.VLDSFSNGMK.H	Oxidation: 9; Deamidated: 7	66 - 75	CAA32849.1	beta-B globin [Ovis aries]
true	506	728.7320	2182.9630	3	96.61	285.61	21.00	15.1	1	1	0	R.FFEHFGDLSNADAVMNNPK.V	Oxidation: 15; Methyl: 7; Deamidated: 10	40 - 58	CAA32849.1	beta-B globin [Ovis aries]
true	444	628.3610	1881.9010	3	84.99	520.62	19.30	14.2	1	1	0	R.HHGNEFTPVLQADFQK.V	Methyl: 5; Deamidated: 11	116 - 131	CAA32849.1	beta-B globin [Ovis aries]
true	531	723.2980	1444.6616	2	-55.44	242.03	21.70	14.2	1	1	0	F.GDLSNADAVMNNPK.V		45 - 58	CAA32849.1	beta-B globin [Ovis aries]
true	525	891.5550	1780.9876	2	60.49	232.08	1772.80	88.3	1	1	1	L.YQEPVIGPVRGPFPIL.-		30 - 45	AGL76768.1	beta-casein, partial [Ovis aries]
true	220	590.3040	1178.6520	2	-49.60	201.15	724.30	109.2	2	1	0	C.VIGSHAVNGVAR.I		447 - 458	AAV87308.1	brain glycogen phosphorylase [Ovis aries]
true	542	721.8940	1441.6878	2	59.33	256.35	20.00	85.5	6	1	0	R.VLYPNDNFFEGK.E		279 - 290	AAV87308.1	brain glycogen phosphorylase [Ovis aries]
true	547	573.3320	1144.5553	2	82.10	271.42	20.30	44.3	13	1	0	R.YEFGIFNQK.I		162 - 170	AAV87308.1	brain glycogen phosphorylase [Ovis aries]
true	583	527.3430	1052.5655	2	100.47	214.25	1172.30	42	9	1	0	K.VIFLENYR.V		643 - 650	AAV87308.1	brain glycogen phosphorylase [Ovis aries]
true	921	669.7860	2006.1201	3	107.55	179.05	30.60	29.6	3	1	1	R.LKQEYFVVAATLQDIIR.R		294 - 310	AAV87308.1	brain glycogen phosphorylase [Ovis aries]
true	719	706.7730	2117.1303	3	78.70	188.99	25.40	27.9	1	1	0	K.VAIQLNDTHPALAIPELMR.I	Oxidation: 18	334 - 352	AAV87308.1	brain glycogen phosphorylase [Ovis aries]
true	164	458.7670	915.4774	2	45.83	472.87	620.90	24.6	3	1	0	R.NLAENISR.V		271 - 278	AAV87308.1	brain glycogen phosphorylase [Ovis aries]
true	250	590.8000	1179.6360	2	-42.80	225.92	776.50	19.5	1	1	0	C.VIGSHAVNGVAR.I	Deamidated: 8	447 - 458	AAV87308.1	brain glycogen phosphorylase [Ovis aries]
true	697	580.3810	1158.5710	2	152.04	167.82	22.00	18.2	2	1	0	R.YEFGIFNQK.I	Methyl: 2	162 - 170	AAV87308.1	brain glycogen phosphorylase [Ovis aries]
true	238	447.2640	892.4079	2	117.97	320.09	11.70	16.2	1	1	0	R.YGNPWEK.A		186 - 192	AAV87308.1	brain glycogen phosphorylase [Ovis aries]
true	514	816.7390	2447.1850	3	4.16	215.93	1216.20	16	1	1	0	K.VIPAADLSQQISTAGTEASGTGNMK.F	Deamidated: 10	657 - 681	AAV87308.1	brain glycogen phosphorylase [Ovis aries]
true	541	534.3500	1066.5811	2	97.61	214.18	1282.40	14.2	1	1	0	K.VIFLENYR.V	Methyl: 5	643 - 650	AAV87308.1	brain glycogen phosphorylase [Ovis aries]
true	1147	780.5150	1558.8719	2	91.96	174.06	30.30	43.2	1	1	0	R.QALLDIANLFQVSK.A		755 - 768	CAC81315.1	carnitine palmitoyltransferase I [Ovis aries]
true	179	645.3360	1288.5572	2	77.70	346.50	10.20	105.4	2	1	0	R.EYTDASFSNQK.E		427 - 437	AAD41477.1	ceruloplasmin [Ovis aries]
true	1054	729.4550	1456.8613	2	23.39	198.66	29.30	105.5	1	1	0	R.LIGQIVSSITASLR.F		230 - 243	3HKB	Chain A, Tubulin: Rb3 Stathmin-Like Domain Complex
true	931	851.4810	1700.8985	2	28.74	175.30	25.70	55.9	2	1	0	R.AVFVDLEPTVIDEVR.T		65 - 79	3HKB	Chain A, Tubulin: Rb3 Stathmin-Like Domain Complex
true	847	878.9760	1755.9560	2	-10.53	182.70	23.90	55.9	2	1	0	R.IHFPLATYAPVISAEK.A		265 - 280	3HKB	Chain A, Tubulin: Rb3 Stathmin-Like Domain Complex
true	467	508.3460	1014.5710	2	104.74	337.16	15.50	43.6	2	1	0	K.DVNAAIATIK.T		327 - 336	3HKB	Chain A, Tubulin: Rb3 Stathmin-Like Domain Complex
true	248	504.0340	1508.7987	3	186.13	383.07	18.90	52	7	1	0	K.LFQEDNGIPVHLK.G		11 - 23	AAB35821.1	cytochrome c oxidase subunit VIIa-L, COX VIIa-L {N-terminal} [sheep, livers and hearts, Peptide Partial, 24 aa]
true	325	504.2630	1509.7827	3	-10.29	466.67	22.50	16.7	3	1	0	K.LFQEDNGIPVHLK.G	Deamidated: 6	11 - 23	AAB35821.1	cytochrome c oxidase subunit VIIa-L, COX VIIa-L {N-terminal} [sheep, livers and hearts, Peptide Partial, 24 aa]
true	515	956.9930	1911.9322	2	20.51	148.29	1119.60	55.9	3	1	0	R.ILYMMDEINNPSLTVK.T	Oxidation: 4, 5	83 - 98	AAY53948.1	cytochrome oxidase subunit II [Ovis aries]
true	648	587.8700	1173.6250	2	85.44	168.39	1300.70	52.6	2	1	0	R.VVLPMEMTVR.M		142 - 151	AAY53948.1	cytochrome oxidase subunit II [Ovis aries]
true	1240	728.0060	2181.1504	3	-70.61	138.92	44.00	23.3	3	1	0	R.MLISSEDVLHSWAVPSLGLK.T		152 - 171	AAY53948.1	cytochrome oxidase subunit II [Ovis aries]
true	184	429.7820	857.4607	2	103.27	214.38	10.70	13.8	2	1	0	R.LLEVDNR.V		135 - 141	AAY53948.1	cytochrome oxidase subunit II [Ovis aries]
true	352	631.3680	1260.6384	2	65.78	224.46	13.10	55.9	3	1	0	R.VVQCSDLGLEK.V	Propionamide: 4	65 - 75	AAF00585.1	decorin [Ovis aries]
true	771	833.9380	1665.8574	2	2.45	204.64	21.90	55.9	3	1	0	K.DLPPDTALLDLQNNK.I		79 - 93	AAF00585.1	decorin [Ovis aries]
true	19	485.2730	968.4927	2	39.91	431.14	5.90	13.3	1	1	0	R.VHENEITK.V		158 - 165	AAF00585.1	decorin [Ovis aries]
true	559	660.2770	1318.6405	2	-76.52	109.44	24.00	154.2	31	1	0	K.GADPEDVITGAFK.V		94 - 106	ACM43300.1	fast skeletal myosin light chain 2 [Ovis aries]
true	824	1002.5220	2002.9710	2	29.14	192.42	32.60	154.2	2	1	0	K.EASGPINFTVFLTMFGEK.L	Oxidation: 14	74 - 91	ACM43300.1	fast skeletal myosin light chain 2 [Ovis aries]
true	718	833.9410	1665.8032	2	38.51	249.00	24.50	152.1	7	1	0	K.QFLEELLTTQCDR.F	Propionamide: 11	119 - 131	ACM43300.1	fast skeletal myosin light chain 2 [Ovis aries]
true	427	767.9030	1533.7531	2	24.97	267.07	17.00	124.5	11	1	1	R.LNVKNEELDAMMK.E		61 - 73	ACM43300.1	fast skeletal myosin light chain 2 [Ovis aries]
true	657	898.0320	1793.8982	2	84.22	150.67	22.60	80	1	1	1	K.KQFLEELLTTQCDR.F	Propionamide: 12	118 - 131	ACM43300.1	fast skeletal myosin light chain 2 [Ovis aries]
true	608	780.9480	1559.8195	2	39.65	190.54	20.90	71.3	16	1	1	K.LKGADPEDVITGAFK.V		92 - 106	ACM43300.1	fast skeletal myosin light chain 2 [Ovis aries]
true	94	538.8390	1075.5550	2	100.65	177.40	1003.50	55.9	10	1	0	D.PEDVITGAFK.V		97 - 106	ACM43300.1	fast skeletal myosin light chain 2 [Ovis aries]
true	333	540.7790	1079.4627	2	74.63	331.93	14.80	55.9	2	1	0	K.NEELDAMMK.E		65 - 73	ACM43300.1	fast skeletal myosin light chain 2 [Ovis aries]
true	692	667.3790	1332.6561	2	65.41	196.70	23.80	55.9	11	1	0	K.GADPEDVITGAFK.V	Methyl: 5	94 - 106	ACM43300.1	fast skeletal myosin light chain 2 [Ovis aries]
true	309	702.8910	1403.6867	2	57.41	369.35	14.40	55.9	4	1	0	K.NICYVITHGDAK.D	Propionamide: 3	156 - 167	ACM43300.1	fast skeletal myosin light chain 2 [Ovis aries]
true	265	775.9000	1549.7480	2	24.12	186.56	13.30	55.9	2	1	1	R.LNVKNEELDAMMK.E	Oxidation: 12	61 - 73	ACM43300.1	fast skeletal myosin light chain 2 [Ovis aries]
true	667	831.4220	2491.1326	3	44.75	144.90	26.70	55.9	1	1	0	R.AAAEGGSSNVFSMFDQTQIQEFK.E		10 - 32	ACM43300.1	fast skeletal myosin light chain 2 [Ovis aries]
true	315	888.9200	1775.8148	2	5.96	200.92	14.60	55.9	2	1	1	K.NICYVITHGDAKDQE.-	Propionamide: 3	156 - 170	ACM43300.1	fast skeletal myosin light chain 2 [Ovis aries]
true	608	667.3550	1332.6561	2	29.45	277.16	21.40	55.8	3	1	0	K.GADPEDVITGAFK.V	Methyl: 3	94 - 106	ACM43300.1	fast skeletal myosin light chain 2 [Ovis aries]
true	606	836.7300	2507.1275	3	16.21	235.60	23.40	55.5	3	1	0	R.AAAEGGSSNVFSMFDQTQIQEFK.E	Oxidation: 13	10 - 32	ACM43300.1	fast skeletal myosin light chain 2 [Ovis aries]
true	653	840.9380	1679.8189	2	25.31	157.21	25.60	54.8	3	1	0	K.QFLEELLTTQCDR.F	Propionamide: 11; Methyl: 4	119 - 131	ACM43300.1	fast skeletal myosin light chain 2 [Ovis aries]
true	644	840.9410	1679.8189	2	28.88	156.74	25.20	53.3	3	1	0	K.QFLEELLTTQCDR.F	Propionamide: 11; Methyl: 5	119 - 131	ACM43300.1	fast skeletal myosin light chain 2 [Ovis aries]
true	664	847.9500	1693.8345	2	30.03	160.54	26.50	52.6	1	1	0	K.QFLEELLTTQCDR.F	Propionamide: 11; Methyl: 4, 5	119 - 131	ACM43300.1	fast skeletal myosin light chain 2 [Ovis aries]
true	195	596.8820	1191.5884	2	134.91	167.12	14.50	51.1	11	1	0	K.EAFTVIDQNR.D		33 - 42	ACM43300.1	fast skeletal myosin light chain 2 [Ovis aries]
true	1638	994.4280	1986.9761	2	-67.70	51.49	54.50	47.3	3	1	0	K.EASGPINFTVFLTMFGEK.L		74 - 91	ACM43300.1	fast skeletal myosin light chain 2 [Ovis aries]
true	282	775.9260	1549.7480	2	57.63	303.70	13.40	46.7	1	1	1	R.LNVKNEELDAMMK.E	Oxidation: 11	61 - 73	ACM43300.1	fast skeletal myosin light chain 2 [Ovis aries]
true	1324	826.8310	1651.7876	2	-84.74	78.24	41.20	44.8	6	1	0	K.QFLEELLTTQCDR.F	Carbamidomethyl: 11	119 - 131	ACM43300.1	fast skeletal myosin light chain 2 [Ovis aries]
true	1005	660.2860	1318.6405	2	-62.89	52.63	34.70	44.1	3	1	0	G.ADPEDVITGAFK.V	Carbamidomethyl: 1	95 - 106	ACM43300.1	fast skeletal myosin light chain 2 [Ovis aries]
true	1466	798.3000	1594.7661	2	-113.15	78.66	44.00	40.2	6	1	0	K.QFLEELLTTQCDR.F		119 - 131	ACM43300.1	fast skeletal myosin light chain 2 [Ovis aries]
true	732	834.3670	1666.7872	2	-40.62	196.18	25.00	34.3	1	1	0	K.QFLEELLTTQCDR.F	Propionamide: 11; Deamidated: 1	119 - 131	ACM43300.1	fast skeletal myosin light chain 2 [Ovis aries]
true	1118	848.0540	2541.2170	3	-30.18	183.83	40.80	34.2	1	1	1	K.QFLEELLTTQCDRFSQEEIR.N	Carbamidomethyl: 11	119 - 138	ACM43300.1	fast skeletal myosin light chain 2 [Ovis aries]
true	526	774.9080	1547.7687	2	21.10	234.56	19.10	23.6	1	1	1	R.LNVKNEELDAMMK.E	Methyl: 7	61 - 73	ACM43300.1	fast skeletal myosin light chain 2 [Ovis aries]
true	178	548.7610	1095.4576	2	45.38	309.19	10.40	18.8	2	1	0	K.NEELDAMMK.E	Oxidation: 7	65 - 73	ACM43300.1	fast skeletal myosin light chain 2 [Ovis aries]
true	304	545.7730	1089.5706	2	-35.89	294.19	21.30	18.8	3	1	0	D.PEDVITGAFK.V	Methyl: 2	97 - 106	ACM43300.1	fast skeletal myosin light chain 2 [Ovis aries]
true	368	895.9340	1789.8305	2	12.81	153.08	15.90	17.1	1	1	1	K.NICYVITHGDAKDQE.-	Propionamide: 3; Methyl: 15	156 - 170	ACM43300.1	fast skeletal myosin light chain 2 [Ovis aries]
true	661	787.9730	1573.8352	2	61.09	244.58	22.80	16.6	1	1	1	K.LKGADPEDVITGAFK.V	Methyl: 7	92 - 106	ACM43300.1	fast skeletal myosin light chain 2 [Ovis aries]
true	1737	829.0130	2484.1955	3	-71.70	200.84	50.40	15.8	1	1	1	K.QFLEELLTTQCDRFSQEEIR.N		119 - 138	ACM43300.1	fast skeletal myosin light chain 2 [Ovis aries]
true	649	674.4020	1346.6718	2	87.23	175.55	25.50	15.4	2	1	0	K.GADPEDVITGAFK.V	Methyl: 5, 6	94 - 106	ACM43300.1	fast skeletal myosin light chain 2 [Ovis aries]
true	177	783.9020	1565.7429	2	29.67	191.47	11.00	14.1	1	1	1	R.LNVKNEELDAMMK.E	Oxidation: 11, 12	61 - 73	ACM43300.1	fast skeletal myosin light chain 2 [Ovis aries]
true	660	611.4060	1220.6289	2	137.86	235.98	26.10	13.8	1	1	0	K.QFLEELLTTQ.C		119 - 128	ACM43300.1	fast skeletal myosin light chain 2 [Ovis aries]
true	449	768.4000	1534.7371	2	31.45	192.72	17.50	13.8	1	1	1	R.LNVKNEELDAMMK.E	Deamidated: 2	61 - 73	ACM43300.1	fast skeletal myosin light chain 2 [Ovis aries]
true	205	555.8150	1109.4733	2	127.88	326.53	11.80	13.3	2	1	0	K.NEELDAMMK.E	Oxidation: 7; Methyl: 3	65 - 73	ACM43300.1	fast skeletal myosin light chain 2 [Ovis aries]
true	72	556.7570	1111.4526	2	42.11	152.94	6.80	13.3	1	1	0	K.NEELDAMMK.E	Oxidation: 7, 8	65 - 73	ACM43300.1	fast skeletal myosin light chain 2 [Ovis aries]
true	166	548.7810	1095.4576	2	81.82	248.44	10.60	13.3	1	1	0	K.NEELDAMMK.E	Oxidation: 8	65 - 73	ACM43300.1	fast skeletal myosin light chain 2 [Ovis aries]
true	404	782.8860	1563.7637	2	-3.97	177.33	16.50	13.3	1	1	1	R.LNVKNEELDAMMK.E	Oxidation: 12; Methyl: 7	61 - 73	ACM43300.1	fast skeletal myosin light chain 2 [Ovis aries]
true	583	635.3940	1268.6401	2	104.93	450.25	21.10	24.2	1	1	0	K.QDGQFSVLFTK.C		121 - 131	CAA34597.1	fetuin [Ovis aries]
true	189	577.8380	1153.6091	2	45.26	386.89	594.90	14.2	1	1	0	K.HTLNQIDSVK.V		58 - 67	CAA34597.1	fetuin [Ovis aries]
true	511	739.4120	1476.7647	2	30.29	223.12	1151.40	68.4	5	1	0	K.CLQPLASETFVAK.D	Propionamide: 1	87 - 99	ACV04827.1	four and a half LIM domains 1 protein [Ovis aries]
true	526	590.8980	1179.6288	2	129.16	375.23	20.00	55.9	9	1	0	K.QVIGTGSFFPK.G		150 - 160	ACV04827.1	four and a half LIM domains 1 protein [Ovis aries]
true	339	602.3500	1803.9189	3	60.46	224.51	878.10	33.9	1	1	0	K.GCLKPIVAGDQNVEYK.G	Propionamide: 2	119 - 134	ACV04827.1	four and a half LIM domains 1 protein [Ovis aries]
true	413	652.6580	1954.8706	3	41.67	261.04	979.90	13.3	1	1	0	R.FVFHQEQVYCPDCAK.K	Propionamide: 10, 13	280 - 294	ACV04827.1	four and a half LIM domains 1 protein [Ovis aries]
true	431	882.4950	1762.9214	2	30.64	164.07	18.40	153.6	2	1	0	R.IYELAAGGTAVGTGLNTR.I		269 - 286	ACR55776.1	fumarate hydratase [Ovis aries]
true	272	745.8730	1489.7049	2	17.80	167.73	13.10	104.3	1	1	0	R.AAAEVNQDYGLDPK.I		102 - 115	ACR55776.1	fumarate hydratase [Ovis aries]
true	647	749.9680	1497.8555	2	43.96	165.89	24.60	72.2	1	1	0	K.VAALTGLPFVTAPNK.F		297 - 311	ACR55776.1	fumarate hydratase [Ovis aries]
true	496	593.9110	1185.6605	2	123.71	184.93	20.20	61.1	2	1	0	R.AIEILGGELGSK.K		161 - 172	ACR55776.1	fumarate hydratase [Ovis aries]
true	789	854.9840	1707.8832	2	41.09	153.75	27.20	154.2	2	1	0	R.LNLEAINYLAAGGDFK.I		114 - 129	AAT38511.1	galectin-1 [Ovis aries]
true	307	573.6240	1717.8094	3	23.71	260.61	14.40	19	1	1	0	R.FEAHGDINTIVCNSK.D	Propionamide: 12	51 - 65	AAT38511.1	galectin-1 [Ovis aries]
true	500	683.4140	1364.6936	2	87.69	183.50	19.40	54.2	1	1	0	K.DLGTESQIFISR.T		391 - 402	ACR46628.1	GDI2 [Ovis aries]
true	729	609.4320	1216.7067	2	117.09	357.21	27.10	21.2	3	1	0	K.FVSISDLLVPK.D		380 - 390	ACR46628.1	GDI2 [Ovis aries]
true	542	660.4080	1318.6881	2	85.80	164.02	1099.70	43	1	1	0	K.AGALNSNDAFVLK.T		5 - 17	AFW98884.1	gelsolin isoform b, partial [Ovis aries]
true	578	785.9430	1569.8185	2	33.70	176.63	1223.70	154.2	23	1	0	R.VPTPNVSVVDLTCR.L	Propionamide: 13	233 - 246	ADH43296.1	glyceraldehyde-3-phosphate dehydrogenase [Ovis aries]
true	614	882.4100	1762.7951	2	5.86	158.16	1343.50	154.2	13	1	0	K.LISWYDNEFGYSNR.V		308 - 321	ADH43296.1	glyceraldehyde-3-phosphate dehydrogenase [Ovis aries]
true	242	685.4060	1368.7361	2	44.73	348.59	796.00	153.6	23	1	0	R.GAAQNIIPASTGAAK.A		199 - 213	ADH43296.1	glyceraldehyde-3-phosphate dehydrogenase [Ovis aries]
true	456	924.4990	1846.9281	2	29.93	194.44	1005.60	153.6	7	1	0	K.IVSNASCTTNCLAPLAK.V	Propionamide: 7, 11	144 - 160	ADH43296.1	glyceraldehyde-3-phosphate dehydrogenase [Ovis aries]
true	574	823.9540	1645.8862	2	4.42	188.23	1358.90	149.8	1	1	1	K.VIPELNGKLTGMAFR.V	Deamidated: 6	218 - 232	ADH43296.1	glyceraldehyde-3-phosphate dehydrogenase [Ovis aries]
true	378	615.3560	1228.6308	2	54.15	246.42	1041.40	134.8	6	1	0	R.VVDLMVHMASK.E		322 - 332	ADH43296.1	glyceraldehyde-3-phosphate dehydrogenase [Ovis aries]
true	412	687.8930	1373.6973	2	53.89	160.37	1089.50	124.7	1	1	0	P.TPNVSVVDLTCR.L	Propionamide: 11	235 - 246	ADH43296.1	glyceraldehyde-3-phosphate dehydrogenase [Ovis aries]
true	530	790.4220	2368.2032	3	17.30	267.96	22.10	124.3	1	1	1	K.RVIISAPSADAPMFVMGVNHEK.Y		116 - 137	ADH43296.1	glyceraldehyde-3-phosphate dehydrogenase [Ovis aries]
true	387	623.3800	1244.6257	2	96.03	350.93	887.50	95.8	5	1	0	R.VVDLMVHMASK.E	Oxidation: 5	322 - 332	ADH43296.1	glyceraldehyde-3-phosphate dehydrogenase [Ovis aries]
true	403	679.8650	1357.6734	2	30.93	238.79	1078.20	90.7	9	1	1	R.VVDLMVHMASKE.-		322 - 333	ADH43296.1	glyceraldehyde-3-phosphate dehydrogenase [Ovis aries]
true	693	882.9140	1763.7791	2	19.44	123.99	1384.90	74	2	1	0	K.LISWYDNEFGYSNR.V	Deamidated: 7	308 - 321	ADH43296.1	glyceraldehyde-3-phosphate dehydrogenase [Ovis aries]
true	641	759.7200	2276.0307	3	47.15	147.33	26.00	56.5	1	1	0	K.WGDAGAEYVVESTGVFTTMEK.A		85 - 105	ADH43296.1	glyceraldehyde-3-phosphate dehydrogenase [Ovis aries]
true	243	623.3840	1244.6257	2	102.45	205.91	796.40	52.6	2	1	0	R.VVDLMVHMASK.E	Oxidation: 8	322 - 332	ADH43296.1	glyceraldehyde-3-phosphate dehydrogenase [Ovis aries]
true	374	565.8270	1129.5624	2	68.10	563.36	1036.00	44.4	2	1	0	V.VDLMVHMASK.E		323 - 332	ADH43296.1	glyceraldehyde-3-phosphate dehydrogenase [Ovis aries]
true	597	889.4490	1776.8107	2	40.87	191.64	24.40	40.2	3	1	0	K.LISWYDNEFGYSNR.V	Methyl: 8	308 - 321	ADH43296.1	glyceraldehyde-3-phosphate dehydrogenase [Ovis aries]
true	401	687.8590	1373.6683	2	25.54	211.71	901.70	29.9	3	1	1	R.VVDLMVHMASKE.-	Oxidation: 5	322 - 333	ADH43296.1	glyceraldehyde-3-phosphate dehydrogenase [Ovis aries]
true	262	685.9100	1369.7201	2	62.18	474.25	835.30	26.4	1	1	0	R.GAAQNIIPASTGAAK.A	Deamidated: 4	199 - 213	ADH43296.1	glyceraldehyde-3-phosphate dehydrogenase [Ovis aries]
true	330	531.7890	1061.5539	2	8.95	221.80	963.80	19.5	1	1	0	N.VSVVDLTCR.L	Propionamide: 8	238 - 246	ADH43296.1	glyceraldehyde-3-phosphate dehydrogenase [Ovis aries]
true	250	687.8610	1373.6683	2	28.45	220.34	13.50	19.5	1	1	1	R.VVDLMVHMASKE.-	Oxidation: 8	322 - 333	ADH43296.1	glyceraldehyde-3-phosphate dehydrogenase [Ovis aries]
true	666	764.3980	2290.0464	3	54.86	144.00	27.20	19.5	1	1	0	K.WGDAGAEYVVESTGVFTTMEK.A	Methyl: 7	85 - 105	ADH43296.1	glyceraldehyde-3-phosphate dehydrogenase [Ovis aries]
true	1807	873.4180	2617.3686	3	-52.08	119.38	52.60	18.8	1	1	0	K.VIHDHFGIVEGLMTTVHAITATQK.T		161 - 184	ADH43296.1	glyceraldehyde-3-phosphate dehydrogenase [Ovis aries]
true	180	695.8350	1389.6632	2	-5.59	159.99	11.20	17.1	2	1	1	R.VVDLMVHMASKE.-	Oxidation: 5, 8	322 - 333	ADH43296.1	glyceraldehyde-3-phosphate dehydrogenase [Ovis aries]
true	675	764.4170	2290.0464	3	79.71	184.16	27.90	16.8	1	1	0	K.WGDAGAEYVVESTGVFTTMEK.A	Methyl: 20	85 - 105	ADH43296.1	glyceraldehyde-3-phosphate dehydrogenase [Ovis aries]
true	212	572.3290	1142.6295	2	12.15	179.28	598.00	16.5	2	1	1	K.AENGKLVINGK.A	Deamidated: 3	60 - 70	ADH43296.1	glyceraldehyde-3-phosphate dehydrogenase [Ovis aries]
true	38	540.7690	1079.4917	2	29.33	180.54	423.00	14.2	1	1	0	K.IVSNASCTTN.C	Propionamide: 7	144 - 153	ADH43296.1	glyceraldehyde-3-phosphate dehydrogenase [Ovis aries]
true	227	403.2550	804.4242	2	88.30	583.76	700.20	13.8	1	1	0	K.VGVNGFGR.I		4 - 11	ADH43296.1	glyceraldehyde-3-phosphate dehydrogenase [Ovis aries]
true	751	737.4980	1472.8504	2	88.87	226.46	27.80	153.6	5	1	0	R.WPVHLIETLLPR.H		388 - 399	AAB68800.1	glycogen myophosphorylase [Ovis aries]
true	920	783.9490	1565.7838	2	63.55	214.44	30.40	153.6	5	1	0	K.DFNVGGYIQAVLDR.N		257 - 270	AAB68800.1	glycogen myophosphorylase [Ovis aries]
true	589	788.4280	1574.8093	2	20.39	245.66	1357.90	153.6	11	1	0	R.HIIDQLSSGFFSPK.Q		741 - 754	AAB68800.1	glycogen myophosphorylase [Ovis aries]
true	757	812.5010	1622.8780	2	67.33	185.75	23.60	153.6	7	1	0	K.VHINPNSLFDIQVK.R		556 - 569	AAB68800.1	glycogen myophosphorylase [Ovis aries]
true	769	822.7910	2465.2339	3	47.50	177.70	31.50	153.6	1	1	1	K.APNDFNLKDFNVGGYIQAVLDR.N		249 - 270	AAB68800.1	glycogen myophosphorylase [Ovis aries]
true	668	896.9200	1791.7886	2	20.52	159.04	23.90	153.6	2	1	0	K.ISGGWQMEEADDWLR.Y		171 - 185	AAB68800.1	glycogen myophosphorylase [Ovis aries]
true	748	936.4940	1870.9434	2	16.06	177.14	27.50	153.6	1	1	0	R.WLVMCNPGLAEVIAER.I	Propionamide: 5	492 - 507	AAB68800.1	glycogen myophosphorylase [Ovis aries]
true	556	945.4920	1889.0007	2	-16.51	184.02	20.60	153.6	2	1	0	R.LITAIGDVVNHDPVVGDR.L		623 - 640	AAB68800.1	glycogen myophosphorylase [Ovis aries]
true	638	691.3740	1380.6714	2	44.87	178.76	1481.70	153.6	5	1	0	R.DYYFALAYTVR.D		51 - 61	AAB68800.1	glycogen myophosphorylase [Ovis aries]
true	580	728.8990	1455.7246	2	40.39	279.35	21.40	153.4	16	1	0	K.LLSYVDDESFIR.D		522 - 533	AAB68800.1	glycogen myophosphorylase [Ovis aries]
true	660	1162.1010	2322.1355	2	22.37	148.37	23.80	151.5	2	1	0	K.WVDTQVVLAMPYDTPVPGYR.N	Oxidation: 10	216 - 235	AAB68800.1	glycogen myophosphorylase [Ovis aries]
true	401	679.4350	1356.7613	2	69.30	276.18	15.20	151.3	7	1	1	R.GLAGVENVTELKK.N		18 - 30	AAB68800.1	glycogen myophosphorylase [Ovis aries]
true	574	904.9100	1807.7835	2	12.10	177.69	21.20	146.5	3	1	0	K.ISGGWQMEEADDWLR.Y	Oxidation: 7	171 - 185	AAB68800.1	glycogen myophosphorylase [Ovis aries]
true	741	1154.1160	2306.1405	2	33.32	138.60	26.80	145.2	1	1	0	K.WVDTQVVLAMPYDTPVPGYR.N		216 - 235	AAB68800.1	glycogen myophosphorylase [Ovis aries]
true	506	615.3880	1228.6663	2	77.29	205.11	17.50	138.3	5	1	0	R.GLAGVENVTELK.K		18 - 29	AAB68800.1	glycogen myophosphorylase [Ovis aries]
true	626	767.9340	1533.7675	2	55.97	189.77	22.80	129.4	4	1	0	R.IGEEYIADLDQLR.K		508 - 520	AAB68800.1	glycogen myophosphorylase [Ovis aries]
true	705	944.5110	1886.9383	2	36.62	146.34	25.00	118.8	2	1	0	R.WLVMCNPGLAEVIAER.I	Oxidation: 4; Propionamide: 5	492 - 507	AAB68800.1	glycogen myophosphorylase [Ovis aries]
true	746	712.1100	2133.1252	3	85.64	284.52	23.30	115.7	3	1	0	K.VAIQLNDTHPSLAIPELMR.I	Oxidation: 18	334 - 352	AAB68800.1	glycogen myophosphorylase [Ovis aries]
true	472	713.9500	1425.7728	2	78.86	266.96	18.10	108.5	8	1	0	R.HLQIIYEINQR.F		400 - 410	AAB68800.1	glycogen myophosphorylase [Ovis aries]
true	628	935.4930	1868.9520	2	10.40	138.44	22.90	99.6	2	1	1	K.LLSYVDDESFIRDVAK.V		522 - 537	AAB68800.1	glycogen myophosphorylase [Ovis aries]
true	537	631.8470	1261.5867	2	73.42	291.07	18.20	97.8	10	1	0	K.VFADYEEYVK.C		774 - 783	AAB68800.1	glycogen myophosphorylase [Ovis aries]
true	580	633.8970	1265.6616	2	92.98	362.10	19.20	92.8	2	1	0	R.LITAIGDVVNHD.P		623 - 634	AAB68800.1	glycogen myophosphorylase [Ovis aries]
true	377	686.4410	1370.7769	2	65.93	170.04	15.80	88	1	1	1	R.GLAGVENVTELKK.N	Methyl: 10	18 - 30	AAB68800.1	glycogen myophosphorylase [Ovis aries]
true	542	721.8940	1441.6878	2	59.33	256.35	20.00	85.5	6	1	0	R.VLYPNDNFFEGK.E		279 - 290	AAB68800.1	glycogen myophosphorylase [Ovis aries]
true	485	622.4120	1242.6820	2	102.41	345.92	18.40	84.7	3	1	0	R.GLAGVENVTELK.K	Methyl: 10	18 - 29	AAB68800.1	glycogen myophosphorylase [Ovis aries]
true	179	639.8350	1277.5313	2	97.03	130.52	10.10	80.3	6	1	0	K.GYNAQEYYDR.I		726 - 735	AAB68800.1	glycogen myophosphorylase [Ovis aries]
true	309	527.7910	1053.4767	2	85.94	431.37	901.50	79.5	12	1	0	R.TNFDAFPDK.V		325 - 333	AAB68800.1	glycogen myophosphorylase [Ovis aries]
true	560	831.9720	1661.8625	2	40.26	170.42	20.80	76.6	3	1	1	R.IGEEYIADLDQLRK.L		508 - 521	AAB68800.1	glycogen myophosphorylase [Ovis aries]
true	290	559.3030	1116.5564	2	31.36	321.46	861.60	73	14	1	0	R.VAAAFPGDVDR.L		415 - 425	AAB68800.1	glycogen myophosphorylase [Ovis aries]
true	453	779.4420	1556.8199	2	31.81	283.84	17.60	72.1	2	1	1	R.ILVDQERLEWEK.A		353 - 364	AAB68800.1	glycogen myophosphorylase [Ovis aries]
true	516	720.9090	1439.7885	2	10.37	162.91	19.30	60.2	2	1	0	R.HLQIIYEINQR.F	Methyl: 7	400 - 410	AAB68800.1	glycogen myophosphorylase [Ovis aries]
true	683	716.7770	2147.1409	3	78.27	146.84	24.30	57.7	1	1	0	K.VAIQLNDTHPSLAIPELMR.I	Oxidation: 18; Methyl: 16	334 - 352	AAB68800.1	glycogen myophosphorylase [Ovis aries]
true	313	531.8270	1061.5427	2	90.96	181.19	13.90	56	5	1	0	R.MSLVEEGAVK.R		429 - 438	AAB68800.1	glycogen myophosphorylase [Ovis aries]
true	371	686.4200	1370.7769	2	35.34	175.24	1011.20	52.6	3	1	1	R.GLAGVENVTELKK.N	Methyl: 6	18 - 30	AAB68800.1	glycogen myophosphorylase [Ovis aries]
true	764	774.9370	1547.7831	2	49.24	172.02	23.80	51.7	4	1	0	R.IGEEYIADLDQLR.K	Methyl: 4	508 - 520	AAB68800.1	glycogen myophosphorylase [Ovis aries]
true	441	527.9340	1053.5819	2	257.22	419.68	1086.60	45	1	1	0	N.PGLAEVIAER.I		498 - 507	AAB68800.1	glycogen myophosphorylase [Ovis aries]
true	547	573.3320	1144.5553	2	82.10	271.42	20.30	44.3	13	1	0	R.YEFGIFNQK.I		162 - 170	AAB68800.1	glycogen myophosphorylase [Ovis aries]
true	244	609.8920	1217.6438	2	103.00	177.45	11.90	44.2	4	1	1	R.MSLVEEGAVKR.I		429 - 439	AAB68800.1	glycogen myophosphorylase [Ovis aries]
true	583	527.3430	1052.5655	2	100.47	214.25	1172.30	42	9	1	0	R.VIFLENYR.V		643 - 650	AAB68800.1	glycogen myophosphorylase [Ovis aries]
true	240	646.8380	1291.5469	2	88.52	152.51	11.70	41.1	2	1	0	K.GYNAQEYYDR.I	Methyl: 6	726 - 735	AAB68800.1	glycogen myophosphorylase [Ovis aries]
true	439	584.8730	1167.6248	2	91.18	151.65	1082.80	38.8	1	1	0	C.NPGLAEVIAER.I		497 - 507	AAB68800.1	glycogen myophosphorylase [Ovis aries]
true	710	706.7840	2117.1303	3	94.26	229.07	25.10	38.1	2	1	0	K.VAIQLNDTHPSLAIPELMR.I		334 - 352	AAB68800.1	glycogen myophosphorylase [Ovis aries]
true	721	735.9090	1469.7402	2	42.97	152.69	23.60	35	5	1	0	K.LLSYVDDESFIR.D	Methyl: 8	522 - 533	AAB68800.1	glycogen myophosphorylase [Ovis aries]
true	540	816.7510	2447.1850	3	18.85	267.44	19.90	30.1	1	1	0	K.VIPAADLSEQISTAGTEASGTGNMK.F		657 - 681	AAB68800.1	glycogen myophosphorylase [Ovis aries]
true	592	629.6860	1885.8959	3	74.27	278.04	19.60	29.7	2	1	1	K.GYNAQEYYDRIPELR.H		726 - 740	AAB68800.1	glycogen myophosphorylase [Ovis aries]
true	921	669.7860	2006.1201	3	107.55	179.05	30.60	29.6	3	1	1	R.LKQEYFVVAATLQDIIR.R		294 - 310	AAB68800.1	glycogen myophosphorylase [Ovis aries]
true	396	594.3880	1186.6558	2	88.91	249.91	15.10	28	3	1	1	L.AGVENVTELKK.N		20 - 30	AAB68800.1	glycogen myophosphorylase [Ovis aries]
true	538	630.0520	1886.8799	3	134.53	497.94	19.90	27.1	1	1	1	K.GYNAQEYYDRIPELR.H	Deamidated: 5	726 - 740	AAB68800.1	glycogen myophosphorylase [Ovis aries]
true	635	911.9550	1821.7992	2	52.77	181.08	23.20	26.6	2	1	0	K.ISGGWQMEEADDWLR.Y	Oxidation: 7; Methyl: 9	171 - 185	AAB68800.1	glycogen myophosphorylase [Ovis aries]
true	696	781.9270	1561.7988	2	26.00	145.19	24.70	26.6	1	1	0	R.IGEEYIADLDQLR.K	Methyl: 3, 4	508 - 520	AAB68800.1	glycogen myophosphorylase [Ovis aries]
true	307	674.3980	2020.0095	3	80.41	338.89	13.60	25.8	1	1	0	R.INMAHLCIAGSHAVNGVAR.I	Oxidation: 3; Propionamide: 7	440 - 458	AAB68800.1	glycogen myophosphorylase [Ovis aries]
true	721	903.9450	1805.8043	2	39.36	288.48	25.50	24.9	1	1	0	K.ISGGWQMEEADDWLR.Y	Methyl: 9	171 - 185	AAB68800.1	glycogen myophosphorylase [Ovis aries]
true	164	458.7670	915.4774	2	45.83	472.87	620.90	24.6	3	1	0	R.NLAENISR.V		271 - 278	AAB68800.1	glycogen myophosphorylase [Ovis aries]
true	469	638.8220	1275.6023	2	21.23	186.42	1132.70	24.2	2	1	0	K.VFADYEEYVK.C	Methyl: 7	774 - 783	AAB68800.1	glycogen myophosphorylase [Ovis aries]
true	582	559.6810	1675.8781	3	85.21	221.46	21.50	21	1	1	1	R.IGEEYIADLDQLRK.L	Methyl: 3	508 - 521	AAB68800.1	glycogen myophosphorylase [Ovis aries]
true	202	539.8150	1077.5376	2	72.09	284.83	696.90	19.9	3	1	0	R.MSLVEEGAVK.R	Oxidation: 1	429 - 438	AAB68800.1	glycogen myophosphorylase [Ovis aries]
true	492	638.8100	1275.6023	2	2.45	195.92	1184.10	19.9	2	1	0	K.VFADYEEYVK.C	Methyl: 6	774 - 783	AAB68800.1	glycogen myophosphorylase [Ovis aries]
true	579	564.0340	1688.8787	3	119.06	425.58	21.40	19.7	1	1	0	K.ARPEFTLPVHFYGR.V		193 - 206	AAB68800.1	glycogen myophosphorylase [Ovis aries]
true	188	617.8700	1233.6387	2	70.18	218.23	10.00	19.6	1	1	1	R.MSLVEEGAVKR.I	Oxidation: 1	429 - 439	AAB68800.1	glycogen myophosphorylase [Ovis aries]
true	644	591.0790	1769.9611	3	143.30	347.64	23.40	19.5	3	1	0	R.QLLNCLHVITLYNR.I	Propionamide: 5	577 - 590	AAB68800.1	glycogen myophosphorylase [Ovis aries]
true	716	676.7430	2027.0445	3	80.14	254.05	25.30	19.5	1	1	1	R.RWLVMCNPGLAEVIAER.I	Propionamide: 6	491 - 507	AAB68800.1	glycogen myophosphorylase [Ovis aries]
true	633	682.0350	2043.0394	3	21.40	187.09	23.10	19.5	1	1	1	R.RWLVMCNPGLAEVIAER.I	Oxidation: 5; Propionamide: 6	491 - 507	AAB68800.1	glycogen myophosphorylase [Ovis aries]
true	577	838.9490	1675.8781	2	3.19	142.89	21.30	18.6	1	1	1	R.IGEEYIADLDQLRK.L	Methyl: 4	508 - 521	AAB68800.1	glycogen myophosphorylase [Ovis aries]
true	123	524.3360	1046.5873	2	66.91	111.49	8.10	18.2	1	1	1	R.VSALYKNPR.E		788 - 796	AAB68800.1	glycogen myophosphorylase [Ovis aries]
true	697	580.3810	1158.5710	2	152.04	167.82	22.00	18.2	2	1	0	R.YEFGIFNQK.I	Methyl: 2	162 - 170	AAB68800.1	glycogen myophosphorylase [Ovis aries]
true	238	447.2640	892.4079	2	117.97	320.09	11.70	16.2	1	1	0	R.YGNPWEK.A		186 - 192	AAB68800.1	glycogen myophosphorylase [Ovis aries]
true	143	615.8710	1229.6252	2	83.03	473.49	8.90	15.2	1	1	1	R.VEDVERLDQK.G		716 - 725	AAB68800.1	glycogen myophosphorylase [Ovis aries]
true	126	474.2730	946.4654	2	69.58	545.87	8.40	14.7	2	1	0	R.NNVVNTMR.L		236 - 243	AAB68800.1	glycogen myophosphorylase [Ovis aries]
true	541	534.3500	1066.5811	2	97.61	214.18	1282.40	14.2	1	1	0	R.VIFLENYR.V	Methyl: 5	643 - 650	AAB68800.1	glycogen myophosphorylase [Ovis aries]
true	240	544.3130	1086.6033	2	7.46	233.17	756.00	14.2	1	1	1	M.SLVEEGAVKR.I		430 - 439	AAB68800.1	glycogen myophosphorylase [Ovis aries]
true	555	580.8640	1159.6237	2	77.23	234.88	1298.60	14.2	1	1	0	N.PNSLFDIQVK.R		560 - 569	AAB68800.1	glycogen myophosphorylase [Ovis aries]
true	485	622.4110	1242.6820	2	100.80	337.33	1159.30	14.2	1	1	0	R.GLAGVENVTELK.K	Methyl: 6	18 - 29	AAB68800.1	glycogen myophosphorylase [Ovis aries]
true	732	711.4630	2131.1460	3	103.64	124.24	26.20	14.2	1	1	0	K.VAIQLNDTHPSLAIPELMR.I	Methyl: 16	334 - 352	AAB68800.1	glycogen myophosphorylase [Ovis aries]
true	797	717.0990	2148.1249	3	69.86	308.68	24.60	14.2	1	1	0	K.VAIQLNDTHPSLAIPELMR.I	Oxidation: 18; Methyl: 16; Deamidated: 6	334 - 352	AAB68800.1	glycogen myophosphorylase [Ovis aries]
true	745	788.9530	1575.7933	2	62.20	240.20	23.20	14.2	1	1	0	R.HIIDQLSSGFFSPK.Q	Deamidated: 5	741 - 754	AAB68800.1	glycogen myophosphorylase [Ovis aries]
true	524	630.3460	1887.8639	3	80.52	358.47	19.50	13.5	1	1	1	K.GYNAQEYYDRIPELR.H	Deamidated: 3, 5	726 - 740	AAB68800.1	glycogen myophosphorylase [Ovis aries]
true	266	459.7970	917.4607	2	129.15	205.75	12.50	13.3	1	1	0	K.APNDFNLK.D		249 - 256	AAB68800.1	glycogen myophosphorylase [Ovis aries]
true	386	598.8530	1195.5907	2	84.11	336.34	16.30	28.1	1	1	0	K.SCAEFLIQSK.T	Propionamide: 2	100 - 109	ABD34657.1	H+ transporting ATP synthase subunit D [Ovis aries]
true	376	497.3090	992.4815	2	122.63	435.85	15.90	28.1	2	1	0	K.AGLVDDFEK.K		64 - 72	ABD34657.1	H+ transporting ATP synthase subunit D [Ovis aries]
true	262	547.3200	1092.5200	2	96.34	476.19	13.20	13.3	1	1	0	K.SWNETLTSR.L		33 - 41	ABD34657.1	H+ transporting ATP synthase subunit D [Ovis aries]
true	377	734.3670	1466.6525	2	45.57	218.79	957.30	153.6	2	1	0	K.LGVEFDETTADDR.K		42 - 54	AAN75195.1	heart fatty acid binding protein [Ovis aries]
true	399	778.4530	1554.8552	2	23.28	173.52	17.50	153.6	3	1	0	K.LILTLTHGSAVCTR.T	Propionamide: 12	89 - 102	AAN75195.1	heart fatty acid binding protein [Ovis aries]
true	315	595.8390	1189.5728	2	76.11	264.39	848.50	22.3	2	1	0	K.WNGQETSLVR.E	Deamidated: 2	73 - 82	AAN75195.1	heart fatty acid binding protein [Ovis aries]
true	324	532.6330	1594.7475	3	81.16	253.82	862.10	21.9	1	1	1	K.LGVEFDETTADDRK.V		42 - 55	AAN75195.1	heart fatty acid binding protein [Ovis aries]
true	292	595.3350	1188.5887	2	56.03	210.64	804.40	17.5	1	1	0	K.WNGQETSLVR.E		73 - 82	AAN75195.1	heart fatty acid binding protein [Ovis aries]
true	520	675.4000	1348.7272	2	43.12	256.75	1235.50	153.6	2	1	0	R.TLTIVDTGIGMTK.A		88 - 100	ABI99473.1	heat shock protein alpha [Ovis aries]
true	447	683.3850	1364.7221	2	24.39	269.67	1100.30	153.6	3	1	0	R.TLTIVDTGIGMTK.A	Oxidation: 11	88 - 100	ABI99473.1	heat shock protein alpha [Ovis aries]
true	396	780.9440	1559.8155	2	37.10	196.33	16.30	153.6	1	1	1	R.ELISNSSDALDKIR.Y		47 - 60	ABI99473.1	heat shock protein alpha [Ovis aries]
true	740	593.7340	1777.9403	3	134.66	177.04	26.80	130.9	1	1	0	K.HSQFIGYPITLFVEK.E		210 - 224	ABI99473.1	heat shock protein alpha [Ovis aries]
true	250	618.3710	1234.5942	2	107.73	240.78	12.00	115.6	3	1	0	K.DQVANSAFVER.L		501 - 511	ABI99473.1	heat shock protein alpha [Ovis aries]
true	459	764.3860	1526.7365	2	13.69	171.66	1119.00	98.5	1	1	0	K.SLTNDWEDHLAVK.H		316 - 328	ABI99473.1	heat shock protein alpha [Ovis aries]
true	277	646.3430	1290.6303	2	31.81	444.42	12.70	77.3	2	1	0	R.ELISNSSDALDK.I		47 - 58	ABI99473.1	heat shock protein alpha [Ovis aries]
true	438	917.4010	1832.7741	2	7.28	167.35	17.20	69.4	1	1	0	R.NPDDITNEEYGEFYK.S		301 - 315	ABI99473.1	heat shock protein alpha [Ovis aries]
true	169	576.2960	1150.5506	2	23.28	260.44	635.10	59	3	1	0	K.YIDQEELNK.T		285 - 293	ABI99473.1	heat shock protein alpha [Ovis aries]
true	149	520.2870	1038.4870	2	69.67	316.42	591.50	43.6	1	1	0	R.YESLTDPSK.L		61 - 69	ABI99473.1	heat shock protein alpha [Ovis aries]
true	248	612.8750	1223.6186	2	95.30	497.00	11.90	39.3	2	1	0	K.HIYYITGETK.D		491 - 500	ABI99473.1	heat shock protein alpha [Ovis aries]
true	518	621.9090	1241.6980	2	84.82	195.90	1228.70	37	6	1	0	K.ADLINNLGTIAK.S		101 - 112	ABI99473.1	heat shock protein alpha [Ovis aries]
true	515	596.3540	1785.9373	3	57.47	260.97	19.30	32.9	1	1	0	K.HLEINPDHSIIETLR.Q		634 - 648	ABI99473.1	heat shock protein alpha [Ovis aries]
true	245	583.3410	1164.5663	2	86.72	239.90	11.90	19.5	2	1	0	K.YIDQEELNK.T	Methyl: 6	285 - 293	ABI99473.1	heat shock protein alpha [Ovis aries]
true	119	602.7410	1203.4900	2	-18.72	293.40	540.10	19.5	1	1	0	R.DNSTMGYMAAK.K	Oxidation: 5	622 - 632	ABI99473.1	heat shock protein alpha [Ovis aries]
true	561	554.8480	1107.5349	2	132.05	218.56	1309.10	17.4	1	1	0	R.APFDLFENR.K		348 - 356	ABI99473.1	heat shock protein alpha [Ovis aries]
true	206	594.7490	1187.4951	2	-9.79	901.35	700.10	15.8	1	1	0	R.DNSTMGYMAAK.K		622 - 632	ABI99473.1	heat shock protein alpha [Ovis aries]
true	243	625.3520	1248.6099	2	63.63	162.73	11.90	14	1	1	0	K.DQVANSAFVER.L	Methyl: 1	501 - 511	ABI99473.1	heat shock protein alpha [Ovis aries]
true	310	809.8920	1617.7958	2	-16.29	169.12	839.00	154.2	2	1	0	R.QLSSGVSEIQQTADR.W		76 - 90	9.99e+07	Heat shock protein B1 (tentative) cs39 [Ovis aries]
true	595	910.4660	1818.9476	2	-16.55	168.42	22.30	75.5	2	1	0	K.SATQSAEITIPVTFQAR.A		168 - 184	9.99e+07	Heat shock protein B1 (tentative) cs39 [Ovis aries]
true	567	582.3930	1162.6135	2	135.61	204.85	22.20	72.8	19	1	0	R.LFDQAFGLPR.L		29 - 38	9.99e+07	Heat shock protein B1 (tentative) cs39 [Ovis aries]
true	441	706.8960	1411.7460	2	22.27	145.11	17.30	55.9	1	1	0	R.PLPAAAIEGPAYSR.A		58 - 71	9.99e+07	Heat shock protein B1 (tentative) cs39 [Ovis aries]
true	162	573.8310	1145.6292	2	15.90	285.78	10.10	55.6	2	1	1	K.TKDGVVEITGK.H		109 - 119	9.99e+07	Heat shock protein B1 (tentative) cs39 [Ovis aries]
true	572	600.0660	1796.9309	3	136.27	268.04	21.30	51.9	2	1	0	R.VSLDVNHFAPEELTVK.T		93 - 108	9.99e+07	Heat shock protein B1 (tentative) cs39 [Ovis aries]
true	623	917.4970	1832.9632	2	8.84	153.91	23.30	19.2	2	1	0	K.SATQSAEITIPVTFQAR.A	Methyl: 7	168 - 184	9.99e+07	Heat shock protein B1 (tentative) cs39 [Ovis aries]
true	231	459.3060	916.4866	2	120.71	191.21	715.90	13.8	2	1	0	K.DGVVEITGK.H		111 - 119	9.99e+07	Heat shock protein B1 (tentative) cs39 [Ovis aries]
true	680	604.6950	1810.9465	3	64.31	210.26	1362.60	13.8	2	1	0	R.VSLDVNHFAPEELTVK.T	Methyl: 12	93 - 108	9.99e+07	Heat shock protein B1 (tentative) cs39 [Ovis aries]
true	445	468.8160	935.4865	2	139.66	440.29	16.90	55.9	6	1	0	K.AAVTGFWGK.V		8 - 16	660905B	hemoglobin Bbeta
true	739	633.9840	1265.8071	2	115.41	159.33	30.90	26.8	1	1	0	R.LLGDVLVVVLAR.H		100 - 111	681075A	hemoglobin beta
true	251	554.3280	1106.5608	2	72.75	203.06	740.60	30.4	2	1	0	K.ALAAAGYDVEK.N		80 - 90	9.99e+07	Histone 1 family member partial (tentative) cs39 [Ovis aries]
true	398	638.7340	1275.6208	2	-130.98	192.85	20.20	147	4	1	0	K.SWLSNVGSPSSR.I		40 - 51	1.99901e+09	homologue to Acylphosphatase-2, partial [Ovis aries: Oar v3]
true	102	665.3560	1328.6572	2	30.24	247.23	8.40	117.9	6	1	0	K.GTVTGQVQGPEEK.V		22 - 34	1.99901e+09	homologue to Acylphosphatase-2, partial [Ovis aries: Oar v3]
true	185	672.3660	1342.6729	2	33.16	265.18	616.80	61.1	2	1	0	K.GTVTGQVQGPEEK.V	Methyl: 12	22 - 34	1.99901e+09	homologue to Acylphosphatase-2, partial [Ovis aries: Oar v3]
true	564	646.2760	1290.6245	2	-67.31	123.43	24.40	39.7	3	1	1	K.LEYSSFNIRY.-		66 - 75	1.99901e+09	homologue to Acylphosphatase-2, partial [Ovis aries: Oar v3]
true	167	672.3830	1342.6729	2	58.44	275.42	9.90	19.5	2	1	0	K.GTVTGQVQGPEEK.V	Methyl: 11	22 - 34	1.99901e+09	homologue to Acylphosphatase-2, partial [Ovis aries: Oar v3]
true	427	564.8340	1127.5611	2	81.73	276.66	1059.60	14.2	1	1	0	K.LEYSSFNIR.Y		66 - 74	1.99901e+09	homologue to Acylphosphatase-2, partial [Ovis aries: Oar v3]
true	585	653.2530	1304.6401	2	-113.78	400.83	24.90	14.2	1	1	1	K.LEYSSFNIRY.-	Methyl: 2	66 - 75	1.99901e+09	homologue to Acylphosphatase-2, partial [Ovis aries: Oar v3]
true	209	679.4290	1356.6885	2	114.02	125.73	11.30	14.2	1	1	0	K.GTVTGQVQGPEEK.V	Methyl: 11, 12	22 - 34	1.99901e+09	homologue to Acylphosphatase-2, partial [Ovis aries: Oar v3]
true	338	658.4300	1314.7507	2	71.94	222.07	892.70	153.6	6	1	0	K.VLQATVVAVGSGSK.G		41 - 54	AFR90222.1	HSP10 [Ovis aries]
true	633	765.3110	1528.7926	2	-120.95	71.46	26.50	93	2	1	1	K.VVLDDKDYFLFR.D		81 - 92	AFR90222.1	HSP10 [Ovis aries]
true	230	507.3440	1012.5553	2	116.43	361.19	688.50	16.2	1	1	0	K.GGEIQPVSVK.V		57 - 66	AFR90222.1	HSP10 [Ovis aries]
true	326	898.9200	1795.8337	2	-4.57	164.37	12.40	154.2	2	1	0	K.TGIEQGSNAGYLSESQR.F		310 - 326	ACI62526.1	hydroxyacyl-coenzyme A dehydrogenase/3-ketoacyl-coenzyme A thiolase/enoyl-coenzyme A hydratase (trifunctional protein) alpha subunit [Ovis aries]
true	1031	1025.1690	2048.1630	2	78.26	164.66	29.90	113.2	2	1	0	K.TVLGSPEVLLGILPGAGATQR.L		167 - 187	ACI62526.1	hydroxyacyl-coenzyme A dehydrogenase/3-ketoacyl-coenzyme A thiolase/enoyl-coenzyme A hydratase (trifunctional protein) alpha subunit [Ovis aries]
true	1009	820.4550	1638.8109	2	51.49	180.44	27.40	68.5	2	1	0	R.FAGGSLEMLQQMISK.G		611 - 625	ACI62526.1	hydroxyacyl-coenzyme A dehydrogenase/3-ketoacyl-coenzyme A thiolase/enoyl-coenzyme A hydratase (trifunctional protein) alpha subunit [Ovis aries]
true	385	602.8540	1203.6095	2	69.60	263.50	14.00	55.9	2	1	0	K.DTTASAVDVGLR.Q		520 - 531	ACI62526.1	hydroxyacyl-coenzyme A dehydrogenase/3-ketoacyl-coenzyme A thiolase/enoyl-coenzyme A hydratase (trifunctional protein) alpha subunit [Ovis aries]
true	839	692.9520	1383.7221	2	120.78	162.07	25.70	55.9	2	1	0	K.MTSYALSIPFVR.Q		268 - 279	ACI62526.1	hydroxyacyl-coenzyme A dehydrogenase/3-ketoacyl-coenzyme A thiolase/enoyl-coenzyme A hydratase (trifunctional protein) alpha subunit [Ovis aries]
true	1008	760.9250	1519.7552	2	52.72	187.72	27.40	55.9	1	1	0	K.NLNSDMDSILASLK.M		647 - 660	ACI62526.1	hydroxyacyl-coenzyme A dehydrogenase/3-ketoacyl-coenzyme A thiolase/enoyl-coenzyme A hydratase (trifunctional protein) alpha subunit [Ovis aries]
true	997	821.9310	1641.7821	2	39.76	164.37	27.20	55.9	2	1	0	R.DAMFSNLIGQLDYR.G		423 - 436	ACI62526.1	hydroxyacyl-coenzyme A dehydrogenase/3-ketoacyl-coenzyme A thiolase/enoyl-coenzyme A hydratase (trifunctional protein) alpha subunit [Ovis aries]
true	677	768.9240	1535.7501	2	54.18	330.21	21.20	54.2	1	1	0	K.NLNSDMDSILASLK.M	Oxidation: 6	647 - 660	ACI62526.1	hydroxyacyl-coenzyme A dehydrogenase/3-ketoacyl-coenzyme A thiolase/enoyl-coenzyme A hydratase (trifunctional protein) alpha subunit [Ovis aries]
true	1169	848.4600	1694.8437	2	36.39	216.72	30.70	33.4	2	1	0	K.ADMVIEAVFEDLSLK.H	Oxidation: 3	441 - 455	ACI62526.1	hydroxyacyl-coenzyme A dehydrogenase/3-ketoacyl-coenzyme A thiolase/enoyl-coenzyme A hydratase (trifunctional protein) alpha subunit [Ovis aries]
true	1092	813.4260	1624.7775	2	36.82	182.73	29.00	18.8	1	1	0	K.MVGIPAAFDMMLTGR.S	Oxidation: 1	191 - 205	ACI62526.1	hydroxyacyl-coenzyme A dehydrogenase/3-ketoacyl-coenzyme A thiolase/enoyl-coenzyme A hydratase (trifunctional protein) alpha subunit [Ovis aries]
true	205	470.8230	939.5389	2	98.25	345.13	10.00	13.8	1	1	0	R.ILQEGVGPK.K		561 - 569	ACI62526.1	hydroxyacyl-coenzyme A dehydrogenase/3-ketoacyl-coenzyme A thiolase/enoyl-coenzyme A hydratase (trifunctional protein) alpha subunit [Ovis aries]
true	735	1073.0240	2143.9698	2	29.64	170.77	21.40	106.6	2	1	0	K.YGTTTSQLDADGSYFLYSR.L		252 - 270	C30554	Ig heavy chain C region - sheep (fragment)
true	510	914.0110	1825.9462	2	33.52	197.11	20.60	14.2	1	1	0	R.EPQVYVLAPPQEELSK.S		204 - 219	C30554	Ig heavy chain C region - sheep (fragment)
true	899	725.7990	2174.1598	3	98.90	175.62	25.00	13.8	1	1	0	R.CPPPELPGGPSVFIFPPKPK.D	Propionamide: 1	88 - 107	C30554	Ig heavy chain C region - sheep (fragment)
true	653	857.4800	1712.8693	2	44.39	201.70	24.90	36.3	2	1	0	A.QAPLTQPSSVSGSLGQR.V	Deamidated: 6	12 - 28	AAN77358.1	immunoglobulin V lambda chain 5.1.18 [Ovis aries]
true	169	574.8360	1147.5721	2	74.25	316.68	9.30	111	2	1	0	R.ITESEEVVSR.E		63 - 72	9.99e+07	Lamin A/C (tentative) cs39 [Ovis aries]
true	481	746.4090	1490.7399	2	42.57	207.53	15.70	55.9	1	1	0	R.TALINSTGEEVAMR.K		528 - 541	9.99e+07	Lamin A/C (tentative) cs39 [Ovis aries]
true	187	680.3740	1358.6790	2	40.01	274.50	9.60	53.4	3	1	0	R.SGAQASSTPLSPTR.I		12 - 25	9.99e+07	Lamin A/C (tentative) cs39 [Ovis aries]
true	534	514.8460	1027.5662	2	108.03	199.37	16.70	18.8	1	1	0	R.LADALQELR.A		241 - 249	9.99e+07	Lamin A/C (tentative) cs39 [Ovis aries]
true	480	637.4000	1272.6649	2	94.58	186.23	1141.50	153.6	4	1	0	V.PMFVVNTNVPR.A		2 - 12	ABB02309.1	macrophage migration inhibitory factor [Ovis aries]
true	357	645.3640	1288.6598	2	41.57	297.67	16.20	153.3	4	1	0	V.PMFVVNTNVPR.A	Oxidation: 2	2 - 12	ABB02309.1	macrophage migration inhibitory factor [Ovis aries]
true	542	544.7930	1087.6060	2	-31.68	53.25	23.90	26.9	2	1	0	K.LLCGLLTER.L	Propionamide: 3	79 - 87	ABB02309.1	macrophage migration inhibitory factor [Ovis aries]
true	518	533.0500	1595.9148	3	133.45	218.25	19.70	46.2	4	1	0	K.LVRPPVQIYGIEGR.Y		27 - 40	ACM43308.1	mitochondrial ATP synthase O subunit [Ovis aries]
true	710	843.4800	1684.8685	2	45.59	209.56	27.70	153.6	3	1	0	K.AIWNVINWENVTAR.Y		203 - 216	ACV04835.1	mitochondrial superoxide dismutase 2 [Ovis aries]
true	481	712.9460	1423.8035	2	51.87	280.46	19.20	94.9	4	1	0	K.GDVTAQIALQPALK.F		76 - 89	ACV04835.1	mitochondrial superoxide dismutase 2 [Ovis aries]
true	645	702.9320	1403.6933	2	111.10	175.46	25.30	145.9	12	1	0	K.GADPEETILNAFK.V		92 - 104	ACJ09174.1	myosin light chain 2 [Ovis aries]
true	371	612.8100	1223.5605	2	36.70	218.79	15.90	34.9	2	1	0	K.EAFTIMDQNR.D		31 - 40	ACJ09174.1	myosin light chain 2 [Ovis aries]
true	761	709.8680	1417.7089	2	8.83	219.59	26.10	26.3	3	1	0	K.GADPEETILNAFK.V	Methyl: 6	92 - 104	ACJ09174.1	myosin light chain 2 [Ovis aries]
true	620	549.3730	1644.8723	3	136.45	297.75	24.10	23.8	2	1	1	K.LKGADPEETILNAFK.V		90 - 104	ACJ09174.1	myosin light chain 2 [Ovis aries]
true	774	716.8740	1431.7246	2	6.20	155.76	28.90	18.7	1	1	0	K.GADPEETILNAFK.V	Methyl: 5, 6	92 - 104	ACJ09174.1	myosin light chain 2 [Ovis aries]
true	431	780.9210	1559.7865	2	26.21	142.35	17.10	18.4	1	1	1	R.VNVKNEEIDEMLK.E		59 - 71	ACJ09174.1	myosin light chain 2 [Ovis aries]
true	295	752.9000	1503.7682	2	11.48	373.37	13.70	17.3	1	1	1	K.NLVHIITHGEEKD.-		154 - 166	ACJ09174.1	myosin light chain 2 [Ovis aries]
true	678	709.8950	1417.7089	2	46.86	179.40	28.60	17	2	1	0	K.GADPEETILNAFK.V	Methyl: 5	92 - 104	ACJ09174.1	myosin light chain 2 [Ovis aries]
true	249	788.8970	1575.7814	2	-1.25	153.55	12.60	15.8	1	1	1	R.VNVKNEEIDEMLK.E	Oxidation: 11	59 - 71	ACJ09174.1	myosin light chain 2 [Ovis aries]
true	240	620.8000	1239.5554	2	24.21	262.67	12.50	13.8	2	1	0	K.EAFTIMDQNR.D	Oxidation: 6	31 - 40	ACJ09174.1	myosin light chain 2 [Ovis aries]
true	641	820.9850	1639.8934	2	37.81	154.74	24.10	154.2	1	1	0	K.TPVPFGGTLVGETLPR.A		190 - 205	ADQ28100.1	myozenin 3 [Ovis aries]
true	581	824.4580	1646.8304	2	43.07	159.70	22.60	153.6	2	1	0	K.PAPEFQATAVVDGAFK.E		11 - 26	ACV04824.1	peroxiredoxin 2 [Ovis aries]
true	758	868.0300	1733.9676	2	44.85	166.26	31.50	153.6	2	1	0	K.EGGLGPLNIPLLADVTR.K		93 - 109	ACV04824.1	peroxiredoxin 2 [Ovis aries]
true	374	599.4190	1196.6513	2	143.57	270.25	16.10	64.9	3	1	0	R.QVTVNDLPVGR.S		140 - 150	ACV04824.1	peroxiredoxin 2 [Ovis aries]
true	474	596.3850	1190.6659	2	75.06	192.79	18.90	26.5	2	1	0	K.LSILYPATTGR.N		145 - 155	AGH70289.1	peroxiredoxin 6 [Ovis aries]
true	693	892.5130	1782.9298	2	45.73	239.35	26.00	153.6	8	1	0	K.ACADPAAGSVILLENLR.F	Propionamide: 2	107 - 123	ACJ53934.1	phosphoglycerate kinase 1 [Ovis aries]
true	362	898.9420	1795.8267	2	23.79	142.34	16.40	153.6	1	1	0	R.GCITIIGGGDTATCCAK.W	Propionamide: 2, 14, 15	366 - 382	ACJ53934.1	phosphoglycerate kinase 1 [Ovis aries]
true	565	991.9880	1981.9303	2	15.71	175.17	23.20	153.6	2	1	0	K.VLNNMEIGTSLFDEEGSK.I		247 - 264	ACJ53934.1	phosphoglycerate kinase 1 [Ovis aries]
true	641	999.0250	1995.9459	2	44.81	157.05	24.50	153.6	2	1	0	K.VLNNMEIGTSLFDEEGSK.I	Methyl: 6	247 - 264	ACJ53934.1	phosphoglycerate kinase 1 [Ovis aries]
true	296	620.3490	1238.6441	2	31.68	220.64	861.60	131.4	3	1	0	R.AHSSMVGVNLPK.K		172 - 183	ACJ53934.1	phosphoglycerate kinase 1 [Ovis aries]
true	495	623.9260	1245.6969	2	112.64	415.98	20.20	121.8	4	1	0	K.YSLQPVAVELK.S		76 - 86	ACJ53934.1	phosphoglycerate kinase 1 [Ovis aries]
true	629	885.0350	1767.9883	2	37.92	128.93	25.80	107.8	2	1	0	K.ALESPERPFLAILGGAK.V		200 - 216	ACJ53934.1	phosphoglycerate kinase 1 [Ovis aries]
true	392	817.9130	1633.7849	2	16.25	210.49	1044.40	83.2	2	1	0	K.LGDVYVNDAFGTAHR.A		157 - 171	ACJ53934.1	phosphoglycerate kinase 1 [Ovis aries]
true	429	679.0820	2034.0391	3	90.87	169.01	19.00	64.1	2	1	0	K.SVVLMSHLGRPDGVPMPDK.Y		57 - 75	ACJ53934.1	phosphoglycerate kinase 1 [Ovis aries]
true	527	630.8990	1259.7125	2	56.20	391.12	1299.50	46.2	1	1	0	K.YSLQPVAVELK.S	Methyl: 9	76 - 86	ACJ53934.1	phosphoglycerate kinase 1 [Ovis aries]
true	656	675.0830	2022.0310	3	96.88	334.32	24.90	28.2	2	1	1	K.ITLPVDFVTADKFDENAK.T		280 - 297	ACJ53934.1	phosphoglycerate kinase 1 [Ovis aries]
true	15	551.2850	1100.5323	2	21.01	296.76	5.80	20.8	2	1	0	K.NNQITNNQR.I		31 - 39	ACJ53934.1	phosphoglycerate kinase 1 [Ovis aries]
true	374	545.9520	1634.7689	3	39.86	258.39	1014.00	20.2	1	1	0	K.LGDVYVNDAFGTAHR.A	Deamidated: 7	157 - 171	ACJ53934.1	phosphoglycerate kinase 1 [Ovis aries]
true	655	595.0700	1782.0040	3	103.18	348.75	26.50	19.5	2	1	0	K.ALESPERPFLAILGGAK.V	Methyl: 3	200 - 216	ACJ53934.1	phosphoglycerate kinase 1 [Ovis aries]
true	592	659.8920	1317.7180	2	38.97	401.99	1472.40	19.5	1	1	0	K.ITLPVDFVTADK.F		280 - 291	ACJ53934.1	phosphoglycerate kinase 1 [Ovis aries]
true	502	999.9960	1997.9252	2	26.13	158.09	20.40	19.5	1	1	0	K.VLNNMEIGTSLFDEEGSK.I	Oxidation: 5	247 - 264	ACJ53934.1	phosphoglycerate kinase 1 [Ovis aries]
true	581	493.8590	985.5961	2	108.73	218.00	1430.70	16.7	1	1	0	R.PFLAILGGAK.V		207 - 216	ACJ53934.1	phosphoglycerate kinase 1 [Ovis aries]
true	36	390.2380	778.3974	2	82.12	807.35	402.40	14.2	1	1	0	K.YAEAVAR.A		324 - 330	ACJ53934.1	phosphoglycerate kinase 1 [Ovis aries]
true	225	581.3420	1160.6190	2	43.41	263.27	736.70	14.2	1	1	1	K.AEPTKIEAFR.A		142 - 151	ACJ53934.1	phosphoglycerate kinase 1 [Ovis aries]
true	209	628.3420	1254.6391	2	24.18	256.50	715.10	14.2	2	1	0	R.AHSSMVGVNLPK.K	Oxidation: 5	172 - 183	ACJ53934.1	phosphoglycerate kinase 1 [Ovis aries]
true	26	580.3110	1158.5669	2	34.90	234.78	6.70	13.9	1	1	1	R.FHVEEEGKGK.D		124 - 133	ACJ53934.1	phosphoglycerate kinase 1 [Ovis aries]
true	746	600.0680	1796.9455	3	131.49	149.69	27.70	13.4	1	1	0	K.ACADPAAGSVILLENLR.F	Propionamide: 2; Methyl: 14	107 - 123	ACJ53934.1	phosphoglycerate kinase 1 [Ovis aries]
true	182	636.3230	1270.5071	2	97.74	347.11	10.40	22.7	1	1	0	K.GYDCECLGGGR.I	Propionamide: 4, 6	14 - 24	XP_004022902.1	PREDICTED: 14 kDa phosphohistidine phosphatase-like, partial [Ovis aries]
true	851	684.9270	1367.6973	2	103.78	197.78	26.10	153.6	3	1	0	R.LLDTAFDLDAFK.N		859 - 870	XP_004008029.1	PREDICTED: 2-oxoglutarate dehydrogenase, mitochondrial isoform 3 [Ovis aries]
true	911	858.9710	1715.8407	2	50.52	215.10	29.10	116.3	1	1	1	R.LLDTAFDLDAFKNFS.-		859 - 873	XP_004008029.1	PREDICTED: 2-oxoglutarate dehydrogenase, mitochondrial isoform 3 [Ovis aries]
true	263	589.3530	1176.5809	2	93.81	389.78	12.50	64.7	2	1	0	R.DMVEQVAITR.I	Oxidation: 2	770 - 779	XP_004008029.1	PREDICTED: 2-oxoglutarate dehydrogenase, mitochondrial isoform 3 [Ovis aries]
true	237	803.4540	1604.8158	2	48.30	154.01	11.80	61.4	2	1	0	R.VIPEDGPAAQNPGNVK.R		734 - 749	XP_004008029.1	PREDICTED: 2-oxoglutarate dehydrogenase, mitochondrial isoform 3 [Ovis aries]
true	82	595.8260	1189.5463	2	76.52	558.23	7.90	24	1	1	0	K.LEAADEGSGDVK.Y		187 - 198	XP_004008029.1	PREDICTED: 2-oxoglutarate dehydrogenase, mitochondrial isoform 3 [Ovis aries]
true	421	581.3380	1160.5860	2	64.93	325.52	923.70	16.6	2	1	0	R.DMVEQVAITR.I		770 - 779	XP_004008029.1	PREDICTED: 2-oxoglutarate dehydrogenase, mitochondrial isoform 3 [Ovis aries]
true	151	499.3530	996.5352	2	156.41	210.56	9.00	14.2	1	1	0	K.THLTELQR.L		851 - 858	XP_004008029.1	PREDICTED: 2-oxoglutarate dehydrogenase, mitochondrial isoform 3 [Ovis aries]
true	391	744.4200	1486.7814	2	29.61	118.58	16.90	23.7	1	1	0	R.VDVAVNCAGIAVASK.T	Propionamide: 7	85 - 99	XP_004022114.1	PREDICTED: 3-hydroxyacyl-CoA dehydrogenase type-2 isoform 2 [Ovis aries]
true	612	599.9550	1197.6904	2	170.92	190.03	23.60	14.2	1	1	0	K.GGIVAMTLPIAR.D		173 - 184	XP_004022114.1	PREDICTED: 3-hydroxyacyl-CoA dehydrogenase type-2 isoform 2 [Ovis aries]
true	540	695.9010	1389.7041	2	59.88	472.13	21.10	14.2	1	1	0	R.NFLASQVPFPNR.L	Deamidated: 11	206 - 217	XP_004022114.1	PREDICTED: 3-hydroxyacyl-CoA dehydrogenase type-2 isoform 2 [Ovis aries]
true	180	527.8770	1053.5567	2	173.09	218.75	9.30	30.8	1	1	0	K.TPGPGAQSALR.A		107 - 117	XP_004009023.1	PREDICTED: 40S ribosomal protein S14 isoform 1 [Ovis aries]
true	359	715.3870	1428.7096	2	34.81	146.97	14.10	17.5	1	1	0	R.IEDVTPIPSDSTR.R		129 - 141	XP_004009023.1	PREDICTED: 40S ribosomal protein S14 isoform 1 [Ovis aries]
true	785	547.9400	1093.7111	2	140.86	304.07	26.80	27.1	2	1	0	K.LLEPVLLLGK.E		61 - 70	XP_004015735.1	PREDICTED: 40S ribosomal protein S16 [Ovis aries]
true	987	710.4350	2128.1272	3	73.18	172.19	33.90	153.6	3	1	0	R.ALMLQGVDLLADAVAVTMGPK.G	Oxidation: 18	38 - 58	XP_004004841.1	PREDICTED: 60 kDa heat shock protein, mitochondrial isoform 1 [Ovis aries]
true	1031	705.0970	2112.1323	3	64.71	231.42	37.90	129	2	1	0	R.ALMLQGVDLLADAVAVTMGPK.G		38 - 58	XP_004004841.1	PREDICTED: 60 kDa heat shock protein, mitochondrial isoform 1 [Ovis aries]
true	441	672.9070	1343.7085	2	67.57	242.05	17.40	119.4	2	1	0	R.TVIIEQSWGSPK.V		61 - 72	XP_004004841.1	PREDICTED: 60 kDa heat shock protein, mitochondrial isoform 1 [Ovis aries]
true	593	695.3750	1388.6976	2	27.20	199.67	1209.60	114.5	3	1	0	R.GYISPYFINTSK.G		222 - 233	XP_004004841.1	PREDICTED: 60 kDa heat shock protein, mitochondrial isoform 1 [Ovis aries]
true	685	635.7370	1904.0480	3	74.04	195.38	23.60	70.5	1	1	0	K.ISSVQSIVPALEIANAHR.K		251 - 268	XP_004004841.1	PREDICTED: 60 kDa heat shock protein, mitochondrial isoform 1 [Ovis aries]
true	136	617.3150	1232.5885	2	21.86	157.79	497.10	70.3	3	1	0	K.VGGTSDVEVNEK.K		406 - 417	XP_004004841.1	PREDICTED: 60 kDa heat shock protein, mitochondrial isoform 1 [Ovis aries]
true	375	608.3420	1214.6507	2	15.44	325.91	901.00	22.4	2	1	0	K.NAGVEGSLIVEK.I		482 - 493	XP_004004841.1	PREDICTED: 60 kDa heat shock protein, mitochondrial isoform 1 [Ovis aries]
true	344	451.3120	900.5280	2	90.20	508.17	856.40	21.6	2	1	0	K.LSDGVAVLK.V		397 - 405	XP_004004841.1	PREDICTED: 60 kDa heat shock protein, mitochondrial isoform 1 [Ovis aries]
true	428	456.8610	911.5804	2	139.04	279.31	986.90	20.2	1	1	0	K.VGLQVVAVK.T		293 - 301	XP_004004841.1	PREDICTED: 60 kDa heat shock protein, mitochondrial isoform 1 [Ovis aries]
true	731	730.9470	1459.7922	2	59.65	219.07	1458.20	24.8	1	1	0	K.ILTFDQLALDSPK.G		120 - 132	XP_004015402.1	PREDICTED: 60S ribosomal protein L18 [Ovis aries]
true	377	621.8790	1241.6728	2	56.80	175.26	15.10	55.9	1	1	0	K.AGNLGGGVVTIER.S		20 - 32	XP_004013808.1	PREDICTED: 60S ribosomal protein L22 [Ovis aries]
true	462	604.3910	1206.6496	2	97.49	299.79	17.40	18.8	1	1	0	K.ITVTSEVPFSK.R		37 - 47	XP_004013808.1	PREDICTED: 60S ribosomal protein L22 [Ovis aries]
true	587	830.4620	1658.8879	2	12.95	187.65	21.70	153.6	2	1	0	R.IINEPTAAAIAYGLDK.R		199 - 214	XP_004005686.1	PREDICTED: 78 kDa glucose-regulated protein [Ovis aries]
true	553	658.8220	1315.6296	2	-0.11	265.08	18.00	55.9	1	1	0	R.NELESYAYSLK.N		564 - 574	XP_004005686.1	PREDICTED: 78 kDa glucose-regulated protein [Ovis aries]
true	199	614.8470	1227.6208	2	47.72	210.24	10.90	52	8	1	0	R.VEIIANDQGNR.I		51 - 61	XP_004005686.1	PREDICTED: 78 kDa glucose-regulated protein [Ovis aries]
true	571	783.8890	1565.7726	2	-5.82	198.36	18.50	29.2	2	1	0	R.ITPSYVAFTPEGER.L		62 - 75	XP_004005686.1	PREDICTED: 78 kDa glucose-regulated protein [Ovis aries]
true	236	621.8950	1241.6364	2	111.78	154.25	11.60	19	3	1	0	R.VEIIANDQGNR.I	Methyl: 2	51 - 61	XP_004005686.1	PREDICTED: 78 kDa glucose-regulated protein [Ovis aries]
true	466	834.3970	1666.7587	2	12.42	158.39	18.00	153.6	2	1	0	R.WVVIGDENYGEGSSR.E		649 - 663	XP_004007684.1	PREDICTED: aconitate hydratase, mitochondrial [Ovis aries]
true	737	882.0000	1761.8938	2	51.98	191.30	26.50	153.6	4	1	0	K.QGLLPLTFADPADYNK.I		694 - 709	XP_004007684.1	PREDICTED: aconitate hydratase, mitochondrial [Ovis aries]
true	395	930.4610	1858.8189	2	47.56	171.89	1032.70	153.6	2	1	0	R.VGLIGSCTNSSYEDMGR.S	Propionamide: 7	375 - 391	XP_004007684.1	PREDICTED: aconitate hydratase, mitochondrial [Ovis aries]
true	325	938.4020	1874.8139	2	-13.01	158.16	14.40	153.6	1	1	0	R.VGLIGSCTNSSYEDMGR.S	Oxidation: 15; Propionamide: 7	375 - 391	XP_004007684.1	PREDICTED: aconitate hydratase, mitochondrial [Ovis aries]
true	136	795.8630	1589.7281	2	-10.49	172.48	8.70	148.2	2	1	0	K.DSSGQQVDVSPTSQR.L		542 - 556	XP_004007684.1	PREDICTED: aconitate hydratase, mitochondrial [Ovis aries]
true	453	808.4140	1614.8002	2	8.20	179.14	1109.60	142.5	4	1	0	R.NAITQEFGPVPDTAR.Y		626 - 640	XP_004007684.1	PREDICTED: aconitate hydratase, mitochondrial [Ovis aries]
true	377	617.3650	1232.6401	2	61.02	343.78	1015.40	142	4	1	0	K.LTGSLSGWTSPK.D		230 - 241	XP_004007684.1	PREDICTED: aconitate hydratase, mitochondrial [Ovis aries]
true	717	600.4220	1198.6809	2	123.70	160.39	25.30	129.5	1	1	0	R.DLEDLQILIK.V		570 - 579	XP_004007684.1	PREDICTED: aconitate hydratase, mitochondrial [Ovis aries]
true	314	623.6490	1867.9064	3	10.01	228.09	917.30	95.3	2	1	0	K.IVYGHLDDPANQEIER.G		69 - 84	XP_004007684.1	PREDICTED: aconitate hydratase, mitochondrial [Ovis aries]
true	757	877.4830	1752.8683	2	47.40	165.96	28.20	83.6	1	1	0	L.DINQEVYNFLATAGAK.Y		141 - 156	XP_004007684.1	PREDICTED: aconitate hydratase, mitochondrial [Ovis aries]
true	768	927.5090	2779.4392	3	23.70	169.16	31.40	71	1	1	0	R.NDANPETHAFVTSPEIVTALAIAGTLK.F		472 - 498	XP_004007684.1	PREDICTED: aconitate hydratase, mitochondrial [Ovis aries]
true	352	613.3480	1224.5986	2	67.51	138.78	15.10	69.8	2	1	0	K.LEAPDADELPR.A		516 - 526	XP_004007684.1	PREDICTED: aconitate hydratase, mitochondrial [Ovis aries]
true	363	732.3770	1462.7416	2	-1.47	266.71	997.30	49.6	2	1	0	K.SQFTITPGSEQIR.A		408 - 420	XP_004007684.1	PREDICTED: aconitate hydratase, mitochondrial [Ovis aries]
true	497	634.8350	1267.6085	2	37.00	247.50	1193.10	26.7	2	1	0	K.FNPETDFLTGK.D		499 - 509	XP_004007684.1	PREDICTED: aconitate hydratase, mitochondrial [Ovis aries]
true	165	534.2830	1066.5407	2	10.04	245.59	623.60	26.3	2	1	0	K.NTIVTSYNR.N		458 - 466	XP_004007684.1	PREDICTED: aconitate hydratase, mitochondrial [Ovis aries]
true	437	531.6510	1591.7453	3	116.53	139.95	17.20	24.4	1	1	0	K.VAMSHFEPNEYIR.Y		32 - 44	XP_004007684.1	PREDICTED: aconitate hydratase, mitochondrial [Ovis aries]
true	381	620.3620	1238.6143	2	76.70	219.48	15.80	20.4	2	1	0	K.LEAPDADELPR.A	Methyl: 2	516 - 526	XP_004007684.1	PREDICTED: aconitate hydratase, mitochondrial [Ovis aries]
true	358	628.2830	1881.9221	3	-50.36	214.00	992.10	19.5	1	1	0	K.IVYGHLDDPANQEIER.G	Methyl: 13	69 - 84	XP_004007684.1	PREDICTED: aconitate hydratase, mitochondrial [Ovis aries]
true	475	750.8830	1499.7620	2	-7.03	208.19	1140.90	19.5	1	1	1	K.FKLEAPDADELPR.A		514 - 526	XP_004007684.1	PREDICTED: aconitate hydratase, mitochondrial [Ovis aries]
true	383	620.3010	1238.6143	2	-21.63	247.30	1022.90	19.3	1	1	0	K.LEAPDADELPR.A	Methyl: 8	516 - 526	XP_004007684.1	PREDICTED: aconitate hydratase, mitochondrial [Ovis aries]
true	339	400.8180	799.5167	2	130.62	162.58	14.90	15.4	1	1	0	K.VAGILTVK.G		247 - 254	XP_004007684.1	PREDICTED: aconitate hydratase, mitochondrial [Ovis aries]
true	641	610.8780	1219.6085	2	108.84	139.20	23.30	14.8	2	1	0	R.ADIANLADEFK.D	Methyl: 9	309 - 319	XP_004007684.1	PREDICTED: aconitate hydratase, mitochondrial [Ovis aries]
true	117	570.3340	1138.5917	2	54.12	301.12	536.00	14.2	1	1	0	K.QALAHGLQCK.S	Propionamide: 9	398 - 407	XP_004007684.1	PREDICTED: aconitate hydratase, mitochondrial [Ovis aries]
true	249	577.3460	1728.7744	3	139.61	244.68	11.90	14.2	1	1	0	R.AEFDPGQDTYQHPPK.D		527 - 541	XP_004007684.1	PREDICTED: aconitate hydratase, mitochondrial [Ovis aries]
true	387	628.3240	1881.9221	3	14.90	179.19	16.10	14.2	1	1	0	K.IVYGHLDDPANQEIER.G	Methyl: 15	69 - 84	XP_004007684.1	PREDICTED: aconitate hydratase, mitochondrial [Ovis aries]
true	486	739.3890	1476.7573	2	4.19	204.50	18.40	14.2	2	1	0	K.SQFTITPGSEQIR.A	Methyl: 10	408 - 420	XP_004007684.1	PREDICTED: aconitate hydratase, mitochondrial [Ovis aries]
true	301	938.8880	1875.7979	2	-19.40	195.17	890.50	14.2	1	1	0	R.VGLIGSCTNSSYEDMGR.S	Oxidation: 15; Propionamide: 7; Deamidated: 9	375 - 391	XP_004007684.1	PREDICTED: aconitate hydratase, mitochondrial [Ovis aries]
true	753	895.9410	1789.8846	2	-9.60	203.64	21.50	154.2	27	1	0	K.SYELPDGQVITIGNER.F		241 - 256	XP_004021390.1	PREDICTED: actin, alpha skeletal muscle isoform 1 [Ovis aries]
true	723	1123.5250	2245.0144	2	9.39	195.01	21.10	154.2	6	1	0	K.DLYANNVMSGGTTMYPGIADR.M		294 - 314	XP_004021390.1	PREDICTED: actin, alpha skeletal muscle isoform 1 [Ovis aries]
true	873	1066.2070	3195.6023	3	-0.97	183.08	24.50	144.7	1	1	0	R.TTGIVLDSGDGVTHNVPIYEGYALPHAIMR.L		150 - 179	XP_004021390.1	PREDICTED: actin, alpha skeletal muscle isoform 1 [Ovis aries]
true	269	989.9940	1977.9201	2	26.94	216.52	1153.80	141.6	7	1	0	C.DEDETTALVCDNGSGLVK.A	Propionamide: 10; Methyl: 2, 3, 4	3 - 20	XP_004021390.1	PREDICTED: actin, alpha skeletal muscle isoform 1 [Ovis aries]
true	312	760.0130	2277.0042	3	5.70	201.71	1000.60	132.3	9	1	0	K.DLYANNVMSGGTTMYPGIADR.M	Oxidation: 8, 14	294 - 314	XP_004021390.1	PREDICTED: actin, alpha skeletal muscle isoform 1 [Ovis aries]
true	35	599.8040	1197.5150	2	65.43	428.07	419.10	98.2	35	1	0	K.DSYVGDEAQSK.R		53 - 63	XP_004021390.1	PREDICTED: actin, alpha skeletal muscle isoform 1 [Ovis aries]
true	304	565.8000	1129.5404	2	39.82	189.87	881.80	93.4	36	1	0	R.GYSFVTTAER.E		199 - 208	XP_004021390.1	PREDICTED: actin, alpha skeletal muscle isoform 1 [Ovis aries]
true	27	677.8570	1353.6161	2	61.50	245.27	371.40	87.3	31	1	1	K.DSYVGDEAQSKR.G		53 - 64	XP_004021390.1	PREDICTED: actin, alpha skeletal muscle isoform 1 [Ovis aries]
true	511	902.9800	1803.9003	2	25.00	213.90	1372.80	87.3	6	1	0	K.SYELPDGQVITIGNER.F	Methyl: 15	241 - 256	XP_004021390.1	PREDICTED: actin, alpha skeletal muscle isoform 1 [Ovis aries]
true	808	1071.5440	3211.5972	3	4.04	178.35	23.10	77.7	1	1	0	R.TTGIVLDSGDGVTHNVPIYEGYALPHAIMR.L	Oxidation: 29	150 - 179	XP_004021390.1	PREDICTED: actin, alpha skeletal muscle isoform 1 [Ovis aries]
true	398	1131.5530	2261.0093	2	36.31	151.42	1166.00	65.8	3	1	0	K.DLYANNVMSGGTTMYPGIADR.M	Oxidation: 14	294 - 314	XP_004021390.1	PREDICTED: actin, alpha skeletal muscle isoform 1 [Ovis aries]
true	156	488.7670	975.4410	2	80.24	358.26	530.90	55.9	51	1	0	K.AGFAGDDAPR.A		21 - 30	XP_004021390.1	PREDICTED: actin, alpha skeletal muscle isoform 1 [Ovis aries]
true	160	500.9300	1499.7005	3	45.05	540.08	703.80	55.9	12	1	0	K.QEYDEAGPSIVHR.K		362 - 374	XP_004021390.1	PREDICTED: actin, alpha skeletal muscle isoform 1 [Ovis aries]
true	311	543.8590	1085.5829	2	110.81	187.30	12.90	55.9	2	1	0	D.GQVITIGNER.F		247 - 256	XP_004021390.1	PREDICTED: actin, alpha skeletal muscle isoform 1 [Ovis aries]
true	395	581.3490	1160.6111	2	62.21	390.09	925.00	55.9	31	1	0	K.EITALAPSTMK.I		318 - 328	XP_004021390.1	PREDICTED: actin, alpha skeletal muscle isoform 1 [Ovis aries]
true	218	586.2810	1170.5638	2	-13.93	286.12	9.70	55.9	14	1	0	R.HQGVMVGMGQK.D		42 - 52	XP_004021390.1	PREDICTED: actin, alpha skeletal muscle isoform 1 [Ovis aries]
true	169	686.3720	1370.6678	2	44.93	198.39	889.00	55.9	2	1	0	R.TTGIVLDSGDGVTH.N		150 - 163	XP_004021390.1	PREDICTED: actin, alpha skeletal muscle isoform 1 [Ovis aries]
true	761	902.9660	1803.9003	2	9.50	204.94	22.00	55.9	9	1	0	K.SYELPDGQVITIGNER.F	Methyl: 3	241 - 256	XP_004021390.1	PREDICTED: actin, alpha skeletal muscle isoform 1 [Ovis aries]
true	722	987.9680	1973.9193	2	1.08	183.81	21.10	55.9	2	1	0	K.YPIEHGIITNWDDMEK.I	Methyl: 4	71 - 86	XP_004021390.1	PREDICTED: actin, alpha skeletal muscle isoform 1 [Ovis aries]
true	151	663.3640	1324.6082	2	79.37	299.35	837.50	55.8	2	1	0	M.SGGTTMYPGIADR.M		302 - 314	XP_004021390.1	PREDICTED: actin, alpha skeletal muscle isoform 1 [Ovis aries]
true	16	594.3640	1186.5587	2	130.18	297.63	356.30	51.3	14	1	0	R.HQGVMVGMGQK.D	Oxidation: 8	42 - 52	XP_004021390.1	PREDICTED: actin, alpha skeletal muscle isoform 1 [Ovis aries]
true	349	599.8880	1197.6982	2	52.69	168.80	1073.80	44.3	7	1	0	R.AVFPSIVGRPR.H		31 - 41	XP_004021390.1	PREDICTED: actin, alpha skeletal muscle isoform 1 [Ovis aries]
true	390	550.8460	1099.5986	2	71.59	146.01	15.10	42.2	1	1	0	D.GQVITIGNER.F	Methyl: 9	247 - 256	XP_004021390.1	PREDICTED: actin, alpha skeletal muscle isoform 1 [Ovis aries]
true	263	758.3870	1514.7419	2	11.58	214.24	910.50	37.5	3	1	0	K.IWHHTFYNELR.V		87 - 97	XP_004021390.1	PREDICTED: actin, alpha skeletal muscle isoform 1 [Ovis aries]
true	96	606.8080	1211.5306	2	58.37	402.28	559.70	30	11	1	0	K.DSYVGDEAQSK.R	Methyl: 7	53 - 63	XP_004021390.1	PREDICTED: actin, alpha skeletal muscle isoform 1 [Ovis aries]
true	1407	1066.4820	3196.5863	3	-50.67	210.59	42.80	30	1	1	0	R.TTGIVLDSGDGVTHNVPIYEGYALPHAIMR.L	Deamidated: 15	150 - 179	XP_004021390.1	PREDICTED: actin, alpha skeletal muscle isoform 1 [Ovis aries]
true	141	594.3090	1186.5587	2	37.65	321.51	7.50	28	7	1	0	R.HQGVMVGMGQK.D	Oxidation: 5	42 - 52	XP_004021390.1	PREDICTED: actin, alpha skeletal muscle isoform 1 [Ovis aries]
true	435	996.9690	1991.9358	2	-6.17	204.60	1253.00	27.1	2	1	0	C.DEDETTALVCDNGSGLVK.A	Propionamide: 10; Methyl: 1, 2, 3, 4	3 - 20	XP_004021390.1	PREDICTED: actin, alpha skeletal muscle isoform 1 [Ovis aries]
true	128	589.3500	1176.6060	2	67.38	455.69	758.30	27	13	1	0	K.EITALAPSTMK.I	Oxidation: 10	318 - 328	XP_004021390.1	PREDICTED: actin, alpha skeletal muscle isoform 1 [Ovis aries]
true	359	910.0220	1817.9159	2	62.36	204.64	1396.20	26.6	3	1	0	K.SYELPDGQVITIGNER.F	Methyl: 3, 15	241 - 256	XP_004021390.1	PREDICTED: actin, alpha skeletal muscle isoform 1 [Ovis aries]
true	598	652.7840	1955.0364	3	150.01	327.95	18.70	25.6	5	1	0	R.VAPEEHPTLLTEAPLNPK.A		98 - 115	XP_004021390.1	PREDICTED: actin, alpha skeletal muscle isoform 1 [Ovis aries]
true	896	499.7520	997.4790	2	10.42	563.28	32.50	21.5	3	1	0	R.DLTDYLMK.I		186 - 193	XP_004021390.1	PREDICTED: actin, alpha skeletal muscle isoform 1 [Ovis aries]
true	382	664.3210	1989.9142	3	13.52	296.78	1143.10	18.8	1	1	0	K.YPIEHGIITNWDDMEK.I	Oxidation: 14; Methyl: 4	71 - 86	XP_004021390.1	PREDICTED: actin, alpha skeletal muscle isoform 1 [Ovis aries]
true	300	657.4080	1969.0520	3	76.12	340.50	1237.00	16.9	2	1	0	R.VAPEEHPTLLTEAPLNPK.A	Methyl: 12	98 - 115	XP_004021390.1	PREDICTED: actin, alpha skeletal muscle isoform 1 [Ovis aries]
true	147	613.7920	1225.5463	2	18.89	236.11	681.40	13.3	1	1	0	K.DSYVGDEAQSK.R	Methyl: 6, 7	53 - 63	XP_004021390.1	PREDICTED: actin, alpha skeletal muscle isoform 1 [Ovis aries]
true	150	562.8070	1123.5332	2	58.86	187.40	833.10	13.3	2	1	0	G.TTMYPGIADR.M		305 - 314	XP_004021390.1	PREDICTED: actin, alpha skeletal muscle isoform 1 [Ovis aries]
true	302	662.0850	1983.0677	3	83.31	273.76	1238.40	13.3	1	1	0	R.VAPEEHPTLLTEAPLNPK.A	Methyl: 4, 5	98 - 115	XP_004021390.1	PREDICTED: actin, alpha skeletal muscle isoform 1 [Ovis aries]
true	385	792.0460	2373.1093	3	2.88	211.79	1147.10	13.3	1	1	1	R.KDLYANNVMSGGTTMYPGIADR.M		293 - 314	XP_004021390.1	PREDICTED: actin, alpha skeletal muscle isoform 1 [Ovis aries]
true	400	985.6410	1969.0520	2	109.27	170.92	1170.70	13.3	1	1	0	R.VAPEEHPTLLTEAPLNPK.A	Methyl: 4	98 - 115	XP_004021390.1	PREDICTED: actin, alpha skeletal muscle isoform 1 [Ovis aries]
true	633	895.9650	1789.8846	2	17.19	170.91	1308.60	154.2	27	1	0	K.SYELPDGQVITIGNER.F		239 - 254	XP_004013127.1	PREDICTED: actin, cytoplasmic 2 [Ovis aries]
true	35	599.8040	1197.5150	2	65.43	428.07	419.10	98.2	35	1	0	K.DSYVGDEAQSK.R		51 - 61	XP_004013127.1	PREDICTED: actin, cytoplasmic 2 [Ovis aries]
true	27	677.8570	1353.6161	2	61.50	245.27	371.40	87.3	31	1	1	K.DSYVGDEAQSKR.G		51 - 62	XP_004013127.1	PREDICTED: actin, cytoplasmic 2 [Ovis aries]
true	511	902.9800	1803.9003	2	25.00	213.90	1372.80	87.3	6	1	0	K.SYELPDGQVITIGNER.F	Methyl: 15	239 - 254	XP_004013127.1	PREDICTED: actin, cytoplasmic 2 [Ovis aries]
true	191	488.7370	975.4410	2	18.86	316.25	9.00	55.9	51	1	0	K.AGFAGDDAPR.A		19 - 28	XP_004013127.1	PREDICTED: actin, cytoplasmic 2 [Ovis aries]
true	311	543.8590	1085.5829	2	110.81	187.30	12.90	55.9	2	1	0	D.GQVITIGNER.F		245 - 254	XP_004013127.1	PREDICTED: actin, cytoplasmic 2 [Ovis aries]
true	395	581.3490	1160.6111	2	62.21	390.09	925.00	55.9	31	1	0	K.EITALAPSTMK.I		316 - 326	XP_004013127.1	PREDICTED: actin, cytoplasmic 2 [Ovis aries]
true	189	586.3330	1170.5638	2	74.76	351.29	590.40	55.9	14	1	0	R.HQGVMVGMGQK.D		40 - 50	XP_004013127.1	PREDICTED: actin, cytoplasmic 2 [Ovis aries]
true	753	902.9560	1803.9003	2	-1.58	179.25	22.10	55.9	9	1	0	K.SYELPDGQVITIGNER.F	Methyl: 3	239 - 254	XP_004013127.1	PREDICTED: actin, cytoplasmic 2 [Ovis aries]
true	151	663.3640	1324.6082	2	79.37	299.35	837.50	55.8	2	1	0	L.SGGTTMYPGIADR.M		300 - 312	XP_004013127.1	PREDICTED: actin, cytoplasmic 2 [Ovis aries]
true	181	566.7790	1131.5197	2	20.99	276.35	739.70	55.5	2	1	0	R.GYSFTTTAER.E		197 - 206	XP_004013127.1	PREDICTED: actin, cytoplasmic 2 [Ovis aries]
true	16	594.3640	1186.5587	2	130.18	297.63	356.30	51.3	14	1	0	R.HQGVMVGMGQK.D	Oxidation: 8	40 - 50	XP_004013127.1	PREDICTED: actin, cytoplasmic 2 [Ovis aries]
true	349	599.8880	1197.6982	2	52.69	168.80	1073.80	44.3	7	1	0	R.AVFPSIVGRPR.H		29 - 39	XP_004013127.1	PREDICTED: actin, cytoplasmic 2 [Ovis aries]
true	390	550.8460	1099.5986	2	71.59	146.01	15.10	42.2	1	1	0	D.GQVITIGNER.F	Methyl: 9	245 - 254	XP_004013127.1	PREDICTED: actin, cytoplasmic 2 [Ovis aries]
true	263	758.3870	1514.7419	2	11.58	214.24	910.50	37.5	3	1	0	K.IWHHTFYNELR.V		85 - 95	XP_004013127.1	PREDICTED: actin, cytoplasmic 2 [Ovis aries]
true	96	606.8080	1211.5306	2	58.37	402.28	559.70	30	11	1	0	K.DSYVGDEAQSK.R	Methyl: 7	51 - 61	XP_004013127.1	PREDICTED: actin, cytoplasmic 2 [Ovis aries]
true	141	594.3090	1186.5587	2	37.65	321.51	7.50	28	7	1	0	R.HQGVMVGMGQK.D	Oxidation: 5	40 - 50	XP_004013127.1	PREDICTED: actin, cytoplasmic 2 [Ovis aries]
true	128	589.3500	1176.6060	2	67.38	455.69	758.30	27	13	1	0	K.EITALAPSTMK.I	Oxidation: 10	316 - 326	XP_004013127.1	PREDICTED: actin, cytoplasmic 2 [Ovis aries]
true	359	910.0220	1817.9159	2	62.36	204.64	1396.20	26.6	3	1	0	K.SYELPDGQVITIGNER.F	Methyl: 3, 15	239 - 254	XP_004013127.1	PREDICTED: actin, cytoplasmic 2 [Ovis aries]
true	896	499.7520	997.4790	2	10.42	563.28	32.50	21.5	3	1	0	R.DLTDYLMK.I		184 - 191	XP_004013127.1	PREDICTED: actin, cytoplasmic 2 [Ovis aries]
true	147	613.7920	1225.5463	2	18.89	236.11	681.40	13.3	1	1	0	K.DSYVGDEAQSK.R	Methyl: 6, 7	51 - 61	XP_004013127.1	PREDICTED: actin, cytoplasmic 2 [Ovis aries]
true	150	562.8070	1123.5332	2	58.86	187.40	833.10	13.3	2	1	0	G.TTMYPGIADR.M		303 - 312	XP_004013127.1	PREDICTED: actin, cytoplasmic 2 [Ovis aries]
true	753	895.9410	1789.8846	2	-9.60	203.64	21.50	154.2	27	1	0	K.SYELPDGQVITIGNER.F		240 - 255	XP_004006130.1	PREDICTED: actin, gamma-enteric smooth muscle isoform 1 [Ovis aries]
true	873	1066.2070	3195.6023	3	-0.97	183.08	24.50	144.7	1	1	0	R.TTGIVLDSGDGVTHNVPIYEGYALPHAIMR.L		149 - 178	XP_004006130.1	PREDICTED: actin, gamma-enteric smooth muscle isoform 1 [Ovis aries]
true	35	599.8040	1197.5150	2	65.43	428.07	419.10	98.2	35	1	0	K.DSYVGDEAQSK.R		52 - 62	XP_004006130.1	PREDICTED: actin, gamma-enteric smooth muscle isoform 1 [Ovis aries]
true	304	565.8000	1129.5404	2	39.82	189.87	881.80	93.4	36	1	0	R.GYSFVTTAER.E		198 - 207	XP_004006130.1	PREDICTED: actin, gamma-enteric smooth muscle isoform 1 [Ovis aries]
true	27	677.8570	1353.6161	2	61.50	245.27	371.40	87.3	31	1	1	K.DSYVGDEAQSKR.G		52 - 63	XP_004006130.1	PREDICTED: actin, gamma-enteric smooth muscle isoform 1 [Ovis aries]
true	511	902.9800	1803.9003	2	25.00	213.90	1372.80	87.3	6	1	0	K.SYELPDGQVITIGNER.F	Methyl: 15	240 - 255	XP_004006130.1	PREDICTED: actin, gamma-enteric smooth muscle isoform 1 [Ovis aries]
true	808	1071.5440	3211.5972	3	4.04	178.35	23.10	77.7	1	1	0	R.TTGIVLDSGDGVTHNVPIYEGYALPHAIMR.L	Oxidation: 29	149 - 178	XP_004006130.1	PREDICTED: actin, gamma-enteric smooth muscle isoform 1 [Ovis aries]
true	64	488.7590	975.4410	2	63.87	352.21	521.30	55.9	51	1	0	K.AGFAGDDAPR.A		20 - 29	XP_004006130.1	PREDICTED: actin, gamma-enteric smooth muscle isoform 1 [Ovis aries]
true	311	543.8590	1085.5829	2	110.81	187.30	12.90	55.9	2	1	0	D.GQVITIGNER.F		246 - 255	XP_004006130.1	PREDICTED: actin, gamma-enteric smooth muscle isoform 1 [Ovis aries]
true	395	581.3490	1160.6111	2	62.21	390.09	925.00	55.9	31	1	0	K.EITALAPSTMK.I		317 - 327	XP_004006130.1	PREDICTED: actin, gamma-enteric smooth muscle isoform 1 [Ovis aries]
true	218	586.2810	1170.5638	2	-13.93	286.12	9.70	55.9	14	1	0	R.HQGVMVGMGQK.D		41 - 51	XP_004006130.1	PREDICTED: actin, gamma-enteric smooth muscle isoform 1 [Ovis aries]
true	169	686.3720	1370.6678	2	44.93	198.39	889.00	55.9	2	1	0	R.TTGIVLDSGDGVTH.N		149 - 162	XP_004006130.1	PREDICTED: actin, gamma-enteric smooth muscle isoform 1 [Ovis aries]
true	761	902.9660	1803.9003	2	9.50	204.94	22.00	55.9	9	1	0	K.SYELPDGQVITIGNER.F	Methyl: 3	240 - 255	XP_004006130.1	PREDICTED: actin, gamma-enteric smooth muscle isoform 1 [Ovis aries]
true	722	987.9680	1973.9193	2	1.08	183.81	21.10	55.9	2	1	0	K.YPIEHGIITNWDDMEK.I	Methyl: 4	70 - 85	XP_004006130.1	PREDICTED: actin, gamma-enteric smooth muscle isoform 1 [Ovis aries]
true	151	663.3640	1324.6082	2	79.37	299.35	837.50	55.8	2	1	0	L.SGGTTMYPGIADR.M		301 - 313	XP_004006130.1	PREDICTED: actin, gamma-enteric smooth muscle isoform 1 [Ovis aries]
true	16	594.3640	1186.5587	2	130.18	297.63	356.30	51.3	14	1	0	R.HQGVMVGMGQK.D	Oxidation: 8	41 - 51	XP_004006130.1	PREDICTED: actin, gamma-enteric smooth muscle isoform 1 [Ovis aries]
true	349	599.8880	1197.6982	2	52.69	168.80	1073.80	44.3	7	1	0	R.AVFPSIVGRPR.H		30 - 40	XP_004006130.1	PREDICTED: actin, gamma-enteric smooth muscle isoform 1 [Ovis aries]
true	390	550.8460	1099.5986	2	71.59	146.01	15.10	42.2	1	1	0	D.GQVITIGNER.F	Methyl: 9	246 - 255	XP_004006130.1	PREDICTED: actin, gamma-enteric smooth muscle isoform 1 [Ovis aries]
true	96	606.8080	1211.5306	2	58.37	402.28	559.70	30	11	1	0	K.DSYVGDEAQSK.R	Methyl: 7	52 - 62	XP_004006130.1	PREDICTED: actin, gamma-enteric smooth muscle isoform 1 [Ovis aries]
true	1407	1066.4820	3196.5863	3	-50.67	210.59	42.80	30	1	1	0	R.TTGIVLDSGDGVTHNVPIYEGYALPHAIMR.L	Deamidated: 15	149 - 178	XP_004006130.1	PREDICTED: actin, gamma-enteric smooth muscle isoform 1 [Ovis aries]
true	141	594.3090	1186.5587	2	37.65	321.51	7.50	28	7	1	0	R.HQGVMVGMGQK.D	Oxidation: 5	41 - 51	XP_004006130.1	PREDICTED: actin, gamma-enteric smooth muscle isoform 1 [Ovis aries]
true	217	742.3370	1482.7103	2	-34.26	129.32	823.70	27.5	6	1	0	K.PEYDEAGPSIVHR.K	Methyl: 2	361 - 373	XP_004006130.1	PREDICTED: actin, gamma-enteric smooth muscle isoform 1 [Ovis aries]
true	128	589.3500	1176.6060	2	67.38	455.69	758.30	27	13	1	0	K.EITALAPSTMK.I	Oxidation: 10	317 - 327	XP_004006130.1	PREDICTED: actin, gamma-enteric smooth muscle isoform 1 [Ovis aries]
true	359	910.0220	1817.9159	2	62.36	204.64	1396.20	26.6	3	1	0	K.SYELPDGQVITIGNER.F	Methyl: 3, 15	240 - 255	XP_004006130.1	PREDICTED: actin, gamma-enteric smooth muscle isoform 1 [Ovis aries]
true	598	652.7840	1955.0364	3	150.01	327.95	18.70	25.6	5	1	0	R.VAPEEHPTLLTEAPLNPK.A		97 - 114	XP_004006130.1	PREDICTED: actin, gamma-enteric smooth muscle isoform 1 [Ovis aries]
true	896	499.7520	997.4790	2	10.42	563.28	32.50	21.5	3	1	0	R.DLTDYLMK.I		185 - 192	XP_004006130.1	PREDICTED: actin, gamma-enteric smooth muscle isoform 1 [Ovis aries]
true	382	664.3210	1989.9142	3	13.52	296.78	1143.10	18.8	1	1	0	K.YPIEHGIITNWDDMEK.I	Oxidation: 14; Methyl: 4	70 - 85	XP_004006130.1	PREDICTED: actin, gamma-enteric smooth muscle isoform 1 [Ovis aries]
true	300	657.4080	1969.0520	3	76.12	340.50	1237.00	16.9	2	1	0	R.VAPEEHPTLLTEAPLNPK.A	Methyl: 12	97 - 114	XP_004006130.1	PREDICTED: actin, gamma-enteric smooth muscle isoform 1 [Ovis aries]
true	350	742.3570	1482.7103	2	-7.31	201.49	851.40	13.8	1	1	0	K.PEYDEAGPSIVHR.K	Methyl: 4	361 - 373	XP_004006130.1	PREDICTED: actin, gamma-enteric smooth muscle isoform 1 [Ovis aries]
true	147	613.7920	1225.5463	2	18.89	236.11	681.40	13.3	1	1	0	K.DSYVGDEAQSK.R	Methyl: 6, 7	52 - 62	XP_004006130.1	PREDICTED: actin, gamma-enteric smooth muscle isoform 1 [Ovis aries]
true	150	562.8070	1123.5332	2	58.86	187.40	833.10	13.3	2	1	0	G.TTMYPGIADR.M		304 - 313	XP_004006130.1	PREDICTED: actin, gamma-enteric smooth muscle isoform 1 [Ovis aries]
true	302	662.0850	1983.0677	3	83.31	273.76	1238.40	13.3	1	1	0	R.VAPEEHPTLLTEAPLNPK.A	Methyl: 4, 5	97 - 114	XP_004006130.1	PREDICTED: actin, gamma-enteric smooth muscle isoform 1 [Ovis aries]
true	400	985.6410	1969.0520	2	109.27	170.92	1170.70	13.3	1	1	0	R.VAPEEHPTLLTEAPLNPK.A	Methyl: 4	97 - 114	XP_004006130.1	PREDICTED: actin, gamma-enteric smooth muscle isoform 1 [Ovis aries]
true	421	756.3220	1510.7991	2	-112.17	69.90	20.90	37.1	1	1	1	Y.SDAPPLTLEGIKDR.V		13 - 26	XP_004022966.1	PREDICTED: acyl carrier protein, mitochondrial-like, partial [Ovis aries]
true	580	641.3870	1280.6612	2	76.57	351.98	20.00	56.5	2	1	0	R.SISFASVDLTNK.A		114 - 125	XP_004019151.1	PREDICTED: acyl-coenzyme A thioesterase 13 [Ovis aries]
true	530	579.8880	1157.6193	2	122.56	364.09	21.10	138.6	1	1	0	K.VADISLAAWGR.K		9 - 19	XP_004014555.1	PREDICTED: adenosylhomocysteinase-like [Ovis aries]
true	269	567.8540	1133.6081	2	75.17	204.65	13.90	65.3	1	1	0	K.VAVVAGYGDVGK.G		215 - 226	XP_004014555.1	PREDICTED: adenosylhomocysteinase-like [Ovis aries]
true	286	628.8900	1255.6772	2	70.15	301.70	14.30	44.5	2	1	0	K.VPAINVNDSVTK.S		175 - 186	XP_004014555.1	PREDICTED: adenosylhomocysteinase-like [Ovis aries]
true	812	629.4380	1256.6864	2	139.06	170.14	29.30	89.7	4	1	0	K.LDILDALDEIK.V		393 - 403	XP_004018218.1	PREDICTED: adenylosuccinate synthetase isozyme 1 [Ovis aries]
true	550	725.3810	1448.7187	2	19.78	285.32	20.80	50.2	2	1	0	K.VEVEYETLPGWK.A		428 - 439	XP_004018218.1	PREDICTED: adenylosuccinate synthetase isozyme 1 [Ovis aries]
true	666	773.9250	1545.8191	2	10.54	135.87	20.10	14.4	1	1	0	R.IPYFPANQEVLQK.V		415 - 427	XP_004018218.1	PREDICTED: adenylosuccinate synthetase isozyme 1 [Ovis aries]
true	845	636.4420	1270.7020	2	131.52	209.08	31.00	14.2	3	1	0	K.LDILDALDEIK.V	Methyl: 9	393 - 403	XP_004018218.1	PREDICTED: adenylosuccinate synthetase isozyme 1 [Ovis aries]
true	474	800.4300	1598.7828	2	39.13	169.55	19.70	153.6	1	1	0	R.ELGEYGLQAYTEVK.T		496 - 509	XP_004017458.1	PREDICTED: aldehyde dehydrogenase, mitochondrial isoform 1 [Ovis aries]
true	739	873.4660	1744.8308	2	49.59	191.16	25.00	153.6	2	1	0	R.TFVQEDIYAEFVER.S		328 - 341	XP_004017458.1	PREDICTED: aldehyde dehydrogenase, mitochondrial isoform 1 [Ovis aries]
true	919	922.5540	1843.0455	2	25.99	190.83	29.90	153.6	6	1	0	K.VAEQTPLTALYVANLIK.E		213 - 229	XP_004017458.1	PREDICTED: aldehyde dehydrogenase, mitochondrial isoform 1 [Ovis aries]
true	511	520.8770	1039.5702	2	162.43	201.43	19.40	107.8	3	1	0	K.YGLAAAVFTK.D		445 - 454	XP_004017458.1	PREDICTED: aldehyde dehydrogenase, mitochondrial isoform 1 [Ovis aries]
true	210	753.8440	1505.6998	2	-17.48	143.70	12.30	104.6	3	1	0	R.TEQGPQVDETQFK.K		359 - 371	XP_004017458.1	PREDICTED: aldehyde dehydrogenase, mitochondrial isoform 1 [Ovis aries]
true	520	685.4500	1368.7799	2	76.99	273.96	20.00	91.8	4	1	0	K.LGPALATGNVVVMK.V		199 - 212	XP_004017458.1	PREDICTED: aldehyde dehydrogenase, mitochondrial isoform 1 [Ovis aries]
true	558	774.4130	1546.7304	2	52.35	217.92	21.00	73.2	2	1	0	K.TIPIDGDYFSYTR.H		163 - 175	XP_004017458.1	PREDICTED: aldehyde dehydrogenase, mitochondrial isoform 1 [Ovis aries]
true	391	693.4050	1384.7748	2	14.87	175.64	17.20	69.6	3	1	0	K.LGPALATGNVVVMK.V	Oxidation: 13	199 - 212	XP_004017458.1	PREDICTED: aldehyde dehydrogenase, mitochondrial isoform 1 [Ovis aries]
true	769	702.4810	1402.7530	2	138.38	174.72	28.80	66.1	2	1	0	K.EEIFGPVMQILK.F		418 - 429	XP_004017458.1	PREDICTED: aldehyde dehydrogenase, mitochondrial isoform 1 [Ovis aries]
true	118	537.8250	1073.5288	2	99.17	217.83	9.30	40.6	2	1	0	K.LLCGGGAAADR.G	Propionamide: 3	387 - 397	XP_004017458.1	PREDICTED: aldehyde dehydrogenase, mitochondrial isoform 1 [Ovis aries]
true	163	453.7840	905.4277	2	138.59	708.17	10.10	14.2	1	1	0	K.SMEEVVGR.A		432 - 439	XP_004017458.1	PREDICTED: aldehyde dehydrogenase, mitochondrial isoform 1 [Ovis aries]
true	661	558.3740	1114.6209	2	100.79	189.17	1507.40	24.9	2	1	0	K.MPILGLGTWK.S		13 - 22	XP_004008126.1	PREDICTED: aldose reductase [Ovis aries]
true	348	453.8630	905.4971	2	236.17	428.76	998.90	18.4	1	1	0	K.VAIDLGYR.H		34 - 41	XP_004008126.1	PREDICTED: aldose reductase [Ovis aries]
true	584	769.4180	1536.7672	2	35.28	215.87	1172.60	154.2	14	1	0	R.FAIQDISVEETSAK.E		141 - 154	XP_004021419.1	PREDICTED: alpha-actinin-2 isoform 1 [Ovis aries]
true	588	771.9550	1541.8301	2	42.33	169.39	20.00	154.2	3	1	0	K.LVSIGAEEIVDGNVK.M		114 - 128	XP_004021419.1	PREDICTED: alpha-actinin-2 isoform 1 [Ovis aries]
true	737	877.4390	1752.8166	2	26.68	159.70	22.80	154.2	5	1	0	R.ETADTDTAEQVIASFR.I		821 - 836	XP_004021419.1	PREDICTED: alpha-actinin-2 isoform 1 [Ovis aries]
true	634	879.0020	1755.9057	2	47.66	197.73	1250.00	154.2	4	1	0	R.QFAAQANAIGPWIQNK.M		641 - 656	XP_004021419.1	PREDICTED: alpha-actinin-2 isoform 1 [Ovis aries]
true	529	884.4240	1766.8687	2	-19.91	164.73	17.40	154.2	7	1	0	R.ISSSNPYSTVTVDEIR.S		593 - 608	XP_004021419.1	PREDICTED: alpha-actinin-2 isoform 1 [Ovis aries]
true	791	958.9470	1915.8808	2	-0.72	146.96	25.70	154.2	1	1	0	R.ACLISMGYDLGEAEFAR.I	Propionamide: 2	780 - 796	XP_004021419.1	PREDICTED: alpha-actinin-2 isoform 1 [Ovis aries]
true	635	811.9510	1621.8134	2	45.60	187.73	21.30	139.1	2	1	0	K.CQLEINFNTLQTK.L	Propionamide: 1	339 - 351	XP_004021419.1	PREDICTED: alpha-actinin-2 isoform 1 [Ovis aries]
true	822	694.9200	1387.7745	2	36.67	348.04	28.30	132.2	3	1	0	K.LMLLLEVISGER.L	Oxidation: 2	72 - 83	XP_004021419.1	PREDICTED: alpha-actinin-2 isoform 1 [Ovis aries]
true	689	938.5080	1874.9408	2	32.32	143.15	22.70	106.9	2	1	0	R.SSIQITGALEDQMNQLK.Q		663 - 679	XP_004021419.1	PREDICTED: alpha-actinin-2 isoform 1 [Ovis aries]
true	754	835.4580	1668.9087	2	-4.32	160.29	24.50	101.8	1	1	0	K.LLETIDQLHLEFAK.R		510 - 523	XP_004021419.1	PREDICTED: alpha-actinin-2 isoform 1 [Ovis aries]
true	843	686.9370	1371.7796	2	58.14	175.13	32.10	89.4	3	1	0	K.LMLLLEVISGER.L		72 - 83	XP_004021419.1	PREDICTED: alpha-actinin-2 isoform 1 [Ovis aries]
true	592	686.4110	1370.7405	2	48.73	196.36	17.90	70.4	6	1	0	R.QSILAIQNEVEK.V		573 - 584	XP_004021419.1	PREDICTED: alpha-actinin-2 isoform 1 [Ovis aries]
true	166	586.3320	1170.5993	2	42.76	195.95	531.00	55.9	6	1	0	K.VLAVNQENER.L		272 - 281	XP_004021419.1	PREDICTED: alpha-actinin-2 isoform 1 [Ovis aries]
true	335	594.8360	1187.5782	2	66.59	566.47	13.70	55.9	2	1	0	R.DQSLQEELAR.Q		622 - 631	XP_004021419.1	PREDICTED: alpha-actinin-2 isoform 1 [Ovis aries]
true	348	650.3430	1298.5990	2	55.68	273.18	13.60	55.9	8	1	0	K.DYESSTLTEVR.A		428 - 438	XP_004021419.1	PREDICTED: alpha-actinin-2 isoform 1 [Ovis aries]
true	364	676.8550	1351.6190	2	56.44	235.98	14.50	55.9	2	1	0	K.GITQEQMNEFR.A		749 - 759	XP_004021419.1	PREDICTED: alpha-actinin-2 isoform 1 [Ovis aries]
true	838	686.4500	1370.7922	2	67.93	157.74	31.50	55.9	10	1	0	R.VGWELLLTTIAR.T		722 - 733	XP_004021419.1	PREDICTED: alpha-actinin-2 isoform 1 [Ovis aries]
true	534	708.9210	1415.7620	2	46.15	216.93	18.50	55.9	7	1	0	R.TINEVETQILTR.D		734 - 745	XP_004021419.1	PREDICTED: alpha-actinin-2 isoform 1 [Ovis aries]
true	797	711.4070	1420.6987	2	70.82	194.30	26.00	55.9	2	1	0	K.GYEEWLLNEIR.R		384 - 394	XP_004021419.1	PREDICTED: alpha-actinin-2 isoform 1 [Ovis aries]
true	586	715.9220	1429.7777	2	36.17	336.55	1173.10	55.9	3	1	0	R.TINEVETQILTR.D	Methyl: 4	734 - 745	XP_004021419.1	PREDICTED: alpha-actinin-2 isoform 1 [Ovis aries]
true	677	715.9430	1429.7777	2	65.50	175.23	1322.80	55.9	3	1	0	R.TINEVETQILTR.D	Methyl: 6	734 - 745	XP_004021419.1	PREDICTED: alpha-actinin-2 isoform 1 [Ovis aries]
true	368	738.3760	1474.7126	2	16.82	242.85	848.60	55.9	3	1	0	R.ELPPDQAQYCIK.R	Propionamide: 10	853 - 864	XP_004021419.1	PREDICTED: alpha-actinin-2 isoform 1 [Ovis aries]
true	484	744.3940	1486.7317	2	28.03	229.27	1009.30	55.9	2	1	0	R.NVNIQNFHTSWK.D		170 - 181	XP_004021419.1	PREDICTED: alpha-actinin-2 isoform 1 [Ovis aries]
true	670	818.9570	1635.8290	2	42.98	174.27	22.20	55.9	1	1	0	K.CQLEINFNTLQTK.L	Propionamide: 1; Methyl: 4	339 - 351	XP_004021419.1	PREDICTED: alpha-actinin-2 isoform 1 [Ovis aries]
true	751	884.4180	1766.8323	2	-6.12	140.46	24.40	55.9	1	1	0	R.ETADTDTAEQVIASFR.I	Methyl: 9	821 - 836	XP_004021419.1	PREDICTED: alpha-actinin-2 isoform 1 [Ovis aries]
true	540	946.4580	1890.9357	2	-18.09	161.24	18.70	55.9	2	1	0	R.SSIQITGALEDQMNQLK.Q	Oxidation: 13	663 - 679	XP_004021419.1	PREDICTED: alpha-actinin-2 isoform 1 [Ovis aries]
true	698	600.3830	1198.6234	2	106.65	268.62	1379.30	55.9	3	1	0	R.DLLLDPAWEK.Q		29 - 38	XP_004021419.1	PREDICTED: alpha-actinin-2 isoform 1 [Ovis aries]
true	715	783.4460	1564.7985	2	50.41	142.77	23.40	55.6	2	1	0	R.FAIQDISVEETSAK.E	Methyl: 9, 10	141 - 154	XP_004021419.1	PREDICTED: alpha-actinin-2 isoform 1 [Ovis aries]
true	444	625.3680	1248.5921	2	103.41	274.46	955.00	55.6	6	1	0	K.MVSDIAGAWQR.L	Oxidation: 1	367 - 377	XP_004021419.1	PREDICTED: alpha-actinin-2 isoform 1 [Ovis aries]
true	608	693.4180	1384.7562	2	47.05	171.72	1211.00	53.4	2	1	0	R.QSILAIQNEVEK.V	Methyl: 9	573 - 584	XP_004021419.1	PREDICTED: alpha-actinin-2 isoform 1 [Ovis aries]
true	408	657.3610	1312.6147	2	70.56	296.72	906.20	51.7	2	1	0	K.DYESSTLTEVR.A	Methyl: 9	428 - 438	XP_004021419.1	PREDICTED: alpha-actinin-2 isoform 1 [Ovis aries]
true	431	683.8440	1365.6347	2	28.33	148.82	16.20	48.4	2	1	0	K.GITQEQMNEFR.A	Methyl: 5	749 - 759	XP_004021419.1	PREDICTED: alpha-actinin-2 isoform 1 [Ovis aries]
true	641	776.4570	1550.7828	2	75.11	189.61	21.50	48	2	1	0	R.FAIQDISVEETSAK.E	Methyl: 10	141 - 154	XP_004021419.1	PREDICTED: alpha-actinin-2 isoform 1 [Ovis aries]
true	625	776.4270	1550.7828	2	36.48	257.43	21.20	45	1	1	0	R.FAIQDISVEETSAK.E	Methyl: 9	141 - 154	XP_004021419.1	PREDICTED: alpha-actinin-2 isoform 1 [Ovis aries]
true	156	529.7930	1057.5040	2	63.65	158.77	9.30	42.5	2	1	0	K.ATLPEADGER.Q		563 - 572	XP_004021419.1	PREDICTED: alpha-actinin-2 isoform 1 [Ovis aries]
true	508	617.3520	1232.5972	2	74.72	427.34	1041.80	36.8	3	1	0	K.MVSDIAGAWQR.L		367 - 377	XP_004021419.1	PREDICTED: alpha-actinin-2 isoform 1 [Ovis aries]
true	280	547.3340	1638.7386	3	147.09	255.18	12.30	34.5	2	1	0	K.HEAFESDLAAHQDR.V	Methyl: 2	444 - 457	XP_004021419.1	PREDICTED: alpha-actinin-2 isoform 1 [Ovis aries]
true	247	684.8340	1367.6140	2	28.83	248.50	657.30	32.4	4	1	0	K.GITQEQMNEFR.A	Oxidation: 7	749 - 759	XP_004021419.1	PREDICTED: alpha-actinin-2 isoform 1 [Ovis aries]
true	584	769.9010	1537.7512	2	23.56	244.50	19.90	30.4	3	1	0	R.FAIQDISVEETSAK.E	Deamidated: 4	141 - 154	XP_004021419.1	PREDICTED: alpha-actinin-2 isoform 1 [Ovis aries]
true	583	693.4400	1384.7562	2	78.78	181.82	19.90	30.3	2	1	0	R.QSILAIQNEVEK.V	Methyl: 11	573 - 584	XP_004021419.1	PREDICTED: alpha-actinin-2 isoform 1 [Ovis aries]
true	745	945.5120	1888.9564	2	28.04	126.91	24.20	27.1	1	1	0	R.SSIQITGALEDQMNQLK.Q	Methyl: 10	663 - 679	XP_004021419.1	PREDICTED: alpha-actinin-2 isoform 1 [Ovis aries]
true	469	683.8410	1365.6347	2	23.94	196.31	988.70	27	1	1	0	K.GITQEQMNEFR.A	Methyl: 9	749 - 759	XP_004021419.1	PREDICTED: alpha-actinin-2 isoform 1 [Ovis aries]
true	260	661.3420	1320.6463	2	17.54	187.94	11.90	26.8	2	1	0	K.QYEHNIINYK.N		680 - 689	XP_004021419.1	PREDICTED: alpha-actinin-2 isoform 1 [Ovis aries]
true	642	619.9270	1237.6601	2	144.63	171.52	21.50	24.2	1	1	0	K.DGLGLCALIHR.H	Propionamide: 6	182 - 192	XP_004021419.1	PREDICTED: alpha-actinin-2 isoform 1 [Ovis aries]
true	1638	615.3360	1228.6816	2	-19.60	71.75	48.30	22.4	6	1	0	R.LASELLEWIR.R		289 - 298	XP_004021419.1	PREDICTED: alpha-actinin-2 isoform 1 [Ovis aries]
true	272	496.8190	991.5451	2	78.87	333.54	696.80	22.1	3	1	0	K.VIQSYNIR.I		585 - 592	XP_004021419.1	PREDICTED: alpha-actinin-2 isoform 1 [Ovis aries]
true	685	722.9270	1443.7933	2	31.91	137.72	22.60	19.5	1	1	0	R.TINEVETQILTR.D	Methyl: 4, 6	734 - 745	XP_004021419.1	PREDICTED: alpha-actinin-2 isoform 1 [Ovis aries]
true	243	593.3440	1184.6149	2	49.29	199.49	654.80	18.8	3	1	0	K.VLAVNQENER.L	Methyl: 7	272 - 281	XP_004021419.1	PREDICTED: alpha-actinin-2 isoform 1 [Ovis aries]
true	465	601.8650	1201.5939	2	100.99	504.61	983.10	18.8	1	1	0	R.DQSLQEELAR.Q	Methyl: 7	622 - 631	XP_004021419.1	PREDICTED: alpha-actinin-2 isoform 1 [Ovis aries]
true	372	601.8730	1201.5939	2	114.28	444.54	14.70	18.8	1	1	0	R.DQSLQEELAR.Q	Methyl: 6	622 - 631	XP_004021419.1	PREDICTED: alpha-actinin-2 isoform 1 [Ovis aries]
true	430	657.3610	1312.6147	2	70.56	223.88	934.30	18.8	2	1	0	K.DYESSTLTEVR.A	Methyl: 3	428 - 438	XP_004021419.1	PREDICTED: alpha-actinin-2 isoform 1 [Ovis aries]
true	487	686.8870	1371.7246	2	25.39	151.19	1011.30	18.8	1	1	0	R.QSILAIQNEVEK.V	Deamidated: 8	573 - 584	XP_004021419.1	PREDICTED: alpha-actinin-2 isoform 1 [Ovis aries]
true	840	740.4190	1478.7989	2	16.56	334.98	31.70	18.8	2	1	0	K.MTLGMIWTIILR.F	Oxidation: 1, 5	129 - 140	XP_004021419.1	PREDICTED: alpha-actinin-2 isoform 1 [Ovis aries]
true	562	891.4680	1780.8843	2	20.83	174.37	19.40	18.8	2	1	0	R.ISSSNPYSTVTVDEIR.S	Methyl: 14	593 - 608	XP_004021419.1	PREDICTED: alpha-actinin-2 isoform 1 [Ovis aries]
true	687	594.8700	1187.6121	2	95.26	193.68	22.60	18.3	3	1	0	K.EGLLLWCQR.K	Propionamide: 7	155 - 163	XP_004021419.1	PREDICTED: alpha-actinin-2 isoform 1 [Ovis aries]
true	812	718.4210	1434.7143	2	78.73	197.88	27.00	18.3	1	1	0	K.GYEEWLLNEIR.R	Methyl: 4	384 - 394	XP_004021419.1	PREDICTED: alpha-actinin-2 isoform 1 [Ovis aries]
true	313	691.8360	1381.6296	2	20.12	139.33	13.10	17.1	1	1	0	K.GITQEQMNEFR.A	Oxidation: 7; Methyl: 9	749 - 759	XP_004021419.1	PREDICTED: alpha-actinin-2 isoform 1 [Ovis aries]
true	652	577.7240	1729.9614	3	108.90	224.30	21.70	17.1	2	1	0	R.ILASDKPYILAEELR.R		837 - 851	XP_004021419.1	PREDICTED: alpha-actinin-2 isoform 1 [Ovis aries]
true	302	691.8250	1381.6296	2	4.22	134.88	12.90	16.8	1	1	0	K.GITQEQMNEFR.A	Oxidation: 7; Methyl: 5	749 - 759	XP_004021419.1	PREDICTED: alpha-actinin-2 isoform 1 [Ovis aries]
true	403	677.3410	1352.6031	2	47.53	282.23	898.60	16.7	1	1	0	K.GITQEQMNEFR.A	Deamidated: 4	749 - 759	XP_004021419.1	PREDICTED: alpha-actinin-2 isoform 1 [Ovis aries]
true	827	622.4050	1242.6972	2	78.91	215.56	28.80	14.7	1	1	0	R.LASELLEWIR.R	Methyl: 4	289 - 298	XP_004021419.1	PREDICTED: alpha-actinin-2 isoform 1 [Ovis aries]
true	248	415.2530	1242.6357	3	81.46	347.21	662.20	14.6	2	1	0	R.HRPDLIDYSK.L		193 - 202	XP_004021419.1	PREDICTED: alpha-actinin-2 isoform 1 [Ovis aries]
true	632	724.9250	1447.7671	2	47.15	141.61	21.20	13.8	1	1	0	C.QLEINFNTLQTK.L		340 - 351	XP_004021419.1	PREDICTED: alpha-actinin-2 isoform 1 [Ovis aries]
true	535	619.7130	1855.8986	3	117.58	270.03	18.50	13.6	1	1	0	K.MLDAEDIVNTPKPDER.A	Methyl: 15	228 - 243	XP_004021419.1	PREDICTED: alpha-actinin-2 isoform 1 [Ovis aries]
true	713	607.3940	1212.6390	2	110.64	292.22	1496.10	13.5	1	1	0	R.DLLLDPAWEK.Q	Methyl: 9	29 - 38	XP_004021419.1	PREDICTED: alpha-actinin-2 isoform 1 [Ovis aries]
true	602	407.7500	813.4133	2	88.42	248.74	1200.30	13.3	1	1	0	I.PWLENR.T		302 - 307	XP_004021419.1	PREDICTED: alpha-actinin-2 isoform 1 [Ovis aries]
true	435	513.8360	1025.5658	2	89.16	147.03	16.30	13.3	1	1	0	N.AIGPWIQNK.M		648 - 656	XP_004021419.1	PREDICTED: alpha-actinin-2 isoform 1 [Ovis aries]
true	235	593.3450	1184.6149	2	50.98	230.81	644.20	13.3	1	1	0	K.VLAVNQENER.L	Methyl: 9	272 - 281	XP_004021419.1	PREDICTED: alpha-actinin-2 isoform 1 [Ovis aries]
true	289	600.3500	1198.6306	2	45.68	143.10	12.60	13.3	2	1	0	K.VLAVNQENER.L	Methyl: 7, 9	272 - 281	XP_004021419.1	PREDICTED: alpha-actinin-2 isoform 1 [Ovis aries]
true	561	619.7070	1855.8986	3	107.90	239.90	1131.00	13.3	2	1	0	K.MLDAEDIVNTPKPDER.A	Methyl: 5	228 - 243	XP_004021419.1	PREDICTED: alpha-actinin-2 isoform 1 [Ovis aries]
true	327	717.3830	1432.7133	2	26.60	162.35	782.90	13.3	1	1	0	R.ISNRPAFMPSEGK.M		354 - 366	XP_004021419.1	PREDICTED: alpha-actinin-2 isoform 1 [Ovis aries]
true	514	709.4070	1416.7460	2	37.65	274.64	1049.50	13.3	1	1	0	R.TINEVETQILTR.D	Deamidated: 3	734 - 745	XP_004021419.1	PREDICTED: alpha-actinin-2 isoform 1 [Ovis aries]
true	584	769.4180	1536.7672	2	35.28	215.87	1172.60	154.2	14	1	0	R.FAIQDISVEETSAK.E		122 - 135	XP_004015281.1	PREDICTED: alpha-actinin-4 [Ovis aries]
true	635	811.9510	1621.8134	2	45.60	187.73	21.30	139.1	2	1	0	K.CQLEINFNTLQTK.L	Propionamide: 1	320 - 332	XP_004015281.1	PREDICTED: alpha-actinin-4 [Ovis aries]
true	822	694.9200	1387.7745	2	36.67	348.04	28.30	132.2	3	1	0	K.LMLLLEVISGER.L	Oxidation: 2	53 - 64	XP_004015281.1	PREDICTED: alpha-actinin-4 [Ovis aries]
true	843	686.9370	1371.7796	2	58.14	175.13	32.10	89.4	3	1	0	K.LMLLLEVISGER.L		53 - 64	XP_004015281.1	PREDICTED: alpha-actinin-4 [Ovis aries]
true	797	711.4070	1420.6987	2	70.82	194.30	26.00	55.9	2	1	0	K.GYEEWLLNEIR.R		373 - 383	XP_004015281.1	PREDICTED: alpha-actinin-4 [Ovis aries]
true	670	818.9570	1635.8290	2	42.98	174.27	22.20	55.9	1	1	0	K.CQLEINFNTLQTK.L	Propionamide: 1; Methyl: 4	320 - 332	XP_004015281.1	PREDICTED: alpha-actinin-4 [Ovis aries]
true	698	600.3830	1198.6234	2	106.65	268.62	1379.30	55.9	3	1	0	R.DLLLDPAWEK.Q		10 - 19	XP_004015281.1	PREDICTED: alpha-actinin-4 [Ovis aries]
true	715	783.4460	1564.7985	2	50.41	142.77	23.40	55.6	2	1	0	R.FAIQDISVEETSAK.E	Methyl: 9, 10	122 - 135	XP_004015281.1	PREDICTED: alpha-actinin-4 [Ovis aries]
true	641	776.4570	1550.7828	2	75.11	189.61	21.50	48	2	1	0	R.FAIQDISVEETSAK.E	Methyl: 10	122 - 135	XP_004015281.1	PREDICTED: alpha-actinin-4 [Ovis aries]
true	625	776.4270	1550.7828	2	36.48	257.43	21.20	45	1	1	0	R.FAIQDISVEETSAK.E	Methyl: 9	122 - 135	XP_004015281.1	PREDICTED: alpha-actinin-4 [Ovis aries]
true	280	547.3340	1638.7386	3	147.09	255.18	12.30	34.5	2	1	0	K.HEAFESDLAAHQDR.V	Methyl: 2	433 - 446	XP_004015281.1	PREDICTED: alpha-actinin-4 [Ovis aries]
true	584	769.9010	1537.7512	2	23.56	244.50	19.90	30.4	3	1	0	R.FAIQDISVEETSAK.E	Deamidated: 4	122 - 135	XP_004015281.1	PREDICTED: alpha-actinin-4 [Ovis aries]
true	592	761.3680	1520.7107	2	7.06	174.67	1179.80	26.5	2	1	0	K.AGTQIENIDEDFR.D	Methyl: 9	36 - 48	XP_004015281.1	PREDICTED: alpha-actinin-4 [Ovis aries]
true	840	740.4190	1478.7989	2	16.56	334.98	31.70	18.8	2	1	0	K.MTLGMIWTIILR.F	Oxidation: 1, 5	110 - 121	XP_004015281.1	PREDICTED: alpha-actinin-4 [Ovis aries]
true	687	594.8700	1187.6121	2	95.26	193.68	22.60	18.3	3	1	0	K.EGLLLWCQR.K	Propionamide: 7	136 - 144	XP_004015281.1	PREDICTED: alpha-actinin-4 [Ovis aries]
true	812	718.4210	1434.7143	2	78.73	197.88	27.00	18.3	1	1	0	K.GYEEWLLNEIR.R	Methyl: 4	373 - 383	XP_004015281.1	PREDICTED: alpha-actinin-4 [Ovis aries]
true	466	432.8230	863.4753	2	180.42	368.50	16.50	14.1	1	1	0	K.ALDFIASK.G		84 - 91	XP_004015281.1	PREDICTED: alpha-actinin-4 [Ovis aries]
true	632	724.9250	1447.7671	2	47.15	141.61	21.20	13.8	1	1	0	C.QLEINFNTLQTK.L		321 - 332	XP_004015281.1	PREDICTED: alpha-actinin-4 [Ovis aries]
true	609	768.3690	1534.7264	2	-1.89	140.63	1216.60	13.8	2	1	0	K.AGTQIENIDEDFR.D	Methyl: 9, 10	36 - 48	XP_004015281.1	PREDICTED: alpha-actinin-4 [Ovis aries]
true	713	607.3940	1212.6390	2	110.64	292.22	1496.10	13.5	1	1	0	R.DLLLDPAWEK.Q	Methyl: 9	10 - 19	XP_004015281.1	PREDICTED: alpha-actinin-4 [Ovis aries]
true	817	615.3640	1228.6816	2	25.90	232.17	27.80	13.3	1	1	0	R.LASDLLEWIR.R	Methyl: 4	270 - 279	XP_004015281.1	PREDICTED: alpha-actinin-4 [Ovis aries]
true	530	672.9020	1343.7660	2	17.40	184.79	19.90	153.6	2	1	0	K.GAPTTSLISVAVTK.I		219 - 232	XP_004008714.1	PREDICTED: alpha-aminoadipic semialdehyde dehydrogenase [Ovis aries]
true	756	737.4920	1472.8273	2	96.41	203.29	26.80	153.6	2	1	0	K.IQVLGSLVSLEMGK.I		125 - 138	XP_004008714.1	PREDICTED: alpha-aminoadipic semialdehyde dehydrogenase [Ovis aries]
true	767	742.4280	1482.7507	2	61.10	168.52	27.20	105.1	1	1	0	R.EAWSIWADIPAPK.R		97 - 109	XP_004008714.1	PREDICTED: alpha-aminoadipic semialdehyde dehydrogenase [Ovis aries]
true	634	726.4460	1450.7668	2	76.18	195.55	22.40	51.2	1	1	0	R.VDLLSFTGSTQVGK.Q		267 - 280	XP_004008714.1	PREDICTED: alpha-aminoadipic semialdehyde dehydrogenase [Ovis aries]
true	622	633.0410	1895.9530	3	78.02	221.79	22.10	21.1	1	1	0	R.VGNPWDSNVLYGPLHTK.Q		359 - 375	XP_004008714.1	PREDICTED: alpha-aminoadipic semialdehyde dehydrogenase [Ovis aries]
true	893	862.9910	1723.9145	2	30.68	225.07	27.60	29.3	1	1	0	K.SIGPLTFVFTGTGNVSK.G		219 - 235	XP_004008064.1	PREDICTED: alpha-aminoadipic semialdehyde synthase, mitochondrial [Ovis aries]
true	61	515.3260	1028.5363	2	98.13	281.65	7.40	14.2	1	1	0	R.NSGQAVQAVR.D		196 - 205	XP_004008064.1	PREDICTED: alpha-aminoadipic semialdehyde synthase, mitochondrial [Ovis aries]
true	766	902.9680	1803.9367	2	-8.43	156.04	23.70	154.2	8	1	0	R.AAVPSGASTGIYEALELR.D		33 - 50	XP_004013795.1	PREDICTED: alpha-enolase isoform 2 [Ovis aries]
true	729	767.4970	1532.8385	2	91.83	192.31	25.80	153.6	8	1	0	K.FGANAILGVSLAVCK.A	Propionamide: 14	106 - 120	XP_004013795.1	PREDICTED: alpha-enolase isoform 2 [Ovis aries]
true	571	778.9420	1555.7705	2	63.54	168.26	22.20	153.6	14	1	0	K.VVIGMDVAASEFYR.S		240 - 253	XP_004013795.1	PREDICTED: alpha-enolase isoform 2 [Ovis aries]
true	461	786.8900	1571.7654	2	0.04	167.00	1184.40	153.6	9	1	0	K.VVIGMDVAASEFYR.S	Oxidation: 5	240 - 253	XP_004013795.1	PREDICTED: alpha-enolase isoform 2 [Ovis aries]
true	566	1017.0690	2032.0477	2	37.25	166.86	22.10	153.6	1	1	0	K.FTASAGIQVVGDDLTVTNPK.R		307 - 326	XP_004013795.1	PREDICTED: alpha-enolase isoform 2 [Ovis aries]
true	655	910.0110	1817.9523	2	30.28	208.76	24.90	140.9	1	1	0	R.AAVPSGASTGIYEALELR.D	Methyl: 13	33 - 50	XP_004013795.1	PREDICTED: alpha-enolase isoform 2 [Ovis aries]
true	701	917.0280	1831.9680	2	40.06	163.14	26.20	121.2	1	1	0	R.AAVPSGASTGIYEALELR.D	Methyl: 13, 16	33 - 50	XP_004013795.1	PREDICTED: alpha-enolase isoform 2 [Ovis aries]
true	804	919.8220	2756.3869	3	20.77	211.55	30.20	88.8	1	1	1	K.DATNVGDEGGFAPNILENKEALELLK.N		203 - 228	XP_004013795.1	PREDICTED: alpha-enolase isoform 2 [Ovis aries]
true	682	785.9490	1569.7861	2	61.92	154.59	25.70	80.8	1	1	0	K.VVIGMDVAASEFYR.S	Methyl: 11	240 - 253	XP_004013795.1	PREDICTED: alpha-enolase isoform 2 [Ovis aries]
true	666	910.0570	1817.9523	2	80.83	265.39	25.20	80.1	4	1	0	R.AAVPSGASTGIYEALELR.D	Methyl: 16	33 - 50	XP_004013795.1	PREDICTED: alpha-enolase isoform 2 [Ovis aries]
true	557	793.9470	1585.7810	2	61.98	171.80	21.90	73.4	2	1	0	K.VVIGMDVAASEFYR.S	Oxidation: 5; Methyl: 11	240 - 253	XP_004013795.1	PREDICTED: alpha-enolase isoform 2 [Ovis aries]
true	804	720.9190	1439.7184	2	72.85	163.17	23.30	55.9	2	1	0	R.YITPDELADLYK.S		270 - 281	XP_004013795.1	PREDICTED: alpha-enolase isoform 2 [Ovis aries]
true	275	682.3180	1362.5688	2	38.59	444.95	13.20	53.5	2	1	0	K.DATNVGDEGGFAPN.I		203 - 216	XP_004013795.1	PREDICTED: alpha-enolase isoform 2 [Ovis aries]
true	380	771.9270	1541.7409	2	63.83	173.60	16.90	50.9	6	1	0	K.LAQSNGWGVMVSHR.S	Deamidated: 5	359 - 372	XP_004013795.1	PREDICTED: alpha-enolase isoform 2 [Ovis aries]
true	287	779.9050	1557.7358	2	38.23	177.51	13.50	39.6	4	1	0	K.LAQSNGWGVMVSHR.S	Oxidation: 10; Deamidated: 5	359 - 372	XP_004013795.1	PREDICTED: alpha-enolase isoform 2 [Ovis aries]
true	212	572.3420	1142.6084	2	53.32	172.32	11.60	26.2	1	1	0	R.IGAEVYHNLK.N		184 - 193	XP_004013795.1	PREDICTED: alpha-enolase isoform 2 [Ovis aries]
true	282	779.8870	1557.7358	2	15.15	168.52	13.30	25.8	1	1	0	K.LAQSNGWGVMVSHR.S	Oxidation: 10; Deamidated: 3	359 - 372	XP_004013795.1	PREDICTED: alpha-enolase isoform 2 [Ovis aries]
true	384	771.3750	1540.7569	2	-13.89	152.15	16.00	19.5	1	1	0	K.LAQSNGWGVMVSHR.S		359 - 372	XP_004013795.1	PREDICTED: alpha-enolase isoform 2 [Ovis aries]
true	546	572.9780	1143.6686	2	238.13	117.61	21.60	14.2	1	1	0	N.AILGVSLAVCK.A	Propionamide: 10	110 - 120	XP_004013795.1	PREDICTED: alpha-enolase isoform 2 [Ovis aries]
true	349	771.9410	1541.7409	2	81.97	215.39	16.10	14.2	1	1	0	K.LAQSNGWGVMVSHR.S	Deamidated: 3	359 - 372	XP_004013795.1	PREDICTED: alpha-enolase isoform 2 [Ovis aries]
true	791	841.4600	1680.8545	2	30.26	260.90	23.00	13.3	1	1	0	K.YINEFLAPALCTQK.L	Propionamide: 11	68 - 81	XP_004013795.1	PREDICTED: alpha-enolase isoform 2 [Ovis aries]
true	279	725.3410	1448.6420	2	17.57	273.07	11.70	154.2	2	1	0	R.HITGFDSVDDESK.H		538 - 550	XP_004002406.1	PREDICTED: AMP deaminase 1 isoform 1 [Ovis aries]
true	669	939.9350	1877.8908	2	-18.80	186.29	19.60	139.5	2	1	0	R.FLGNNYLEEGPAGNDIR.R		733 - 749	XP_004002406.1	PREDICTED: AMP deaminase 1 isoform 1 [Ovis aries]
true	790	881.4660	1760.8621	2	31.39	190.51	24.40	133.8	4	1	0	K.TDNYINGEYFATIIK.E		427 - 441	XP_004002406.1	PREDICTED: AMP deaminase 1 isoform 1 [Ovis aries]
true	1038	869.9450	1737.8648	2	6.14	175.67	28.00	60.5	4	1	0	K.EPLMEEYAIAAQVFK.L		692 - 706	XP_004002406.1	PREDICTED: AMP deaminase 1 isoform 1 [Ovis aries]
true	945	690.0570	2066.9805	3	81.46	157.11	26.00	55.9	1	1	0	K.GLMISLSTDDPMQFHFTK.E		674 - 691	XP_004002406.1	PREDICTED: AMP deaminase 1 isoform 1 [Ovis aries]
true	850	877.9470	1753.8597	2	11.26	187.63	26.00	55.9	2	1	0	K.EPLMEEYAIAAQVFK.L	Oxidation: 4	692 - 706	XP_004002406.1	PREDICTED: AMP deaminase 1 isoform 1 [Ovis aries]
true	265	757.8870	1513.7195	2	26.36	233.08	11.20	49.3	1	1	0	R.NSVLQCGISHEEK.A	Propionamide: 6	718 - 730	XP_004002406.1	PREDICTED: AMP deaminase 1 isoform 1 [Ovis aries]
true	361	732.3550	1462.6576	2	25.84	201.50	13.40	47.9	1	1	0	R.HITGFDSVDDESK.H	Methyl: 11	538 - 550	XP_004002406.1	PREDICTED: AMP deaminase 1 isoform 1 [Ovis aries]
true	583	679.0290	2033.9919	3	35.97	292.60	17.70	46.2	1	1	1	R.FLGNNYLEEGPAGNDIRR.T		733 - 750	XP_004002406.1	PREDICTED: AMP deaminase 1 isoform 1 [Ovis aries]
true	463	789.9060	1577.8148	2	-11.00	192.74	15.90	43.4	2	1	0	K.TISLSVPQTETSSTK.L		114 - 128	XP_004002406.1	PREDICTED: AMP deaminase 1 isoform 1 [Ovis aries]
true	439	820.8960	1639.7730	2	2.73	360.53	15.30	42.4	1	1	0	K.DGVVYVYPNEEAASK.D		245 - 259	XP_004002406.1	PREDICTED: AMP deaminase 1 isoform 1 [Ovis aries]
true	432	807.9010	1613.8049	2	-10.82	160.73	15.20	26.9	2	1	1	K.SYQIDADRVVYSAK.E		355 - 368	XP_004002406.1	PREDICTED: AMP deaminase 1 isoform 1 [Ovis aries]
true	330	553.3120	1104.5564	2	47.96	228.87	12.70	26.8	2	1	0	K.YNPVGASELR.D		412 - 421	XP_004002406.1	PREDICTED: AMP deaminase 1 isoform 1 [Ovis aries]
true	328	706.8940	1411.7129	2	42.79	166.17	12.50	24.7	1	1	0	K.LPAEGKPIDDAMR.S		39 - 51	XP_004002406.1	PREDICTED: AMP deaminase 1 isoform 1 [Ovis aries]
true	320	515.8420	1029.5342	2	131.05	346.85	12.50	18.7	2	1	0	K.EVGADLVEAK.Y		442 - 451	XP_004002406.1	PREDICTED: AMP deaminase 1 isoform 1 [Ovis aries]
true	814	881.9470	1761.8461	2	18.89	166.32	24.90	17.4	1	1	0	K.TDNYINGEYFATIIK.E	Deamidated: 6	427 - 441	XP_004002406.1	PREDICTED: AMP deaminase 1 isoform 1 [Ovis aries]
true	926	561.3850	1120.5917	2	145.85	320.40	25.60	17.1	1	1	0	R.NPFLDFLQK.G		665 - 673	XP_004002406.1	PREDICTED: AMP deaminase 1 isoform 1 [Ovis aries]
true	528	796.9250	1591.8305	2	3.12	190.68	17.40	15	1	1	0	K.TISLSVPQTETSSTK.L	Methyl: 10	114 - 128	XP_004002406.1	PREDICTED: AMP deaminase 1 isoform 1 [Ovis aries]
true	624	537.4240	1072.5764	2	239.11	211.76	22.60	23	1	1	0	R.SEIDLLDIR.A		280 - 288	XP_004009983.1	PREDICTED: annexin A3 [Ovis aries]
true	809	869.9690	1737.8897	2	19.38	178.03	26.80	153.6	1	1	0	K.GLGTDEDTIIDIIAHR.S		378 - 393	XP_004009036.1	PREDICTED: annexin A6 [Ovis aries]
true	756	602.8940	1203.6863	2	72.25	254.64	1503.50	118.6	4	1	0	R.DVFVAIVQSVK.N		588 - 598	XP_004009036.1	PREDICTED: annexin A6 [Ovis aries]
true	342	580.6880	1738.8638	3	102.36	266.78	855.50	29.5	2	1	0	K.SLHQAIEGDTSGHFLK.A		648 - 663	XP_004009036.1	PREDICTED: annexin A6 [Ovis aries]
true	231	553.2860	1104.5299	2	24.91	255.17	681.50	26.7	1	1	0	K.DAISGIGTDEK.C		103 - 113	XP_004009036.1	PREDICTED: annexin A6 [Ovis aries]
true	299	537.3040	1072.4825	2	103.21	175.41	11.80	22.9	1	1	0	R.STAEYFAER.L		251 - 259	XP_004009036.1	PREDICTED: annexin A6 [Ovis aries]
true	202	494.3090	986.5397	2	64.52	513.03	11.00	20.7	2	1	0	R.TNAEIQAIK.E		466 - 474	XP_004009036.1	PREDICTED: annexin A6 [Ovis aries]
true	829	892.5190	1782.8577	2	92.85	223.42	27.20	20.4	1	1	0	K.WGTDEAQFIYILGNR.S	Deamidated: 7	192 - 206	XP_004009036.1	PREDICTED: annexin A6 [Ovis aries]
true	630	500.3940	998.6124	2	160.89	306.39	22.30	19.5	2	1	0	K.ALIEILATR.T		457 - 465	XP_004009036.1	PREDICTED: annexin A6 [Ovis aries]
true	462	554.3350	1106.5278	2	115.16	200.75	1034.60	19.5	1	1	0	R.SELDMLDIR.E	Oxidation: 5	282 - 290	XP_004009036.1	PREDICTED: annexin A6 [Ovis aries]
true	640	565.4830	1128.6689	2	249.83	245.03	22.50	19.5	1	1	0	K.MLVVLLQGTR.E		157 - 166	XP_004009036.1	PREDICTED: annexin A6 [Ovis aries]
true	867	739.9670	1477.8028	2	78.81	156.92	28.20	17.1	1	1	1	K.DLIADLKYELTGK.F		69 - 81	XP_004009036.1	PREDICTED: annexin A6 [Ovis aries]
true	629	513.8390	1025.5433	2	116.86	185.23	1266.60	14.2	1	1	0	R.LVFDEYLK.T		213 - 220	XP_004009036.1	PREDICTED: annexin A6 [Ovis aries]
true	269	585.8710	1169.6557	2	61.24	192.04	744.10	14.2	1	1	0	K.QIHQLVAAYK.D		126 - 135	XP_004009036.1	PREDICTED: annexin A6 [Ovis aries]
true	544	529.3770	1056.6291	2	104.18	358.69	1139.80	13.5	1	1	0	R.ILISLATGNR.E		500 - 509	XP_004009036.1	PREDICTED: annexin A6 [Ovis aries]
true	351	656.9080	1311.6783	2	93.75	306.24	15.30	27.1	1	1	0	R.TQLEESISHLR.H		58 - 68	XP_004022017.1	PREDICTED: apolipoprotein O [Ovis aries]
true	636	778.4570	1554.8730	2	17.02	164.52	20.20	133.7	3	1	0	K.VLPSAIVQSVGVSSGR.L		359 - 374	XP_004022430.1	PREDICTED: apoptosis-inducing factor 1, mitochondrial isoform 2 [Ovis aries]
true	210	634.3860	1266.6092	2	116.85	250.66	10.10	55.9	1	1	0	K.LNDGSQITYEK.C		241 - 251	XP_004022430.1	PREDICTED: apoptosis-inducing factor 1, mitochondrial isoform 2 [Ovis aries]
true	52	553.7940	1105.5364	2	33.48	173.09	6.40	35.6	1	1	0	K.SATEQSGTGIR.S		515 - 525	XP_004022430.1	PREDICTED: apoptosis-inducing factor 1, mitochondrial isoform 2 [Ovis aries]
true	693	791.4570	2371.2172	3	55.58	192.37	29.40	98.6	1	1	0	R.IANDSSINHEYLPILGLAEFR.T		61 - 81	XP_004020149.1	PREDICTED: aspartate aminotransferase, cytoplasmic [Ovis aries]
true	244	649.4110	1296.6575	2	115.46	181.77	13.20	88.9	1	1	0	R.ITWSNPPAQGAR.I		294 - 305	XP_004020149.1	PREDICTED: aspartate aminotransferase, cytoplasmic [Ovis aries]
true	439	571.0600	1709.9676	3	111.25	205.43	19.40	84.6	1	1	1	R.VGNLTVVAKEPDSILR.V		268 - 283	XP_004020149.1	PREDICTED: aspartate aminotransferase, cytoplasmic [Ovis aries]
true	459	837.9910	1673.8625	2	62.65	170.41	19.90	60.4	1	1	0	K.NLEYVATSIHEAVTK.I		397 - 411	XP_004020149.1	PREDICTED: aspartate aminotransferase, cytoplasmic [Ovis aries]
true	579	756.4150	1510.7780	2	24.76	174.48	23.70	46.9	2	1	0	R.TDDSQPWVLPVVR.K		43 - 55	XP_004020149.1	PREDICTED: aspartate aminotransferase, cytoplasmic [Ovis aries]
true	694	731.4470	1460.7511	2	87.73	170.53	29.60	36.3	1	1	0	R.GLDLQGFLNDLEK.A		168 - 180	XP_004020149.1	PREDICTED: aspartate aminotransferase, cytoplasmic [Ovis aries]
true	321	679.8780	1357.7136	2	20.47	364.46	920.90	31.8	1	1	0	R.VGGVQCLGGTGALR.I	Propionamide: 6	101 - 114	XP_004020149.1	PREDICTED: aspartate aminotransferase, cytoplasmic [Ovis aries]
true	299	526.3100	1050.5202	2	81.00	273.98	865.20	19.5	1	1	0	R.INMCGLTTK.N	Propionamide: 4	388 - 396	XP_004020149.1	PREDICTED: aspartate aminotransferase, cytoplasmic [Ovis aries]
true	298	678.8940	1355.6933	2	59.06	193.51	15.30	19.5	1	1	0	R.LALGDDSPALQEK.R		87 - 99	XP_004020149.1	PREDICTED: aspartate aminotransferase, cytoplasmic [Ovis aries]
true	470	838.4570	1674.8465	2	31.59	152.12	1194.70	17.9	1	1	0	K.NLEYVATSIHEAVTK.I	Deamidated: 1	397 - 411	XP_004020149.1	PREDICTED: aspartate aminotransferase, cytoplasmic [Ovis aries]
true	272	474.8410	947.5189	2	156.45	201.90	14.20	17.1	2	1	0	K.VNLGVGAYR.T		34 - 42	XP_004020149.1	PREDICTED: aspartate aminotransferase, cytoplasmic [Ovis aries]
true	209	450.8730	899.5440	2	207.85	406.14	12.30	14.2	1	1	0	R.VGNLTVVAK.E		268 - 276	XP_004020149.1	PREDICTED: aspartate aminotransferase, cytoplasmic [Ovis aries]
true	395	733.4010	1464.7936	2	-4.22	238.09	1058.30	153.6	5	1	0	R.YVTVQTISGTGALR.I		126 - 139	XP_004015091.1	PREDICTED: aspartate aminotransferase, mitochondrial isoform 1 [Ovis aries]
true	382	779.4410	1556.8046	2	40.31	157.20	17.80	141	1	1	0	K.ASAELALGENNEVLK.S		108 - 122	XP_004015091.1	PREDICTED: aspartate aminotransferase, mitochondrial isoform 1 [Ovis aries]
true	611	837.8710	1673.7607	2	-19.84	209.01	25.00	83.7	1	1	0	K.TCGFDFTGAIEDISK.I	Propionamide: 2	186 - 200	XP_004015091.1	PREDICTED: aspartate aminotransferase, mitochondrial isoform 1 [Ovis aries]
true	432	643.8930	1285.7242	2	36.71	223.50	1133.80	79.5	3	1	0	R.IASTILTSPDLR.K		326 - 337	XP_004015091.1	PREDICTED: aspartate aminotransferase, mitochondrial isoform 1 [Ovis aries]
true	248	584.7960	1167.5343	2	36.93	243.82	772.80	60.5	2	1	0	R.DAGMQLQSYR.Y		171 - 180	XP_004015091.1	PREDICTED: aspartate aminotransferase, mitochondrial isoform 1 [Ovis aries]
true	288	497.8460	993.5317	2	146.34	239.25	15.00	56.8	4	1	0	R.VGAFTVVCK.D	Propionamide: 8	288 - 296	XP_004015091.1	PREDICTED: aspartate aminotransferase, mitochondrial isoform 1 [Ovis aries]
true	438	605.0300	1811.9716	3	53.19	321.73	1142.10	16.3	2	1	0	K.ILIRPMYSNPPINGAR.I	Deamidated: 13	310 - 325	XP_004015091.1	PREDICTED: aspartate aminotransferase, mitochondrial isoform 1 [Ovis aries]
true	568	644.3930	1286.6871	2	65.48	337.90	17.70	154.2	7	1	0	K.HALIIYDDLSK.Q		306 - 316	XP_004020569.1	PREDICTED: ATP synthase subunit alpha, mitochondrial isoform 1 [Ovis aries]
true	526	788.4120	1574.7788	2	19.45	277.04	16.70	154.2	7	1	0	R.ILGADTSVDLEETGR.V		59 - 73	XP_004020569.1	PREDICTED: ATP synthase subunit alpha, mitochondrial isoform 1 [Ovis aries]
true	696	834.4160	1666.7872	2	18.10	222.59	20.60	154.2	4	1	0	R.NVQAEEMVEFSSGLK.G		89 - 103	XP_004020569.1	PREDICTED: ATP synthase subunit alpha, mitochondrial isoform 1 [Ovis aries]
true	516	842.4080	1682.7822	2	11.45	203.25	16.40	154.2	2	1	0	R.NVQAEEMVEFSSGLK.G	Oxidation: 7	89 - 103	XP_004020569.1	PREDICTED: ATP synthase subunit alpha, mitochondrial isoform 1 [Ovis aries]
true	931	1052.5140	2103.0307	2	-8.17	166.76	26.30	154.2	3	1	0	K.GMSLNLEPDNVGVVVFGNDK.L		104 - 123	XP_004020569.1	PREDICTED: ATP synthase subunit alpha, mitochondrial isoform 1 [Ovis aries]
true	859	1060.5410	2119.0256	2	19.74	255.70	24.10	154.2	2	1	0	K.GMSLNLEPDNVGVVVFGNDK.L	Oxidation: 2	104 - 123	XP_004020569.1	PREDICTED: ATP synthase subunit alpha, mitochondrial isoform 1 [Ovis aries]
true	1157	1169.5920	2337.1601	2	4.00	129.46	32.00	154.2	3	1	0	R.EVAAFAQFGSDLDAATQQLLSR.G		442 - 463	XP_004020569.1	PREDICTED: ATP synthase subunit alpha, mitochondrial isoform 1 [Ovis aries]
true	849	812.9760	1623.8832	2	33.37	391.89	24.50	120	4	1	0	R.TGAIVDVPVGEELLGR.V		134 - 149	XP_004020569.1	PREDICTED: ATP synthase subunit alpha, mitochondrial isoform 1 [Ovis aries]
true	441	696.4120	1390.6940	2	82.90	230.06	17.90	114.5	5	1	0	K.TGTAEVSSILEER.I		46 - 58	XP_004020569.1	PREDICTED: ATP synthase subunit alpha, mitochondrial isoform 1 [Ovis aries]
true	1230	775.1250	2322.1678	3	79.71	220.54	32.60	77.9	1	1	0	K.QGQYSPMAIEEQVAVIYAGVR.G	Methyl: 11	473 - 493	XP_004020569.1	PREDICTED: ATP synthase subunit alpha, mitochondrial isoform 1 [Ovis aries]
true	359	586.4070	1170.6245	2	149.21	136.02	15.40	75.4	6	1	0	R.VVDALGNAIDGK.G		150 - 161	XP_004020569.1	PREDICTED: ATP synthase subunit alpha, mitochondrial isoform 1 [Ovis aries]
true	829	723.7830	2168.1378	3	87.20	189.35	23.50	70.2	2	1	0	K.FENAFLSHVISQHQTLLGK.I		507 - 525	XP_004020569.1	PREDICTED: ATP synthase subunit alpha, mitochondrial isoform 1 [Ovis aries]
true	493	760.3820	1518.7890	2	-25.98	165.32	16.20	66.2	2	1	1	Q.KTGTAEVSSILEER.I		45 - 58	XP_004020569.1	PREDICTED: ATP synthase subunit alpha, mitochondrial isoform 1 [Ovis aries]
true	1059	776.4720	1550.8344	2	61.18	363.22	28.50	64.5	5	1	1	K.LKEIVTNFLAGFEA.-		540 - 553	XP_004020569.1	PREDICTED: ATP synthase subunit alpha, mitochondrial isoform 1 [Ovis aries]
true	502	500.8630	999.5713	2	139.91	439.82	16.20	55.9	4	1	0	R.VLSIGDGIAR.V		74 - 83	XP_004020569.1	PREDICTED: ATP synthase subunit alpha, mitochondrial isoform 1 [Ovis aries]
true	1094	655.9000	1309.6554	2	99.12	344.13	29.40	55.9	2	1	0	K.EIVTNFLAGFEA.-		542 - 553	XP_004020569.1	PREDICTED: ATP synthase subunit alpha, mitochondrial isoform 1 [Ovis aries]
true	1142	662.9090	1323.6711	2	99.85	144.30	31.60	55.9	3	1	0	K.EIVTNFLAGFEA.-	Methyl: 11	542 - 553	XP_004020569.1	PREDICTED: ATP synthase subunit alpha, mitochondrial isoform 1 [Ovis aries]
true	609	795.3980	1588.7944	2	-8.16	210.01	18.70	55.9	2	1	0	R.ILGADTSVDLEETGR.V	Methyl: 11	59 - 73	XP_004020569.1	PREDICTED: ATP synthase subunit alpha, mitochondrial isoform 1 [Ovis aries]
true	933	819.9750	1637.8988	2	22.32	213.40	25.80	55.9	2	1	0	R.TGAIVDVPVGEELLGR.V	Methyl: 12	134 - 149	XP_004020569.1	PREDICTED: ATP synthase subunit alpha, mitochondrial isoform 1 [Ovis aries]
true	630	703.3740	1404.7096	2	16.92	206.95	19.40	55.7	2	1	0	K.TGTAEVSSILEER.I	Methyl: 5	46 - 58	XP_004020569.1	PREDICTED: ATP synthase subunit alpha, mitochondrial isoform 1 [Ovis aries]
true	567	480.3430	1437.8416	3	114.90	388.29	18.00	55	5	1	0	K.GIRPAINVGLSVSR.V		403 - 416	XP_004020569.1	PREDICTED: ATP synthase subunit alpha, mitochondrial isoform 1 [Ovis aries]
true	599	795.3870	1588.7944	2	-21.99	197.57	18.70	54.2	1	1	0	R.ILGADTSVDLEETGR.V	Methyl: 12	59 - 73	XP_004020569.1	PREDICTED: ATP synthase subunit alpha, mitochondrial isoform 1 [Ovis aries]
true	751	841.4270	1680.8029	2	21.73	159.22	21.70	52.4	1	1	0	R.NVQAEEMVEFSSGLK.G	Methyl: 9	89 - 103	XP_004020569.1	PREDICTED: ATP synthase subunit alpha, mitochondrial isoform 1 [Ovis aries]
true	553	658.9370	1315.7347	2	94.63	260.33	17.60	46.7	3	1	0	K.TSIAIDTIINQK.R		219 - 230	XP_004020569.1	PREDICTED: ATP synthase subunit alpha, mitochondrial isoform 1 [Ovis aries]
true	605	703.3710	1404.7096	2	12.66	229.78	18.90	44.6	2	1	0	K.TGTAEVSSILEER.I	Methyl: 11	46 - 58	XP_004020569.1	PREDICTED: ATP synthase subunit alpha, mitochondrial isoform 1 [Ovis aries]
true	1007	1059.5380	2117.0463	2	7.15	158.93	27.40	43.4	2	1	0	K.GMSLNLEPDNVGVVVFGNDK.L	Methyl: 7	104 - 123	XP_004020569.1	PREDICTED: ATP synthase subunit alpha, mitochondrial isoform 1 [Ovis aries]
true	534	855.9840	1709.9312	2	13.00	154.38	17.10	42.4	1	1	1	R.VVDALGNAIDGKGPIGSK.A		150 - 167	XP_004020569.1	PREDICTED: ATP synthase subunit alpha, mitochondrial isoform 1 [Ovis aries]
true	1089	783.4570	1564.8501	2	31.50	162.93	30.20	38	3	1	1	K.LKEIVTNFLAGFEA.-	Methyl: 13	540 - 553	XP_004020569.1	PREDICTED: ATP synthase subunit alpha, mitochondrial isoform 1 [Ovis aries]
true	991	775.7570	2324.1471	3	43.87	133.73	27.70	30.8	1	1	0	K.QGQYSPMAIEEQVAVIYAGVR.G	Oxidation: 7	473 - 493	XP_004020569.1	PREDICTED: ATP synthase subunit alpha, mitochondrial isoform 1 [Ovis aries]
true	716	671.4050	1340.7162	2	58.98	338.66	21.40	27.2	1	1	0	K.LYCIYVAIGQK.R	Propionamide: 3	242 - 252	XP_004020569.1	PREDICTED: ATP synthase subunit alpha, mitochondrial isoform 1 [Ovis aries]
true	659	703.3900	1404.7096	2	39.67	184.41	19.70	24.8	1	1	0	K.TGTAEVSSILEER.I	Methyl: 12	46 - 58	XP_004020569.1	PREDICTED: ATP synthase subunit alpha, mitochondrial isoform 1 [Ovis aries]
true	918	819.9990	1637.8988	2	51.59	223.80	25.50	18.8	1	1	0	R.TGAIVDVPVGEELLGR.V	Methyl: 11	134 - 149	XP_004020569.1	PREDICTED: ATP synthase subunit alpha, mitochondrial isoform 1 [Ovis aries]
true	130	432.7630	863.4059	2	121.98	430.82	7.60	13.8	2	1	0	R.LTDADAMK.Y		263 - 270	XP_004020569.1	PREDICTED: ATP synthase subunit alpha, mitochondrial isoform 1 [Ovis aries]
true	1057	770.4080	2308.1522	3	21.64	255.17	29.30	13.3	1	1	0	K.QGQYSPMAIEEQVAVIYAGVR.G		473 - 493	XP_004020569.1	PREDICTED: ATP synthase subunit alpha, mitochondrial isoform 1 [Ovis aries]
true	978	826.9960	1651.9145	2	38.07	188.94	27.40	13.3	1	1	0	R.TGAIVDVPVGEELLGR.V	Methyl: 11, 12	134 - 149	XP_004020569.1	PREDICTED: ATP synthase subunit alpha, mitochondrial isoform 1 [Ovis aries]
true	1013	1163.6780	2325.1311	2	90.38	161.39	27.50	13.3	1	1	0	K.QGQYSPMAIEEQVAVIYAGVR.G	Oxidation: 7; Deamidated: 1	473 - 493	XP_004020569.1	PREDICTED: ATP synthase subunit alpha, mitochondrial isoform 1 [Ovis aries]
true	778	594.3790	1779.9843	3	73.40	265.55	22.70	13.1	1	1	1	K.RTGAIVDVPVGEELLGR.V		133 - 149	XP_004020569.1	PREDICTED: ATP synthase subunit alpha, mitochondrial isoform 1 [Ovis aries]
true	568	705.8740	1409.6973	2	25.60	167.64	1195.90	106.8	3	1	0	R.NNIAMALEVTYR.E	Oxidation: 5	172 - 183	XP_004002367.1	PREDICTED: ATP synthase subunit b, mitochondrial [Ovis aries]
true	78	677.3610	1352.7048	2	1.93	293.35	7.70	55.9	3	1	0	K.HVVQSISAQQEK.E		222 - 233	XP_004002367.1	PREDICTED: ATP synthase subunit b, mitochondrial [Ovis aries]
true	367	539.3170	1076.5403	2	73.35	385.26	15.80	13.2	1	1	0	R.HYLFDVQR.N		164 - 171	XP_004002367.1	PREDICTED: ATP synthase subunit b, mitochondrial [Ovis aries]
true	704	718.4030	1434.7467	2	31.15	222.64	21.10	154.2	8	1	0	R.FTQAGSEVSALLGR.I		311 - 324	XP_004006621.1	PREDICTED: ATP synthase subunit beta, mitochondrial [Ovis aries]
true	530	801.4380	1600.8032	2	36.36	227.60	16.80	154.2	6	1	0	K.VALVYGQMNEPPGAR.A		265 - 279	XP_004006621.1	PREDICTED: ATP synthase subunit beta, mitochondrial [Ovis aries]
true	745	720.4670	1438.7820	2	95.38	177.60	26.30	153.6	6	1	0	R.VALTGLTVAEYFR.D		282 - 294	XP_004006621.1	PREDICTED: ATP synthase subunit beta, mitochondrial [Ovis aries]
true	616	725.4600	1448.7623	2	98.63	267.45	23.60	153.6	4	1	0	R.FTQAGSEVSALLGR.I	Methyl: 7	311 - 324	XP_004006621.1	PREDICTED: ATP synthase subunit beta, mitochondrial [Ovis aries]
true	828	729.4720	1456.8323	2	66.56	173.23	32.10	153.6	12	1	0	K.TVLIMELINNVAK.A		213 - 225	XP_004006621.1	PREDICTED: ATP synthase subunit beta, mitochondrial [Ovis aries]
true	519	825.9790	1649.9101	2	20.20	178.46	19.90	153.6	1	1	0	R.LVLEVAQHLGESTVR.T		95 - 109	XP_004006621.1	PREDICTED: ATP synthase subunit beta, mitochondrial [Ovis aries]
true	718	994.5360	1987.0262	2	15.70	173.99	25.40	152.4	6	1	0	R.AIAELGIYPAVDPLDSTSR.I		388 - 406	XP_004006621.1	PREDICTED: ATP synthase subunit beta, mitochondrial [Ovis aries]
true	345	611.3330	1830.8570	3	65.50	223.58	15.00	142.5	2	1	0	R.IMDPNIVGSEHYDVAR.G	Oxidation: 2	407 - 422	XP_004006621.1	PREDICTED: ATP synthase subunit beta, mitochondrial [Ovis aries]
true	402	631.8850	1261.6336	2	96.39	291.94	16.50	136.1	6	1	0	R.TIAMDGTEGLVR.G		110 - 121	XP_004006621.1	PREDICTED: ATP synthase subunit beta, mitochondrial [Ovis aries]
true	831	736.4780	1470.8480	2	63.45	161.58	32.40	117.9	3	1	0	K.TVLIMELINNVAK.A	Methyl: 6	213 - 225	XP_004006621.1	PREDICTED: ATP synthase subunit beta, mitochondrial [Ovis aries]
true	750	737.4700	1472.8273	2	66.58	170.08	27.90	117.7	8	1	0	K.TVLIMELINNVAK.A	Oxidation: 5	213 - 225	XP_004006621.1	PREDICTED: ATP synthase subunit beta, mitochondrial [Ovis aries]
true	457	703.8760	1405.6739	2	45.17	265.88	15.30	98.7	3	1	0	K.AHGGYSVFAGVGER.T		226 - 239	XP_004006621.1	PREDICTED: ATP synthase subunit beta, mitochondrial [Ovis aries]
true	247	639.8330	1277.6286	2	17.89	270.00	13.30	95.3	7	1	0	R.TIAMDGTEGLVR.G	Oxidation: 4	110 - 121	XP_004006621.1	PREDICTED: ATP synthase subunit beta, mitochondrial [Ovis aries]
true	1284	892.4950	2674.3735	3	33.49	129.56	33.70	86.2	1	1	1	K.SLQDIIAILGMDELSEEDKLTVSR.A		433 - 456	XP_004006621.1	PREDICTED: ATP synthase subunit beta, mitochondrial [Ovis aries]
true	590	649.7800	1946.0949	3	114.53	291.93	22.70	84.5	2	1	1	K.VLDSGAPIRIPVGPETLGR.I		125 - 143	XP_004006621.1	PREDICTED: ATP synthase subunit beta, mitochondrial [Ovis aries]
true	291	809.3970	1616.7981	2	-11.51	163.71	14.50	78.8	6	1	0	K.VALVYGQMNEPPGAR.A	Oxidation: 8	265 - 279	XP_004006621.1	PREDICTED: ATP synthase subunit beta, mitochondrial [Ovis aries]
true	528	756.0650	2265.0770	3	42.42	184.67	21.10	56.9	1	1	0	R.IPSAVGYQPTLATDMGTMQER.I		325 - 345	XP_004006621.1	PREDICTED: ATP synthase subunit beta, mitochondrial [Ovis aries]
true	1367	961.5200	1920.9581	2	35.00	136.71	37.90	55.9	1	1	0	R.DQEGQDVLLFIDNIFR.F		295 - 310	XP_004006621.1	PREDICTED: ATP synthase subunit beta, mitochondrial [Ovis aries]
true	947	1001.5550	2001.0419	2	26.75	156.86	26.70	55.9	3	1	0	R.AIAELGIYPAVDPLDSTSR.I	Methyl: 4	388 - 406	XP_004006621.1	PREDICTED: ATP synthase subunit beta, mitochondrial [Ovis aries]
true	599	693.3820	1384.7021	2	34.18	206.45	18.40	54.5	4	1	0	R.IMNVIGEPIDER.G		144 - 155	XP_004006621.1	PREDICTED: ATP synthase subunit beta, mitochondrial [Ovis aries]
true	383	701.4040	1400.6970	2	68.78	200.05	16.00	47.4	2	1	0	R.IMNVIGEPIDER.G	Oxidation: 2	144 - 155	XP_004006621.1	PREDICTED: ATP synthase subunit beta, mitochondrial [Ovis aries]
true	449	519.8850	1037.5869	2	162.06	220.13	15.10	38	4	1	0	R.IPVGPETLGR.I		134 - 143	XP_004006621.1	PREDICTED: ATP synthase subunit beta, mitochondrial [Ovis aries]
true	876	687.7350	2059.9885	3	94.38	188.86	24.50	36.7	2	1	0	R.EGNDLYHEMIESGVINLK.D		242 - 259	XP_004006621.1	PREDICTED: ATP synthase subunit beta, mitochondrial [Ovis aries]
true	436	808.4730	1614.8188	2	69.66	185.98	18.50	26.6	1	1	0	K.VALVYGQMNEPPGAR.A	Methyl: 10	265 - 279	XP_004006621.1	PREDICTED: ATP synthase subunit beta, mitochondrial [Ovis aries]
true	504	700.4110	1398.7177	2	64.07	172.76	20.50	26.6	3	1	0	R.IMNVIGEPIDER.G	Methyl: 11	144 - 155	XP_004006621.1	PREDICTED: ATP synthase subunit beta, mitochondrial [Ovis aries]
true	732	729.9880	1457.8164	2	99.38	147.43	27.30	20.6	2	1	0	K.TVLIMELINNVAK.A	Deamidated: 9	213 - 225	XP_004006621.1	PREDICTED: ATP synthase subunit beta, mitochondrial [Ovis aries]
true	547	544.9110	1087.6277	2	164.89	195.90	20.70	20.3	3	1	0	K.VVDLLAPYAK.G		189 - 198	XP_004006621.1	PREDICTED: ATP synthase subunit beta, mitochondrial [Ovis aries]
true	466	594.3970	1779.9553	3	119.93	253.58	19.40	19.5	2	1	1	R.IMNVIGEPIDERGPIK.T		144 - 159	XP_004006621.1	PREDICTED: ATP synthase subunit beta, mitochondrial [Ovis aries]
true	601	488.3520	974.5549	2	137.74	325.67	18.80	18.8	3	1	0	K.IGLFGGAGVGK.T		202 - 212	XP_004006621.1	PREDICTED: ATP synthase subunit beta, mitochondrial [Ovis aries]
true	549	718.9290	1435.7307	2	78.41	190.37	21.70	16.5	1	1	0	R.FTQAGSEVSALLGR.I	Deamidated: 3	311 - 324	XP_004006621.1	PREDICTED: ATP synthase subunit beta, mitochondrial [Ovis aries]
true	519	700.4400	1398.7177	2	105.47	170.46	20.80	14.2	1	1	0	R.IMNVIGEPIDER.G	Methyl: 7	144 - 155	XP_004006621.1	PREDICTED: ATP synthase subunit beta, mitochondrial [Ovis aries]
true	182	464.3210	926.5185	2	117.29	173.62	11.40	14.2	1	1	0	K.VLDSGAPIR.I		125 - 133	XP_004006621.1	PREDICTED: ATP synthase subunit beta, mitochondrial [Ovis aries]
true	1035	744.4600	1486.8429	2	42.01	167.51	28.80	13.8	1	1	0	K.TVLIMELINNVAK.A	Oxidation: 5; Methyl: 6	213 - 225	XP_004006621.1	PREDICTED: ATP synthase subunit beta, mitochondrial [Ovis aries]
true	973	727.4630	1452.7977	2	78.20	191.91	27.30	13.3	1	1	0	R.VALTGLTVAEYFR.D	Methyl: 10	282 - 294	XP_004006621.1	PREDICTED: ATP synthase subunit beta, mitochondrial [Ovis aries]
true	522	598.9970	1793.9710	3	-0.99	96.74	20.90	13.3	1	1	1	R.IMNVIGEPIDERGPIK.T	Methyl: 7	144 - 159	XP_004006621.1	PREDICTED: ATP synthase subunit beta, mitochondrial [Ovis aries]
true	384	716.3720	1430.7001	2	20.46	146.48	14.90	154.2	3	1	0	K.AQSELLGAADEATR.A		137 - 150	XP_004008824.1	PREDICTED: ATP synthase subunit delta, mitochondrial [Ovis aries]
true	220	493.8370	985.5444	2	116.47	514.93	11.70	24.4	1	1	0	R.IEANEALVK.A		157 - 165	XP_004008824.1	PREDICTED: ATP synthase subunit delta, mitochondrial [Ovis aries]
true	411	723.3860	1444.7158	2	28.80	188.94	16.10	13.3	1	1	0	K.AQSELLGAADEATR.A	Methyl: 11	137 - 150	XP_004008824.1	PREDICTED: ATP synthase subunit delta, mitochondrial [Ovis aries]
true	441	723.3640	1444.7158	2	-1.62	229.74	16.40	13.3	1	1	0	K.AQSELLGAADEATR.A	Methyl: 4	137 - 150	XP_004008824.1	PREDICTED: ATP synthase subunit delta, mitochondrial [Ovis aries]
true	386	680.4070	1358.6929	2	78.28	259.20	15.30	55.9	1	1	0	R.ELAEAQEDTILK.-		59 - 70	XP_004004358.1	PREDICTED: ATP synthase subunit e, mitochondrial-like [Ovis aries]
true	469	687.3790	1372.7086	2	25.37	153.72	17.70	55.7	2	1	0	R.ELAEAQEDTILK.-	Methyl: 7	59 - 70	XP_004004358.1	PREDICTED: ATP synthase subunit e, mitochondrial-like [Ovis aries]
true	531	588.9080	1175.7278	2	62.53	491.23	19.40	48.4	2	1	0	M.VPPVQVSPLIK.L		2 - 12	XP_004004358.1	PREDICTED: ATP synthase subunit e, mitochondrial-like [Ovis aries]
true	456	687.3910	1372.7086	2	42.82	274.38	17.20	18.8	2	1	0	R.ELAEAQEDTILK.-	Methyl: 4	59 - 70	XP_004004358.1	PREDICTED: ATP synthase subunit e, mitochondrial-like [Ovis aries]
true	364	779.3700	1556.8675	2	-91.12	85.11	19.40	154.2	8	1	0	K.APALVNAAVTYSKPR.L		12 - 26	XP_004016121.1	PREDICTED: ATP synthase subunit g, mitochondrial [Ovis aries]
true	491	704.9900	2112.1691	3	-104.48	218.58	22.30	92.7	1	1	1	R.NLAEKAPALVNAAVTYSKPR.L		7 - 26	XP_004016121.1	PREDICTED: ATP synthase subunit g, mitochondrial [Ovis aries]
true	390	446.7370	891.4814	2	-24.59	152.13	19.90	14.2	1	1	1	K.RGIIGYDV.-		96 - 103	XP_004016121.1	PREDICTED: ATP synthase subunit g, mitochondrial [Ovis aries]
true	548	649.8720	1297.6918	2	28.96	226.67	1213.90	82.5	3	1	0	R.VYGVGSLALYEK.A		68 - 79	XP_004014230.1	PREDICTED: ATP synthase subunit gamma, mitochondrial isoform 2 [Ovis aries]
true	147	501.8010	1001.5142	2	73.01	284.91	509.20	55.9	3	1	0	K.SEAANLAAAGK.E		116 - 126	XP_004014230.1	PREDICTED: ATP synthase subunit gamma, mitochondrial isoform 2 [Ovis aries]
true	291	548.8360	1095.6037	2	49.00	128.47	811.90	13.3	1	1	0	K.HLIIGVSSDR.G		91 - 100	XP_004014230.1	PREDICTED: ATP synthase subunit gamma, mitochondrial isoform 2 [Ovis aries]
true	708	675.3490	1348.8119	2	-95.07	182.73	32.90	93.5	2	1	0	K.AYVVLGQFLVLK.K		42 - 53	XP_004019736.1	PREDICTED: barrier-to-autointegration factor [Ovis aries]
true	840	902.9780	1803.9367	2	2.64	184.01	23.70	154.2	8	1	0	R.AAVPSGASTGIYEALELR.D		33 - 50	XP_004012648.1	PREDICTED: beta-enolase [Ovis aries]
true	167	567.8380	1133.5717	2	79.04	301.86	636.40	153.6	15	1	0	K.TAIQAAGYPDK.V		229 - 239	XP_004012648.1	PREDICTED: beta-enolase [Ovis aries]
true	235	690.8730	1379.7045	2	19.51	223.28	12.90	153.6	25	1	0	R.GNPTVEVDLHTAK.G		16 - 28	XP_004012648.1	PREDICTED: beta-enolase [Ovis aries]
true	369	738.4120	1474.7780	2	21.30	202.50	15.50	153.6	6	1	1	R.IEEALGDKAVFAGR.K		413 - 426	XP_004012648.1	PREDICTED: beta-enolase [Ovis aries]
true	668	767.4680	1532.8385	2	54.05	316.63	25.30	153.6	8	1	0	K.FGANAILGVSLAVCK.A	Propionamide: 14	106 - 120	XP_004012648.1	PREDICTED: beta-enolase [Ovis aries]
true	571	778.9420	1555.7705	2	63.54	168.26	22.20	153.6	14	1	0	K.VVIGMDVAASEFYR.N		240 - 253	XP_004012648.1	PREDICTED: beta-enolase [Ovis aries]
true	511	786.9180	1571.7654	2	35.62	185.99	19.70	153.6	9	1	0	K.VVIGMDVAASEFYR.N	Oxidation: 5	240 - 253	XP_004012648.1	PREDICTED: beta-enolase [Ovis aries]
true	359	824.4370	1646.8298	2	18.00	207.96	16.30	153.6	7	1	0	K.VNQIGSVTESIQACK.L	Propionamide: 14	344 - 358	XP_004012648.1	PREDICTED: beta-enolase [Ovis aries]
true	411	831.4330	1660.8454	2	3.62	163.43	16.80	153.6	2	1	0	K.VNQIGSVTESIQACK.L	Propionamide: 14; Methyl: 9	344 - 358	XP_004012648.1	PREDICTED: beta-enolase [Ovis aries]
true	808	915.1570	2742.3348	3	41.65	188.35	29.30	153.6	3	1	0	K.DATNVGDEGGFAPNILENNEALELLK.T		203 - 228	XP_004012648.1	PREDICTED: beta-enolase [Ovis aries]
true	836	949.0350	1895.9638	2	48.30	221.24	30.40	153.6	11	1	0	K.LAMQEFMILPVGASSFR.E		163 - 179	XP_004012648.1	PREDICTED: beta-enolase [Ovis aries]
true	771	957.0560	1911.9587	2	72.50	195.86	27.40	153.6	8	1	0	K.LAMQEFMILPVGASSFR.E	Oxidation: 3	163 - 179	XP_004012648.1	PREDICTED: beta-enolase [Ovis aries]
true	715	965.0440	1927.9536	2	62.10	184.75	25.30	153.6	9	1	0	K.LAMQEFMILPVGASSFR.E	Oxidation: 3, 7	163 - 179	XP_004012648.1	PREDICTED: beta-enolase [Ovis aries]
true	815	919.8370	2756.3505	3	50.26	157.29	30.70	152.9	2	1	0	K.DATNVGDEGGFAPNILENNEALELLK.T	Methyl: 20	203 - 228	XP_004012648.1	PREDICTED: beta-enolase [Ovis aries]
true	576	699.9710	1397.7766	2	107.76	272.00	22.40	144.8	4	1	0	N.ILENNEALELLK.T		217 - 228	XP_004012648.1	PREDICTED: beta-enolase [Ovis aries]
true	655	910.0110	1817.9523	2	30.28	208.76	24.90	140.9	1	1	0	R.AAVPSGASTGIYEALELR.D	Methyl: 13	33 - 50	XP_004012648.1	PREDICTED: beta-enolase [Ovis aries]
true	827	956.0240	1909.9794	2	28.26	169.61	32.10	136.9	2	1	0	K.LAMQEFMILPVGASSFR.E	Methyl: 5	163 - 179	XP_004012648.1	PREDICTED: beta-enolase [Ovis aries]
true	754	891.4800	2671.3316	3	32.37	215.70	26.70	134.6	2	1	1	K.TAIQAAGYPDKVVIGMDVAASEFYR.N		229 - 253	XP_004012648.1	PREDICTED: beta-enolase [Ovis aries]
true	445	819.9280	1637.7971	2	27.06	237.54	18.80	127.8	2	1	1	K.VDKFMIELDGTENK.S		90 - 103	XP_004012648.1	PREDICTED: beta-enolase [Ovis aries]
true	701	917.0280	1831.9680	2	40.06	163.14	26.20	121.2	1	1	0	R.AAVPSGASTGIYEALELR.D	Methyl: 13, 16	33 - 50	XP_004012648.1	PREDICTED: beta-enolase [Ovis aries]
true	507	648.8900	1295.6068	2	122.28	289.08	19.60	120.4	6	1	0	K.FMIELDGTENK.S		93 - 103	XP_004012648.1	PREDICTED: beta-enolase [Ovis aries]
true	390	824.9120	1647.8138	2	-2.63	193.51	17.10	118.7	2	1	0	K.VNQIGSVTESIQACK.L	Propionamide: 14; Deamidated: 3	344 - 358	XP_004012648.1	PREDICTED: beta-enolase [Ovis aries]
true	253	605.4080	1208.6401	2	133.25	173.92	782.90	114.2	4	1	0	N.PTVEVDLHTAK.G		18 - 28	XP_004012648.1	PREDICTED: beta-enolase [Ovis aries]
true	762	957.0500	1911.9587	2	66.23	182.99	28.30	107.9	13	1	0	K.LAMQEFMILPVGASSFR.E	Oxidation: 7	163 - 179	XP_004012648.1	PREDICTED: beta-enolase [Ovis aries]
true	752	972.0270	1941.9692	2	36.11	161.51	26.60	94.3	3	1	0	K.LAMQEFMILPVGASSFR.E	Oxidation: 3, 7; Methyl: 5	163 - 179	XP_004012648.1	PREDICTED: beta-enolase [Ovis aries]
true	408	656.8200	1311.6017	2	18.10	203.75	17.80	82.4	4	1	0	K.FMIELDGTENK.S	Oxidation: 2	93 - 103	XP_004012648.1	PREDICTED: beta-enolase [Ovis aries]
true	682	785.9490	1569.7861	2	61.92	154.59	25.70	80.8	1	1	0	K.VVIGMDVAASEFYR.N	Methyl: 11	240 - 253	XP_004012648.1	PREDICTED: beta-enolase [Ovis aries]
true	666	910.0570	1817.9523	2	80.83	265.39	25.20	80.1	4	1	0	R.AAVPSGASTGIYEALELR.D	Methyl: 16	33 - 50	XP_004012648.1	PREDICTED: beta-enolase [Ovis aries]
true	526	655.8830	1309.6224	2	98.37	231.51	21.00	74.7	1	1	0	K.FMIELDGTENK.S	Methyl: 9	93 - 103	XP_004012648.1	PREDICTED: beta-enolase [Ovis aries]
true	547	589.3900	1176.6325	2	112.77	190.06	21.70	74.6	2	1	0	F.MILPVGASSFR.E		169 - 179	XP_004012648.1	PREDICTED: beta-enolase [Ovis aries]
true	557	793.9470	1585.7810	2	61.98	171.80	21.90	73.4	2	1	0	K.VVIGMDVAASEFYR.N	Oxidation: 5; Methyl: 11	240 - 253	XP_004012648.1	PREDICTED: beta-enolase [Ovis aries]
true	642	713.9810	1425.8079	2	97.73	184.52	24.50	58.2	2	1	0	N.ILENNEALELLK.T	Methyl: 3, 9	217 - 228	XP_004012648.1	PREDICTED: beta-enolase [Ovis aries]
true	797	919.8250	2756.3505	3	37.22	161.29	29.90	57.6	2	1	0	K.DATNVGDEGGFAPNILENNEALELLK.T	Methyl: 23	203 - 228	XP_004012648.1	PREDICTED: beta-enolase [Ovis aries]
true	275	682.3180	1362.5688	2	38.59	444.95	13.20	53.5	2	1	0	K.DATNVGDEGGFAPN.I		203 - 216	XP_004012648.1	PREDICTED: beta-enolase [Ovis aries]
true	773	964.0380	1925.9743	2	45.19	169.73	29.00	53.4	1	1	0	K.LAMQEFMILPVGASSFR.E	Oxidation: 3; Methyl: 5	163 - 179	XP_004012648.1	PREDICTED: beta-enolase [Ovis aries]
true	380	771.9270	1541.7409	2	63.83	173.60	16.90	50.9	6	1	0	K.LAQSNGWGVMVSHR.S	Deamidated: 5	359 - 372	XP_004012648.1	PREDICTED: beta-enolase [Ovis aries]
true	787	964.0560	1925.9743	2	63.86	156.82	29.60	49.4	3	1	0	K.LAMQEFMILPVGASSFR.E	Oxidation: 7; Methyl: 5	163 - 179	XP_004012648.1	PREDICTED: beta-enolase [Ovis aries]
true	287	779.9050	1557.7358	2	38.23	177.51	13.50	39.6	4	1	0	K.LAQSNGWGVMVSHR.S	Oxidation: 10; Deamidated: 5	359 - 372	XP_004012648.1	PREDICTED: beta-enolase [Ovis aries]
true	536	655.8990	1309.6224	2	122.77	250.98	20.40	39.4	2	1	0	K.FMIELDGTENK.S	Methyl: 4	93 - 103	XP_004012648.1	PREDICTED: beta-enolase [Ovis aries]
true	600	706.9360	1411.7922	2	46.12	184.88	23.10	37.1	1	1	0	N.ILENNEALELLK.T	Methyl: 9	217 - 228	XP_004012648.1	PREDICTED: beta-enolase [Ovis aries]
true	155	630.3640	1258.6769	2	29.00	265.56	10.40	35.5	2	1	1	K.LSVVDQEKVDK.F		82 - 92	XP_004012648.1	PREDICTED: beta-enolase [Ovis aries]
true	582	706.9340	1411.7922	2	43.29	193.68	1433.10	32.4	2	1	0	N.ILENNEALELLK.T	Methyl: 3	217 - 228	XP_004012648.1	PREDICTED: beta-enolase [Ovis aries]
true	117	694.4140	1386.7718	2	29.96	237.32	9.30	31.7	1	1	2	K.KLSVVDQEKVDK.F		81 - 92	XP_004012648.1	PREDICTED: beta-enolase [Ovis aries]
true	140	583.8450	1165.6244	2	43.72	332.72	10.00	26.6	4	1	0	R.IGAEVYHHLK.G		184 - 193	XP_004012648.1	PREDICTED: beta-enolase [Ovis aries]
true	554	740.7560	2219.1070	3	62.63	470.45	21.80	26.5	1	1	1	R.AAVPSGASTGIYEALELRDGDK.S		33 - 54	XP_004012648.1	PREDICTED: beta-enolase [Ovis aries]
true	720	972.5840	1942.9533	2	102.92	194.40	26.80	26.4	1	1	0	K.LAMQEFMILPVGASSFR.E	Oxidation: 3, 7; Methyl: 5; Deamidated: 4	163 - 179	XP_004012648.1	PREDICTED: beta-enolase [Ovis aries]
true	282	779.8870	1557.7358	2	15.15	168.52	13.30	25.8	1	1	0	K.LAQSNGWGVMVSHR.S	Oxidation: 10; Deamidated: 3	359 - 372	XP_004012648.1	PREDICTED: beta-enolase [Ovis aries]
true	383	827.9190	1653.7920	2	19.00	221.23	17.00	20	1	1	1	K.VDKFMIELDGTENK.S	Oxidation: 5	90 - 103	XP_004012648.1	PREDICTED: beta-enolase [Ovis aries]
true	236	574.4040	1146.6253	2	146.35	396.57	12.90	19.5	1	1	1	K.KACNCLLLK.V	Propionamide: 3, 5	335 - 343	XP_004012648.1	PREDICTED: beta-enolase [Ovis aries]
true	384	771.3750	1540.7569	2	-13.89	152.15	16.00	19.5	1	1	0	K.LAQSNGWGVMVSHR.S		359 - 372	XP_004012648.1	PREDICTED: beta-enolase [Ovis aries]
true	404	471.3460	940.5593	2	125.29	574.73	1073.10	14.2	2	1	0	K.TLGPALLEK.K		72 - 80	XP_004012648.1	PREDICTED: beta-enolase [Ovis aries]
true	350	535.4000	1068.6543	2	122.48	411.28	15.10	14.2	1	1	1	K.TLGPALLEKK.L		72 - 81	XP_004012648.1	PREDICTED: beta-enolase [Ovis aries]
true	546	572.9780	1143.6686	2	238.13	117.61	21.60	14.2	1	1	0	N.AILGVSLAVCK.A	Propionamide: 10	110 - 120	XP_004012648.1	PREDICTED: beta-enolase [Ovis aries]
true	253	697.8820	1393.7201	2	20.99	149.87	13.50	14.2	1	1	0	R.GNPTVEVDLHTAK.G	Methyl: 6	16 - 28	XP_004012648.1	PREDICTED: beta-enolase [Ovis aries]
true	349	771.9410	1541.7409	2	81.97	215.39	16.10	14.2	1	1	0	K.LAQSNGWGVMVSHR.S	Deamidated: 3	359 - 372	XP_004012648.1	PREDICTED: beta-enolase [Ovis aries]
true	778	915.6760	2744.3029	3	-108.00	363.75	29.30	14.2	1	1	0	K.DATNVGDEGGFAPNILENNEALELLK.T	Deamidated: 4, 18	203 - 228	XP_004012648.1	PREDICTED: beta-enolase [Ovis aries]
true	180	638.8460	1275.6419	2	27.83	334.04	9.70	104.2	2	1	0	R.INENTGSVSVTR.N		151 - 162	XP_004014984.1	PREDICTED: cadherin-13 isoform 2 [Ovis aries]
true	435	652.3560	1302.6932	2	3.25	162.90	17.20	138.6	1	1	0	R.ITQYLDAGGIPR.T		434 - 445	XP_004009022.1	PREDICTED: calcium/calmodulin-dependent protein kinase type II subunit alpha isoform 2 [Ovis aries]
true	885	809.9150	1617.7563	2	36.54	165.75	24.70	145.4	2	1	0	R.FTDEYQLFEELGK.G		10 - 22	XP_004009647.1	PREDICTED: calcium/calmodulin-dependent protein kinase type II subunit delta isoform 1 [Ovis aries]
true	1108	969.5910	1937.0258	2	73.03	153.62	29.30	154.2	1	1	0	R.SSPQFGVTLVTYELLQR.W		585 - 601	XP_004004646.1	PREDICTED: calcium-binding mitochondrial carrier protein Aralar1 [Ovis aries]
true	846	970.0570	1938.0575	2	21.64	157.61	25.90	154.2	3	1	0	R.IAPLAEGALPYNLAELQR.Q		290 - 307	XP_004004646.1	PREDICTED: calcium-binding mitochondrial carrier protein Aralar1 [Ovis aries]
true	1136	1075.1100	2148.1831	2	10.41	158.00	30.00	154.2	3	1	0	R.FTLGSVAGAVGATAVYPIDLVK.T		328 - 349	XP_004004646.1	PREDICTED: calcium-binding mitochondrial carrier protein Aralar1 [Ovis aries]
true	1205	912.5110	1822.9499	2	31.54	130.53	31.50	107.6	1	1	0	K.SGLISGLDFSDIMVTIR.S		172 - 188	XP_004004646.1	PREDICTED: calcium-binding mitochondrial carrier protein Aralar1 [Ovis aries]
true	401	621.3980	1240.6776	2	83.60	305.59	14.40	98	2	1	0	R.LQVAGEITTGPR.V		452 - 463	XP_004004646.1	PREDICTED: calcium-binding mitochondrial carrier protein Aralar1 [Ovis aries]
true	641	678.4450	1354.7820	2	68.86	195.04	20.30	92.3	3	1	0	K.IVQLLAGVADQTK.D		54 - 66	XP_004004646.1	PREDICTED: calcium-binding mitochondrial carrier protein Aralar1 [Ovis aries]
true	575	620.8490	1239.6169	2	53.57	155.52	18.70	55.9	2	1	0	R.GTGSVVGELMYK.N		357 - 368	XP_004004646.1	PREDICTED: calcium-binding mitochondrial carrier protein Aralar1 [Ovis aries]
true	972	723.9760	1445.7667	2	117.92	174.03	26.60	55.9	1	1	0	R.PIWLQIAESAYR.F		316 - 327	XP_004004646.1	PREDICTED: calcium-binding mitochondrial carrier protein Aralar1 [Ovis aries]
true	433	747.8840	1493.7151	2	25.67	184.19	15.20	55.8	2	1	0	R.YLGLYNDPNSNPK.I		41 - 53	XP_004004646.1	PREDICTED: calcium-binding mitochondrial carrier protein Aralar1 [Ovis aries]
true	464	628.8570	1255.6118	2	69.66	150.62	15.30	49.4	1	1	0	R.GTGSVVGELMYK.N	Oxidation: 10	357 - 368	XP_004004646.1	PREDICTED: calcium-binding mitochondrial carrier protein Aralar1 [Ovis aries]
true	1061	920.5330	1838.9448	2	57.93	147.56	28.50	45.7	1	1	0	K.SGLISGLDFSDIMVTIR.S	Oxidation: 13	172 - 188	XP_004004646.1	PREDICTED: calcium-binding mitochondrial carrier protein Aralar1 [Ovis aries]
true	801	668.0020	1333.7969	2	144.09	161.54	24.60	16	1	1	0	R.GLIPQLIGVAPEK.A		389 - 401	XP_004004646.1	PREDICTED: calcium-binding mitochondrial carrier protein Aralar1 [Ovis aries]
true	547	482.3390	962.5185	2	150.22	279.60	17.80	15.8	1	1	0	K.LTVNDFVR.D		405 - 412	XP_004004646.1	PREDICTED: calcium-binding mitochondrial carrier protein Aralar1 [Ovis aries]
true	760	750.4340	1498.7555	2	65.24	167.00	22.00	154.2	5	1	0	K.LGLTEEDSVYVFK.G		121 - 133	XP_004002712.1	PREDICTED: calsequestrin-1 [Ovis aries]
true	635	820.8690	1639.7002	2	14.16	309.51	19.20	154.2	6	1	0	G.EEGLDFPEYDGVDR.V		35 - 48	XP_004002712.1	PREDICTED: calsequestrin-1 [Ovis aries]
true	542	782.8700	1563.7053	2	12.88	239.11	17.40	134.2	3	1	0	R.ELQAFENIEDDNK.L		169 - 181	XP_004002712.1	PREDICTED: calsequestrin-1 [Ovis aries]
true	1372	755.4450	2263.1294	3	81.10	214.17	39.00	124.4	3	1	0	R.QFEMEELILELAAQVLEDK.G	Oxidation: 4	84 - 102	XP_004002712.1	PREDICTED: calsequestrin-1 [Ovis aries]
true	305	865.7570	2594.1642	3	32.73	132.92	30.30	112.9	4	1	0	K.AYEDAAEEFHPYIPFFATFDSK.V		196 - 217	XP_004002712.1	PREDICTED: calsequestrin-1 [Ovis aries]
true	765	791.7680	2372.1648	3	49.40	159.13	22.00	75.8	1	1	1	K.YEVLALLYHEPPEDDKASQR.Q		64 - 83	XP_004002712.1	PREDICTED: calsequestrin-1 [Ovis aries]
true	1399	750.1110	2247.1345	3	78.53	157.29	44.80	55.9	1	1	0	R.QFEMEELILELAAQVLEDK.G		84 - 102	XP_004002712.1	PREDICTED: calsequestrin-1 [Ovis aries]
true	648	789.8990	1577.7209	2	39.57	275.95	19.50	55.9	2	1	0	R.ELQAFENIEDDNK.L	Methyl: 9	169 - 181	XP_004002712.1	PREDICTED: calsequestrin-1 [Ovis aries]
true	650	814.4720	1626.8505	2	48.47	152.95	19.60	55.9	2	1	1	K.KLGLTEEDSVYVFK.G		120 - 133	XP_004002712.1	PREDICTED: calsequestrin-1 [Ovis aries]
true	1383	760.0990	2277.1450	3	57.08	198.41	40.10	55.7	2	1	0	R.QFEMEELILELAAQVLEDK.G	Oxidation: 4; Methyl: 17	84 - 102	XP_004002712.1	PREDICTED: calsequestrin-1 [Ovis aries]
true	486	840.9230	1679.8189	2	7.48	181.26	16.00	55.5	2	1	1	K.GVGFGMVDSEKDAAVAK.K		103 - 119	XP_004002712.1	PREDICTED: calsequestrin-1 [Ovis aries]
true	384	848.9340	1695.8138	2	23.36	181.93	13.40	51.2	2	1	1	K.GVGFGMVDSEKDAAVAK.K	Oxidation: 6	103 - 119	XP_004002712.1	PREDICTED: calsequestrin-1 [Ovis aries]
true	1381	760.1010	2277.1450	3	59.71	185.48	39.70	47.9	1	1	0	R.QFEMEELILELAAQVLEDK.G	Oxidation: 4; Methyl: 10	84 - 102	XP_004002712.1	PREDICTED: calsequestrin-1 [Ovis aries]
true	474	563.3090	1124.5172	2	76.55	196.74	15.60	43.1	2	1	0	K.GVGFGMVDSEK.D		103 - 113	XP_004002712.1	PREDICTED: calsequestrin-1 [Ovis aries]
true	605	789.8790	1577.7209	2	14.25	210.10	18.60	41.7	2	1	0	R.ELQAFENIEDDNK.L	Methyl: 6	169 - 181	XP_004002712.1	PREDICTED: calsequestrin-1 [Ovis aries]
true	971	899.9350	1797.7886	2	37.13	246.66	27.20	27.6	2	1	0	K.AYEDAAEEFHPYIPF.F		196 - 210	XP_004002712.1	PREDICTED: calsequestrin-1 [Ovis aries]
true	705	827.8670	1653.7158	2	2.18	195.84	21.10	26.2	1	1	0	G.EEGLDFPEYDGVDR.V	Methyl: 8	35 - 48	XP_004002712.1	PREDICTED: calsequestrin-1 [Ovis aries]
true	1130	870.4060	2608.1798	3	6.26	160.42	31.30	18.8	2	1	0	K.AYEDAAEEFHPYIPFFATFDSK.V	Methyl: 8	196 - 217	XP_004002712.1	PREDICTED: calsequestrin-1 [Ovis aries]
true	1114	870.3950	2608.1798	3	-6.38	129.96	30.80	13.6	1	1	0	K.AYEDAAEEFHPYIPFFATFDSK.V	Methyl: 3	196 - 217	XP_004002712.1	PREDICTED: calsequestrin-1 [Ovis aries]
true	822	757.4240	1512.7712	2	41.11	186.81	23.70	13.3	1	1	0	K.LGLTEEDSVYVFK.G	Methyl: 5	121 - 133	XP_004002712.1	PREDICTED: calsequestrin-1 [Ovis aries]
true	57	372.2420	742.4337	2	47.96	312.44	5.70	13.3	1	1	0	R.VVNVNAK.N		49 - 55	XP_004002712.1	PREDICTED: calsequestrin-1 [Ovis aries]
true	1377	760.1130	2277.1450	3	75.50	187.32	39.20	13	1	1	0	R.QFEMEELILELAAQVLEDK.G	Oxidation: 4; Methyl: 6	84 - 102	XP_004002712.1	PREDICTED: calsequestrin-1 [Ovis aries]
true	271	526.3290	1050.5346	2	103.43	318.35	10.60	55.9	2	1	0	R.AASAYAVGDVK.C		290 - 300	XP_004018707.1	PREDICTED: cAMP-dependent protein kinase type II-alpha regulatory subunit [Ovis aries]
true	1080	770.4600	1538.8055	2	64.89	166.98	29.90	18.8	1	1	0	K.MFESFIESVPLLK.S		193 - 205	XP_004018707.1	PREDICTED: cAMP-dependent protein kinase type II-alpha regulatory subunit [Ovis aries]
true	716	817.4580	1632.8148	2	53.02	186.26	27.00	113.6	1	1	0	K.SADFPNFNPSSLLPK.A		217 - 231	XP_004012073.1	PREDICTED: carbonic anhydrase 2 [Ovis aries]
true	142	506.8070	1011.5349	2	63.67	353.30	507.50	26.6	1	1	0	K.VGDANPALQK.V		194 - 203	XP_004012073.1	PREDICTED: carbonic anhydrase 2 [Ovis aries]
true	655	501.3520	1000.5805	2	108.69	159.78	1313.20	18.2	1	1	0	K.VLDVLDSIK.T		204 - 212	XP_004012073.1	PREDICTED: carbonic anhydrase 2 [Ovis aries]
true	761	705.4280	1408.7238	2	83.36	177.43	32.60	153.6	1	1	0	K.GEFQLFLDALDK.I	Methyl: 2	154 - 165	XP_004011906.1	PREDICTED: carbonic anhydrase 3 [Ovis aries]
true	595	886.5160	1770.9152	2	57.66	205.24	1218.30	153.6	8	1	0	R.TLYSSAENEPPVPLVR.N		227 - 242	XP_004011906.1	PREDICTED: carbonic anhydrase 3 [Ovis aries]
true	750	698.4210	1394.7082	2	85.38	341.59	29.80	153.4	3	1	0	K.GEFQLFLDALDK.I		154 - 165	XP_004011906.1	PREDICTED: carbonic anhydrase 3 [Ovis aries]
true	704	683.4850	1364.7816	2	127.16	225.26	26.50	153.2	3	1	0	K.HPDGIAVIGVFLK.I		136 - 148	XP_004011906.1	PREDICTED: carbonic anhydrase 3 [Ovis aries]
true	363	672.3670	1342.6729	2	34.65	249.88	841.60	130.7	4	1	0	K.GENQSPIELNTK.E	Methyl: 8	25 - 36	XP_004011906.1	PREDICTED: carbonic anhydrase 3 [Ovis aries]
true	340	665.3580	1328.6572	2	33.24	298.83	799.00	84.5	5	1	0	K.GENQSPIELNTK.E		25 - 36	XP_004011906.1	PREDICTED: carbonic anhydrase 3 [Ovis aries]
true	258	644.3470	1286.6718	2	5.94	255.08	13.20	79.2	8	1	0	K.EPITVSSDQIAK.L		213 - 224	XP_004011906.1	PREDICTED: carbonic anhydrase 3 [Ovis aries]
true	310	672.3680	1342.6729	2	36.13	155.18	13.90	55.9	5	1	0	K.GENQSPIELNTK.E	Methyl: 2	25 - 36	XP_004011906.1	PREDICTED: carbonic anhydrase 3 [Ovis aries]
true	430	523.3620	1566.7943	3	171.88	196.90	17.90	51.6	4	1	0	K.YAAELHLVHWNSK.Y		114 - 126	XP_004011906.1	PREDICTED: carbonic anhydrase 3 [Ovis aries]
true	214	515.8290	1029.5131	2	126.34	412.32	11.90	48.8	6	1	0	K.YNSYATALK.H		127 - 135	XP_004011906.1	PREDICTED: carbonic anhydrase 3 [Ovis aries]
true	360	565.2870	1128.5088	2	44.84	248.19	838.20	46.4	11	1	0	R.VVFDDTYDR.S		68 - 76	XP_004011906.1	PREDICTED: carbonic anhydrase 3 [Ovis aries]
true	657	893.5000	1784.9309	2	30.54	170.52	1314.80	44.2	5	1	0	R.TLYSSAENEPPVPLVR.N	Methyl: 9	227 - 242	XP_004011906.1	PREDICTED: carbonic anhydrase 3 [Ovis aries]
true	400	679.3640	1356.6885	2	18.35	213.93	901.40	42.9	3	1	0	K.GENQSPIELNTK.E	Methyl: 2, 8	25 - 36	XP_004011906.1	PREDICTED: carbonic anhydrase 3 [Ovis aries]
true	644	893.5010	1784.9309	2	31.66	154.68	1294.80	26.6	2	1	0	R.TLYSSAENEPPVPLVR.N	Methyl: 7	227 - 242	XP_004011906.1	PREDICTED: carbonic anhydrase 3 [Ovis aries]
true	304	451.2730	900.4818	2	55.06	476.01	747.60	19.5	1	1	0	R.GGPLAAPYR.L		81 - 89	XP_004011906.1	PREDICTED: carbonic anhydrase 3 [Ovis aries]
true	381	762.7290	2285.0964	3	30.04	239.71	16.70	19.5	2	1	0	K.EISHDPSLKPWTASYDPGSAK.T		37 - 57	XP_004011906.1	PREDICTED: carbonic anhydrase 3 [Ovis aries]
true	607	900.5290	1798.9465	2	53.82	176.19	23.00	19.5	1	1	0	R.TLYSSAENEPPVPLVR.N	Methyl: 7, 9	227 - 242	XP_004011906.1	PREDICTED: carbonic anhydrase 3 [Ovis aries]
true	249	665.8660	1329.6412	2	57.24	436.63	13.40	16.3	1	1	0	K.GENQSPIELNTK.E	Deamidated: 3	25 - 36	XP_004011906.1	PREDICTED: carbonic anhydrase 3 [Ovis aries]
true	290	665.8820	1329.6412	2	81.26	319.17	13.40	13.1	1	1	0	K.GENQSPIELNTK.E	Deamidated: 4	25 - 36	XP_004011906.1	PREDICTED: carbonic anhydrase 3 [Ovis aries]
true	590	644.4220	1286.7095	2	93.05	199.25	1224.10	44.1	1	1	0	R.VNFLVNAAGINR.D		53 - 64	XP_004022690.1	PREDICTED: carbonyl reductase family member 4-like [Ovis aries]
true	481	503.8840	1005.5859	2	166.27	422.07	19.40	26.5	3	1	0	R.AGVSVYGIIK.D		150 - 159	XP_004017134.1	PREDICTED: carboxymethylenebutenolidase homolog isoform 1 [Ovis aries]
true	93	624.2250	1246.5976	2	-129.87	555.12	11.10	19.5	3	1	0	R.ASTIEMPQQAR.Q	Oxidation: 6	15 - 25	XP_004011215.1	PREDICTED: cardiac phospholamban [Ovis aries]
true	146	616.3930	1230.6027	2	136.91	391.58	11.90	18.6	2	1	0	R.ASTIEMPQQAR.Q		15 - 25	XP_004011215.1	PREDICTED: cardiac phospholamban [Ovis aries]
true	525	810.4120	1618.7951	2	8.85	178.31	16.70	154.2	2	1	0	K.QLVEEFQTAGGVGER.L		65 - 79	XP_004007203.1	PREDICTED: carnitine O-acetyltransferase [Ovis aries]
true	433	852.3930	1702.7985	2	-15.85	182.80	14.70	154.2	1	1	0	R.IYGQACATYESASLR.M	Propionamide: 6	441 - 455	XP_004007203.1	PREDICTED: carnitine O-acetyltransferase [Ovis aries]
true	643	879.9500	1757.8836	2	1.06	167.30	19.40	69.4	1	1	0	K.ALQPIVSEEEWTQTK.Q		50 - 64	XP_004007203.1	PREDICTED: carnitine O-acetyltransferase [Ovis aries]
true	823	814.9750	1627.9008	2	21.29	191.39	23.30	55.9	1	1	0	R.QPLVIYSSPGVMLPK.Q		109 - 123	XP_004007203.1	PREDICTED: carnitine O-acetyltransferase [Ovis aries]
true	594	593.3590	1184.5747	2	108.47	177.85	18.30	51.7	1	1	0	R.SASMDSLTFVK.A		467 - 477	XP_004007203.1	PREDICTED: carnitine O-acetyltransferase [Ovis aries]
true	749	822.9940	1643.8957	2	47.26	217.90	21.70	33.4	1	1	0	R.QPLVIYSSPGVMLPK.Q	Oxidation: 12	109 - 123	XP_004007203.1	PREDICTED: carnitine O-acetyltransferase [Ovis aries]
true	179	679.3290	1356.6456	2	-1.58	310.83	8.50	31.1	1	1	0	R.SQVAGQMLHGGGSK.L	Deamidated: 2	299 - 312	XP_004007203.1	PREDICTED: carnitine O-acetyltransferase [Ovis aries]
true	285	588.8430	1175.5935	2	66.20	412.21	11.00	18.8	1	1	0	K.VWNSSLQTNK.E		233 - 242	XP_004007203.1	PREDICTED: carnitine O-acetyltransferase [Ovis aries]
true	451	601.3140	1200.5696	2	36.43	243.51	15.10	13.8	1	1	0	R.SASMDSLTFVK.A	Oxidation: 4	467 - 477	XP_004007203.1	PREDICTED: carnitine O-acetyltransferase [Ovis aries]
true	429	818.4810	1634.8264	2	73.95	131.82	16.50	112.3	2	1	0	K.HNEETGDNVGPLIIK.K		135 - 149	XP_004020323.1	PREDICTED: CDGSH iron-sulfur domain-containing protein 1-like [Ovis aries]
true	697	663.9730	1325.7820	2	112.57	441.07	30.20	96.6	1	1	0	R.ALGVLAQLIWSR.A		429 - 440	XP_004006633.1	PREDICTED: citrate synthase, mitochondrial [Ovis aries]
true	491	612.3820	1222.7285	2	17.08	318.57	1229.60	27.4	1	1	0	K.IVPNILLEQGK.A		383 - 393	XP_004006633.1	PREDICTED: citrate synthase, mitochondrial [Ovis aries]
true	252	485.2850	968.5192	2	37.35	174.45	780.90	26.6	1	1	0	V.PGYGHAVLR.K		343 - 351	XP_004006633.1	PREDICTED: citrate synthase, mitochondrial [Ovis aries]
true	550	881.9700	1761.8785	2	26.62	147.46	21.70	15.6	2	1	0	K.GLVYETSVLDPDEGIR.F		77 - 92	XP_004006633.1	PREDICTED: citrate synthase, mitochondrial [Ovis aries]
true	537	619.4220	1236.7442	2	68.83	180.73	1327.60	14.2	1	1	0	K.IVPNILLEQGK.A	Methyl: 8	383 - 393	XP_004006633.1	PREDICTED: citrate synthase, mitochondrial [Ovis aries]
true	240	669.3270	1336.6187	2	15.50	208.49	15.30	76.5	4	1	0	R.YALYDATYETK.E		65 - 75	XP_004017937.1	PREDICTED: cofilin-2 [Ovis aries]
true	571	691.4570	1380.7977	2	73.60	213.06	21.90	58.4	5	1	0	K.LGGNVVVSLEGKPL.-		136 - 149	XP_004017937.1	PREDICTED: cofilin-2 [Ovis aries]
true	354	669.3710	1336.6809	2	34.75	244.72	1069.00	38.5	2	1	1	K.AVLFCLSDDKR.Q	Propionamide: 5	18 - 28	XP_004017937.1	PREDICTED: cofilin-2 [Ovis aries]
true	448	1098.5920	2195.0998	2	31.71	178.29	25.80	19.5	1	1	0	K.QILVGDIGDTVEDPYTSFVK.L		37 - 56	XP_004017937.1	PREDICTED: cofilin-2 [Ovis aries]
true	942	1049.4910	2097.0967	2	-61.58	53.82	34.80	46.8	1	1	0	R.GAPGPQGPPGAPGPLGIAGLTGAR.G	Hydroxylation: 3, 9	934 - 957	XP_004004563.1	PREDICTED: collagen alpha-1(III) chain [Ovis aries]
true	845	1049.5260	2097.0967	2	-28.23	115.54	35.30	45.5	4	1	0	G.APGPQGPPGAPGPLGIAGLTGAR.G	Carbamidomethyl: 1; Hydroxylation: 2, 8	935 - 957	XP_004004563.1	PREDICTED: collagen alpha-1(III) chain [Ovis aries]
true	911	818.8820	1635.8403	2	-55.46	287.56	35.60	41.8	9	1	0	K.GEMGPAGIPGAPGLLGAR.G	Hydroxylation: 9	397 - 414	XP_004004563.1	PREDICTED: collagen alpha-1(III) chain [Ovis aries]
true	915	826.8520	1651.8352	2	-88.13	79.30	32.90	28.3	6	1	0	K.GEMGPAGIPGAPGLLGAR.G	Hydroxylation: 9, 12	397 - 414	XP_004004563.1	PREDICTED: collagen alpha-1(III) chain [Ovis aries]
true	995	705.3210	2113.0916	3	-71.10	355.65	34.50	27.9	1	1	0	G.APGPQGPPGAPGPLGIAGLTGAR.G	Carbamidomethyl: 1; Hydroxylation: 2, 4, 7	935 - 957	XP_004004563.1	PREDICTED: collagen alpha-1(III) chain [Ovis aries]
true	71	660.9090	1979.9045	3	-100.55	386.04	10.10	23.8	4	1	1	K.NGDRGETGPAGPSGAPGPAGSR.G	Hydroxylation: 16	1,062 - 1,083	XP_004004563.1	PREDICTED: collagen alpha-1(III) chain [Ovis aries]
true	63	800.2800	1598.7285	2	-114.35	177.84	14.80	23.1	1	1	0	G.EVGPAGSPGSSGAPGQR.G	Carbamidomethyl: 1; Hydroxylation: 8, 14	353 - 369	XP_004004563.1	PREDICTED: collagen alpha-1(III) chain [Ovis aries]
true	970	1057.5130	2113.0916	2	-37.90	159.71	35.50	19.3	3	1	0	G.APGPQGPPGAPGPLGIAGLTGAR.G	Carbamidomethyl: 1; Hydroxylation: 7, 8, 11	935 - 957	XP_004004563.1	PREDICTED: collagen alpha-1(III) chain [Ovis aries]
true	1034	818.8770	1635.8403	2	-61.57	118.66	35.60	19.2	1	1	0	G.EMGPAGIPGAPGLLGAR.G	Carbamidomethyl: 1; Hydroxylation: 8	398 - 414	XP_004004563.1	PREDICTED: collagen alpha-1(III) chain [Ovis aries]
true	1090	1049.9950	2098.0807	2	-50.13	75.34	36.80	19	1	1	0	G.APGPQGPPGAPGPLGIAGLTGAR.G	Carbamidomethyl: 1; Deamidated: 5; Hydroxylation: 4, 8	935 - 957	XP_004004563.1	PREDICTED: collagen alpha-1(III) chain [Ovis aries]
true	1002	1057.4960	2113.0916	2	-53.98	50.17	35.00	17.8	2	1	0	R.GAPGPQGPPGAPGPLGIAGLTGAR.G	Hydroxylation: 8, 9, 12	934 - 957	XP_004004563.1	PREDICTED: collagen alpha-1(III) chain [Ovis aries]
true	369	556.7720	1111.5444	2	-13.45	145.48	22.20	17.3	5	1	0	G.LAGPPGMPGAR.G	Carbamidomethyl: 1; Hydroxylation: 5, 8	959 - 969	XP_004004563.1	PREDICTED: collagen alpha-1(III) chain [Ovis aries]
true	998	705.3500	2113.0916	3	-29.98	316.41	34.90	15.1	1	1	0	G.APGPQGPPGAPGPLGIAGLTGAR.G	Carbamidomethyl: 1; Hydroxylation: 4, 7, 8	935 - 957	XP_004004563.1	PREDICTED: collagen alpha-1(III) chain [Ovis aries]
true	1100	699.9820	2097.0967	3	-82.16	65.17	37.00	13.4	1	1	0	G.APGPQGPPGAPGPLGIAGLTGAR.G	Carbamidomethyl: 1; Hydroxylation: 4, 8	935 - 957	XP_004004563.1	PREDICTED: collagen alpha-1(III) chain [Ovis aries]
true	818	642.3250	1923.9843	3	-16.15	132.21	32.40	22.6	2	1	0	K.ILYHGYSLLYVQGNER.A		1,590 - 1,605	XP_004012404.1	PREDICTED: collagen alpha-1(IV) chain [Ovis aries]
true	251	790.8150	1579.7590	2	-90.79	78.26	13.40	50.1	5	1	0	R.GPPGESGAAGPTGPIGSR.G	Hydroxylation: 3	590 - 607	XP_004007775.1	PREDICTED: collagen alpha-2(I) chain [Ovis aries]
true	749	1066.0040	2130.1069	2	-53.23	54.94	33.30	42.9	9	1	0	R.GLPGVAGSVGEPGPLGIAGPPGAR.G	Hydroxylation: 3, 12, 21	881 - 904	XP_004007775.1	PREDICTED: collagen alpha-2(I) chain [Ovis aries]
true	320	790.8110	1579.7590	2	-95.85	149.24	18.70	42.7	1	1	0	G.PPGESGAAGPTGPIGSR.G	Carbamidomethyl: 1; Hydroxylation: 2	591 - 607	XP_004007775.1	PREDICTED: collagen alpha-2(I) chain [Ovis aries]
true	492	780.8240	1559.8056	2	-110.24	125.11	26.10	39.6	3	1	0	R.GEPGPVGAVGPAGAVGPR.G	Hydroxylation: 3	977 - 994	XP_004007775.1	PREDICTED: collagen alpha-2(I) chain [Ovis aries]
true	500	780.8550	1559.8056	2	-70.54	189.59	24.50	36.2	5	1	0	G.EPGPVGAVGPAGAVGPR.G	Carbamidomethyl: 1; Hydroxylation: 2	978 - 994	XP_004007775.1	PREDICTED: collagen alpha-2(I) chain [Ovis aries]
true	354	644.2960	1286.6255	2	-37.30	131.82	19.70	35.7	12	1	0	R.GFPGSPGNIGPAGK.E	Hydroxylation: 3, 6	449 - 462	XP_004007775.1	PREDICTED: collagen alpha-2(I) chain [Ovis aries]
true	382	666.6230	1997.0191	3	-85.98	339.65	20.60	35.5	2	1	1	K.HGSRGEPGPVGAVGPAGAVGPR.G	Hydroxylation: 9	973 - 994	XP_004007775.1	PREDICTED: collagen alpha-2(I) chain [Ovis aries]
true	945	1066.0050	2130.1069	2	-52.29	79.86	33.50	33.5	1	1	0	R.GLPGVAGSVGEPGPLGIAGPPGAR.G	Hydroxylation: 3, 14, 21	881 - 904	XP_004007775.1	PREDICTED: collagen alpha-2(I) chain [Ovis aries]
true	275	644.2780	1286.6255	2	-65.24	218.69	15.00	33.5	2	1	0	G.FPGSPGNIGPAGK.E	Carbamidomethyl: 1; Hydroxylation: 2, 5	450 - 462	XP_004007775.1	PREDICTED: collagen alpha-2(I) chain [Ovis aries]
true	470	808.3390	1614.8114	2	-91.53	60.93	24.60	32.2	2	1	0	K.GELGPVGNPGPAGPAGPR.G	Hydroxylation: 9	263 - 280	XP_004007775.1	PREDICTED: collagen alpha-2(I) chain [Ovis aries]
true	464	803.9940	2409.1309	3	-70.79	242.86	22.60	31.7	3	1	1	G.EVGPAGPNGFAGPAGAAGQPGAKGER.G	Carbamidomethyl: 1; Deamidated: 8; Hydroxylation: 20, 23	714 - 739	XP_004007775.1	PREDICTED: collagen alpha-2(I) chain [Ovis aries]
true	650	714.3200	1426.7205	2	-66.52	260.64	28.40	30.4	8	1	0	G.IPGEFGLPGPAGAR.G	Carbamidomethyl: 1; Hydroxylation: 2, 8	573 - 586	XP_004007775.1	PREDICTED: collagen alpha-2(I) chain [Ovis aries]
true	940	1065.9920	2130.1069	2	-64.49	63.03	33.70	29.9	1	1	0	G.LPGVAGSVGEPGPLGIAGPPGAR.G	Carbamidomethyl: 1; Hydroxylation: 2, 11, 20	882 - 904	XP_004007775.1	PREDICTED: collagen alpha-2(I) chain [Ovis aries]
true	287	922.7010	2765.3230	3	-87.35	167.48	21.00	28.3	1	1	1	G.APGAVGAPGPAGANGDRGEAGPAGPAGPAGPR.G	Carbamidomethyl: 1; Hydroxylation: 2, 8	675 - 706	XP_004007775.1	PREDICTED: collagen alpha-2(I) chain [Ovis aries]
true	271	737.2490	1472.6644	2	-122.74	187.33	14.10	27.6	5	1	0	G.DGGPPGATGFPGAAGR.T	Carbamidomethyl: 1; Hydroxylation: 5, 11	777 - 792	XP_004007775.1	PREDICTED: collagen alpha-2(I) chain [Ovis aries]
true	171	911.3470	1820.8402	2	-88.17	48.03	15.00	27	2	1	0	R.GPPGNVGNPGVNGAPGEAGR.D	Hydroxylation: 3, 9, 15	905 - 924	XP_004007775.1	PREDICTED: collagen alpha-2(I) chain [Ovis aries]
true	660	714.2770	1426.7205	2	-126.72	120.10	30.50	25.9	3	1	0	R.GIPGEFGLPGPAGAR.G	Hydroxylation: 3, 9	572 - 586	XP_004007775.1	PREDICTED: collagen alpha-2(I) chain [Ovis aries]
true	422	803.6450	2408.1469	3	-96.95	184.64	20.80	25.6	1	1	1	G.EVGPAGPNGFAGPAGAAGQPGAKGER.G	Carbamidomethyl: 1; Hydroxylation: 20, 23	714 - 739	XP_004007775.1	PREDICTED: collagen alpha-2(I) chain [Ovis aries]
true	283	737.2500	1472.6644	2	-121.38	104.65	17.10	25.1	1	1	0	R.GDGGPPGATGFPGAAGR.T	Hydroxylation: 6, 12	776 - 792	XP_004007775.1	PREDICTED: collagen alpha-2(I) chain [Ovis aries]
true	330	666.6090	1997.0191	3	-106.98	281.88	15.60	23.8	4	1	1	K.HGSRGEPGPVGAVGPAGAVGPR.G	Hydroxylation: 7	973 - 994	XP_004007775.1	PREDICTED: collagen alpha-2(I) chain [Ovis aries]
true	495	824.8550	1647.8216	2	-76.50	240.07	24.00	22	3	1	0	R.GSTGEIGPAGPPGPPGLR.G	Hydroxylation: 12, 15	380 - 397	XP_004007775.1	PREDICTED: collagen alpha-2(I) chain [Ovis aries]
true	361	923.0140	2766.3070	3	-103.58	92.75	22.00	21.6	1	1	1	G.APGAVGAPGPAGANGDRGEAGPAGPAGPAGPR.G	Carbamidomethyl: 1; Deamidated: 14; Hydroxylation: 2, 8	675 - 706	XP_004007775.1	PREDICTED: collagen alpha-2(I) chain [Ovis aries]
true	438	808.3330	1614.8114	2	-98.95	43.49	21.10	20.8	1	1	0	G.ELGPVGNPGPAGPAGPR.G	Carbamidomethyl: 1; Hydroxylation: 8	264 - 280	XP_004007775.1	PREDICTED: collagen alpha-2(I) chain [Ovis aries]
true	630	681.9470	2043.0498	3	-112.71	241.70	29.60	20.3	2	1	0	K.EGPAGLPGIDGRPGPIGPAGAR.G	Hydroxylation: 7, 13	463 - 484	XP_004007775.1	PREDICTED: collagen alpha-2(I) chain [Ovis aries]
true	464	1131.9760	2262.1029	2	-73.09	42.39	24.40	19.8	1	1	0	R.GYPGNAGPVGAAGAPGPQGPVGPTGK.H	Hydroxylation: 8, 15	947 - 972	XP_004007775.1	PREDICTED: collagen alpha-2(I) chain [Ovis aries]
true	121	911.8340	1821.8242	2	-93.61	244.21	13.10	19.6	1	1	0	G.PPGNVGNPGVNGAPGEAGR.D	Carbamidomethyl: 1; Deamidated: 4; Hydroxylation: 2, 8, 14	906 - 924	XP_004007775.1	PREDICTED: collagen alpha-2(I) chain [Ovis aries]
true	689	676.6640	2027.0548	3	-41.71	86.33	28.10	18.9	3	1	0	K.EGPAGLPGIDGRPGPIGPAGAR.G	Hydroxylation: 7	463 - 484	XP_004007775.1	PREDICTED: collagen alpha-2(I) chain [Ovis aries]
true	614	681.9770	2043.0498	3	-68.71	141.56	25.70	16.5	1	1	0	K.EGPAGLPGIDGRPGPIGPAGAR.G	Hydroxylation: 7, 18	463 - 484	XP_004007775.1	PREDICTED: collagen alpha-2(I) chain [Ovis aries]
true	610	681.9830	2043.0498	3	-59.91	301.30	29.20	16.5	1	1	0	K.EGPAGLPGIDGRPGPIGPAGAR.G	Hydroxylation: 7, 15	463 - 484	XP_004007775.1	PREDICTED: collagen alpha-2(I) chain [Ovis aries]
true	539	722.3010	1442.7154	2	-88.57	95.72	23.60	16.2	1	1	0	R.GIPGEFGLPGPAGAR.G	Hydroxylation: 3, 9, 11	572 - 586	XP_004007775.1	PREDICTED: collagen alpha-2(I) chain [Ovis aries]
true	268	598.7660	1195.6309	2	-94.77	320.50	16.60	15.2	3	1	0	R.TGQPGAVGPAGIR.G	Hydroxylation: 4	1,066 - 1,078	XP_004007775.1	PREDICTED: collagen alpha-2(I) chain [Ovis aries]
true	641	592.2920	1182.5638	2	4.78	89.92	28.30	15.1	1	1	0	K.GGGPGPMGLMGPR.G		85 - 97	XP_004007775.1	PREDICTED: collagen alpha-2(I) chain [Ovis aries]
true	214	631.2600	1260.6211	2	-91.60	118.52	18.30	14.7	1	1	0	R.GEAGPAGPAGPAGPR.G		692 - 706	XP_004007775.1	PREDICTED: collagen alpha-2(I) chain [Ovis aries]
true	338	590.7760	1179.6360	2	-83.43	392.55	15.80	14.4	3	1	0	R.TGQPGAVGPAGIR.G		1,066 - 1,078	XP_004007775.1	PREDICTED: collagen alpha-2(I) chain [Ovis aries]
true	489	824.8450	1647.8216	2	-88.62	90.19	25.70	14.4	3	1	0	G.STGEIGPAGPPGPPGLR.G	Carbamidomethyl: 1; Hydroxylation: 11, 14	381 - 397	XP_004007775.1	PREDICTED: collagen alpha-2(I) chain [Ovis aries]
true	614	686.4980	1370.8173	2	119.53	183.63	25.30	133.1	2	1	0	R.SSVAVPYVIVPLK.V		162 - 174	XP_004009382.1	PREDICTED: complement C3-like [Ovis aries]
true	266	582.8790	1163.6411	2	87.79	481.59	11.90	35.3	1	1	0	R.HQQTITIPAR.S		152 - 161	XP_004009382.1	PREDICTED: complement C3-like [Ovis aries]
true	714	752.9550	1503.7246	2	113.48	201.34	24.30	23.2	1	1	0	R.DYAGVFTDAGLTFK.T		633 - 646	XP_004022911.1	PREDICTED: complement C3-like, partial [Ovis aries]
true	551	754.4230	1506.7930	2	25.50	189.18	1484.70	154.2	37	1	0	K.LSVEALNSLTGEFK.G		157 - 170	XP_004015366.1	PREDICTED: creatine kinase M-type [Ovis aries]
true	779	893.4830	1784.9520	2	-0.31	157.26	22.40	154.2	38	1	0	R.LGSSEVEQVQLVVDGVK.L		342 - 358	XP_004015366.1	PREDICTED: creatine kinase M-type [Ovis aries]
true	594	717.7390	2150.0352	3	74.28	263.51	19.60	153.6	12	1	1	K.RGTGGVDTAAVGSVFDVSNADR.L		320 - 341	XP_004015366.1	PREDICTED: creatine kinase M-type [Ovis aries]
true	725	761.4660	1520.8086	2	71.46	187.50	27.00	153.6	14	1	0	K.LSVEALNSLTGEFK.G	Methyl: 12	157 - 170	XP_004015366.1	PREDICTED: creatine kinase M-type [Ovis aries]
true	679	761.4710	1520.8086	2	78.02	188.71	25.50	153.6	6	1	0	K.LSVEALNSLTGEFK.G	Methyl: 4	157 - 170	XP_004015366.1	PREDICTED: creatine kinase M-type [Ovis aries]
true	312	765.8760	1529.7110	2	17.24	222.28	16.00	153.6	15	1	0	K.GGDDLDPHYVLSSR.V		117 - 130	XP_004015366.1	PREDICTED: creatine kinase M-type [Ovis aries]
true	581	822.4470	1642.8104	2	42.00	243.43	23.80	153.6	9	1	0	K.SFLVWVNEEDHLR.V		224 - 236	XP_004015366.1	PREDICTED: creatine kinase M-type [Ovis aries]
true	650	997.9970	1993.9341	2	22.71	180.27	20.80	153.6	12	1	0	R.GTGGVDTAAVGSVFDVSNADR.L		321 - 341	XP_004015366.1	PREDICTED: creatine kinase M-type [Ovis aries]
true	618	900.5320	1798.9676	2	45.42	206.26	23.60	153.4	5	1	0	R.LGSSEVEQVQLVVDGVK.L	Methyl: 7	342 - 358	XP_004015366.1	PREDICTED: creatine kinase M-type [Ovis aries]
true	621	907.5180	1812.9833	2	21.02	173.83	25.40	153.2	2	1	0	R.LGSSEVEQVQLVVDGVK.L	Methyl: 5, 7	342 - 358	XP_004015366.1	PREDICTED: creatine kinase M-type [Ovis aries]
true	669	768.4880	1534.8243	2	89.25	169.66	27.50	131.4	3	1	0	K.LSVEALNSLTGEFK.G	Methyl: 4, 12	157 - 170	XP_004015366.1	PREDICTED: creatine kinase M-type [Ovis aries]
true	608	900.5290	1798.9676	2	42.09	179.05	24.90	129.6	6	1	0	R.LGSSEVEQVQLVVDGVK.L	Methyl: 5	342 - 358	XP_004015366.1	PREDICTED: creatine kinase M-type [Ovis aries]
true	340	841.9340	1681.8199	2	19.91	165.83	16.70	127.8	7	1	1	K.LNFKAEEEYPDLSK.H		12 - 25	XP_004015366.1	PREDICTED: creatine kinase M-type [Ovis aries]
true	242	659.8680	1317.6235	2	74.24	167.12	12.00	123.1	44	1	0	K.GQSIDDMIPAQK.-	Oxidation: 7	370 - 381	XP_004015366.1	PREDICTED: creatine kinase M-type [Ovis aries]
true	573	754.9610	1507.7770	2	86.40	172.06	22.30	119.7	3	1	0	K.LSVEALNSLTGEFK.G	Deamidated: 7	157 - 170	XP_004015366.1	PREDICTED: creatine kinase M-type [Ovis aries]
true	575	761.9490	1521.7926	2	59.59	211.08	23.50	99.5	1	1	0	K.LSVEALNSLTGEFK.G	Methyl: 4; Deamidated: 7	157 - 170	XP_004015366.1	PREDICTED: creatine kinase M-type [Ovis aries]
true	577	616.3490	1230.6245	2	47.86	186.54	1418.10	94	40	1	0	K.DLFDPIIQDR.H		87 - 96	XP_004015366.1	PREDICTED: creatine kinase M-type [Ovis aries]
true	314	651.8380	1301.6286	2	25.23	372.29	16.00	80.7	16	1	0	K.GQSIDDMIPAQK.-		370 - 381	XP_004015366.1	PREDICTED: creatine kinase M-type [Ovis aries]
true	587	894.0140	1785.9360	2	43.31	168.05	24.10	67.8	1	1	0	R.LGSSEVEQVQLVVDGVK.L	Deamidated: 8	342 - 358	XP_004015366.1	PREDICTED: creatine kinase M-type [Ovis aries]
true	589	656.4080	1310.7380	2	48.30	190.68	1461.40	64.1	1	1	0	K.PVSPLLLASGMAR.D		197 - 209	XP_004015366.1	PREDICTED: creatine kinase M-type [Ovis aries]
true	589	761.9450	1521.7926	2	54.34	179.30	24.20	50.8	2	1	0	K.LSVEALNSLTGEFK.G	Methyl: 12; Deamidated: 7	157 - 170	XP_004015366.1	PREDICTED: creatine kinase M-type [Ovis aries]
true	51	542.2920	1082.5356	2	31.17	432.24	430.80	50.6	11	1	0	K.TDLNHENLK.G		108 - 116	XP_004015366.1	PREDICTED: creatine kinase M-type [Ovis aries]
true	613	623.3870	1244.6401	2	95.72	168.84	25.10	49.5	3	1	0	K.DLFDPIIQDR.H	Methyl: 4	87 - 96	XP_004015366.1	PREDICTED: creatine kinase M-type [Ovis aries]
true	148	586.3190	1170.5604	2	53.75	245.95	10.30	40.4	4	1	0	K.GYALPPHCSR.G	Propionamide: 8	139 - 148	XP_004015366.1	PREDICTED: creatine kinase M-type [Ovis aries]
true	183	590.7670	1179.5295	2	-8.55	331.32	665.20	39.8	12	1	0	K.AEEEYPDLSK.H		16 - 25	XP_004015366.1	PREDICTED: creatine kinase M-type [Ovis aries]
true	232	597.8000	1193.5452	2	33.66	203.16	749.50	27.8	7	1	0	K.AEEEYPDLSK.H	Methyl: 2	16 - 25	XP_004015366.1	PREDICTED: creatine kinase M-type [Ovis aries]
true	649	829.4520	1656.8260	2	38.24	159.21	26.40	26.2	1	1	0	K.SFLVWVNEEDHLR.V	Methyl: 9	224 - 236	XP_004015366.1	PREDICTED: creatine kinase M-type [Ovis aries]
true	155	549.3300	1096.5513	2	85.70	285.08	604.90	25.8	1	1	0	K.TDLNHENLK.G	Methyl: 6	108 - 116	XP_004015366.1	PREDICTED: creatine kinase M-type [Ovis aries]
true	243	597.8380	1193.5452	2	97.22	291.10	13.10	20.7	2	1	0	K.AEEEYPDLSK.H	Methyl: 4	16 - 25	XP_004015366.1	PREDICTED: creatine kinase M-type [Ovis aries]
true	555	565.0340	1691.9094	3	100.74	377.56	22.90	20.1	1	1	1	K.LSVEALNSLTGEFKGK.Y		157 - 172	XP_004015366.1	PREDICTED: creatine kinase M-type [Ovis aries]
true	625	829.4390	1656.8260	2	22.57	152.57	25.50	19.5	1	1	0	K.SFLVWVNEEDHLR.V	Methyl: 8	224 - 236	XP_004015366.1	PREDICTED: creatine kinase M-type [Ovis aries]
true	635	894.0370	1785.9360	2	69.03	153.21	24.20	17.8	1	1	0	R.LGSSEVEQVQLVVDGVK.L	Deamidated: 10	342 - 358	XP_004015366.1	PREDICTED: creatine kinase M-type [Ovis aries]
true	256	597.8170	1193.5452	2	62.10	403.35	13.60	14.2	1	1	0	K.AEEEYPDLSK.H	Methyl: 3	16 - 25	XP_004015366.1	PREDICTED: creatine kinase M-type [Ovis aries]
true	648	601.0250	1799.9517	3	56.30	290.61	26.30	14.2	1	1	0	R.LGSSEVEQVQLVVDGVK.L	Methyl: 7; Deamidated: 8	342 - 358	XP_004015366.1	PREDICTED: creatine kinase M-type [Ovis aries]
true	224	660.3200	1318.6075	2	13.60	451.99	735.40	14.2	1	1	0	K.GQSIDDMIPAQK.-	Oxidation: 7; Deamidated: 2	370 - 381	XP_004015366.1	PREDICTED: creatine kinase M-type [Ovis aries]
true	433	672.8350	1343.6245	2	22.99	260.87	947.80	14.1	1	1	0	C.VAGDEESYTVFK.D		75 - 86	XP_004015366.1	PREDICTED: creatine kinase M-type [Ovis aries]
true	912	628.9770	1255.7751	2	130.62	433.65	29.10	39.6	1	1	0	K.LGTLSALDILIK.N		575 - 586	XP_004006538.1	PREDICTED: cullin-associated NEDD8-dissociated protein 1 isoform 2 [Ovis aries]
true	741	783.9060	1565.7627	2	22.18	198.87	21.80	130.6	1	1	0	K.NNGAGYFVEHLAFK.G		86 - 99	XP_004018532.1	PREDICTED: cytochrome b-c1 complex subunit 1, mitochondrial-like [Ovis aries]
true	430	612.8510	1223.6445	2	35.06	178.49	14.60	55.9	1	1	0	R.MVLAAAGGLEHR.Q		229 - 240	XP_004018532.1	PREDICTED: cytochrome b-c1 complex subunit 1, mitochondrial-like [Ovis aries]
true	334	620.8500	1239.6394	2	37.09	320.87	12.10	55.9	2	1	0	R.MVLAAAGGLEHR.Q	Oxidation: 1	229 - 240	XP_004018532.1	PREDICTED: cytochrome b-c1 complex subunit 1, mitochondrial-like [Ovis aries]
true	790	864.1050	2589.3035	3	-3.97	164.90	23.00	36.8	1	1	0	G.TATYAQALQSVPETQVSQLDNGLR.V		35 - 58	XP_004018532.1	PREDICTED: cytochrome b-c1 complex subunit 1, mitochondrial-like [Ovis aries]
true	308	683.3270	1364.6606	2	-15.46	224.16	11.50	32.8	1	1	0	R.LCTSATESEVVR.G	Propionamide: 2	381 - 392	XP_004018532.1	PREDICTED: cytochrome b-c1 complex subunit 1, mitochondrial-like [Ovis aries]
true	380	555.6680	1663.7624	3	131.82	358.83	13.30	13.8	1	1	0	K.EVESMGAHLNAYSTR.E		112 - 126	XP_004018532.1	PREDICTED: cytochrome b-c1 complex subunit 1, mitochondrial-like [Ovis aries]
true	111	387.2500	772.4079	2	100.10	483.08	7.10	13.3	1	1	0	R.IAEVDAR.V		435 - 441	XP_004018532.1	PREDICTED: cytochrome b-c1 complex subunit 1, mitochondrial-like [Ovis aries]
true	482	717.9550	1433.8428	2	36.64	150.82	1323.60	55.9	1	1	0	R.MALIGLGVSHPVLK.Q		218 - 231	XP_004020879.1	PREDICTED: cytochrome b-c1 complex subunit 2, mitochondrial-like [Ovis aries]
true	308	650.9280	1299.6935	2	113.62	251.20	1249.90	27.3	2	1	0	R.WEVAALQSQLR.I		149 - 159	XP_004020879.1	PREDICTED: cytochrome b-c1 complex subunit 2, mitochondrial-like [Ovis aries]
true	184	698.9120	1395.6994	2	78.72	314.89	922.90	18.8	1	1	0	R.GSNATSSLYQAVAK.G		302 - 315	XP_004020879.1	PREDICTED: cytochrome b-c1 complex subunit 2, mitochondrial-like [Ovis aries]
true	450	617.3410	1232.5615	2	85.84	166.45	17.00	18.8	1	1	0	K.WYYNAAGFNK.L		86 - 95	XP_004012061.1	PREDICTED: cytochrome b-c1 complex subunit 7-like [Ovis aries]
true	303	645.3580	1288.6524	2	38.00	316.10	12.60	15.1	1	1	1	R.RLPENLYNDR.V		116 - 125	XP_004012061.1	PREDICTED: cytochrome b-c1 complex subunit 7-like [Ovis aries]
true	73	650.8470	1299.5579	2	93.38	133.71	6.60	13.8	1	1	0	R.DDTIHENDDVK.E		101 - 111	XP_004012061.1	PREDICTED: cytochrome b-c1 complex subunit 7-like [Ovis aries]
true	326	645.2760	1288.6776	2	-108.56	131.83	22.60	55.9	7	1	0	R.SGPFAPVLSATSR.G		8 - 20	XP_004014945.1	PREDICTED: cytochrome b-c1 complex subunit Rieske, mitochondrial-like [Ovis aries]
true	261	673.7850	2018.1385	3	96.30	127.03	20.10	55.9	2	1	0	R.GQAAGRPLVASVGLNVPASVR.Y		57 - 77	XP_004014945.1	PREDICTED: cytochrome b-c1 complex subunit Rieske, mitochondrial-like [Ovis aries]
true	464	793.9090	1585.7948	2	5.47	156.26	17.90	55.6	1	1	0	K.EIDQEAAVEVSQLR.D		183 - 196	XP_004014945.1	PREDICTED: cytochrome b-c1 complex subunit Rieske, mitochondrial-like [Ovis aries]
true	76	522.8480	1043.5611	2	115.07	283.90	7.40	23.7	1	1	0	R.RPEVLDSTK.S		93 - 101	XP_004014945.1	PREDICTED: cytochrome b-c1 complex subunit Rieske, mitochondrial-like [Ovis aries]
true	576	824.9460	1647.8178	2	36.15	171.71	20.80	151.8	2	1	0	K.GMNTLVGYDLVPEPK.I	Oxidation: 2	62 - 76	XP_004018146.1	PREDICTED: cytochrome c oxidase subunit 5A, mitochondrial [Ovis aries]
true	631	816.9620	1631.8229	2	52.97	164.57	22.80	55.9	1	1	0	K.GMNTLVGYDLVPEPK.I		62 - 76	XP_004018146.1	PREDICTED: cytochrome c oxidase subunit 5A, mitochondrial [Ovis aries]
true	659	831.9190	1661.8335	2	-6.02	139.75	22.80	55.9	1	1	0	K.GMNTLVGYDLVPEPK.I	Oxidation: 2; Methyl: 13	62 - 76	XP_004018146.1	PREDICTED: cytochrome c oxidase subunit 5A, mitochondrial [Ovis aries]
true	98	539.6530	1615.6499	3	177.45	130.10	7.10	54.9	2	1	0	Y.SHGSHETDEEFDAR.W		31 - 44	XP_004018146.1	PREDICTED: cytochrome c oxidase subunit 5A, mitochondrial [Ovis aries]
true	318	496.8080	991.5087	2	93.35	171.56	13.60	41.4	2	1	0	R.LNDFASAVR.I		88 - 96	XP_004018146.1	PREDICTED: cytochrome c oxidase subunit 5A, mitochondrial [Ovis aries]
true	294	386.3040	770.4650	2	166.20	283.79	12.50	18.8	2	1	0	K.IIDAALR.A		77 - 83	XP_004018146.1	PREDICTED: cytochrome c oxidase subunit 5A, mitochondrial [Ovis aries]
true	287	936.9620	1871.8861	2	12.46	166.60	12.70	76.8	2	1	0	S.VASGGGVPTDEEQATGLER.E		31 - 49	XP_004006204.1	PREDICTED: cytochrome c oxidase subunit 5B, mitochondrial-like [Ovis aries]
true	378	943.9430	1885.9017	2	-16.05	166.83	15.10	17.2	2	1	0	S.VASGGGVPTDEEQATGLER.E	Methyl: 11	31 - 49	XP_004006204.1	PREDICTED: cytochrome c oxidase subunit 5B, mitochondrial-like [Ovis aries]
true	353	943.9350	1885.9017	2	-24.53	153.87	14.50	13.8	1	1	0	S.VASGGGVPTDEEQATGLER.E	Methyl: 12	31 - 49	XP_004006204.1	PREDICTED: cytochrome c oxidase subunit 5B, mitochondrial-like [Ovis aries]
true	398	656.8880	1311.6670	2	71.86	171.26	15.60	13.7	1	1	0	K.EDPNLVPSISNK.R		75 - 86	XP_004006204.1	PREDICTED: cytochrome c oxidase subunit 5B, mitochondrial-like [Ovis aries]
true	200	607.9120	1213.6343	2	144.07	326.57	14.90	55.9	4	1	0	R.VNPLPTGYEKP.-		87 - 97	XP_004020976.1	PREDICTED: cytochrome c oxidase subunit 6A2, mitochondrial-like [Ovis aries]
true	392	671.2510	1340.5819	2	-70.38	130.01	20.10	54.9	5	1	0	K.GGDVSVCEWYR.R	Propionamide: 7	48 - 58	XP_004015238.1	PREDICTED: cytochrome c oxidase subunit 6B1-like [Ovis aries]
true	198	720.2640	1438.7205	2	-143.72	197.82	14.30	43.4	3	1	1	K.IKNYQTAPFDSR.F		9 - 20	XP_004015238.1	PREDICTED: cytochrome c oxidase subunit 6B1-like [Ovis aries]
true	50	599.7860	1197.5415	2	13.34	248.87	727.40	27.4	7	1	0	K.NYQTAPFDSR.F		11 - 20	XP_004015238.1	PREDICTED: cytochrome c oxidase subunit 6B1-like [Ovis aries]
true	200	460.2210	918.4811	2	-58.27	582.65	17.50	13.3	2	1	1	R.AEGTFPGKI.-		78 - 86	XP_004015238.1	PREDICTED: cytochrome c oxidase subunit 6B1-like [Ovis aries]
true	521	783.7610	1565.6834	2	-112.24	219.59	23.20	13.3	1	1	0	R.NCWQNYLDFHR.C	Propionamide: 2	29 - 39	XP_004015238.1	PREDICTED: cytochrome c oxidase subunit 6B1-like [Ovis aries]
true	13	502.7580	1003.4835	2	17.81	498.32	439.80	13.3	2	1	0	R.FPNQNQTR.N		21 - 28	XP_004015238.1	PREDICTED: cytochrome c oxidase subunit 6B1-like [Ovis aries]
true	45	411.2590	820.4443	2	71.91	351.40	705.10	29.8	7	1	0	K.AGIFQSAK.-		67 - 74	XP_004018401.1	PREDICTED: cytochrome c oxidase subunit 6C-like [Ovis aries]
true	88	551.7430	1101.5965	2	-113.29	282.60	11.20	13.2	1	1	0	M.STALAKPQMR.G		2 - 11	XP_004018401.1	PREDICTED: cytochrome c oxidase subunit 6C-like [Ovis aries]
true	91	475.2520	948.5393	2	-52.41	436.38	11.20	13.2	1	1	1	R.KAGIFQSAK.-		66 - 74	XP_004018401.1	PREDICTED: cytochrome c oxidase subunit 6C-like [Ovis aries]
true	279	540.2480	1078.5407	2	-54.86	114.27	16.30	29.2	6	1	0	K.GGATDNILYR.V		45 - 54	XP_004015237.1	PREDICTED: cytochrome c oxidase subunit 7A1, mitochondrial-like [Ovis aries]
true	453	622.3850	1863.9155	3	116.55	261.94	17.60	55.8	1	1	0	K.LSDYFPKPYPNPEAAR.A		184 - 199	XP_004011645.1	PREDICTED: cytochrome c1, heme protein, mitochondrial-like [Ovis aries]
true	525	649.9180	1297.6990	2	94.19	157.09	1131.70	13.8	1	1	0	R.GLLSSLDHTSIR.R		113 - 124	XP_004011645.1	PREDICTED: cytochrome c1, heme protein, mitochondrial-like [Ovis aries]
true	615	835.9520	1669.8788	2	6.39	130.05	23.00	13.3	1	1	0	R.AANNGALPPDLSYIVR.A		200 - 215	XP_004011645.1	PREDICTED: cytochrome c1, heme protein, mitochondrial-like [Ovis aries]
true	854	736.0350	1469.8606	2	132.36	168.10	26.20	44.1	1	1	0	R.YQQAGLPLIVLAGK.E		759 - 772	XP_004004476.1	PREDICTED: cytoplasmic aconitate hydratase isoform 1 [Ovis aries]
true	527	837.4560	1672.8533	2	26.37	231.81	17.00	154.2	3	1	0	R.FLEQQNAALAAEVNR.L		128 - 142	XP_004005001.1	PREDICTED: desmin [Ovis aries]
true	1058	1059.5820	2117.0946	2	25.89	192.47	28.50	154.2	4	1	0	R.TFGGAPSFPLGSPLSSPVFPR.A		17 - 37	XP_004005001.1	PREDICTED: desmin [Ovis aries]
true	1075	817.4830	1632.8988	2	32.22	153.40	28.70	135.6	7	1	0	R.INLPIQTFSALNFR.E		416 - 429	XP_004005001.1	PREDICTED: desmin [Ovis aries]
true	181	714.3270	1426.6325	2	4.90	144.99	8.50	134	1	1	0	R.DGEVVSEATQQQH.E		455 - 467	XP_004005001.1	PREDICTED: desmin [Ovis aries]
true	332	764.8560	1527.6954	2	1.35	224.23	12.20	125.1	5	1	0	R.FASEASGYQDNIAR.L		356 - 369	XP_004005001.1	PREDICTED: desmin [Ovis aries]
true	707	641.3770	1280.6435	2	74.82	172.73	20.80	102.5	2	1	0	K.MALDVEIATYR.K		396 - 406	XP_004005001.1	PREDICTED: desmin [Ovis aries]
true	835	703.4270	1404.7500	2	63.55	251.38	24.00	101.4	2	1	0	R.IESLNEEIAFLK.K		229 - 240	XP_004005001.1	PREDICTED: desmin [Ovis aries]
true	365	765.3600	1528.6794	2	17.02	187.69	13.00	80.8	1	1	0	R.FASEASGYQDNIAR.L	Deamidated: 9	356 - 369	XP_004005001.1	PREDICTED: desmin [Ovis aries]
true	397	771.8670	1541.7110	2	5.45	248.34	13.80	63.6	2	1	0	R.FASEASGYQDNIAR.L	Methyl: 4	356 - 369	XP_004005001.1	PREDICTED: desmin [Ovis aries]
true	1229	967.5040	2899.4240	3	22.81	178.43	32.50	56.8	1	1	0	R.VPSSYGAGELLDFSLADAVNQEFLTTR.T		79 - 105	XP_004005001.1	PREDICTED: desmin [Ovis aries]
true	320	508.8270	1015.5411	2	96.68	295.95	12.00	55.9	2	1	0	R.TSGGAGGLGALR.A		59 - 70	XP_004005001.1	PREDICTED: desmin [Ovis aries]
true	58	523.7940	1045.5404	2	31.56	302.36	461.70	55.9	4	1	0	K.VSDLTQAANK.N		300 - 309	XP_004005001.1	PREDICTED: desmin [Ovis aries]
true	474	625.8570	1249.6190	2	64.24	198.21	15.60	55.9	2	1	0	R.VAEIYEEELR.E		151 - 160	XP_004005001.1	PREDICTED: desmin [Ovis aries]
true	484	634.7990	1267.5721	2	8.95	311.61	16.00	55.9	3	1	0	K.NISEAEEWYK.S		288 - 297	XP_004005001.1	PREDICTED: desmin [Ovis aries]
true	592	649.3740	1296.6384	2	73.19	229.65	18.20	55.9	2	1	0	K.MALDVEIATYR.K	Oxidation: 1	396 - 406	XP_004005001.1	PREDICTED: desmin [Ovis aries]
true	945	758.7850	2273.1957	3	60.40	287.53	26.20	55.9	1	1	1	R.RTFGGAPSFPLGSPLSSPVFPR.A		16 - 37	XP_004005001.1	PREDICTED: desmin [Ovis aries]
true	764	781.5010	1560.8512	2	87.20	230.06	22.00	55.9	2	1	1	R.RIESLNEEIAFLK.K		228 - 240	XP_004005001.1	PREDICTED: desmin [Ovis aries]
true	521	860.4530	1718.8298	2	35.84	174.83	16.80	55.9	2	1	0	R.HQIQSYTCEIDALK.G	Propionamide: 8	326 - 339	XP_004005001.1	PREDICTED: desmin [Ovis aries]
true	294	501.8140	1001.5142	2	98.91	433.27	11.20	53	2	1	0	R.ADVDAATLAR.I		213 - 222	XP_004005001.1	PREDICTED: desmin [Ovis aries]
true	596	844.4380	1686.8689	2	-4.43	183.46	18.30	52.1	1	1	0	R.FLEQQNAALAAEVNR.L	Methyl: 3	128 - 142	XP_004005001.1	PREDICTED: desmin [Ovis aries]
true	501	724.3430	2169.9927	3	6.66	314.08	16.20	52.1	2	1	1	R.ELEDRFASEASGYQDNIAR.L		351 - 369	XP_004005001.1	PREDICTED: desmin [Ovis aries]
true	465	639.3220	1276.6048	2	19.29	224.74	15.50	43.2	2	1	0	K.EEAENNLAAFR.A	Methyl: 2	202 - 212	XP_004005001.1	PREDICTED: desmin [Ovis aries]
true	637	844.4290	1686.8689	2	-15.09	140.31	19.50	41.9	1	1	0	R.FLEQQNAALAAEVNR.L	Methyl: 12	128 - 142	XP_004005001.1	PREDICTED: desmin [Ovis aries]
true	580	838.4480	1674.8213	2	35.86	219.40	17.90	34.7	1	1	0	R.FLEQQNAALAAEVNR.L	Deamidated: 4, 6	128 - 142	XP_004005001.1	PREDICTED: desmin [Ovis aries]
true	363	558.3510	1114.5619	2	112.47	222.82	13.00	27.9	2	1	0	K.VELQELNDR.F		110 - 118	XP_004005001.1	PREDICTED: desmin [Ovis aries]
true	586	632.8700	1263.6347	2	71.71	179.29	18.40	27	1	1	0	R.VAEIYEEELR.E	Methyl: 8	151 - 160	XP_004005001.1	PREDICTED: desmin [Ovis aries]
true	547	632.8600	1263.6347	2	55.91	303.39	17.10	25.3	2	1	0	R.VAEIYEEELR.E	Methyl: 3	151 - 160	XP_004005001.1	PREDICTED: desmin [Ovis aries]
true	889	710.4450	1418.7657	2	77.24	309.95	25.30	23.6	2	1	0	R.IESLNEEIAFLK.K	Methyl: 2	229 - 240	XP_004005001.1	PREDICTED: desmin [Ovis aries]
true	255	543.8450	1085.5829	2	85.07	502.44	10.30	22.8	2	1	0	R.QVEVLTNQR.A		165 - 173	XP_004005001.1	PREDICTED: desmin [Ovis aries]
true	629	551.3450	1100.5462	2	117.21	237.87	19.40	21.8	1	1	0	R.DNLLDDLQR.L		181 - 189	XP_004005001.1	PREDICTED: desmin [Ovis aries]
true	132	466.7950	931.4611	2	122.51	374.99	7.40	19	2	1	0	K.LLEGEESR.I		408 - 415	XP_004005001.1	PREDICTED: desmin [Ovis aries]
true	557	632.8620	1263.6347	2	59.07	175.31	17.70	18.8	1	1	0	R.VAEIYEEELR.E	Methyl: 6	151 - 160	XP_004005001.1	PREDICTED: desmin [Ovis aries]
true	1093	817.9720	1633.8828	2	28.52	217.50	29.40	18.8	1	1	0	R.INLPIQTFSALNFR.E	Deamidated: 6	416 - 429	XP_004005001.1	PREDICTED: desmin [Ovis aries]
true	469	884.8990	1767.8275	2	-24.90	243.34	15.60	18.8	2	1	0	R.DGEVVSEATQQQHEVL.-		455 - 470	XP_004005001.1	PREDICTED: desmin [Ovis aries]
true	519	641.7990	1281.5877	2	-3.34	307.99	16.80	13.3	1	1	0	K.NISEAEEWYK.S	Methyl: 7	288 - 297	XP_004005001.1	PREDICTED: desmin [Ovis aries]
true	979	844.1300	2529.2785	3	35.41	197.41	26.80	154.2	1	1	0	R.LGADVTAVEFLGHVGGVGIDMEISK.N	Oxidation: 21	212 - 236	XP_004007903.1	PREDICTED: dihydrolipoyl dehydrogenase, mitochondrial isoform 2 [Ovis aries]
true	796	660.4430	1978.0710	3	119.20	197.54	28.30	153.6	2	1	0	K.IPNIYAIGDVVAGPMLAHK.A		324 - 342	XP_004007903.1	PREDICTED: dihydrolipoyl dehydrogenase, mitochondrial isoform 2 [Ovis aries]
true	830	1158.1370	2314.1693	2	38.94	183.77	23.50	110.2	1	1	0	Y.ADQPIDADVTVIGSGPGGYVAAIK.A	Deamidated: 3	36 - 59	XP_004007903.1	PREDICTED: dihydrolipoyl dehydrogenase, mitochondrial isoform 2 [Ovis aries]
true	412	573.8360	1145.5928	2	56.31	348.57	14.10	55.9	2	1	0	K.IDVSIEAASGGK.A		266 - 277	XP_004007903.1	PREDICTED: dihydrolipoyl dehydrogenase, mitochondrial isoform 2 [Ovis aries]
true	116	567.8140	1133.5564	2	50.21	305.69	8.60	45.5	3	1	0	K.ADGSTQVIDTK.N		144 - 154	XP_004007903.1	PREDICTED: dihydrolipoyl dehydrogenase, mitochondrial isoform 2 [Ovis aries]
true	710	665.7610	1994.0659	3	97.76	266.79	25.20	19.5	1	1	0	K.IPNIYAIGDVVAGPMLAHK.A	Oxidation: 15	324 - 342	XP_004007903.1	PREDICTED: dihydrolipoyl dehydrogenase, mitochondrial isoform 2 [Ovis aries]
true	943	765.9600	1529.8301	2	49.19	173.06	28.10	154.2	5	1	0	K.GLETIANDVVSLATK.A		533 - 547	XP_004016070.1	PREDICTED: dihydrolipoyllysine-residue acetyltransferase component of pyruvate dehydrogenase complex, mitochondrial [Ovis aries]
true	777	793.9520	1585.8100	2	50.02	174.29	24.00	154.2	2	1	0	K.VPEANSSWLDTVIR.Q		491 - 504	XP_004016070.1	PREDICTED: dihydrolipoyllysine-residue acetyltransferase component of pyruvate dehydrogenase complex, mitochondrial [Ovis aries]
true	704	869.9740	1737.9447	2	-6.49	170.40	21.90	129.8	3	1	0	K.VPLPSLSPTMQAGTIAR.W		94 - 110	XP_004016070.1	PREDICTED: dihydrolipoyllysine-residue acetyltransferase component of pyruvate dehydrogenase complex, mitochondrial [Ovis aries]
true	667	877.9800	1753.9397	2	3.30	161.74	19.60	55.9	4	1	0	K.VPLPSLSPTMQAGTIAR.W	Oxidation: 10	94 - 110	XP_004016070.1	PREDICTED: dihydrolipoyllysine-residue acetyltransferase component of pyruvate dehydrogenase complex, mitochondrial [Ovis aries]
true	893	769.4910	1536.8586	2	70.76	245.21	26.90	30.6	2	1	0	R.DVPLGAPLCIIVEK.E	Propionamide: 9	283 - 296	XP_004016070.1	PREDICTED: dihydrolipoyllysine-residue acetyltransferase component of pyruvate dehydrogenase complex, mitochondrial [Ovis aries]
true	969	772.9700	1543.8457	2	51.56	156.61	28.60	27.8	2	1	0	K.GLETIANDVVSLATK.A	Methyl: 3	533 - 547	XP_004016070.1	PREDICTED: dihydrolipoyllysine-residue acetyltransferase component of pyruvate dehydrogenase complex, mitochondrial [Ovis aries]
true	484	511.3280	1020.5128	2	125.82	315.55	16.40	26.4	1	1	0	K.DIDSFVPTK.A		388 - 396	XP_004016070.1	PREDICTED: dihydrolipoyllysine-residue acetyltransferase component of pyruvate dehydrogenase complex, mitochondrial [Ovis aries]
true	928	610.9240	1219.6886	2	118.52	384.17	25.60	14.5	1	1	0	K.YLEKPITMLL.-		638 - 647	XP_004016070.1	PREDICTED: dihydrolipoyllysine-residue acetyltransferase component of pyruvate dehydrogenase complex, mitochondrial [Ovis aries]
true	209	429.8180	857.4971	2	144.69	188.26	10.10	13.5	1	1	0	K.ILVAEGTR.D		148 - 155	XP_004016070.1	PREDICTED: dihydrolipoyllysine-residue acetyltransferase component of pyruvate dehydrogenase complex, mitochondrial [Ovis aries]
true	722	524.8940	1047.5964	2	168.61	133.49	22.40	13.3	1	1	0	K.ISVNDFIIK.A		474 - 482	XP_004016070.1	PREDICTED: dihydrolipoyllysine-residue acetyltransferase component of pyruvate dehydrogenase complex, mitochondrial [Ovis aries]
true	354	735.8460	1469.6457	2	21.60	171.09	12.80	55.9	1	1	0	R.NVETMNYADIER.T	Oxidation: 5	336 - 347	XP_004010842.1	PREDICTED: dihydrolipoyllysine-residue succinyltransferase component of 2-oxoglutarate dehydrogenase complex, mitochondrial [Ovis aries]
true	479	739.8750	1477.7049	2	20.65	181.08	15.70	55.9	1	1	0	K.TPAFAESVTEGDVR.W		76 - 89	XP_004010842.1	PREDICTED: dihydrolipoyllysine-residue succinyltransferase component of 2-oxoglutarate dehydrogenase complex, mitochondrial [Ovis aries]
true	37	589.7960	1177.6455	2	-57.71	142.70	6.70	26.4	1	1	0	K.AKPAAAPADAAPK.A		154 - 166	XP_004010842.1	PREDICTED: dihydrolipoyllysine-residue succinyltransferase component of 2-oxoglutarate dehydrogenase complex, mitochondrial [Ovis aries]
true	403	592.9360	1183.6925	2	139.12	208.16	16.20	14.2	2	1	0	K.VTLGTQPTVLR.T		629 - 639	XP_004019630.1	PREDICTED: DNA damage-binding protein 1 [Ovis aries]
true	423	609.8690	1217.6252	2	80.56	269.39	15.60	14.2	1	1	0	K.QSGESIDIITR.A		93 - 103	XP_004019630.1	PREDICTED: DNA damage-binding protein 1 [Ovis aries]
true	439	720.8340	1439.7660	2	-78.09	175.42	24.90	141.7	3	1	1	K.YNIEKDIAAYIK.K		32 - 43	XP_004012440.1	PREDICTED: dynein light chain 2, cytoplasmic [Ovis aries]
true	367	708.7590	1415.6768	2	-122.32	235.76	19.40	26.8	2	1	0	K.YNPTWHCIVGR.N	Propionamide: 7	50 - 60	XP_004012440.1	PREDICTED: dynein light chain 2, cytoplasmic [Ovis aries]
true	232	641.7240	1281.5990	2	-128.96	345.26	14.70	26.6	2	1	0	R.NFGSYVTHETK.H		61 - 71	XP_004012440.1	PREDICTED: dynein light chain 2, cytoplasmic [Ovis aries]
true	908	719.9310	1437.7140	2	92.68	216.63	25.20	55.9	1	1	0	R.LFELEEQDLFR.D		270 - 280	XP_004015828.1	PREDICTED: EH domain-containing protein 2 [Ovis aries]
true	919	604.9170	1207.6424	2	146.38	162.23	25.40	55.7	1	1	0	R.VYGALMWALGK.V		232 - 242	XP_004015828.1	PREDICTED: EH domain-containing protein 2 [Ovis aries]
true	660	519.2800	1036.5342	2	10.85	256.41	20.90	27.1	1	1	0	R.GYDFPAVLR.W		168 - 176	XP_004015828.1	PREDICTED: EH domain-containing protein 2 [Ovis aries]
true	693	684.4370	1366.8072	2	38.19	227.37	1645.50	112.2	2	1	0	K.LDVAPISDIIAIK.S		78 - 90	XP_004017876.1	PREDICTED: electron transfer flavoprotein subunit alpha, mitochondrial isoform 2 [Ovis aries]
true	290	538.3950	1074.5557	2	204.07	355.50	14.60	35.2	1	1	0	K.AGDLGVDLTSK.L		211 - 221	XP_004015435.1	PREDICTED: electron transfer flavoprotein subunit beta [Ovis aries]
true	388	670.3950	1338.7143	2	45.58	230.39	16.80	19.5	2	1	0	K.LSVISVEDPPQR.T		222 - 233	XP_004015435.1	PREDICTED: electron transfer flavoprotein subunit beta [Ovis aries]
true	461	513.3690	1024.6029	2	117.38	315.36	15.40	55.9	5	1	0	K.IGGIGTVPVGR.V		256 - 266	XP_004014458.1	PREDICTED: elongation factor 1-alpha 2 [Ovis aries]
true	985	857.8260	2570.4142	3	16.31	176.28	27.60	55.9	1	1	0	R.VETGILRPGMVVTFAPVNITTEVK.S		267 - 290	XP_004014458.1	PREDICTED: elongation factor 1-alpha 2 [Ovis aries]
true	616	709.8910	1417.7354	2	22.57	168.55	19.00	55.6	1	1	0	K.YYITIIDAPGHR.D		85 - 96	XP_004014458.1	PREDICTED: elongation factor 1-alpha 2 [Ovis aries]
true	88	637.2650	1272.5180	2	-2.00	210.87	6.60	26.4	1	1	0	K.MDSTEPAYSEK.R	Oxidation: 1	155 - 165	XP_004014458.1	PREDICTED: elongation factor 1-alpha 2 [Ovis aries]
true	144	560.8630	1119.5924	2	106.11	143.38	9.70	19.5	2	1	0	K.STTTGHLIYK.C		21 - 30	XP_004014458.1	PREDICTED: elongation factor 1-alpha 2 [Ovis aries]
true	198	488.3540	974.5437	2	153.34	445.94	967.10	13.3	2	1	0	R.LPLQDVYK.I		248 - 255	XP_004014458.1	PREDICTED: elongation factor 1-alpha 2 [Ovis aries]
true	323	674.3760	1346.7306	2	5.04	184.84	15.30	136.3	1	1	0	K.ALIAAQYSGAQVR.V		52 - 64	XP_004019908.1	PREDICTED: elongation factor 1-gamma [Ovis aries]
true	929	722.9410	1443.7609	2	73.66	192.75	32.00	86.6	1	1	1	K.EGIPALDNFLDKL.-		846 - 858	XP_004008653.1	PREDICTED: elongation factor 2 [Ovis aries]
true	499	554.3900	1106.6336	2	118.95	148.18	18.70	39.5	2	1	0	R.VFSGLVSTGLK.V		416 - 426	XP_004008653.1	PREDICTED: elongation factor 2 [Ovis aries]
true	481	546.3690	1090.5771	2	133.92	263.90	16.90	16.7	1	1	0	M.VNFTVDQIR.A		2 - 10	XP_004008653.1	PREDICTED: elongation factor 2 [Ovis aries]
true	567	743.4410	1484.7471	2	80.95	271.74	18.90	153.5	2	1	0	K.GVVDSDDLPLNVSR.E		435 - 448	XP_004006728.1	PREDICTED: endoplasmin [Ovis aries]
true	640	594.3710	1186.6710	2	47.48	143.53	1261.50	18.8	2	1	0	K.SILFVPTSAPR.G		385 - 395	XP_004006728.1	PREDICTED: endoplasmin [Ovis aries]
true	580	661.8800	1321.6370	2	81.92	202.26	22.20	94.6	1	1	0	K.SLAMEMVLTGDR.I		201 - 212	XP_004020434.1	PREDICTED: enoyl-CoA hydratase, mitochondrial-like [Ovis aries]
true	510	563.9200	1125.6070	2	193.68	250.08	20.20	63.9	3	1	0	G.AAFEYIITAK.K		46 - 55	XP_004020434.1	PREDICTED: enoyl-CoA hydratase, mitochondrial-like [Ovis aries]
true	211	677.3170	1352.6354	2	-11.80	238.26	677.40	27	1	1	0	K.SGSGTMNLGGSLTR.Q	Oxidation: 6	211 - 224	XP_004005219.1	PREDICTED: F-actin-capping protein subunit beta [Ovis aries]
true	792	964.5330	1927.0163	2	18.21	167.78	22.70	154.2	1	1	0	K.IPPVSTNLENLYLQGNR.I		308 - 324	XP_004013591.1	PREDICTED: fibromodulin isoform 1 [Ovis aries]
true	907	778.9980	1555.8722	2	70.10	247.20	25.70	31.6	1	1	0	R.SLILLDLSYNHLR.K		224 - 236	XP_004013591.1	PREDICTED: fibromodulin isoform 1 [Ovis aries]
true	212	548.3190	1094.5720	2	46.89	165.32	637.40	36.5	1	1	0	K.TLTQGGVTYR.D		178 - 187	XP_004001868.1	PREDICTED: four and a half LIM domains protein 3 isoform 1 [Ovis aries]
true	697	705.8800	1409.6861	2	42.06	219.34	1389.70	153.6	2	1	0	R.SPFETDMLTLTR.Y		5 - 16	XP_004004142.1	PREDICTED: fructose-1,6-bisphosphatase isozyme 2 [Ovis aries]
true	287	718.3570	1434.6667	2	22.79	328.28	891.10	153.6	2	1	0	K.YFDAATTEYVQK.K		219 - 230	XP_004004142.1	PREDICTED: fructose-1,6-bisphosphatase isozyme 2 [Ovis aries]
true	436	713.8610	1425.6810	2	18.54	202.20	1141.10	136.9	2	1	0	R.SPFETDMLTLTR.Y	Oxidation: 7	5 - 16	XP_004004142.1	PREDICTED: fructose-1,6-bisphosphatase isozyme 2 [Ovis aries]
true	320	617.3510	1232.5972	2	73.10	161.88	768.20	127.3	2	1	0	R.YVGSMVADVHR.T		245 - 255	XP_004004142.1	PREDICTED: fructose-1,6-bisphosphatase isozyme 2 [Ovis aries]
true	667	842.4750	1682.9032	2	19.14	174.79	1521.90	122.9	2	1	0	R.TLVYGGIFLYPANQK.S		256 - 270	XP_004004142.1	PREDICTED: fructose-1,6-bisphosphatase isozyme 2 [Ovis aries]
true	124	625.3330	1248.5921	2	47.45	423.83	577.60	62.9	1	1	0	R.YVGSMVADVHR.T	Oxidation: 5	245 - 255	XP_004004142.1	PREDICTED: fructose-1,6-bisphosphatase isozyme 2 [Ovis aries]
true	640	712.9120	1423.7017	2	75.56	172.47	1469.50	60	1	1	0	R.SPFETDMLTLTR.Y	Methyl: 4	5 - 16	XP_004004142.1	PREDICTED: fructose-1,6-bisphosphatase isozyme 2 [Ovis aries]
true	364	579.3170	1156.5764	2	37.12	292.28	843.00	58.9	2	1	0	K.IYSLNEGYAK.Y		209 - 218	XP_004004142.1	PREDICTED: fructose-1,6-bisphosphatase isozyme 2 [Ovis aries]
true	279	666.8790	1331.6933	2	37.63	371.37	14.40	153.6	37	1	0	K.GILAADESTGSIAK.R		29 - 42	XP_004020928.1	PREDICTED: fructose-bisphosphate aldolase A isoform 1 [Ovis aries]
true	136	745.8580	1489.7009	2	0.39	253.63	571.60	153.6	2	1	0	R.LQSIGTENTEENR.R		44 - 56	XP_004020928.1	PREDICTED: fructose-bisphosphate aldolase A isoform 1 [Ovis aries]
true	451	804.8930	1607.7580	2	8.36	190.25	1171.90	153.6	9	1	0	K.AGAAASESLFISNHAY.-		349 - 364	XP_004020928.1	PREDICTED: fructose-bisphosphate aldolase A isoform 1 [Ovis aries]
true	458	805.4160	1608.7420	2	46.84	350.89	19.90	153.6	8	1	0	K.AGAAASESLFISNHAY.-	Deamidated: 13	349 - 364	XP_004020928.1	PREDICTED: fructose-bisphosphate aldolase A isoform 1 [Ovis aries]
true	524	811.9350	1621.7736	2	50.38	149.29	21.80	153.6	1	1	0	K.AGAAASESLFISNHAY.-	Methyl: 7	349 - 364	XP_004020928.1	PREDICTED: fructose-bisphosphate aldolase A isoform 1 [Ovis aries]
true	440	846.4400	1690.8349	2	18.07	179.90	19.50	153.6	4	1	0	K.YSHEEIAMATVTALR.R		244 - 258	XP_004020928.1	PREDICTED: fructose-bisphosphate aldolase A isoform 1 [Ovis aries]
true	478	1136.6020	2271.1343	2	24.27	161.95	1207.30	153.6	3	1	0	K.GVVPLAGTNGETTTQGLDGLSER.C		112 - 134	XP_004020928.1	PREDICTED: fructose-bisphosphate aldolase A isoform 1 [Ovis aries]
true	536	708.3890	2122.0841	3	28.74	246.86	1327.40	152.6	4	1	0	K.IGEHTPSSLAIMENANVLAR.Y		154 - 173	XP_004020928.1	PREDICTED: fructose-bisphosphate aldolase A isoform 1 [Ovis aries]
true	344	687.8420	1373.6575	2	8.65	192.81	16.80	144.2	2	1	0	K.AGAAASESLFISNH.A		349 - 362	XP_004020928.1	PREDICTED: fructose-bisphosphate aldolase A isoform 1 [Ovis aries]
true	476	1137.1050	2272.1183	2	33.93	172.01	20.40	143.7	1	1	0	K.GVVPLAGTNGETTTQGLDGLSER.C	Deamidated: 9	112 - 134	XP_004020928.1	PREDICTED: fructose-bisphosphate aldolase A isoform 1 [Ovis aries]
true	242	744.9200	1487.7944	2	20.86	174.48	13.10	142.9	2	1	1	K.GILAADESTGSIAKR.L		29 - 43	XP_004020928.1	PREDICTED: fructose-bisphosphate aldolase A isoform 1 [Ovis aries]
true	362	688.3440	1374.6416	2	23.16	178.09	17.20	129.4	3	1	0	K.AGAAASESLFISNH.A	Deamidated: 13	349 - 362	XP_004020928.1	PREDICTED: fructose-bisphosphate aldolase A isoform 1 [Ovis aries]
true	405	713.7070	2138.0790	3	9.42	212.75	18.40	128.6	5	1	0	K.IGEHTPSSLAIMENANVLAR.Y	Oxidation: 12	154 - 173	XP_004020928.1	PREDICTED: fructose-bisphosphate aldolase A isoform 1 [Ovis aries]
true	553	713.0630	2136.0997	3	31.52	225.29	22.90	112.2	1	1	0	K.IGEHTPSSLAIMENANVLAR.Y	Methyl: 3	154 - 173	XP_004020928.1	PREDICTED: fructose-bisphosphate aldolase A isoform 1 [Ovis aries]
true	228	759.8660	1517.7322	2	-9.68	220.97	744.90	109.5	3	1	0	R.LQSIGTENTEENR.R	Methyl: 10, 11	44 - 56	XP_004020928.1	PREDICTED: fructose-bisphosphate aldolase A isoform 1 [Ovis aries]
true	202	573.8290	1145.5863	2	49.80	502.37	642.50	100	11	1	0	R.ALANSLACQGK.Y	Propionamide: 8	332 - 342	XP_004020928.1	PREDICTED: fructose-bisphosphate aldolase A isoform 1 [Ovis aries]
true	179	752.8690	1503.7165	2	4.60	150.92	11.20	99.5	2	1	0	R.LQSIGTENTEENR.R	Methyl: 7	44 - 56	XP_004020928.1	PREDICTED: fructose-bisphosphate aldolase A isoform 1 [Ovis aries]
true	351	673.8770	1345.7089	2	22.66	291.27	1004.10	78.6	12	1	0	K.GILAADESTGSIAK.R	Methyl: 7	29 - 42	XP_004020928.1	PREDICTED: fructose-bisphosphate aldolase A isoform 1 [Ovis aries]
true	402	680.8940	1359.7246	2	35.90	295.00	18.30	65.4	2	1	0	K.GILAADESTGSIAK.R	Methyl: 6, 7	29 - 42	XP_004020928.1	PREDICTED: fructose-bisphosphate aldolase A isoform 1 [Ovis aries]
true	540	812.4190	1622.7577	2	40.49	160.91	22.40	61.7	1	1	0	K.AGAAASESLFISNHAY.-	Methyl: 7; Deamidated: 13	349 - 364	XP_004020928.1	PREDICTED: fructose-bisphosphate aldolase A isoform 1 [Ovis aries]
true	510	708.7530	2123.0681	3	79.51	230.73	21.40	44.8	1	1	0	K.IGEHTPSSLAIMENANVLAR.Y	Deamidated: 14	154 - 173	XP_004020928.1	PREDICTED: fructose-bisphosphate aldolase A isoform 1 [Ovis aries]
true	479	758.4320	2272.1183	3	68.51	259.33	20.50	44	1	1	0	K.GVVPLAGTNGETTTQGLDGLSER.C	Deamidated: 15	112 - 134	XP_004020928.1	PREDICTED: fructose-bisphosphate aldolase A isoform 1 [Ovis aries]
true	690	680.4590	1358.7421	2	118.58	350.99	29.00	29.8	2	1	0	K.CPLLKPWALTF.S	Propionamide: 1	290 - 300	XP_004020928.1	PREDICTED: fructose-bisphosphate aldolase A isoform 1 [Ovis aries]
true	578	713.1370	2136.0997	3	135.29	137.75	23.60	27.2	1	1	0	K.IGEHTPSSLAIMENANVLAR.Y	Methyl: 13	154 - 173	XP_004020928.1	PREDICTED: fructose-bisphosphate aldolase A isoform 1 [Ovis aries]
true	162	752.8690	1503.7165	2	4.60	249.96	10.90	26.9	1	1	0	R.LQSIGTENTEENR.R	Methyl: 10	44 - 56	XP_004020928.1	PREDICTED: fructose-bisphosphate aldolase A isoform 1 [Ovis aries]
true	124	651.8660	1301.6874	2	23.04	174.04	554.30	25.7	1	1	1	K.RALANSLACQGK.Y	Propionamide: 9	331 - 342	XP_004020928.1	PREDICTED: fructose-bisphosphate aldolase A isoform 1 [Ovis aries]
true	268	448.2810	1341.7041	3	87.05	382.75	924.50	24.9	2	1	0	K.ADDGRPFPQVIK.A		88 - 99	XP_004020928.1	PREDICTED: fructose-bisphosphate aldolase A isoform 1 [Ovis aries]
true	22	547.3250	1092.5564	2	72.24	359.17	6.50	21.7	5	1	1	K.AAQEEYVKR.A		323 - 331	XP_004020928.1	PREDICTED: fructose-bisphosphate aldolase A isoform 1 [Ovis aries]
true	650	608.4070	1821.9600	3	131.04	263.45	26.40	20.6	2	1	0	K.CPLLKPWALTFSYGR.A	Propionamide: 1	290 - 304	XP_004020928.1	PREDICTED: fructose-bisphosphate aldolase A isoform 1 [Ovis aries]
true	564	708.7500	2123.0681	3	75.28	261.48	23.20	20.2	2	1	0	K.IGEHTPSSLAIMENANVLAR.Y	Deamidated: 16	154 - 173	XP_004020928.1	PREDICTED: fructose-bisphosphate aldolase A isoform 1 [Ovis aries]
true	189	704.8710	1407.7147	2	9.07	297.68	677.30	19.5	5	1	0	M.PHQYPALTPEQK.K		2 - 13	XP_004020928.1	PREDICTED: fructose-bisphosphate aldolase A isoform 1 [Ovis aries]
true	231	711.9110	1421.7303	2	54.17	139.43	12.80	19.5	1	1	0	M.PHQYPALTPEQK.K	Methyl: 10	2 - 13	XP_004020928.1	PREDICTED: fructose-bisphosphate aldolase A isoform 1 [Ovis aries]
true	178	752.8840	1503.7165	2	24.53	285.06	657.30	19.5	1	1	0	R.LQSIGTENTEENR.R	Methyl: 11	44 - 56	XP_004020928.1	PREDICTED: fructose-bisphosphate aldolase A isoform 1 [Ovis aries]
true	157	382.2580	762.4640	2	49.01	265.58	700.70	18.7	1	1	0	K.VLAAVYK.A		209 - 215	XP_004020928.1	PREDICTED: fructose-bisphosphate aldolase A isoform 1 [Ovis aries]
true	48	469.2410	936.4553	2	12.98	326.61	457.30	16.6	2	1	0	K.AAQEEYVK.R		323 - 330	XP_004020928.1	PREDICTED: fructose-bisphosphate aldolase A isoform 1 [Ovis aries]
true	508	762.7390	2285.1499	3	19.78	354.52	21.30	14.3	2	1	0	K.GVVPLAGTNGETTTQGLDGLSER.C	Methyl: 11	112 - 134	XP_004020928.1	PREDICTED: fructose-bisphosphate aldolase A isoform 1 [Ovis aries]
true	144	401.2770	800.4756	2	79.55	209.57	10.10	14.2	1	1	0	R.ALQASALK.A		305 - 312	XP_004020928.1	PREDICTED: fructose-bisphosphate aldolase A isoform 1 [Ovis aries]
true	319	569.9900	1706.8298	3	69.24	226.80	16.20	14.2	2	1	0	K.YSHEEIAMATVTALR.R	Oxidation: 8	244 - 258	XP_004020928.1	PREDICTED: fructose-bisphosphate aldolase A isoform 1 [Ovis aries]
true	65	601.6790	1801.9031	3	62.10	302.85	7.80	14.2	1	1	2	K.RLQSIGTENTEENRR.F		43 - 57	XP_004020928.1	PREDICTED: fructose-bisphosphate aldolase A isoform 1 [Ovis aries]
true	433	872.4540	2614.3086	3	12.06	195.35	19.10	118.6	1	1	1	K.VDKGVVPLAGTDGETTTQGLDGLSER.C		109 - 134	XP_004012548.1	PREDICTED: fructose-bisphosphate aldolase C [Ovis aries]
true	494	1137.0910	2272.1183	2	21.62	166.95	1233.00	78.6	3	1	0	K.GVVPLAGTDGETTTQGLDGLSER.C		112 - 134	XP_004012548.1	PREDICTED: fructose-bisphosphate aldolase C [Ovis aries]
true	515	1144.0950	2286.1339	2	18.14	163.77	21.50	48.4	3	1	0	K.GVVPLAGTDGETTTQGLDGLSER.C	Methyl: 22	112 - 134	XP_004012548.1	PREDICTED: fructose-bisphosphate aldolase C [Ovis aries]
true	157	382.2580	762.4640	2	49.01	265.58	700.70	18.7	1	1	0	K.VLAAVYK.A		209 - 215	XP_004012548.1	PREDICTED: fructose-bisphosphate aldolase C [Ovis aries]
true	291	675.8770	1349.6463	2	68.90	141.05	12.90	55.9	2	1	0	R.TLFGQESGPSAEK.Y		70 - 82	XP_004022289.1	PREDICTED: FUN14 domain-containing protein 2 [Ovis aries]
true	781	780.4190	2338.1805	3	23.36	220.26	26.60	55.9	1	1	2	A.ASQGKGNFEGKFESLDLAELAK.K		42 - 63	XP_004022289.1	PREDICTED: FUN14 domain-containing protein 2 [Ovis aries]
true	392	611.8580	1221.6605	2	33.46	294.16	15.10	13.3	1	1	1	K.SKAEEVVSFVK.K		162 - 172	XP_004022289.1	PREDICTED: FUN14 domain-containing protein 2 [Ovis aries]
true	536	793.9660	1585.8253	2	58.04	175.67	21.30	153.6	3	1	0	R.VWFVSNIDGTHIAK.T		181 - 194	XP_004015200.1	PREDICTED: glucose-6-phosphate isomerase [Ovis aries]
true	271	828.4300	1654.8050	2	24.41	163.71	13.90	153.6	3	1	0	K.TFTTQETITNAETAK.E		212 - 226	XP_004015200.1	PREDICTED: glucose-6-phosphate isomerase [Ovis aries]
true	397	835.4060	1668.8206	2	-13.88	152.40	16.40	153.6	2	1	0	K.TFTTQETITNAETAK.E	Methyl: 12	212 - 226	XP_004015200.1	PREDICTED: glucose-6-phosphate isomerase [Ovis aries]
true	355	835.4240	1668.8206	2	7.66	171.18	15.30	153.6	1	1	0	K.TFTTQETITNAETAK.E	Methyl: 6	212 - 226	XP_004015200.1	PREDICTED: glucose-6-phosphate isomerase [Ovis aries]
true	395	846.8820	1691.7250	2	14.45	170.91	16.30	153.6	1	1	0	R.FAAYFQQGDMESNGK.Y		348 - 362	XP_004015200.1	PREDICTED: glucose-6-phosphate isomerase [Ovis aries]
true	862	852.5350	1702.9440	2	65.36	176.19	34.40	153.6	6	1	0	K.ILLANFLAQTEALMR.G		424 - 438	XP_004015200.1	PREDICTED: glucose-6-phosphate isomerase [Ovis aries]
true	925	860.5070	1718.9389	2	35.17	185.92	30.00	153.6	12	1	0	K.ILLANFLAQTEALMR.G	Oxidation: 14	424 - 438	XP_004015200.1	PREDICTED: glucose-6-phosphate isomerase [Ovis aries]
true	948	867.5280	1732.9546	2	50.07	155.98	31.50	153.6	1	1	0	K.ILLANFLAQTEALMR.G	Oxidation: 14; Methyl: 11	424 - 438	XP_004015200.1	PREDICTED: glucose-6-phosphate isomerase [Ovis aries]
true	781	896.0440	1789.9826	2	50.71	196.48	27.70	153.6	7	1	0	K.TLASLNPESSLFIIASK.T		195 - 211	XP_004015200.1	PREDICTED: glucose-6-phosphate isomerase [Ovis aries]
true	936	903.0240	1803.9982	2	19.51	236.77	30.40	153.6	4	1	0	K.TLASLNPESSLFIIASK.T	Methyl: 8	195 - 211	XP_004015200.1	PREDICTED: glucose-6-phosphate isomerase [Ovis aries]
true	1037	903.0260	1803.9474	2	49.84	175.63	41.30	153.6	3	1	0	K.NLVTETVMQMLVDLAK.S		58 - 73	XP_004015200.1	PREDICTED: glucose-6-phosphate isomerase [Ovis aries]
true	1033	911.0410	1819.9424	2	68.65	143.48	38.10	153.6	6	1	0	K.NLVTETVMQMLVDLAK.S	Oxidation: 10	58 - 73	XP_004015200.1	PREDICTED: glucose-6-phosphate isomerase [Ovis aries]
true	873	919.0040	1835.9373	2	30.56	204.33	28.40	153.6	5	1	0	K.NLVTETVMQMLVDLAK.S	Oxidation: 8, 10	58 - 73	XP_004015200.1	PREDICTED: glucose-6-phosphate isomerase [Ovis aries]
true	1026	859.5210	1716.9597	2	39.43	167.74	36.90	104.6	2	1	0	K.ILLANFLAQTEALMR.G	Methyl: 11	424 - 438	XP_004015200.1	PREDICTED: glucose-6-phosphate isomerase [Ovis aries]
true	218	594.8670	1187.6299	2	75.29	304.37	11.70	88.3	5	1	0	K.HFVALSTNTAK.V		242 - 252	XP_004015200.1	PREDICTED: glucose-6-phosphate isomerase [Ovis aries]
true	1032	607.7010	1819.9424	3	76.14	310.92	38.10	87.2	4	1	0	K.NLVTETVMQMLVDLAK.S	Oxidation: 8	58 - 73	XP_004015200.1	PREDICTED: glucose-6-phosphate isomerase [Ovis aries]
true	477	662.0350	1983.0095	3	37.08	228.68	18.50	68.1	1	1	1	R.SNTPILVDGKDVMPEVNR.V		107 - 124	XP_004015200.1	PREDICTED: glucose-6-phosphate isomerase [Ovis aries]
true	332	854.8850	1707.7199	2	20.80	156.55	14.70	66.7	2	1	0	R.FAAYFQQGDMESNGK.Y	Oxidation: 10	348 - 362	XP_004015200.1	PREDICTED: glucose-6-phosphate isomerase [Ovis aries]
true	408	847.3750	1692.7090	2	15.61	268.52	16.60	60.5	1	1	0	R.FAAYFQQGDMESNGK.Y	Deamidated: 13	348 - 362	XP_004015200.1	PREDICTED: glucose-6-phosphate isomerase [Ovis aries]
true	1016	853.0200	1703.9280	2	57.10	226.77	35.90	34.9	1	1	0	K.ILLANFLAQTEALMR.G	Deamidated: 9	424 - 438	XP_004015200.1	PREDICTED: glucose-6-phosphate isomerase [Ovis aries]
true	946	853.0110	1703.9280	2	46.55	158.04	31.40	27.8	2	1	0	K.ILLANFLAQTEALMR.G	Deamidated: 5	424 - 438	XP_004015200.1	PREDICTED: glucose-6-phosphate isomerase [Ovis aries]
true	380	595.7010	1783.8754	3	115.13	287.39	15.90	14.7	1	1	1	K.TWYEQHGPDLNLRR.L		15 - 28	XP_004015200.1	PREDICTED: glucose-6-phosphate isomerase [Ovis aries]
true	377	854.9800	1707.8944	2	29.84	249.58	15.90	14.2	1	1	0	K.VFEGNRPTNSIVFTK.L		467 - 481	XP_004015200.1	PREDICTED: glucose-6-phosphate isomerase [Ovis aries]
true	678	731.9720	1461.7504	2	122.32	180.31	25.30	44.9	2	1	0	R.WLLAAAGVEFEEK.F		21 - 33	XP_004018946.1	PREDICTED: glutathione S-transferase A1-like isoform 2 [Ovis aries]
true	123	609.3280	1216.5836	2	47.43	301.36	9.00	24.9	2	1	0	K.SHGQDYLVGNK.L		142 - 152	XP_004018946.1	PREDICTED: glutathione S-transferase A1-like isoform 2 [Ovis aries]
true	440	503.8930	1005.5859	2	184.13	225.61	17.80	16.1	2	1	0	R.AILNYIATK.Y		70 - 78	XP_004018946.1	PREDICTED: glutathione S-transferase A1-like isoform 2 [Ovis aries]
true	608	597.4350	1192.6492	2	172.60	305.84	23.40	14.3	1	1	0	R.YLPAFENVLK.S		132 - 141	XP_004018946.1	PREDICTED: glutathione S-transferase A1-like isoform 2 [Ovis aries]
true	515	715.9180	1429.7235	2	68.40	203.16	20.40	153.6	2	1	0	R.VDILENQVMDVR.F		97 - 108	XP_004002342.1	PREDICTED: glutathione S-transferase Mu 1-like isoform 2 [Ovis aries]
true	466	829.9290	1657.7835	2	36.10	174.15	18.80	153.4	4	1	0	R.LLLEYTDTNYEER.Q		19 - 31	XP_004002342.1	PREDICTED: glutathione S-transferase Mu 1-like isoform 2 [Ovis aries]
true	226	709.3020	1416.5616	2	19.63	268.72	12.20	134.3	2	1	0	R.QYSMGDAPDYDR.S		32 - 43	XP_004002342.1	PREDICTED: glutathione S-transferase Mu 1-like isoform 2 [Ovis aries]
true	708	632.4170	1262.6482	2	135.42	199.33	26.70	112	3	1	0	M.PMILGYWDIR.G		2 - 11	XP_004002342.1	PREDICTED: glutathione S-transferase Mu 1-like isoform 2 [Ovis aries]
true	116	717.2940	1432.5565	2	11.81	195.94	9.10	106.7	2	1	0	R.QYSMGDAPDYDR.S	Oxidation: 4	32 - 43	XP_004002342.1	PREDICTED: glutathione S-transferase Mu 1-like isoform 2 [Ovis aries]
true	419	723.8990	1445.7184	2	44.91	213.53	17.20	71.1	2	1	0	R.VDILENQVMDVR.F	Oxidation: 9	97 - 108	XP_004002342.1	PREDICTED: glutathione S-transferase Mu 1-like isoform 2 [Ovis aries]
true	652	640.3980	1278.6431	2	108.03	234.54	24.40	63.4	2	1	0	M.PMILGYWDIR.G	Oxidation: 2	2 - 11	XP_004002342.1	PREDICTED: glutathione S-transferase Mu 1-like isoform 2 [Ovis aries]
true	747	638.4070	1912.0094	3	99.06	191.40	29.40	55.4	3	1	0	K.LGLDFPNLPYLIDGTHK.L		53 - 69	XP_004002342.1	PREDICTED: glutathione S-transferase Mu 1-like isoform 2 [Ovis aries]
true	548	843.9300	1685.8148	2	18.14	199.67	21.20	43.3	2	1	0	R.LLLEYTDTNYEER.Q	Methyl: 11, 12	19 - 31	XP_004002342.1	PREDICTED: glutathione S-transferase Mu 1-like isoform 2 [Ovis aries]
true	501	836.9640	1671.7992	2	68.26	166.70	20.00	33.2	2	1	0	R.LLLEYTDTNYEER.Q	Methyl: 12	19 - 31	XP_004002342.1	PREDICTED: glutathione S-transferase Mu 1-like isoform 2 [Ovis aries]
true	216	508.3630	1014.5822	2	127.13	276.85	12.00	19.5	3	1	0	K.LTQSNAILR.Y		70 - 78	XP_004002342.1	PREDICTED: glutathione S-transferase Mu 1-like isoform 2 [Ovis aries]
true	314	586.8470	1171.5220	2	134.18	243.12	14.70	15.8	1	1	0	R.ICYSPDFEK.L	Propionamide: 2	114 - 122	XP_004002342.1	PREDICTED: glutathione S-transferase Mu 1-like isoform 2 [Ovis aries]
true	432	808.9120	1615.7617	2	29.49	150.90	18.00	118.8	2	1	0	R.LLLEYTDSNYEEK.K		19 - 31	XP_004002345.1	PREDICTED: glutathione S-transferase Mu 1-like isoform 2 [Ovis aries]
true	708	632.4170	1262.6482	2	135.42	199.33	26.70	112	3	1	0	M.PMILGYWDIR.G		2 - 11	XP_004002345.1	PREDICTED: glutathione S-transferase Mu 1-like isoform 2 [Ovis aries]
true	652	640.3980	1278.6431	2	108.03	234.54	24.40	63.4	2	1	0	M.PMILGYWDIR.G	Oxidation: 2	2 - 11	XP_004002345.1	PREDICTED: glutathione S-transferase Mu 1-like isoform 2 [Ovis aries]
true	216	508.3630	1014.5822	2	127.13	276.85	12.00	19.5	3	1	0	K.LTQSNAILR.Y		70 - 78	XP_004002345.1	PREDICTED: glutathione S-transferase Mu 1-like isoform 2 [Ovis aries]
true	314	586.8470	1171.5220	2	134.18	243.12	14.70	15.8	1	1	0	R.ICYSPDFEK.L	Propionamide: 2	114 - 122	XP_004002345.1	PREDICTED: glutathione S-transferase Mu 1-like isoform 2 [Ovis aries]
true	648	620.3700	1238.6118	2	91.61	252.01	24.70	44.6	2	1	0	K.SMVLGYWDIR.G		6 - 15	XP_004002347.1	PREDICTED: glutathione S-transferase Mu 5 [Ovis aries]
true	559	628.3870	1254.6067	2	121.54	326.36	22.00	25.7	1	1	0	K.SMVLGYWDIR.G	Oxidation: 2	6 - 15	XP_004002347.1	PREDICTED: glutathione S-transferase Mu 5 [Ovis aries]
true	216	508.3630	1014.5822	2	127.13	276.85	12.00	19.5	3	1	0	R.LTQSNAILR.Y		74 - 82	XP_004002347.1	PREDICTED: glutathione S-transferase Mu 5 [Ovis aries]
true	415	594.8990	1187.6550	2	107.94	163.96	17.20	19.5	1	1	0	R.YLEQLPGQLK.Q		131 - 140	XP_004002347.1	PREDICTED: glutathione S-transferase Mu 5 [Ovis aries]
true	142	542.8340	1083.5019	2	139.59	142.67	10.10	14.2	1	1	0	K.IATYMQSDR.F		198 - 206	XP_004002347.1	PREDICTED: glutathione S-transferase Mu 5 [Ovis aries]
true	446	692.8880	1383.7246	2	26.62	195.15	18.40	35.1	1	1	0	K.NDPIVSSLPTDVK.T		258 - 270	XP_004020378.1	PREDICTED: glutathione S-transferase omega-1-like [Ovis aries]
true	456	924.4990	1846.9281	2	29.93	194.44	1005.60	153.6	7	1	0	K.IVSNASCTTNCLAPLAK.V	Propionamide: 7, 11	192 - 208	XP_004015692.1	PREDICTED: glyceraldehyde-3-phosphate dehydrogenase, testis-specific [Ovis aries]
true	459	786.4520	1570.8025	2	55.28	329.48	1171.40	80.4	3	1	0	R.VPTPDVSVVDLTCR.L	Propionamide: 13	281 - 294	XP_004015692.1	PREDICTED: glyceraldehyde-3-phosphate dehydrogenase, testis-specific [Ovis aries]
true	330	531.7890	1061.5539	2	8.95	221.80	963.80	19.5	1	1	0	D.VSVVDLTCR.L	Propionamide: 8	286 - 294	XP_004015692.1	PREDICTED: glyceraldehyde-3-phosphate dehydrogenase, testis-specific [Ovis aries]
true	38	540.7690	1079.4917	2	29.33	180.54	423.00	14.2	1	1	0	K.IVSNASCTTN.C	Propionamide: 7	192 - 201	XP_004015692.1	PREDICTED: glyceraldehyde-3-phosphate dehydrogenase, testis-specific [Ovis aries]
true	755	769.8730	1537.7235	2	5.15	135.32	1551.90	153.6	2	1	0	R.VTMWVFEEDIGGR.K		59 - 71	XP_004006414.1	PREDICTED: glycerol-3-phosphate dehydrogenase [NAD(+)], cytoplasmic isoform 2 [Ovis aries]
true	628	773.9430	1545.7973	2	47.87	173.11	1270.10	152.9	2	1	0	K.ICIVGSGNWGSAIAK.I	Propionamide: 2	29 - 43	XP_004006414.1	PREDICTED: glycerol-3-phosphate dehydrogenase [NAD(+)], cytoplasmic isoform 2 [Ovis aries]
true	704	612.3650	1222.6454	2	57.20	340.40	1754.20	123.3	3	1	0	R.LGLMEMIAFAK.L		230 - 240	XP_004006414.1	PREDICTED: glycerol-3-phosphate dehydrogenase [NAD(+)], cytoplasmic isoform 2 [Ovis aries]
true	318	508.3270	1014.5710	2	67.37	280.52	938.30	60.4	4	1	0	K.LISEVIGER.L		131 - 139	XP_004006414.1	PREDICTED: glycerol-3-phosphate dehydrogenase [NAD(+)], cytoplasmic isoform 2 [Ovis aries]
true	551	493.8520	985.5808	2	110.00	419.87	1156.70	38.4	3	1	0	K.ADAIGVSLIK.G		111 - 120	XP_004006414.1	PREDICTED: glycerol-3-phosphate dehydrogenase [NAD(+)], cytoplasmic isoform 2 [Ovis aries]
true	666	620.3610	1238.6403	2	54.12	195.03	1521.90	37	1	1	0	R.LGLMEMIAFAK.L	Oxidation: 4	230 - 240	XP_004006414.1	PREDICTED: glycerol-3-phosphate dehydrogenase [NAD(+)], cytoplasmic isoform 2 [Ovis aries]
true	190	428.2620	854.4974	2	14.06	530.60	698.40	19.5	1	1	0	K.LQGPLTAR.E		297 - 304	XP_004006414.1	PREDICTED: glycerol-3-phosphate dehydrogenase [NAD(+)], cytoplasmic isoform 2 [Ovis aries]
true	725	620.3710	1238.6403	2	70.24	318.62	1448.90	19.5	2	1	0	R.LGLMEMIAFAK.L	Oxidation: 6	230 - 240	XP_004006414.1	PREDICTED: glycerol-3-phosphate dehydrogenase [NAD(+)], cytoplasmic isoform 2 [Ovis aries]
true	481	783.4460	1564.8110	2	42.39	142.71	1047.70	19.5	2	1	0	K.IVGGNAAQLAHFDPR.V		44 - 58	XP_004006414.1	PREDICTED: glycerol-3-phosphate dehydrogenase [NAD(+)], cytoplasmic isoform 2 [Ovis aries]
true	679	539.3500	1614.8480	3	111.36	294.16	1548.00	18.3	1	1	1	K.GMVDKFPLFTAVYK.I		314 - 327	XP_004006414.1	PREDICTED: glycerol-3-phosphate dehydrogenase [NAD(+)], cytoplasmic isoform 2 [Ovis aries]
true	227	769.9490	1537.8100	2	47.68	168.29	765.40	14.2	1	1	0	K.LTEIINTQHENVK.Y		73 - 85	XP_004006414.1	PREDICTED: glycerol-3-phosphate dehydrogenase [NAD(+)], cytoplasmic isoform 2 [Ovis aries]
true	330	769.9690	1537.7736	2	97.28	171.92	782.30	43.4	1	1	0	K.LTDIINNDHENVK.Y	Methyl: 3	52 - 64	XP_004018251.1	PREDICTED: glycerol-3-phosphate dehydrogenase 1-like protein [Ovis aries]
true	1043	881.4610	1760.8477	2	33.87	253.27	28.10	18.8	1	1	0	R.YGAATANYMEVMSLLK.K		239 - 254	XP_004004734.1	PREDICTED: glycerol-3-phosphate dehydrogenase, mitochondrial [Ovis aries]
true	941	821.4610	1640.8886	2	11.47	159.63	25.90	13.3	1	1	0	R.LAFLNVQAAEEALPR.I		558 - 572	XP_004004734.1	PREDICTED: glycerol-3-phosphate dehydrogenase, mitochondrial [Ovis aries]
true	1280	801.1970	2400.3491	3	91.57	319.47	32.80	13.3	1	1	0	R.ANLLEIAPHLSAPLPIMLPVYK.W	Deamidated: 2	145 - 166	XP_004004734.1	PREDICTED: glycerol-3-phosphate dehydrogenase, mitochondrial [Ovis aries]
true	503	589.9160	1177.6707	2	124.40	621.66	18.80	111	4	1	0	K.VGGIYTVIQTK.A		40 - 50	XP_004006843.1	PREDICTED: glycogen [starch] synthase, liver [Ovis aries]
true	629	587.9030	1173.6241	2	142.31	213.28	1050.20	153.6	9	1	0	R.DGSAVEIVGLSK.S		1,280 - 1,291	XP_004002274.1	PREDICTED: glycogen debranching enzyme isoform 1 [Ovis aries]
true	137	741.3230	1480.5889	2	28.72	154.31	459.80	153.6	2	1	0	R.EAMSAYDSHEEGR.L		579 - 591	XP_004002274.1	PREDICTED: glycogen debranching enzyme isoform 1 [Ovis aries]
true	758	774.9370	1547.7620	2	62.87	215.21	1188.40	153.6	2	1	0	K.YTEITATYFQGVR.L		512 - 524	XP_004002274.1	PREDICTED: glycogen debranching enzyme isoform 1 [Ovis aries]
true	397	821.4440	1640.7570	2	70.89	224.96	1034.60	153.6	2	1	0	K.LFYVSEDPSDVNEK.H		1,338 - 1,351	XP_004002274.1	PREDICTED: glycogen debranching enzyme isoform 1 [Ovis aries]
true	831	719.4200	1436.7300	2	66.35	244.96	1280.30	153.6	4	1	0	K.YTWTDVGQLVQK.L		192 - 203	XP_004002274.1	PREDICTED: glycogen debranching enzyme isoform 1 [Ovis aries]
true	826	721.8640	1441.6296	2	58.07	174.47	1275.20	153.4	2	1	0	R.SGDWMIDYVSNR.L		962 - 973	XP_004002274.1	PREDICTED: glycogen debranching enzyme isoform 1 [Ovis aries]
true	858	956.5260	1910.9527	2	44.32	188.16	1314.60	153.3	3	1	0	K.AVTVYTNYPLPGEAFNR.E		43 - 59	XP_004002274.1	PREDICTED: glycogen debranching enzyme isoform 1 [Ovis aries]
true	524	609.9290	1217.7132	2	106.77	217.08	1714.40	153.3	5	1	0	R.NIILAFASTLR.H		1,122 - 1,132	XP_004002274.1	PREDICTED: glycogen debranching enzyme isoform 1 [Ovis aries]
true	506	673.4480	1344.7402	2	104.91	277.44	1358.30	146.1	8	1	0	K.SGGGYIVVDPILR.V		102 - 114	XP_004002274.1	PREDICTED: glycogen debranching enzyme isoform 1 [Ovis aries]
true	409	700.4170	1398.7355	2	59.96	337.42	1059.40	132.7	8	1	0	K.SGSLAVDNADPILK.I		876 - 889	XP_004002274.1	PREDICTED: glycogen debranching enzyme isoform 1 [Ovis aries]
true	518	716.9700	1431.8086	2	81.51	226.37	1562.10	132.4	5	1	0	R.LTLAELNQVLYR.C		899 - 910	XP_004002274.1	PREDICTED: glycogen debranching enzyme isoform 1 [Ovis aries]
true	463	653.0570	1955.9589	3	97.13	232.70	1192.20	116.9	3	1	0	K.GYDELVPHQISVVSEER.F		659 - 675	XP_004002274.1	PREDICTED: glycogen debranching enzyme isoform 1 [Ovis aries]
true	625	729.8730	1457.6245	2	73.24	167.84	1043.40	107	2	1	0	R.SGDWMIDYVSNR.L	Oxidation: 5	962 - 973	XP_004002274.1	PREDICTED: glycogen debranching enzyme isoform 1 [Ovis aries]
true	652	780.9060	1559.7290	2	43.83	180.83	1073.40	100.2	1	1	0	K.QMSSFVQNGSTFVK.H	Deamidated: 1	1,025 - 1,038	XP_004002274.1	PREDICTED: glycogen debranching enzyme isoform 1 [Ovis aries]
true	432	700.9220	1399.7195	2	78.45	219.81	1107.00	97	3	1	0	K.SGSLAVDNADPILK.I	Deamidated: 8	876 - 889	XP_004002274.1	PREDICTED: glycogen debranching enzyme isoform 1 [Ovis aries]
true	396	684.3860	1366.6517	2	77.24	313.62	1034.30	91.7	3	1	0	R.NFAEPGSDVYLR.R		470 - 481	XP_004002274.1	PREDICTED: glycogen debranching enzyme isoform 1 [Ovis aries]
true	486	707.4390	1412.7511	2	79.40	199.87	1263.40	91.2	2	1	0	K.SGSLAVDNADPILK.I	Methyl: 10	876 - 889	XP_004002274.1	PREDICTED: glycogen debranching enzyme isoform 1 [Ovis aries]
true	682	594.8930	1187.6398	2	110.67	259.36	1108.70	70.4	2	1	0	R.DGSAVEIVGLSK.S	Methyl: 6	1,280 - 1,291	XP_004002274.1	PREDICTED: glycogen debranching enzyme isoform 1 [Ovis aries]
true	852	857.9610	1713.8542	2	31.02	149.22	1308.00	68.2	1	1	0	K.MVPNGLDILNCPVSR.M	Oxidation: 1; Propionamide: 11	1,167 - 1,181	XP_004002274.1	PREDICTED: glycogen debranching enzyme isoform 1 [Ovis aries]
true	513	529.3650	1056.5815	2	126.49	184.25	921.00	47.9	2	1	0	K.IEEVVLEAR.T		772 - 780	XP_004002274.1	PREDICTED: glycogen debranching enzyme isoform 1 [Ovis aries]
true	809	633.8880	1265.6404	2	95.45	181.90	1249.80	47.5	4	1	0	R.LEQGFELQFR.L		25 - 34	XP_004002274.1	PREDICTED: glycogen debranching enzyme isoform 1 [Ovis aries]
true	473	481.3880	960.5393	2	230.77	154.47	18.00	44.7	4	1	0	K.IPFASIASR.L		890 - 898	XP_004002274.1	PREDICTED: glycogen debranching enzyme isoform 1 [Ovis aries]
true	680	828.4310	1654.7726	2	45.15	168.11	1106.10	42	1	1	0	K.LFYVSEDPSDVNEK.H	Methyl: 13	1,338 - 1,351	XP_004002274.1	PREDICTED: glycogen debranching enzyme isoform 1 [Ovis aries]
true	1060	952.0220	1901.9921	2	19.62	198.42	1612.00	39.6	2	1	0	R.FSSLPLLSPSLTDVPCR.L	Propionamide: 16	1,053 - 1,069	XP_004002274.1	PREDICTED: glycogen debranching enzyme isoform 1 [Ovis aries]
true	200	507.3000	1518.7903	3	57.74	444.90	10.30	37.7	1	1	0	R.HSPSIHQSVVSVSR.T		735 - 748	XP_004002274.1	PREDICTED: glycogen debranching enzyme isoform 1 [Ovis aries]
true	666	780.8780	1559.7290	2	7.97	191.08	1092.20	35.1	1	1	0	K.QMSSFVQNGSTFVK.H	Deamidated: 8	1,025 - 1,038	XP_004002274.1	PREDICTED: glycogen debranching enzyme isoform 1 [Ovis aries]
true	1128	775.7520	2324.2199	3	6.15	160.64	1695.80	29.5	1	1	0	R.VGADNHVLPLDCVTLQTFLAK.C	Propionamide: 12	115 - 135	XP_004002274.1	PREDICTED: glycogen debranching enzyme isoform 1 [Ovis aries]
true	417	780.4040	1558.7450	2	31.05	364.41	1078.90	26.8	1	1	0	K.QMSSFVQNGSTFVK.H		1,025 - 1,038	XP_004002274.1	PREDICTED: glycogen debranching enzyme isoform 1 [Ovis aries]
true	248	534.8090	1067.4672	2	127.36	236.77	768.10	22.7	1	1	0	R.VSYDEWNR.K		1,322 - 1,329	XP_004002274.1	PREDICTED: glycogen debranching enzyme isoform 1 [Ovis aries]
true	517	573.9050	1145.6121	2	159.74	284.29	1548.40	21.6	1	1	0	K.VIWEDIFPK.T		287 - 295	XP_004002274.1	PREDICTED: glycogen debranching enzyme isoform 1 [Ovis aries]
true	464	421.8610	841.5385	2	200.20	951.35	1195.60	21.4	4	1	0	R.GLLLITGR.Y		1,109 - 1,116	XP_004002274.1	PREDICTED: glycogen debranching enzyme isoform 1 [Ovis aries]
true	77	481.2990	960.4764	2	111.22	530.37	480.00	19.5	1	1	0	R.IEELNSEK.H		378 - 385	XP_004002274.1	PREDICTED: glycogen debranching enzyme isoform 1 [Ovis aries]
true	110	559.3290	1116.5775	2	58.95	374.39	428.80	19.5	1	1	1	K.RIEELNSEK.H		377 - 385	XP_004002274.1	PREDICTED: glycogen debranching enzyme isoform 1 [Ovis aries]
true	232	594.7770	1187.4740	2	55.05	387.40	744.50	19.5	2	1	0	R.FNCGTWMDK.M	Oxidation: 7; Propionamide: 3	1,254 - 1,262	XP_004002274.1	PREDICTED: glycogen debranching enzyme isoform 1 [Ovis aries]
true	706	610.8550	1219.5907	2	85.73	192.45	1132.90	19.5	2	1	0	R.ELICWGDSVK.L	Propionamide: 4	483 - 492	XP_004002274.1	PREDICTED: glycogen debranching enzyme isoform 1 [Ovis aries]
true	497	736.3840	1470.6674	2	58.43	188.66	901.50	19.5	1	1	0	K.NDLGHPFCDNLR.S	Propionamide: 8	950 - 961	XP_004002274.1	PREDICTED: glycogen debranching enzyme isoform 1 [Ovis aries]
true	638	429.8360	857.5335	2	144.24	409.94	20.60	17.1	3	1	0	R.LGISSLIR.E		571 - 578	XP_004002274.1	PREDICTED: glycogen debranching enzyme isoform 1 [Ovis aries]
true	335	788.4210	1574.7399	2	55.53	335.19	929.70	15.6	2	1	0	K.QMSSFVQNGSTFVK.H	Oxidation: 2	1,025 - 1,038	XP_004002274.1	PREDICTED: glycogen debranching enzyme isoform 1 [Ovis aries]
true	201	474.2920	946.4794	2	94.96	284.82	544.40	14.2	1	1	0	R.LMGPETTAK.T		1,468 - 1,476	XP_004002274.1	PREDICTED: glycogen debranching enzyme isoform 1 [Ovis aries]
true	45	482.2880	962.4743	2	90.37	319.01	420.20	14.2	1	1	0	R.LMGPETTAK.T	Oxidation: 2	1,468 - 1,476	XP_004002274.1	PREDICTED: glycogen debranching enzyme isoform 1 [Ovis aries]
true	206	566.3400	1130.5932	2	63.83	242.87	552.80	14.2	1	1	1	K.RIEELNSEK.H	Methyl: 8	377 - 385	XP_004002274.1	PREDICTED: glycogen debranching enzyme isoform 1 [Ovis aries]
true	726	672.7630	2015.0688	3	98.31	322.89	22.60	14.2	1	1	1	F.LQGNEKSGGGYIVVDPILR.V	Deamidated: 4	96 - 114	XP_004002274.1	PREDICTED: glycogen debranching enzyme isoform 1 [Ovis aries]
true	1067	723.9250	1445.8242	2	7.76	201.48	1622.20	14.2	1	1	0	R.LTLAELNQVLYR.C	Methyl: 5	899 - 910	XP_004002274.1	PREDICTED: glycogen debranching enzyme isoform 1 [Ovis aries]
true	355	788.9050	1575.7239	2	45.34	330.51	960.40	14.2	2	1	0	K.QMSSFVQNGSTFVK.H	Oxidation: 2; Deamidated: 8	1,025 - 1,038	XP_004002274.1	PREDICTED: glycogen debranching enzyme isoform 1 [Ovis aries]
true	64	908.9590	1815.8527	2	27.93	146.21	22.00	153.6	4	1	0	P.QDQAFVTLTTNDSYAK.G	Methyl: 2; Deamidated: 3	11 - 26	XP_004003914.1	PREDICTED: glycogenin-1 [Ovis aries]
true	598	677.4170	1352.7915	2	20.61	173.40	1391.80	71.6	2	1	0	K.ILTPLVSLDTPGK.A		225 - 237	XP_004012582.1	PREDICTED: glyoxalase domain-containing protein 4 [Ovis aries]
true	347	607.8720	1213.5979	2	108.20	275.06	15.40	21.8	1	1	0	K.NLQYYDISAK.S		142 - 151	XP_004010869.1	PREDICTED: GTP-binding nuclear protein Ran-like [Ovis aries]
true	580	829.9420	1657.8424	2	16.30	225.80	17.70	154.2	4	1	0	K.NQVALNPQNTVFDAK.R		57 - 71	XP_004018985.1	PREDICTED: heat shock 70 kDa protein 1B [Ovis aries]
true	767	844.4430	1686.8941	2	-13.40	156.77	22.20	154.2	8	1	0	R.IINEPTAAAIAYGLDR.T		172 - 187	XP_004018985.1	PREDICTED: heat shock 70 kDa protein 1B [Ovis aries]
true	870	851.4740	1700.9097	2	13.92	180.93	24.30	154.2	4	1	0	R.IINEPTAAAIAYGLDR.T	Methyl: 4	172 - 187	XP_004018985.1	PREDICTED: heat shock 70 kDa protein 1B [Ovis aries]
true	379	852.4390	1702.8427	2	12.16	286.61	13.80	154.2	4	1	0	R.LYQGAGGPGAGGFGAQAPK.G		610 - 628	XP_004018985.1	PREDICTED: heat shock 70 kDa protein 1B [Ovis aries]
true	410	744.3830	1486.6940	2	38.60	206.03	16.70	146.3	7	1	0	R.TTPSYVAFTDTER.L		37 - 49	XP_004018985.1	PREDICTED: heat shock 70 kDa protein 1B [Ovis aries]
true	620	815.9290	1629.7960	2	29.07	181.46	22.10	144.7	5	1	0	K.AFYPEEISSMVLTK.M	Oxidation: 10	113 - 126	XP_004018985.1	PREDICTED: heat shock 70 kDa protein 1B [Ovis aries]
true	693	599.4060	1196.6877	2	91.53	270.27	1382.70	126.7	6	1	0	K.DAGVIAGLNVLR.I		160 - 171	XP_004018985.1	PREDICTED: heat shock 70 kDa protein 1B [Ovis aries]
true	910	807.9300	1613.8011	2	27.45	195.81	25.30	87.8	1	1	0	K.AFYPEEISSMVLTK.M		113 - 126	XP_004018985.1	PREDICTED: heat shock 70 kDa protein 1B [Ovis aries]
true	507	644.3490	1286.5965	2	67.45	215.94	19.30	75.6	3	1	0	K.NALESYAFNMK.S		540 - 550	XP_004018985.1	PREDICTED: heat shock 70 kDa protein 1B [Ovis aries]
true	402	611.8050	1221.5700	2	20.82	246.95	14.00	55.9	3	1	0	K.FGDPVVQSDMK.H		78 - 88	XP_004018985.1	PREDICTED: heat shock 70 kDa protein 1B [Ovis aries]
true	402	852.9250	1703.8267	2	5.11	199.20	14.40	55.9	1	1	0	R.LYQGAGGPGAGGFGAQAPK.G	Deamidated: 3	610 - 628	XP_004018985.1	PREDICTED: heat shock 70 kDa protein 1B [Ovis aries]
true	199	614.8470	1227.6208	2	47.72	210.24	10.90	52	8	1	0	K.VEIIANDQGNR.T		26 - 36	XP_004018985.1	PREDICTED: heat shock 70 kDa protein 1B [Ovis aries]
true	246	619.8100	1237.5649	2	32.72	292.75	706.80	45.3	3	1	0	K.FGDPVVQSDMK.H	Oxidation: 10	78 - 88	XP_004018985.1	PREDICTED: heat shock 70 kDa protein 1B [Ovis aries]
true	667	847.9280	1693.8424	2	-0.55	168.79	21.00	39.6	1	1	0	T.NAVITVPAYFNDSQR.Q		141 - 155	XP_004018985.1	PREDICTED: heat shock 70 kDa protein 1B [Ovis aries]
true	733	555.8460	1109.5506	2	114.14	320.75	21.10	35.4	2	1	0	K.LLQDFFNGR.D	Deamidated: 7	349 - 357	XP_004018985.1	PREDICTED: heat shock 70 kDa protein 1B [Ovis aries]
true	956	814.9310	1627.8167	2	18.84	171.20	26.30	27.6	1	1	0	K.AFYPEEISSMVLTK.M	Methyl: 6	113 - 126	XP_004018985.1	PREDICTED: heat shock 70 kDa protein 1B [Ovis aries]
true	14	493.3110	984.5240	2	84.57	307.20	5.70	26.5	1	1	0	R.VINDGDKPK.V		94 - 102	XP_004018985.1	PREDICTED: heat shock 70 kDa protein 1B [Ovis aries]
true	598	751.3920	1500.7096	2	39.80	183.44	18.00	24.6	3	1	0	R.TTPSYVAFTDTER.L	Methyl: 12	37 - 49	XP_004018985.1	PREDICTED: heat shock 70 kDa protein 1B [Ovis aries]
true	625	555.3540	1108.5665	2	114.25	267.95	1262.00	19.5	3	1	0	K.LLQDFFNGR.D		349 - 357	XP_004018985.1	PREDICTED: heat shock 70 kDa protein 1B [Ovis aries]
true	423	652.3510	1302.5914	2	73.59	216.45	974.70	19.5	3	1	0	K.NALESYAFNMK.S	Oxidation: 10	540 - 550	XP_004018985.1	PREDICTED: heat shock 70 kDa protein 1B [Ovis aries]
true	236	621.8950	1241.6364	2	111.78	154.25	11.60	19	3	1	0	K.VEIIANDQGNR.T	Methyl: 2	26 - 36	XP_004018985.1	PREDICTED: heat shock 70 kDa protein 1B [Ovis aries]
true	545	736.4050	1470.7501	2	30.81	228.27	16.90	18.8	1	1	0	K.ELEQVCNPIISR.L	Propionamide: 6	598 - 609	XP_004018985.1	PREDICTED: heat shock 70 kDa protein 1B [Ovis aries]
true	524	631.3790	1260.6503	2	73.79	250.36	16.60	17.4	2	1	0	R.LVNHFVEEFK.R		237 - 246	XP_004018985.1	PREDICTED: heat shock 70 kDa protein 1B [Ovis aries]
true	587	830.4620	1658.8879	2	12.95	187.65	21.70	153.6	2	1	0	R.IINEPTAAAIAYGLDK.A		174 - 189	XP_004018986.1	PREDICTED: heat shock 70 kDa protein 1-like [Ovis aries]
true	410	744.3830	1486.6940	2	38.60	206.03	16.70	146.3	7	1	0	R.TTPSYVAFTDTER.L		39 - 51	XP_004018986.1	PREDICTED: heat shock 70 kDa protein 1-like [Ovis aries]
true	620	815.9290	1629.7960	2	29.07	181.46	22.10	144.7	5	1	0	K.AFYPEEISSMVLTK.M	Oxidation: 10	115 - 128	XP_004018986.1	PREDICTED: heat shock 70 kDa protein 1-like [Ovis aries]
true	693	599.4060	1196.6877	2	91.53	270.27	1382.70	126.7	6	1	0	K.DAGVIAGLNVLR.I		162 - 173	XP_004018986.1	PREDICTED: heat shock 70 kDa protein 1-like [Ovis aries]
true	910	807.9300	1613.8011	2	27.45	195.81	25.30	87.8	1	1	0	K.AFYPEEISSMVLTK.M		115 - 128	XP_004018986.1	PREDICTED: heat shock 70 kDa protein 1-like [Ovis aries]
true	507	644.3490	1286.5965	2	67.45	215.94	19.30	75.6	3	1	0	K.NALESYAFNMK.S		542 - 552	XP_004018986.1	PREDICTED: heat shock 70 kDa protein 1-like [Ovis aries]
true	199	614.8470	1227.6208	2	47.72	210.24	10.90	52	8	1	0	K.VEIIANDQGNR.T		28 - 38	XP_004018986.1	PREDICTED: heat shock 70 kDa protein 1-like [Ovis aries]
true	455	733.4060	1464.8413	2	-29.87	167.41	1023.90	47.3	2	1	1	K.AKIHDIVLVGGSTR.I		331 - 344	XP_004018986.1	PREDICTED: heat shock 70 kDa protein 1-like [Ovis aries]
true	667	847.9280	1693.8424	2	-0.55	168.79	21.00	39.6	1	1	0	T.NAVITVPAYFNDSQR.Q		143 - 157	XP_004018986.1	PREDICTED: heat shock 70 kDa protein 1-like [Ovis aries]
true	956	814.9310	1627.8167	2	18.84	171.20	26.30	27.6	1	1	0	K.AFYPEEISSMVLTK.M	Methyl: 6	115 - 128	XP_004018986.1	PREDICTED: heat shock 70 kDa protein 1-like [Ovis aries]
true	598	751.3920	1500.7096	2	39.80	183.44	18.00	24.6	3	1	0	R.TTPSYVAFTDTER.L	Methyl: 12	39 - 51	XP_004018986.1	PREDICTED: heat shock 70 kDa protein 1-like [Ovis aries]
true	423	652.3510	1302.5914	2	73.59	216.45	974.70	19.5	3	1	0	K.NALESYAFNMK.S	Oxidation: 10	542 - 552	XP_004018986.1	PREDICTED: heat shock 70 kDa protein 1-like [Ovis aries]
true	236	621.8950	1241.6364	2	111.78	154.25	11.60	19	3	1	0	K.VEIIANDQGNR.T	Methyl: 2	28 - 38	XP_004018986.1	PREDICTED: heat shock 70 kDa protein 1-like [Ovis aries]
true	524	661.4530	1320.7038	2	141.87	386.45	19.60	153.6	3	1	0	K.VLATAFDTTLGGR.K		222 - 234	XP_004008844.1	PREDICTED: heat shock 70 kDa protein 4 [Ovis aries]
true	571	620.3560	1238.5819	2	93.11	155.24	18.90	26.7	2	1	0	R.AFSDPFVEAEK.S		74 - 84	XP_004008844.1	PREDICTED: heat shock 70 kDa protein 4 [Ovis aries]
true	543	757.3910	1512.7784	2	-7.22	306.85	20.20	124.5	1	1	0	R.GVVDSEDIPLNLSR.E		472 - 485	XP_004021199.1	PREDICTED: heat shock protein 75 kDa, mitochondrial [Ovis aries]
true	575	764.4070	1526.7940	2	3.54	157.44	1337.20	53	2	1	0	R.GVVDSEDIPLNLSR.E	Methyl: 6	472 - 485	XP_004021199.1	PREDICTED: heat shock protein 75 kDa, mitochondrial [Ovis aries]
true	459	764.3860	1526.7365	2	13.69	171.66	1119.00	98.5	1	1	0	K.SLTNDWEDHLAVK.H		307 - 319	XP_004018903.1	PREDICTED: heat shock protein HSP 90-beta [Ovis aries]
true	169	576.2960	1150.5506	2	23.28	260.44	635.10	59	3	1	0	K.YIDQEELNK.T		276 - 284	XP_004018903.1	PREDICTED: heat shock protein HSP 90-beta [Ovis aries]
true	149	520.2870	1038.4870	2	69.67	316.42	591.50	43.6	1	1	0	R.YESLTDPSK.L		56 - 64	XP_004018903.1	PREDICTED: heat shock protein HSP 90-beta [Ovis aries]
true	450	614.8820	1227.6823	2	54.60	262.39	1104.30	26.2	1	1	0	K.ADLVNNLGTIAK.S		96 - 107	XP_004018903.1	PREDICTED: heat shock protein HSP 90-beta [Ovis aries]
true	245	583.3410	1164.5663	2	86.72	239.90	11.90	19.5	2	1	0	K.YIDQEELNK.T	Methyl: 6	276 - 284	XP_004018903.1	PREDICTED: heat shock protein HSP 90-beta [Ovis aries]
true	806	644.4300	1930.1615	3	55.16	176.54	29.70	63.5	6	1	0	K.VTIAQGGVLPNIQAVLLPK.K		97 - 115	XP_004019109.1	PREDICTED: histone H2A type 1-like [Ovis aries]
true	499	472.8080	943.5240	2	81.95	435.79	17.80	55.9	2	1	0	R.AGLQFPVGR.V		22 - 30	XP_004019109.1	PREDICTED: histone H2A type 1-like [Ovis aries]
true	806	644.4300	1930.1615	3	55.16	176.54	29.70	63.5	6	1	0	G.VTIAQGGVLPNIQAVLLPK.K		101 - 119	XP_004002482.1	PREDICTED: histone H2A type 2-B-like [Ovis aries]
true	499	472.8080	943.5240	2	81.95	435.79	17.80	55.9	2	1	0	R.AGLQFPVGR.V		22 - 30	XP_004002482.1	PREDICTED: histone H2A type 2-B-like [Ovis aries]
true	498	650.8980	1299.6670	2	87.88	189.75	17.80	18.8	1	1	1	R.NDEELNKLLGGV.T		90 - 101	XP_004002482.1	PREDICTED: histone H2A type 2-B-like [Ovis aries]
true	656	888.4370	1774.8018	2	32.42	189.53	24.50	99.6	2	1	0	K.AMGIMNSFVNDIFER.I	Oxidation: 2, 5	59 - 73	XP_004019108.1	PREDICTED: histone H2B type 1-K-like [Ovis aries]
true	764	895.4270	1788.8175	2	12.26	131.78	25.90	55.9	1	1	0	K.AMGIMNSFVNDIFER.I	Oxidation: 2, 5; Methyl: 14	59 - 73	XP_004019108.1	PREDICTED: histone H2B type 1-K-like [Ovis aries]
true	1871	872.3080	1742.8120	2	-120.69	218.27	54.20	27.3	1	1	0	K.AMGIMNSFVNDIFER.I		59 - 73	XP_004019108.1	PREDICTED: histone H2B type 1-K-like [Ovis aries]
true	288	633.3870	1264.6340	2	99.07	427.56	12.70	18.8	1	1	1	R.KESYSVYVYK.V		35 - 44	XP_004019108.1	PREDICTED: histone H2B type 1-K-like [Ovis aries]
true	93	567.8270	1133.5353	2	91.70	142.81	7.60	55.9	4	1	0	R.DAVTYTEHAK.R		69 - 78	XP_004002475.1	PREDICTED: histone H4-like [Ovis aries]
true	405	590.8550	1179.6136	2	69.30	257.52	15.80	55.9	4	1	0	R.ISGLIYEETR.G		47 - 56	XP_004002475.1	PREDICTED: histone H4-like [Ovis aries]
true	551	663.9060	1325.6901	2	80.85	165.69	20.10	55.9	3	1	0	K.TVTAMDVVYALK.R	Oxidation: 5	81 - 92	XP_004002475.1	PREDICTED: histone H4-like [Ovis aries]
true	655	655.9400	1309.6952	2	129.79	164.62	24.20	55.8	2	1	0	K.TVTAMDVVYALK.R		81 - 92	XP_004002475.1	PREDICTED: histone H4-like [Ovis aries]
true	326	663.4910	1324.7463	2	166.66	146.87	13.80	32.9	4	1	0	R.DNIQGITKPAIR.R		25 - 36	XP_004002475.1	PREDICTED: histone H4-like [Ovis aries]
true	606	495.3680	988.5706	2	152.29	197.03	20.90	18.8	4	1	0	K.VFLENVIR.D		61 - 68	XP_004002475.1	PREDICTED: histone H4-like [Ovis aries]
true	774	652.4150	1302.7370	2	60.14	142.08	1698.70	103.5	2	1	0	R.LLVPYLMEAVR.L		222 - 232	XP_004009686.1	PREDICTED: hydroxyacyl-coenzyme A dehydrogenase, mitochondrial [Ovis aries]
true	738	607.8480	1213.5979	2	68.72	134.57	1492.10	55.2	2	1	0	K.TFESLLDFSR.A		193 - 202	XP_004009686.1	PREDICTED: hydroxyacyl-coenzyme A dehydrogenase, mitochondrial [Ovis aries]
true	520	586.4310	1170.6496	2	168.68	299.41	19.40	26.5	1	1	0	K.SLVEIADTVPK.Y		54 - 64	XP_004012261.1	PREDICTED: importin-5 isoform 2 [Ovis aries]
true	77	444.2420	886.4508	2	20.94	382.77	509.30	26.7	1	1	0	K.QDLDQLR.S		1,102 - 1,108	XP_004018356.1	PREDICTED: inositol 1,4,5-trisphosphate receptor type 1 isoform 2 [Ovis aries]
true	117	678.3450	1354.6841	2	-6.37	171.40	548.80	59.2	1	1	0	K.TIEAEAAHGTVTR.H		322 - 334	XP_004018103.1	PREDICTED: isocitrate dehydrogenase [NADP], mitochondrial, partial [Ovis aries]
true	549	622.8840	1243.6846	2	55.26	263.46	1464.20	54.7	1	1	0	R.LIDDMVAQVLK.S		270 - 280	XP_004018103.1	PREDICTED: isocitrate dehydrogenase [NADP], mitochondrial, partial [Ovis aries]
true	930	933.1130	1864.0557	2	83.44	136.18	27.80	154.2	11	1	0	K.EVVLDNVDPAVLDLIIK.Y		73 - 89	XP_004004668.1	PREDICTED: kelch repeat and BTB domain-containing protein 10 [Ovis aries]
true	188	585.8310	1169.5499	2	83.25	279.73	9.40	104.9	2	1	0	R.YASGASCLATR.L	Propionamide: 7	587 - 597	XP_004004668.1	PREDICTED: kelch repeat and BTB domain-containing protein 10 [Ovis aries]
true	694	672.3830	1342.6293	2	90.86	265.42	20.20	67.9	2	1	0	R.EYFLSEIDEAK.K		60 - 70	XP_004004668.1	PREDICTED: kelch repeat and BTB domain-containing protein 10 [Ovis aries]
true	643	689.9110	1377.7504	2	41.36	200.79	19.10	55.9	2	1	0	R.LYQSTLLQDGLK.D		13 - 24	XP_004004668.1	PREDICTED: kelch repeat and BTB domain-containing protein 10 [Ovis aries]
true	916	1112.1740	2222.0777	2	114.99	137.98	25.40	55.9	1	1	0	K.DLQTEASLDTVLCYDPVAAK.W	Propionamide: 13	407 - 426	XP_004004668.1	PREDICTED: kelch repeat and BTB domain-containing protein 10 [Ovis aries]
true	693	633.8920	1265.6074	2	127.80	140.23	21.60	43.9	2	1	0	K.NLSEVFDCIR.F	Propionamide: 8	214 - 223	XP_004004668.1	PREDICTED: kelch repeat and BTB domain-containing protein 10 [Ovis aries]
true	639	606.4160	1210.6856	2	108.70	206.22	20.20	29.4	2	1	0	R.LAPGNCLAILR.L	Propionamide: 6	130 - 140	XP_004004668.1	PREDICTED: kelch repeat and BTB domain-containing protein 10 [Ovis aries]
true	1339	940.0740	1878.0714	2	33.01	135.48	33.90	26	1	1	0	K.EVVLDNVDPAVLDLIIK.Y	Methyl: 8	73 - 89	XP_004004668.1	PREDICTED: kelch repeat and BTB domain-containing protein 10 [Ovis aries]
true	689	670.9280	1339.6958	2	108.51	215.13	21.50	18.8	1	1	0	R.LILSACSPYFR.E	Propionamide: 6	49 - 59	XP_004004668.1	PREDICTED: kelch repeat and BTB domain-containing protein 10 [Ovis aries]
true	62	563.8400	1125.5931	2	64.16	227.25	6.70	18	1	1	0	K.VYGHSVISHK.G		437 - 446	XP_004004668.1	PREDICTED: kelch repeat and BTB domain-containing protein 10 [Ovis aries]
true	1142	853.7930	2558.2653	3	35.87	190.85	30.10	17.7	1	1	0	K.YLYSATIDLNDGNVQDIFALASR.F		90 - 112	XP_004004668.1	PREDICTED: kelch repeat and BTB domain-containing protein 10 [Ovis aries]
true	386	630.3750	1258.6558	2	63.21	157.03	13.70	13.8	1	1	1	K.DAFAGKLPEPSK.N		257 - 268	XP_004004668.1	PREDICTED: kelch repeat and BTB domain-containing protein 10 [Ovis aries]
true	685	535.8870	1069.5954	2	153.06	220.55	20.10	13.3	1	1	0	R.LGLLLDCPR.L	Propionamide: 7	141 - 149	XP_004004668.1	PREDICTED: kelch repeat and BTB domain-containing protein 10 [Ovis aries]
true	700	679.3700	1356.6449	2	59.27	265.21	21.70	13.3	1	1	0	R.EYFLSEIDEAK.K	Methyl: 9	60 - 70	XP_004004668.1	PREDICTED: kelch repeat and BTB domain-containing protein 10 [Ovis aries]
true	1120	965.5320	1929.0070	2	21.98	164.44	29.70	13.3	1	1	0	R.FQIPSVFTVCVSYLQK.R	Propionamide: 10	113 - 128	XP_004004668.1	PREDICTED: kelch repeat and BTB domain-containing protein 10 [Ovis aries]
true	832	742.0950	2223.0617	3	90.50	320.64	25.40	13.3	1	1	0	K.DLQTEASLDTVLCYDPVAAK.W	Propionamide: 13; Deamidated: 3	407 - 426	XP_004004668.1	PREDICTED: kelch repeat and BTB domain-containing protein 10 [Ovis aries]
true	611	632.9500	1263.6645	2	174.50	175.47	23.50	114.7	2	1	0	K.DFLLQQTMLR.I		29 - 38	XP_004018844.1	PREDICTED: lactoylglutathione lyase [Ovis aries]
true	513	640.9170	1279.6595	2	124.81	310.22	20.40	67.2	2	1	0	K.DFLLQQTMLR.I	Oxidation: 8	29 - 38	XP_004018844.1	PREDICTED: lactoylglutathione lyase [Ovis aries]
true	565	508.9010	1015.6100	2	174.36	172.80	22.20	19.5	1	1	0	R.ILGMTLLQK.L		52 - 60	XP_004018844.1	PREDICTED: lactoylglutathione lyase [Ovis aries]
true	405	602.3120	1202.6871	2	-64.42	205.80	1043.70	25.6	2	1	0	R.TTGVLLGISSQK.M		2,937 - 2,948	XP_004011557.1	PREDICTED: laminin subunit alpha-2 [Ovis aries]
true	16	611.9150	1221.5990	2	176.89	273.93	12.70	18.9	2	1	0	K.NYNQLADSVAK.T		2,032 - 2,042	XP_004011557.1	PREDICTED: laminin subunit alpha-2 [Ovis aries]
true	71	705.3710	1408.6470	2	57.00	142.74	9.70	50.4	1	1	0	K.AAQNSGEAEYIEK.V		1,662 - 1,674	XP_004007905.1	PREDICTED: laminin subunit beta-1 [Ovis aries]
true	100	589.3680	1176.5696	2	128.79	140.79	12.20	19.5	1	1	0	R.AEMLLEEAQK.A	Oxidation: 3	1,571 - 1,580	XP_004007905.1	PREDICTED: laminin subunit beta-1 [Ovis aries]
true	138	676.9480	1351.7347	2	108.37	115.33	17.00	18.6	1	1	0	R.DILAQSPAAEPLK.N		1,232 - 1,244	XP_004007905.1	PREDICTED: laminin subunit beta-1 [Ovis aries]
true	69	473.3430	944.5291	2	150.37	577.65	9.60	14.2	1	1	0	K.TLLAQANSK.L		1,728 - 1,736	XP_004007905.1	PREDICTED: laminin subunit beta-1 [Ovis aries]
true	106	773.4040	1544.7431	2	32.57	199.87	12.80	153.6	1	1	0	R.NTIEETGNLAEQAR.S		1,121 - 1,134	XP_004013907.1	PREDICTED: laminin subunit gamma-1 [Ovis aries]
true	104	843.9160	1685.7969	2	12.18	155.78	12.60	153.6	1	1	0	R.EAQQALGNAAADATEAR.N		1,406 - 1,422	XP_004013907.1	PREDICTED: laminin subunit gamma-1 [Ovis aries]
true	57	719.9400	1437.7100	2	107.98	199.69	19.00	62.5	1	1	0	R.SAGYLDDVTLASAR.P		663 - 676	XP_004013907.1	PREDICTED: laminin subunit gamma-1 [Ovis aries]
true	794	721.9270	1441.7777	2	42.79	168.91	24.50	52.8	1	1	0	R.LSAEDLVLEGAGLR.V		589 - 602	XP_004013907.1	PREDICTED: laminin subunit gamma-1 [Ovis aries]
true	41	516.2780	1030.5043	2	35.94	156.19	7.80	15.2	1	1	0	K.VSNLENEAR.K		1,557 - 1,565	XP_004013907.1	PREDICTED: laminin subunit gamma-1 [Ovis aries]
true	685	853.4710	1704.8934	2	19.94	215.52	21.40	139.2	3	1	0	K.DLTVDSASPVYQAVIK.N		188 - 203	XP_004021585.1	PREDICTED: LIM domain-binding protein 3 isoform 2 [Ovis aries]
true	466	662.9450	1323.7034	2	129.74	300.30	18.60	113.4	15	1	0	K.SASYNLSLTLQK.S		71 - 82	XP_004021585.1	PREDICTED: LIM domain-binding protein 3 isoform 2 [Ovis aries]
true	440	680.8290	1359.7874	2	-105.74	152.35	21.40	95.6	3	1	0	K.RPIPISTAAPPIQ.S		85 - 97	XP_004021585.1	PREDICTED: LIM domain-binding protein 3 isoform 2 [Ovis aries]
true	473	922.9570	1843.9581	2	-31.76	164.35	16.10	55.9	1	1	0	R.GAPAYTPPPPAPQGSPLAR.G		402 - 420	XP_004021585.1	PREDICTED: LIM domain-binding protein 3 isoform 2 [Ovis aries]
true	504	474.3440	946.5059	2	176.65	213.83	19.50	50.7	3	1	0	R.GPFLVAMGR.S		447 - 455	XP_004021585.1	PREDICTED: LIM domain-binding protein 3 isoform 2 [Ovis aries]
true	378	906.4540	2716.3457	3	-2.02	170.34	13.50	44.3	1	1	0	R.ASAYSPAVATSPAPAAQTHSEAPAAPAPK.P		254 - 282	XP_004021585.1	PREDICTED: LIM domain-binding protein 3 isoform 2 [Ovis aries]
true	384	597.3880	1192.5910	2	142.62	354.46	21.40	27	7	1	0	K.DFNMPLTISR.I		22 - 31	XP_004021585.1	PREDICTED: LIM domain-binding protein 3 isoform 2 [Ovis aries]
true	399	714.8990	1427.7409	2	29.77	254.16	16.30	13.1	1	1	0	K.ATIIHAQYNTPIS.M		146 - 158	XP_004021585.1	PREDICTED: LIM domain-binding protein 3 isoform 2 [Ovis aries]
true	424	717.3780	1432.7674	2	-18.11	138.14	14.50	21.1	1	1	0	G.LPPSPPVVDTAQGR.V		19 - 32	XP_004015042.1	PREDICTED: liver carboxylesterase-like isoform 2 [Ovis aries]
true	238	631.8280	1261.6085	2	26.09	252.06	634.80	153.6	5	1	0	R.VIGSGCNLDSAR.F	Propionamide: 6	158 - 169	XP_004019517.1	PREDICTED: L-lactate dehydrogenase A chain isoform 1 [Ovis aries]
true	549	817.4090	1632.7752	2	17.26	176.02	1324.80	136.1	2	1	0	K.GEMMDLQHGSLFLR.T		60 - 73	XP_004019517.1	PREDICTED: L-lactate dehydrogenase A chain isoform 1 [Ovis aries]
true	204	722.3820	1442.7075	2	29.01	197.04	729.10	129.8	2	1	0	K.VTLTHEEEACLK.K	Propionamide: 10	306 - 317	XP_004019517.1	PREDICTED: L-lactate dehydrogenase A chain isoform 1 [Ovis aries]
true	200	762.4040	1522.7740	2	12.77	247.37	584.90	124.6	1	1	1	K.IVSGKDYNVTANSR.L		77 - 90	XP_004019517.1	PREDICTED: L-lactate dehydrogenase A chain isoform 1 [Ovis aries]
true	453	625.8700	1249.6554	2	55.95	311.22	995.10	90.9	8	1	0	K.QVVDSAYEVIK.L		233 - 243	XP_004019517.1	PREDICTED: L-lactate dehydrogenase A chain isoform 1 [Ovis aries]
true	447	457.3210	912.5757	2	56.63	250.92	971.90	73.4	7	1	0	R.LVIITAGAR.Q		91 - 99	XP_004019517.1	PREDICTED: L-lactate dehydrogenase A chain isoform 1 [Ovis aries]
true	492	632.8840	1263.6711	2	65.08	226.50	1061.40	60.8	2	1	0	K.QVVDSAYEVIK.L	Methyl: 8	233 - 243	XP_004019517.1	PREDICTED: L-lactate dehydrogenase A chain isoform 1 [Ovis aries]
true	471	559.8220	1117.5768	2	47.04	282.26	1050.20	55.8	10	1	0	K.SADTLWGIQK.E		319 - 328	XP_004019517.1	PREDICTED: L-lactate dehydrogenase A chain isoform 1 [Ovis aries]
true	95	520.2740	1038.4730	2	58.06	328.64	486.20	53.9	8	1	0	K.DYNVTANSR.L		82 - 90	XP_004019517.1	PREDICTED: L-lactate dehydrogenase A chain isoform 1 [Ovis aries]
true	310	623.8730	1245.6717	2	47.85	359.77	925.10	27.5	1	1	1	K.KSADTLWGIQK.E		318 - 328	XP_004019517.1	PREDICTED: L-lactate dehydrogenase A chain isoform 1 [Ovis aries]
true	358	627.6840	1879.9064	3	65.71	256.01	837.40	27.4	3	1	1	K.NLHPELGTDADKEQWK.A		213 - 228	XP_004019517.1	PREDICTED: L-lactate dehydrogenase A chain isoform 1 [Ovis aries]
true	156	655.3100	1308.6310	2	-19.49	216.58	636.80	19.5	1	1	0	K.NLHPELGTDADK.E		213 - 224	XP_004019517.1	PREDICTED: L-lactate dehydrogenase A chain isoform 1 [Ovis aries]
true	652	542.8890	1083.6288	2	124.00	223.33	1344.90	17.7	4	1	0	K.DQLIQNLLK.E		6 - 14	XP_004019517.1	PREDICTED: L-lactate dehydrogenase A chain isoform 1 [Ovis aries]
true	315	632.3540	1262.5925	2	79.82	254.79	763.50	14.2	1	1	0	R.VIGSGCNLDSAR.F	Propionamide: 6; Deamidated: 7	158 - 169	XP_004019517.1	PREDICTED: L-lactate dehydrogenase A chain isoform 1 [Ovis aries]
true	783	965.5830	1929.0975	2	27.92	147.17	2114.10	153.6	1	1	0	K.LIVVSNPVDILTYVAWK.L		182 - 198	XP_004011476.1	PREDICTED: L-lactate dehydrogenase A-like 6B-like [Ovis aries]
true	447	457.3210	912.5757	2	56.63	250.92	971.90	73.4	7	1	0	S.LVIITAGAR.Q		140 - 148	XP_004011476.1	PREDICTED: L-lactate dehydrogenase A-like 6B-like [Ovis aries]
true	238	631.8280	1261.6085	2	26.09	252.06	634.80	153.6	5	1	0	R.VIGSGCNLDSAR.F	Propionamide: 6	159 - 170	XP_004006841.1	PREDICTED: L-lactate dehydrogenase B chain isoform 1 [Ovis aries]
true	538	634.3530	1266.6530	2	30.32	371.90	1132.20	153.4	2	1	0	K.MVVESAYEVIK.L		234 - 244	XP_004006841.1	PREDICTED: L-lactate dehydrogenase B chain isoform 1 [Ovis aries]
true	222	755.8680	1509.7675	2	-30.46	127.79	613.20	113.4	1	1	1	K.IVADKDYSVTANSK.I		78 - 91	XP_004006841.1	PREDICTED: L-lactate dehydrogenase B chain isoform 1 [Ovis aries]
true	471	559.8220	1117.5768	2	47.04	282.26	1050.20	55.8	10	1	0	K.SADTLWGIQK.D		320 - 329	XP_004006841.1	PREDICTED: L-lactate dehydrogenase B chain isoform 1 [Ovis aries]
true	269	457.2980	912.5757	2	6.34	213.85	858.70	34.8	2	1	0	K.IVVVTAGVR.Q		92 - 100	XP_004006841.1	PREDICTED: L-lactate dehydrogenase B chain isoform 1 [Ovis aries]
true	310	623.8730	1245.6717	2	47.85	359.77	925.10	27.5	1	1	1	K.KSADTLWGIQK.D		319 - 329	XP_004006841.1	PREDICTED: L-lactate dehydrogenase B chain isoform 1 [Ovis aries]
true	347	480.3320	958.5447	2	108.99	392.55	814.90	25.8	1	1	0	R.GLTSVINQK.L		300 - 308	XP_004006841.1	PREDICTED: L-lactate dehydrogenase B chain isoform 1 [Ovis aries]
true	315	632.3540	1262.5925	2	79.82	254.79	763.50	14.2	1	1	0	R.VIGSGCNLDSAR.F	Propionamide: 6; Deamidated: 7	159 - 170	XP_004006841.1	PREDICTED: L-lactate dehydrogenase B chain isoform 1 [Ovis aries]
true	1237	931.0590	1860.0543	2	26.40	161.34	32.00	146.3	2	1	0	R.LMITGAAPVSATVLTFLR.A		431 - 448	XP_004021743.1	PREDICTED: long-chain-fatty-acid--CoA ligase 1 isoform 2 [Ovis aries]
true	605	600.3970	1198.6558	2	103.01	172.72	18.20	55.9	2	1	0	K.ANLLLEGVENK.L		207 - 217	XP_004021743.1	PREDICTED: long-chain-fatty-acid--CoA ligase 1 isoform 2 [Ovis aries]
true	773	669.4610	1336.7867	2	90.18	270.15	23.90	55.9	2	1	0	K.ALQPTIFPVVPR.L		358 - 369	XP_004021743.1	PREDICTED: long-chain-fatty-acid--CoA ligase 1 isoform 2 [Ovis aries]
true	800	698.4020	1394.7293	2	43.05	335.01	22.60	55.9	2	1	1	R.SQIDELYSTIKV.-		688 - 699	XP_004021743.1	PREDICTED: long-chain-fatty-acid--CoA ligase 1 isoform 2 [Ovis aries]
true	712	747.9150	1493.7436	2	48.04	203.33	20.70	55.9	1	1	0	K.LVDVEEMNYLAAK.G		492 - 504	XP_004021743.1	PREDICTED: long-chain-fatty-acid--CoA ligase 1 isoform 2 [Ovis aries]
true	1069	939.0350	1876.0492	2	3.32	147.23	30.80	55.4	2	1	0	R.LMITGAAPVSATVLTFLR.A	Oxidation: 2	431 - 448	XP_004021743.1	PREDICTED: long-chain-fatty-acid--CoA ligase 1 isoform 2 [Ovis aries]
true	502	755.8940	1509.7385	2	23.12	289.63	16.80	43.6	1	1	0	K.LVDVEEMNYLAAK.G	Oxidation: 7	492 - 504	XP_004021743.1	PREDICTED: long-chain-fatty-acid--CoA ligase 1 isoform 2 [Ovis aries]
true	633	526.8500	1051.5451	2	133.21	253.06	20.00	35.6	1	1	0	K.IGFFQGDIR.L		342 - 350	XP_004021743.1	PREDICTED: long-chain-fatty-acid--CoA ligase 1 isoform 2 [Ovis aries]
true	908	684.9760	1367.8024	2	98.57	172.13	27.20	154.2	6	1	0	R.LNIIIVAEGAIDK.Q		328 - 340	XP_004006455.1	PREDICTED: LOW QUALITY PROTEIN: 6-phosphofructokinase, muscle type [Ovis aries]
true	578	901.4720	1800.9152	2	7.88	258.89	17.60	154.2	3	1	0	K.AIAVLTSGGDAQGMNAAVR.A		88 - 106	XP_004006455.1	PREDICTED: LOW QUALITY PROTEIN: 6-phosphofructokinase, muscle type [Ovis aries]
true	450	909.4710	1816.9101	2	9.51	261.31	15.10	154.2	5	1	0	K.AIAVLTSGGDAQGMNAAVR.A	Oxidation: 14	88 - 106	XP_004006455.1	PREDICTED: LOW QUALITY PROTEIN: 6-phosphofructokinase, muscle type [Ovis aries]
true	790	948.5150	1895.0112	2	2.22	203.88	22.40	154.2	2	1	0	R.IIEIVDAITTTAQSHQR.T		256 - 272	XP_004006455.1	PREDICTED: LOW QUALITY PROTEIN: 6-phosphofructokinase, muscle type [Ovis aries]
true	830	1069.5480	2137.0474	2	15.93	228.12	23.40	154.2	3	1	0	R.GITNLCVIGGDGSLTGADTFR.S	Propionamide: 6	180 - 200	XP_004006455.1	PREDICTED: LOW QUALITY PROTEIN: 6-phosphofructokinase, muscle type [Ovis aries]
true	701	1077.5150	2152.9814	2	15.80	185.62	21.70	154.2	3	1	0	K.GQIEEAGWSYVGGWTGQGGSK.L		515 - 535	XP_004006455.1	PREDICTED: LOW QUALITY PROTEIN: 6-phosphofructokinase, muscle type [Ovis aries]
true	604	826.3940	1650.7858	2	-7.47	182.52	19.40	98.8	3	1	0	R.IFANTPDSGCVLGMR.K	Propionamide: 10	769 - 783	XP_004006455.1	PREDICTED: LOW QUALITY PROTEIN: 6-phosphofructokinase, muscle type [Ovis aries]
true	581	692.4260	1382.7558	2	58.96	205.18	17.70	86.4	3	1	0	R.VLVVHDGFEGLAK.G		502 - 514	XP_004006455.1	PREDICTED: LOW QUALITY PROTEIN: 6-phosphofructokinase, muscle type [Ovis aries]
true	796	695.8950	1389.6776	2	70.30	201.61	25.90	84.7	6	1	0	R.SEWGDLLSDLQK.S		201 - 212	XP_004006455.1	PREDICTED: LOW QUALITY PROTEIN: 6-phosphofructokinase, muscle type [Ovis aries]
true	650	666.4070	1330.6989	2	75.46	377.82	19.20	61.7	4	1	0	R.LPLMECVQVTK.D	Propionamide: 6	417 - 427	XP_004006455.1	PREDICTED: LOW QUALITY PROTEIN: 6-phosphofructokinase, muscle type [Ovis aries]
true	761	526.3590	1050.5532	2	142.72	370.83	21.70	55.9	2	1	0	R.TFVLEVMGR.H		273 - 281	XP_004006455.1	PREDICTED: LOW QUALITY PROTEIN: 6-phosphofructokinase, muscle type [Ovis aries]
true	466	619.3690	1236.6350	2	71.39	208.60	16.00	55.9	3	1	0	K.SFEQISANITK.F		546 - 556	XP_004006455.1	PREDICTED: LOW QUALITY PROTEIN: 6-phosphofructokinase, muscle type [Ovis aries]
true	460	674.4010	1346.6938	2	69.43	148.95	15.80	55.9	4	1	0	R.LPLMECVQVTK.D	Oxidation: 4; Propionamide: 6	417 - 427	XP_004006455.1	PREDICTED: LOW QUALITY PROTEIN: 6-phosphofructokinase, muscle type [Ovis aries]
true	389	683.4010	1364.7300	2	42.05	298.10	13.70	55.9	2	1	1	K.KSFEQISANITK.F		545 - 556	XP_004006455.1	PREDICTED: LOW QUALITY PROTEIN: 6-phosphofructokinase, muscle type [Ovis aries]
true	626	718.4690	1434.7831	2	97.69	203.54	19.80	55.9	2	1	0	R.DLQVNVEHLVQK.M	Methyl: 7	673 - 684	XP_004006455.1	PREDICTED: LOW QUALITY PROTEIN: 6-phosphofructokinase, muscle type [Ovis aries]
true	488	834.3920	1666.7807	2	-6.75	320.12	16.50	55.9	2	1	0	R.IFANTPDSGCVLGMR.K	Oxidation: 14; Propionamide: 10	769 - 783	XP_004006455.1	PREDICTED: LOW QUALITY PROTEIN: 6-phosphofructokinase, muscle type [Ovis aries]
true	652	659.3710	1316.5860	2	107.29	194.09	20.60	55.9	4	1	0	R.SFMNNWEVYK.L		448 - 457	XP_004006455.1	PREDICTED: LOW QUALITY PROTEIN: 6-phosphofructokinase, muscle type [Ovis aries]
true	543	626.3660	1250.6507	2	53.31	172.72	17.80	49.5	1	1	0	K.SFEQISANITK.F	Methyl: 3	546 - 556	XP_004006455.1	PREDICTED: LOW QUALITY PROTEIN: 6-phosphofructokinase, muscle type [Ovis aries]
true	581	711.4360	1420.7674	2	63.27	209.27	18.70	31.2	4	1	0	R.DLQVNVEHLVQK.M		673 - 684	XP_004006455.1	PREDICTED: LOW QUALITY PROTEIN: 6-phosphofructokinase, muscle type [Ovis aries]
true	214	504.8610	1007.5876	2	118.68	186.97	10.20	28.1	2	1	0	R.VTVLGHVQR.G		364 - 372	XP_004006455.1	PREDICTED: LOW QUALITY PROTEIN: 6-phosphofructokinase, muscle type [Ovis aries]
true	820	637.4110	1909.0269	3	96.37	207.91	23.10	27.9	1	1	0	R.IIEIVDAITTTAQSHQR.T	Methyl: 3	256 - 272	XP_004006455.1	PREDICTED: LOW QUALITY PROTEIN: 6-phosphofructokinase, muscle type [Ovis aries]
true	674	708.0480	2121.0280	3	44.36	187.01	21.20	26.8	1	1	0	R.VFFVHEGYQGLVDGGDNIR.E		119 - 137	XP_004006455.1	PREDICTED: LOW QUALITY PROTEIN: 6-phosphofructokinase, muscle type [Ovis aries]
true	1216	780.4400	2338.1297	3	71.95	276.72	31.60	25.6	1	1	0	R.EATWESVSMMLQLGGTVIGSAR.C	Oxidation: 10	138 - 159	XP_004006455.1	PREDICTED: LOW QUALITY PROTEIN: 6-phosphofructokinase, muscle type [Ovis aries]
true	453	614.3550	1839.8686	3	94.71	292.68	15.70	22.3	1	1	0	K.NVLGHMQQGGSPTPFDR.N		726 - 742	XP_004006455.1	PREDICTED: LOW QUALITY PROTEIN: 6-phosphofructokinase, muscle type [Ovis aries]
true	1016	702.9140	1403.6933	2	85.49	285.71	27.60	18.8	1	1	0	R.SEWGDLLSDLQK.S	Methyl: 2	201 - 212	XP_004006455.1	PREDICTED: LOW QUALITY PROTEIN: 6-phosphofructokinase, muscle type [Ovis aries]
true	550	667.3370	1332.5809	2	58.87	191.81	17.00	18.8	2	1	0	R.SFMNNWEVYK.L	Oxidation: 3	448 - 457	XP_004006455.1	PREDICTED: LOW QUALITY PROTEIN: 6-phosphofructokinase, muscle type [Ovis aries]
true	569	534.3490	1066.5481	2	126.63	602.50	17.40	18.1	2	1	0	R.TFVLEVMGR.H	Oxidation: 7	273 - 281	XP_004006455.1	PREDICTED: LOW QUALITY PROTEIN: 6-phosphofructokinase, muscle type [Ovis aries]
true	450	909.9910	1817.8942	2	40.27	165.04	15.60	13.8	1	1	0	K.AIAVLTSGGDAQGMNAAVR.A	Oxidation: 14; Deamidated: 12	88 - 106	XP_004006455.1	PREDICTED: LOW QUALITY PROTEIN: 6-phosphofructokinase, muscle type [Ovis aries]
true	225	418.7760	835.4552	2	98.20	312.67	10.50	13.3	2	1	0	R.VGIYTGAR.V		111 - 118	XP_004006455.1	PREDICTED: LOW QUALITY PROTEIN: 6-phosphofructokinase, muscle type [Ovis aries]
true	391	462.7900	923.3993	2	179.46	211.23	13.80	13.3	2	1	0	K.AMNWMSGK.I		752 - 759	XP_004006455.1	PREDICTED: LOW QUALITY PROTEIN: 6-phosphofructokinase, muscle type [Ovis aries]
true	993	696.3740	1390.6616	2	51.57	157.04	27.00	13.3	1	1	0	R.SEWGDLLSDLQK.S	Deamidated: 11	201 - 212	XP_004006455.1	PREDICTED: LOW QUALITY PROTEIN: 6-phosphofructokinase, muscle type [Ovis aries]
true	918	686.9270	1371.7510	2	64.34	209.81	29.90	154.2	14	1	0	R.VGWEQLLTSIAR.T		730 - 741	XP_004019751.1	PREDICTED: LOW QUALITY PROTEIN: alpha-actinin-3 [Ovis aries]
true	584	769.4180	1536.7672	2	35.28	215.87	1172.60	154.2	14	1	0	R.FAIQDISVEETSAK.E		149 - 162	XP_004019751.1	PREDICTED: LOW QUALITY PROTEIN: alpha-actinin-3 [Ovis aries]
true	809	844.9930	1687.9145	2	33.71	164.05	26.90	154.2	7	1	0	K.LLETIDQLQLEFAR.R		518 - 531	XP_004019751.1	PREDICTED: LOW QUALITY PROTEIN: alpha-actinin-3 [Ovis aries]
true	695	852.9560	1703.8335	2	37.50	160.26	22.90	154.2	1	1	0	R.LAAGMAGSLEEQMAGLR.Q		671 - 687	XP_004019751.1	PREDICTED: LOW QUALITY PROTEIN: alpha-actinin-3 [Ovis aries]
true	610	863.4420	1724.8105	2	34.15	185.00	1218.00	154.2	5	1	0	R.ETAETDTAEQVVASFK.I		829 - 844	XP_004019751.1	PREDICTED: LOW QUALITY PROTEIN: alpha-actinin-3 [Ovis aries]
true	711	866.9430	1731.8315	2	23.01	151.66	23.30	154.2	1	1	0	K.DDPIGNLNTAFEVAEK.Y		214 - 229	XP_004019751.1	PREDICTED: LOW QUALITY PROTEIN: alpha-actinin-3 [Ovis aries]
true	653	870.4110	1738.8261	2	-10.73	156.95	21.80	150.3	1	1	0	R.ETAETDTAEQVVASFK.I	Methyl: 9	829 - 844	XP_004019751.1	PREDICTED: LOW QUALITY PROTEIN: alpha-actinin-3 [Ovis aries]
true	372	868.9450	1735.8233	2	30.00	181.89	859.00	148.1	3	1	0	R.LAAGMAGSLEEQMAGLR.Q	Oxidation: 5, 13	671 - 687	XP_004019751.1	PREDICTED: LOW QUALITY PROTEIN: alpha-actinin-3 [Ovis aries]
true	645	778.9710	1555.8457	2	52.45	172.81	21.60	147.7	4	1	0	K.LVSIGAEEIVDGNLK.M		122 - 136	XP_004019751.1	PREDICTED: LOW QUALITY PROTEIN: alpha-actinin-3 [Ovis aries]
true	321	655.8800	1309.6150	2	99.44	270.43	14.20	144.8	10	1	0	R.DYETASLQEVR.A		436 - 446	XP_004019751.1	PREDICTED: LOW QUALITY PROTEIN: alpha-actinin-3 [Ovis aries]
true	635	811.9510	1621.8134	2	45.60	187.73	21.30	139.1	2	1	0	K.CQLEINFNTLQTK.L	Propionamide: 1	347 - 359	XP_004019751.1	PREDICTED: LOW QUALITY PROTEIN: alpha-actinin-3 [Ovis aries]
true	822	694.9200	1387.7745	2	36.67	348.04	28.30	132.2	3	1	0	K.LMLLLEVISGER.L	Oxidation: 2	80 - 91	XP_004019751.1	PREDICTED: LOW QUALITY PROTEIN: alpha-actinin-3 [Ovis aries]
true	526	613.9070	1225.7030	2	78.52	345.64	17.90	127.9	5	1	0	R.GAILGIQGEIQK.I		581 - 592	XP_004019751.1	PREDICTED: LOW QUALITY PROTEIN: alpha-actinin-3 [Ovis aries]
true	397	708.4380	1414.7416	2	84.58	145.31	16.10	126	7	1	0	R.TINEVENQVLTR.D		742 - 753	XP_004019751.1	PREDICTED: LOW QUALITY PROTEIN: alpha-actinin-3 [Ovis aries]
true	490	860.9220	1719.8284	2	0.61	158.74	17.40	124.4	1	1	0	R.LAAGMAGSLEEQMAGLR.Q	Oxidation: 13	671 - 687	XP_004019751.1	PREDICTED: LOW QUALITY PROTEIN: alpha-actinin-3 [Ovis aries]
true	276	596.7970	1191.5376	2	35.04	221.04	703.40	114.5	2	1	0	R.VGEPSMSAMQR.K		316 - 326	XP_004019751.1	PREDICTED: LOW QUALITY PROTEIN: alpha-actinin-3 [Ovis aries]
true	679	870.4420	1738.8261	2	24.89	199.41	1326.70	98.2	2	1	0	R.ETAETDTAEQVVASFK.I	Methyl: 4	829 - 844	XP_004019751.1	PREDICTED: LOW QUALITY PROTEIN: alpha-actinin-3 [Ovis aries]
true	554	899.9540	1797.9010	2	-4.17	182.72	19.10	95	2	1	0	M.VLQPEGLGTGEGPFAGGGR.G		4 - 22	XP_004019751.1	PREDICTED: LOW QUALITY PROTEIN: alpha-actinin-3 [Ovis aries]
true	843	686.9370	1371.7796	2	58.14	175.13	32.10	89.4	3	1	0	K.LMLLLEVISGER.L		80 - 91	XP_004019751.1	PREDICTED: LOW QUALITY PROTEIN: alpha-actinin-3 [Ovis aries]
true	573	860.9040	1719.8284	2	-20.29	189.59	19.60	83.7	1	1	0	R.LAAGMAGSLEEQMAGLR.Q	Oxidation: 5	671 - 687	XP_004019751.1	PREDICTED: LOW QUALITY PROTEIN: alpha-actinin-3 [Ovis aries]
true	517	572.9140	1143.6037	2	183.09	161.04	19.30	63.7	12	1	0	K.LVSDIANAWR.G		375 - 384	XP_004019751.1	PREDICTED: LOW QUALITY PROTEIN: alpha-actinin-3 [Ovis aries]
true	648	850.4920	1698.8842	2	50.12	156.82	1272.80	61.7	7	1	0	R.QFAAQANAIGPWIQGK.V		649 - 664	XP_004019751.1	PREDICTED: LOW QUALITY PROTEIN: alpha-actinin-3 [Ovis aries]
true	350	603.8380	1205.5533	2	89.57	227.20	14.20	55.9	2	1	0	R.VGEPSMSAMQR.K	Methyl: 3	316 - 326	XP_004019751.1	PREDICTED: LOW QUALITY PROTEIN: alpha-actinin-3 [Ovis aries]
true	580	620.9240	1239.7187	2	92.41	252.22	19.80	55.9	2	1	0	R.GAILGIQGEIQK.I	Methyl: 9	581 - 592	XP_004019751.1	PREDICTED: LOW QUALITY PROTEIN: alpha-actinin-3 [Ovis aries]
true	459	660.8470	1319.6470	2	24.57	225.24	15.70	55.9	6	1	0	K.GLSQEQLNEFR.A		757 - 767	XP_004019751.1	PREDICTED: LOW QUALITY PROTEIN: alpha-actinin-3 [Ovis aries]
true	806	690.9060	1379.6721	2	90.69	282.03	26.60	55.9	2	1	0	K.GYEDWLLSEIR.R		392 - 402	XP_004019751.1	PREDICTED: LOW QUALITY PROTEIN: alpha-actinin-3 [Ovis aries]
true	839	693.9140	1385.7667	2	33.68	291.88	31.60	55.9	2	1	0	R.VGWEQLLTSIAR.T	Methyl: 4	730 - 741	XP_004019751.1	PREDICTED: LOW QUALITY PROTEIN: alpha-actinin-3 [Ovis aries]
true	454	715.3970	1428.7573	2	15.51	223.16	16.70	55.9	5	1	0	R.TINEVENQVLTR.D	Methyl: 4	742 - 753	XP_004019751.1	PREDICTED: LOW QUALITY PROTEIN: alpha-actinin-3 [Ovis aries]
true	713	785.9640	1569.8614	2	33.12	160.88	23.40	55.9	1	1	0	K.LVSIGAEEIVDGNLK.M	Methyl: 7	122 - 136	XP_004019751.1	PREDICTED: LOW QUALITY PROTEIN: alpha-actinin-3 [Ovis aries]
true	670	818.9570	1635.8290	2	42.98	174.27	22.20	55.9	1	1	0	K.CQLEINFNTLQTK.L	Propionamide: 1; Methyl: 4	347 - 359	XP_004019751.1	PREDICTED: LOW QUALITY PROTEIN: alpha-actinin-3 [Ovis aries]
true	826	851.9900	1701.9301	2	20.72	138.38	28.80	55.9	1	1	0	K.LLETIDQLQLEFAR.R	Methyl: 11	518 - 531	XP_004019751.1	PREDICTED: LOW QUALITY PROTEIN: alpha-actinin-3 [Ovis aries]
true	818	851.9940	1701.9301	2	25.42	145.16	28.00	55.9	1	1	0	K.LLETIDQLQLEFAR.R	Methyl: 3	518 - 531	XP_004019751.1	PREDICTED: LOW QUALITY PROTEIN: alpha-actinin-3 [Ovis aries]
true	735	873.9450	1745.8472	2	16.16	129.72	24.00	55.9	1	1	0	K.DDPIGNLNTAFEVAEK.Y	Methyl: 12	214 - 229	XP_004019751.1	PREDICTED: LOW QUALITY PROTEIN: alpha-actinin-3 [Ovis aries]
true	507	907.9700	1813.8768	2	26.80	159.33	1039.60	55.9	3	1	0	K.MLDAEDIVNTPKPDEK.A		236 - 251	XP_004019751.1	PREDICTED: LOW QUALITY PROTEIN: alpha-actinin-3 [Ovis aries]
true	698	600.3830	1198.6234	2	106.65	268.62	1379.30	55.9	3	1	0	R.DLLLDPAWEK.Q		37 - 46	XP_004019751.1	PREDICTED: LOW QUALITY PROTEIN: alpha-actinin-3 [Ovis aries]
true	564	715.4050	1428.7573	2	26.69	385.67	1135.00	55.8	2	1	0	R.TINEVENQVLTR.D	Methyl: 6	742 - 753	XP_004019751.1	PREDICTED: LOW QUALITY PROTEIN: alpha-actinin-3 [Ovis aries]
true	715	783.4460	1564.7985	2	50.41	142.77	23.40	55.6	2	1	0	R.FAIQDISVEETSAK.E	Methyl: 9, 10	149 - 162	XP_004019751.1	PREDICTED: LOW QUALITY PROTEIN: alpha-actinin-3 [Ovis aries]
true	210	579.3380	1156.6088	2	45.44	198.23	10.60	55.5	1	1	0	K.VLAVNQENEK.L	Methyl: 7	280 - 289	XP_004019751.1	PREDICTED: LOW QUALITY PROTEIN: alpha-actinin-3 [Ovis aries]
true	131	572.3240	1142.5932	2	35.20	204.82	8.70	53.9	3	1	0	K.VLAVNQENEK.L		280 - 289	XP_004019751.1	PREDICTED: LOW QUALITY PROTEIN: alpha-actinin-3 [Ovis aries]
true	420	631.8540	1261.5973	2	76.12	202.29	923.00	49.2	3	1	0	R.DQMLQEELTR.Q		630 - 639	XP_004019751.1	PREDICTED: LOW QUALITY PROTEIN: alpha-actinin-3 [Ovis aries]
true	427	662.8560	1323.6307	2	50.38	414.17	16.00	48.7	1	1	0	R.DYETASLQEVR.A	Methyl: 3	436 - 446	XP_004019751.1	PREDICTED: LOW QUALITY PROTEIN: alpha-actinin-3 [Ovis aries]
true	641	776.4570	1550.7828	2	75.11	189.61	21.50	48	2	1	0	R.FAIQDISVEETSAK.E	Methyl: 10	149 - 162	XP_004019751.1	PREDICTED: LOW QUALITY PROTEIN: alpha-actinin-3 [Ovis aries]
true	625	776.4270	1550.7828	2	36.48	257.43	21.20	45	1	1	0	R.FAIQDISVEETSAK.E	Methyl: 9	149 - 162	XP_004019751.1	PREDICTED: LOW QUALITY PROTEIN: alpha-actinin-3 [Ovis aries]
true	724	980.9610	1959.9070	2	0.21	148.40	23.70	43.9	1	1	0	R.ACLISMGYDLGEVEFAR.I	Oxidation: 6; Propionamide: 2	788 - 804	XP_004019751.1	PREDICTED: LOW QUALITY PROTEIN: alpha-actinin-3 [Ovis aries]
true	416	737.3770	1472.7161	2	15.86	241.60	917.60	41.9	2	1	0	R.NVNVQNFHTSWK.D		178 - 189	XP_004019751.1	PREDICTED: LOW QUALITY PROTEIN: alpha-actinin-3 [Ovis aries]
true	481	638.8560	1275.6129	2	66.17	286.33	17.20	41.8	1	1	0	R.DQMLQEELTR.Q	Methyl: 6	630 - 639	XP_004019751.1	PREDICTED: LOW QUALITY PROTEIN: alpha-actinin-3 [Ovis aries]
true	674	626.9240	1251.6758	2	125.75	138.32	22.30	35.8	1	1	0	K.DGLALCALIHR.H	Propionamide: 6	190 - 200	XP_004019751.1	PREDICTED: LOW QUALITY PROTEIN: alpha-actinin-3 [Ovis aries]
true	280	547.3340	1638.7386	3	147.09	255.18	12.30	34.5	2	1	0	R.HEAFESDLAAHQDR.V	Methyl: 2	452 - 465	XP_004019751.1	PREDICTED: LOW QUALITY PROTEIN: alpha-actinin-3 [Ovis aries]
true	284	586.3490	1170.6245	2	50.31	145.71	12.40	31.9	2	1	0	K.VLAVNQENEK.L	Methyl: 7, 9	280 - 289	XP_004019751.1	PREDICTED: LOW QUALITY PROTEIN: alpha-actinin-3 [Ovis aries]
true	561	722.4200	1442.7729	2	36.36	221.02	19.30	31.1	2	1	0	R.TINEVENQVLTR.D	Methyl: 4, 6	742 - 753	XP_004019751.1	PREDICTED: LOW QUALITY PROTEIN: alpha-actinin-3 [Ovis aries]
true	584	769.9010	1537.7512	2	23.56	244.50	19.90	30.4	3	1	0	R.FAIQDISVEETSAK.E	Deamidated: 4	149 - 162	XP_004019751.1	PREDICTED: LOW QUALITY PROTEIN: alpha-actinin-3 [Ovis aries]
true	125	604.7870	1207.5325	2	22.24	250.05	467.70	30.1	2	1	0	R.VGEPSMSAMQR.K	Oxidation: 6	316 - 326	XP_004019751.1	PREDICTED: LOW QUALITY PROTEIN: alpha-actinin-3 [Ovis aries]
true	365	708.9110	1415.7256	2	57.71	123.79	14.50	29.2	1	1	0	R.TINEVENQVLTR.D	Deamidated: 3	742 - 753	XP_004019751.1	PREDICTED: LOW QUALITY PROTEIN: alpha-actinin-3 [Ovis aries]
true	718	877.4490	1752.8418	2	23.75	174.13	23.50	28.1	1	1	0	R.ETAETDTAEQVVASFK.I	Methyl: 1, 9	829 - 844	XP_004019751.1	PREDICTED: LOW QUALITY PROTEIN: alpha-actinin-3 [Ovis aries]
true	434	611.0460	1829.8717	3	133.36	238.86	940.30	27.6	2	1	0	K.MLDAEDIVNTPKPDEK.A	Oxidation: 1	236 - 251	XP_004019751.1	PREDICTED: LOW QUALITY PROTEIN: alpha-actinin-3 [Ovis aries]
true	757	874.4750	1746.8312	2	59.60	290.19	24.50	27.1	1	1	0	K.DDPIGNLNTAFEVAEK.Y	Methyl: 2; Deamidated: 6	214 - 229	XP_004019751.1	PREDICTED: LOW QUALITY PROTEIN: alpha-actinin-3 [Ovis aries]
true	598	867.9350	1733.8440	2	6.57	157.19	20.30	27.1	1	1	0	R.LAAGMAGSLEEQMAGLR.Q	Oxidation: 5; Methyl: 11	671 - 687	XP_004019751.1	PREDICTED: LOW QUALITY PROTEIN: alpha-actinin-3 [Ovis aries]
true	556	610.3660	1827.8924	3	100.34	373.14	1121.30	27	2	1	0	K.MLDAEDIVNTPKPDEK.A	Methyl: 5	236 - 251	XP_004019751.1	PREDICTED: LOW QUALITY PROTEIN: alpha-actinin-3 [Ovis aries]
true	406	606.3060	1210.4747	2	101.23	182.11	903.60	25.4	1	1	0	R.NGMMEPDDFR.A		778 - 787	XP_004019751.1	PREDICTED: LOW QUALITY PROTEIN: alpha-actinin-3 [Ovis aries]
true	1638	615.3360	1228.6816	2	-19.60	71.75	48.30	22.4	6	1	0	K.LASELLEWIR.R		297 - 306	XP_004019751.1	PREDICTED: LOW QUALITY PROTEIN: alpha-actinin-3 [Ovis aries]
true	775	873.9570	1745.8472	2	29.89	138.44	25.20	19.4	1	1	0	K.DDPIGNLNTAFEVAEK.Y	Methyl: 15	214 - 229	XP_004019751.1	PREDICTED: LOW QUALITY PROTEIN: alpha-actinin-3 [Ovis aries]
true	290	409.9460	1226.6408	3	142.62	282.22	12.60	18.8	3	1	0	R.HRPDLIDYAK.L		201 - 210	XP_004019751.1	PREDICTED: LOW QUALITY PROTEIN: alpha-actinin-3 [Ovis aries]
true	373	554.8360	1107.5560	2	91.39	441.19	14.70	18.8	2	1	0	K.NYITAEELR.R		851 - 859	XP_004019751.1	PREDICTED: LOW QUALITY PROTEIN: alpha-actinin-3 [Ovis aries]
true	201	579.3410	1156.6088	2	50.61	233.52	10.40	18.8	1	1	0	K.VLAVNQENEK.L	Methyl: 9	280 - 289	XP_004019751.1	PREDICTED: LOW QUALITY PROTEIN: alpha-actinin-3 [Ovis aries]
true	530	638.8600	1275.6129	2	72.43	309.85	18.50	18.8	1	1	0	R.DQMLQEELTR.Q	Methyl: 7	630 - 639	XP_004019751.1	PREDICTED: LOW QUALITY PROTEIN: alpha-actinin-3 [Ovis aries]
true	415	646.8360	1291.6078	2	38.36	152.79	915.10	18.8	1	1	0	R.DQMLQEELTR.Q	Oxidation: 3; Methyl: 7	630 - 639	XP_004019751.1	PREDICTED: LOW QUALITY PROTEIN: alpha-actinin-3 [Ovis aries]
true	475	708.8910	1415.7256	2	29.50	175.09	17.10	18.8	1	1	0	R.TINEVENQVLTR.D	Deamidated: 8	742 - 753	XP_004019751.1	PREDICTED: LOW QUALITY PROTEIN: alpha-actinin-3 [Ovis aries]
true	840	740.4190	1478.7989	2	16.56	334.98	31.70	18.8	2	1	0	K.MTLGMIWTIILR.F	Oxidation: 1, 5	137 - 148	XP_004019751.1	PREDICTED: LOW QUALITY PROTEIN: alpha-actinin-3 [Ovis aries]
true	568	973.4850	1944.9364	2	9.80	123.38	19.60	18.7	1	1	0	M.MVLQPEGLGTGEGPFAGGGR.G	Oxidation: 1	3 - 22	XP_004019751.1	PREDICTED: LOW QUALITY PROTEIN: alpha-actinin-3 [Ovis aries]
true	687	594.8700	1187.6121	2	95.26	193.68	22.60	18.3	3	1	0	K.EGLLLWCQR.K	Propionamide: 7	163 - 171	XP_004019751.1	PREDICTED: LOW QUALITY PROTEIN: alpha-actinin-3 [Ovis aries]
true	481	573.3430	1144.5877	2	73.06	161.08	1003.90	17.3	2	1	0	K.LVSDIANAWR.G	Deamidated: 7	375 - 384	XP_004019751.1	PREDICTED: LOW QUALITY PROTEIN: alpha-actinin-3 [Ovis aries]
true	340	708.8830	1415.7256	2	18.21	166.25	800.80	16.2	1	1	0	R.TINEVENQVLTR.D	Deamidated: 7	742 - 753	XP_004019751.1	PREDICTED: LOW QUALITY PROTEIN: alpha-actinin-3 [Ovis aries]
true	827	622.4050	1242.6972	2	78.91	215.56	28.80	14.7	1	1	0	K.LASELLEWIR.R	Methyl: 4	297 - 306	XP_004019751.1	PREDICTED: LOW QUALITY PROTEIN: alpha-actinin-3 [Ovis aries]
true	466	432.8230	863.4753	2	180.42	368.50	16.50	14.1	1	1	0	K.ALDFIASK.G		111 - 118	XP_004019751.1	PREDICTED: LOW QUALITY PROTEIN: alpha-actinin-3 [Ovis aries]
true	474	485.3410	968.5444	2	126.81	163.91	995.40	13.8	1	1	0	N.AIGPWIQGK.V		656 - 664	XP_004019751.1	PREDICTED: LOW QUALITY PROTEIN: alpha-actinin-3 [Ovis aries]
true	321	639.8320	1277.5922	2	44.76	335.33	13.30	13.8	1	1	0	R.DQMLQEELTR.Q	Oxidation: 3	630 - 639	XP_004019751.1	PREDICTED: LOW QUALITY PROTEIN: alpha-actinin-3 [Ovis aries]
true	475	661.3490	1320.6310	2	39.66	176.95	997.10	13.8	2	1	0	K.GLSQEQLNEFR.A	Deamidated: 4	757 - 767	XP_004019751.1	PREDICTED: LOW QUALITY PROTEIN: alpha-actinin-3 [Ovis aries]
true	626	662.3850	1983.9902	3	71.96	212.87	21.20	13.8	1	1	0	R.LEGDHQLLQESLVFDNK.H		703 - 719	XP_004019751.1	PREDICTED: LOW QUALITY PROTEIN: alpha-actinin-3 [Ovis aries]
true	632	724.9250	1447.7671	2	47.15	141.61	21.20	13.8	1	1	0	C.QLEINFNTLQTK.L		348 - 359	XP_004019751.1	PREDICTED: LOW QUALITY PROTEIN: alpha-actinin-3 [Ovis aries]
true	518	667.8900	1333.6626	2	76.97	178.48	1054.70	13.7	2	1	0	K.GLSQEQLNEFR.A	Methyl: 9	757 - 767	XP_004019751.1	PREDICTED: LOW QUALITY PROTEIN: alpha-actinin-3 [Ovis aries]
true	713	607.3940	1212.6390	2	110.64	292.22	1496.10	13.5	1	1	0	R.DLLLDPAWEK.Q	Methyl: 9	37 - 46	XP_004019751.1	PREDICTED: LOW QUALITY PROTEIN: alpha-actinin-3 [Ovis aries]
true	602	407.7500	813.4133	2	88.42	248.74	1200.30	13.3	1	1	0	V.PWLENR.V		310 - 315	XP_004019751.1	PREDICTED: LOW QUALITY PROTEIN: alpha-actinin-3 [Ovis aries]
true	217	424.9290	1271.6081	3	123.22	392.97	616.30	13.2	1	1	0	K.HTVYSMEHIR.V		720 - 729	XP_004019751.1	PREDICTED: LOW QUALITY PROTEIN: alpha-actinin-3 [Ovis aries]
true	668	853.4180	1704.8319	2	-6.11	169.70	20.20	154.2	1	1	0	K.AVLDSSPFLSEANAER.I		245 - 260	XP_004013687.1	PREDICTED: LOW QUALITY PROTEIN: chaperone activity of bc1 complex-like, mitochondrial [Ovis aries]
true	1184	659.0790	1974.0938	3	61.36	251.45	33.50	89.6	2	1	0	R.LANFGGLAVGLGFGALAEVAK.K		212 - 232	XP_004013687.1	PREDICTED: LOW QUALITY PROTEIN: chaperone activity of bc1 complex-like, mitochondrial [Ovis aries]
true	717	531.8690	1061.5869	2	128.32	237.08	21.40	55.9	2	1	0	K.VALLDFGATR.E		507 - 516	XP_004013687.1	PREDICTED: LOW QUALITY PROTEIN: chaperone activity of bc1 complex-like, mitochondrial [Ovis aries]
true	956	684.9300	1367.7449	2	73.40	193.08	26.90	55.9	1	1	0	R.SFTDLYIQIIR.A		521 - 531	XP_004013687.1	PREDICTED: LOW QUALITY PROTEIN: chaperone activity of bc1 complex-like, mitochondrial [Ovis aries]
true	490	650.3490	1298.6367	2	35.90	197.07	16.10	45	1	1	0	K.TLNNDLGPNWR.D		312 - 322	XP_004013687.1	PREDICTED: LOW QUALITY PROTEIN: chaperone activity of bc1 complex-like, mitochondrial [Ovis aries]
true	1144	701.8250	2102.1888	3	125.56	147.99	31.60	27.6	1	1	1	R.LANFGGLAVGLGFGALAEVAKK.S		212 - 233	XP_004013687.1	PREDICTED: LOW QUALITY PROTEIN: chaperone activity of bc1 complex-like, mitochondrial [Ovis aries]
true	503	902.3360	2704.2477	3	-96.63	162.63	22.30	60.3	1	1	0	R.GFSGLQGPPGPPGSPGEQGPSGASGPAGPR.G	Hydroxylation: 11, 12, 15	1,108 - 1,137	XP_004012822.1	PREDICTED: LOW QUALITY PROTEIN: collagen alpha-1(I) chain [Ovis aries]
true	428	1036.9340	2072.0035	2	-72.37	34.26	23.60	53.8	4	1	0	K.GAPGADGPAGAPGTPGPQGIAGQR.G	Hydroxylation: 12	931 - 954	XP_004012822.1	PREDICTED: LOW QUALITY PROTEIN: collagen alpha-1(I) chain [Ovis aries]
true	204	853.7940	1705.7656	2	-112.52	55.65	18.00	53.2	3	1	0	K.DGEAGAQGPPGPAGPAGER.G	Hydroxylation: 10	609 - 627	XP_004012822.1	PREDICTED: LOW QUALITY PROTEIN: collagen alpha-1(I) chain [Ovis aries]
true	509	908.8670	1815.8574	2	-75.88	43.95	27.00	50.3	2	1	0	G.PPGPMGPPGLAGPPGESGR.E	Carbamidomethyl: 1; Hydroxylation: 1, 14	992 - 1,010	XP_004012822.1	PREDICTED: LOW QUALITY PROTEIN: collagen alpha-1(I) chain [Ovis aries]
true	404	988.3990	1974.9872	2	-103.05	69.02	24.10	46.3	23	1	1	K.SGDRGETGPAGPAGPIGPVGAR.G		1,059 - 1,080	XP_004012822.1	PREDICTED: LOW QUALITY PROTEIN: collagen alpha-1(I) chain [Ovis aries]
true	325	730.2860	1458.6852	2	-87.44	326.73	21.20	46.2	3	1	0	R.GSAGPPGATGFPGAAGR.V	Hydroxylation: 6, 12	862 - 878	XP_004012822.1	PREDICTED: LOW QUALITY PROTEIN: collagen alpha-1(I) chain [Ovis aries]
true	489	908.8060	1815.8574	2	-143.01	45.95	24.20	45.6	1	1	0	R.GPPGPMGPPGLAGPPGESGR.E	Hydroxylation: 2, 15	991 - 1,010	XP_004012822.1	PREDICTED: LOW QUALITY PROTEIN: collagen alpha-1(I) chain [Ovis aries]
true	192	724.7910	1447.6943	2	-87.53	186.47	18.40	44.1	11	1	0	R.AGEVGPPGPPGPAGEK.G	Hydroxylation: 7, 10	915 - 930	XP_004012822.1	PREDICTED: LOW QUALITY PROTEIN: collagen alpha-1(I) chain [Ovis aries]
true	137	666.8220	1331.6470	2	-13.15	346.19	17.10	41.4	8	1	0	G.PSGPQGPSGPPGPK.G	Carbamidomethyl: 1; Hydroxylation: 11	413 - 426	XP_004012822.1	PREDICTED: LOW QUALITY PROTEIN: collagen alpha-1(I) chain [Ovis aries]
true	108	666.7790	1331.6470	2	-77.64	280.75	10.90	39.3	5	1	0	R.GPSGPQGPSGPPGPK.G	Hydroxylation: 12	412 - 426	XP_004012822.1	PREDICTED: LOW QUALITY PROTEIN: collagen alpha-1(I) chain [Ovis aries]
true	274	730.2910	1458.6852	2	-80.59	119.64	14.10	36.8	14	1	0	G.SAGPPGATGFPGAAGR.V	Carbamidomethyl: 1; Hydroxylation: 5, 11	863 - 878	XP_004012822.1	PREDICTED: LOW QUALITY PROTEIN: collagen alpha-1(I) chain [Ovis aries]
true	428	780.8820	1559.8056	2	-35.96	45.53	25.80	34.4	3	1	0	R.GETGPAGPAGPIGPVGAR.G		1,063 - 1,080	XP_004012822.1	PREDICTED: LOW QUALITY PROTEIN: collagen alpha-1(I) chain [Ovis aries]
true	272	718.2810	1434.6739	2	-88.04	152.29	15.00	28.1	5	1	0	R.GEPGPAGLPGPPGER.G	Hydroxylation: 3, 9, 12	469 - 483	XP_004012822.1	PREDICTED: LOW QUALITY PROTEIN: collagen alpha-1(I) chain [Ovis aries]
true	490	581.2860	1160.5648	2	-6.35	139.83	24.20	25.8	13	1	0	R.GQAGVMGFPGPK.G	Hydroxylation: 9	571 - 582	XP_004012822.1	PREDICTED: LOW QUALITY PROTEIN: collagen alpha-1(I) chain [Ovis aries]
true	168	686.3660	2055.9722	3	50.48	256.09	17.20	25.4	7	1	0	K.TGPPGPAGQDGRPGPPGPPGAR.G	Hydroxylation: 3, 16, 18, 19	549 - 570	XP_004012822.1	PREDICTED: LOW QUALITY PROTEIN: collagen alpha-1(I) chain [Ovis aries]
true	415	801.3480	1600.7845	2	-64.32	221.35	21.40	24.7	1	1	1	R.GFSGLDGAKGDAGPAGPK.G		265 - 282	XP_004012822.1	PREDICTED: LOW QUALITY PROTEIN: collagen alpha-1(I) chain [Ovis aries]
true	333	718.3010	1434.6739	2	-60.19	162.74	21.30	24.4	7	1	0	G.EPGPAGLPGPPGER.G	Carbamidomethyl: 1; Hydroxylation: 2, 8, 11	470 - 483	XP_004012822.1	PREDICTED: LOW QUALITY PROTEIN: collagen alpha-1(I) chain [Ovis aries]
true	476	581.2750	1160.5648	2	-25.27	336.35	21.50	22.3	2	1	0	G.QAGVMGFPGPK.G	Carbamidomethyl: 1; Hydroxylation: 8	572 - 582	XP_004012822.1	PREDICTED: LOW QUALITY PROTEIN: collagen alpha-1(I) chain [Ovis aries]
true	383	1036.9290	2072.0035	2	-77.19	42.51	17.00	21.9	1	1	0	G.APGADGPAGAPGTPGPQGIAGQR.G	Carbamidomethyl: 1; Hydroxylation: 11	932 - 954	XP_004012822.1	PREDICTED: LOW QUALITY PROTEIN: collagen alpha-1(I) chain [Ovis aries]
true	130	666.7700	1331.6470	2	-91.13	232.25	10.60	21.7	1	1	0	G.PSGPQGPSGPPGPK.G	Carbamidomethyl: 1; Hydroxylation: 14	413 - 426	XP_004012822.1	PREDICTED: LOW QUALITY PROTEIN: collagen alpha-1(I) chain [Ovis aries]
true	197	666.7930	1331.6470	2	-56.64	282.19	15.80	21.4	2	1	0	R.GPSGPQGPSGPPGPK.G	Hydroxylation: 15	412 - 426	XP_004012822.1	PREDICTED: LOW QUALITY PROTEIN: collagen alpha-1(I) chain [Ovis aries]
true	483	916.8620	1831.8523	2	-77.90	75.05	23.50	20.4	1	1	0	R.GPPGPMGPPGLAGPPGESGR.E	Oxidation: 6; Hydroxylation: 9, 14	991 - 1,010	XP_004012822.1	PREDICTED: LOW QUALITY PROTEIN: collagen alpha-1(I) chain [Ovis aries]
true	144	686.5670	2056.9562	3	-134.52	363.11	17.20	17.9	1	1	0	K.TGPPGPAGQDGRPGPPGPPGAR.G	Deamidated: 9; Hydroxylation: 3, 16, 18, 19	549 - 570	XP_004012822.1	PREDICTED: LOW QUALITY PROTEIN: collagen alpha-1(I) chain [Ovis aries]
true	576	573.2870	1144.5699	2	-9.13	496.35	28.50	17.6	1	1	0	R.GQAGVMGFPGPK.G		571 - 582	XP_004012822.1	PREDICTED: LOW QUALITY PROTEIN: collagen alpha-1(I) chain [Ovis aries]
true	440	664.8090	1327.6408	2	-28.12	134.74	26.40	15.6	1	1	0	G.FPGLPGPSGEPGK.Q	Carbamidomethyl: 1; Hydroxylation: 2, 5	968 - 980	XP_004012822.1	PREDICTED: LOW QUALITY PROTEIN: collagen alpha-1(I) chain [Ovis aries]
true	337	696.9400	2087.9984	3	-95.79	87.71	22.30	15.2	1	1	0	G.APGADGPAGAPGTPGPQGIAGQR.G	Carbamidomethyl: 1; Hydroxylation: 2, 11	932 - 954	XP_004012822.1	PREDICTED: LOW QUALITY PROTEIN: collagen alpha-1(I) chain [Ovis aries]
true	356	534.6040	1600.7845	3	3.51	337.12	17.10	15	1	1	1	G.FSGLDGAKGDAGPAGPK.G	Carbamidomethyl: 1	266 - 282	XP_004012822.1	PREDICTED: LOW QUALITY PROTEIN: collagen alpha-1(I) chain [Ovis aries]
true	564	573.2700	1144.5699	2	-38.78	349.52	26.30	14.3	1	1	0	G.QAGVMGFPGPK.G	Carbamidomethyl: 1	572 - 582	XP_004012822.1	PREDICTED: LOW QUALITY PROTEIN: collagen alpha-1(I) chain [Ovis aries]
true	745	966.5160	1931.0000	2	9.02	156.23	22.10	55.9	1	1	0	R.LLLFSDGNSQGATPAAIEK.A		950 - 968	XP_004003436.1	PREDICTED: LOW QUALITY PROTEIN: collagen alpha-1(VI) chain-like [Ovis aries]
true	415	614.3310	1226.5568	2	73.80	248.82	15.30	55.6	1	1	0	K.AAEYDVAFGER.H		1,002 - 1,012	XP_004003436.1	PREDICTED: LOW QUALITY PROTEIN: collagen alpha-1(VI) chain-like [Ovis aries]
true	812	608.9200	1215.6976	2	105.01	148.80	25.70	55	1	1	0	R.AGVEIFAVVVGR.Q		976 - 987	XP_004003436.1	PREDICTED: LOW QUALITY PROTEIN: collagen alpha-1(VI) chain-like [Ovis aries]
true	587	523.8670	1045.5920	2	121.61	207.39	18.60	15.8	2	1	0	R.VPSYQALLR.G		1,017 - 1,025	XP_004003436.1	PREDICTED: LOW QUALITY PROTEIN: collagen alpha-1(VI) chain-like [Ovis aries]
true	1577	910.4020	1818.8829	2	-51.30	54.51	46.10	32.1	3	1	0	K.LWSGYSLLYFEGQEK.A		1,650 - 1,664	XP_004012405.1	PREDICTED: LOW QUALITY PROTEIN: collagen alpha-2(IV) chain [Ovis aries]
true	1347	546.8360	1091.6590	2	-1.46	281.48	43.30	23.7	9	1	0	R.SISIGYLLVK.H		1,624 - 1,633	XP_004012405.1	PREDICTED: LOW QUALITY PROTEIN: collagen alpha-2(IV) chain [Ovis aries]
true	370	593.3540	1184.6037	2	75.61	176.85	13.60	27.6	1	1	0	R.VVESLDVGPDR.V		1,058 - 1,068	XP_004003509.1	PREDICTED: LOW QUALITY PROTEIN: collagen alpha-3(VI) chain [Ovis aries]
true	822	725.9820	1449.8555	2	64.69	273.72	25.90	17.6	1	1	0	K.IGDLQPQIVNLLK.S		1,006 - 1,018	XP_004003509.1	PREDICTED: LOW QUALITY PROTEIN: collagen alpha-3(VI) chain [Ovis aries]
true	394	795.4340	1588.7845	2	43.32	154.88	16.00	58.1	1	1	0	R.TLNPEYLGQDGVQR.E		101 - 114	XP_004022870.1	PREDICTED: LOW QUALITY PROTEIN: complement C3, partial [Ovis aries]
true	266	582.8790	1163.6411	2	87.79	481.59	11.90	35.3	1	1	0	R.HQQTITIPAR.S		37 - 46	XP_004022870.1	PREDICTED: LOW QUALITY PROTEIN: complement C3, partial [Ovis aries]
true	833	760.4760	1518.8406	2	63.68	224.72	25.60	19.5	2	1	0	K.VFALSTNLIAIDSR.D		240 - 253	XP_004022870.1	PREDICTED: LOW QUALITY PROTEIN: complement C3, partial [Ovis aries]
true	362	743.4720	1484.8086	2	81.26	223.17	1492.00	145.1	6	1	0	R.EVENVAITALEGLK.G		169 - 182	XP_004009106.1	PREDICTED: LOW QUALITY PROTEIN: creatine kinase S-type, mitochondrial [Ovis aries]
true	70	547.2710	1092.5200	2	6.82	219.57	552.90	55.9	3	1	0	K.ITQGQFDER.R		150 - 158	XP_004009106.1	PREDICTED: LOW QUALITY PROTEIN: creatine kinase S-type, mitochondrial [Ovis aries]
true	55	682.8100	1363.6038	2	1.21	210.11	455.10	55.9	3	1	0	K.LSEMTEQDQQR.L		192 - 202	XP_004009106.1	PREDICTED: LOW QUALITY PROTEIN: creatine kinase S-type, mitochondrial [Ovis aries]
true	520	874.9700	1747.9291	2	-2.08	150.90	1386.20	55.9	1	1	0	R.LGYILTCPSNLGTGLR.A	Propionamide: 7	293 - 308	XP_004009106.1	PREDICTED: LOW QUALITY PROTEIN: creatine kinase S-type, mitochondrial [Ovis aries]
true	459	717.7240	2150.0491	3	46.92	254.43	1184.30	19.5	1	1	0	R.GTGGVDTAAVADVYDISNIDR.I	Methyl: 12, 15, 20	337 - 357	XP_004009106.1	PREDICTED: LOW QUALITY PROTEIN: creatine kinase S-type, mitochondrial [Ovis aries]
true	539	627.8130	1253.5288	2	65.84	155.47	1423.20	18.8	1	1	0	R.GWEFMWNER.L		284 - 292	XP_004009106.1	PREDICTED: LOW QUALITY PROTEIN: creatine kinase S-type, mitochondrial [Ovis aries]
true	908	689.4790	1376.8544	2	64.58	256.23	29.00	55.9	2	1	0	K.LVLVNPPFLLPR.F		584 - 595	XP_004018737.1	PREDICTED: LOW QUALITY PROTEIN: cullin-associated NEDD8-dissociated protein 2 [Ovis aries]
true	481	707.8450	1413.6412	2	24.17	202.19	17.40	86.7	2	1	0	K.SEDYALPSYVDR.R		30 - 41	XP_004014999.1	PREDICTED: LOW QUALITY PROTEIN: cytochrome c oxidase subunit 4 isoform 1, mitochondrial-like [Ovis aries]
true	455	611.8780	1221.5877	2	125.61	170.20	17.10	24.7	1	1	0	K.ASWSSLSIDEK.V		68 - 78	XP_004014999.1	PREDICTED: LOW QUALITY PROTEIN: cytochrome c oxidase subunit 4 isoform 1, mitochondrial-like [Ovis aries]
true	473	627.3840	1252.6452	2	86.28	180.54	17.20	18.8	3	1	0	R.DYPLPDVAHVK.N		43 - 53	XP_004014999.1	PREDICTED: LOW QUALITY PROTEIN: cytochrome c oxidase subunit 4 isoform 1, mitochondrial-like [Ovis aries]
true	439	488.3230	974.5549	2	78.36	573.06	16.80	15	1	1	0	Y.PLPDVAHVK.N		45 - 53	XP_004014999.1	PREDICTED: LOW QUALITY PROTEIN: cytochrome c oxidase subunit 4 isoform 1, mitochondrial-like [Ovis aries]
true	342	645.9160	1289.6616	2	120.67	148.71	19.90	49.7	2	1	0	K.AADFIDQALAQK.N		103 - 114	XP_004023423.1	PREDICTED: LOW QUALITY PROTEIN: dual specificity protein phosphatase 3 [Ovis aries]
true	559	591.8830	1181.5869	2	138.97	264.19	1308.20	92.3	1	1	0	K.APDFVFYAPR.L		233 - 242	XP_004023194.1	PREDICTED: LOW QUALITY PROTEIN: ezrin [Ovis aries]
true	639	552.8540	1103.5764	2	105.88	193.53	1487.70	18.4	1	1	0	K.IGFPWSEIR.N		207 - 215	XP_004023194.1	PREDICTED: LOW QUALITY PROTEIN: ezrin [Ovis aries]
true	452	721.8790	1441.7413	2	1.51	163.61	16.30	105.3	8	1	0	R.EAGAGGLSIAVEGPSK.A		2,207 - 2,222	XP_004018411.1	PREDICTED: LOW QUALITY PROTEIN: filamin-B [Ovis aries]
true	971	613.9400	1225.7646	2	82.15	406.92	29.80	83.9	4	1	0	R.LIALLEVLSQK.H		50 - 60	XP_004018411.1	PREDICTED: LOW QUALITY PROTEIN: filamin-B [Ovis aries]
true	919	759.9220	1517.8090	2	13.48	141.88	28.00	66.3	2	1	0	Q.LENVSVALEFLDR.E	Methyl: 12	77 - 89	XP_004018411.1	PREDICTED: LOW QUALITY PROTEIN: filamin-B [Ovis aries]
true	84	844.4570	1686.8247	2	44.27	161.96	17.20	20.4	1	1	0	K.GAGTGGLGLTVEGPCEAK.I	Propionamide: 15	1,065 - 1,082	XP_004018411.1	PREDICTED: LOW QUALITY PROTEIN: filamin-B [Ovis aries]
true	593	486.3560	970.5600	2	141.30	235.45	18.60	18.8	1	1	0	R.LLGWIQNK.I		145 - 152	XP_004018411.1	PREDICTED: LOW QUALITY PROTEIN: filamin-B [Ovis aries]
true	979	620.9140	1239.7802	2	26.75	139.01	30.40	13.8	1	1	0	R.LIALLEVLSQK.H	Methyl: 6	50 - 60	XP_004018411.1	PREDICTED: LOW QUALITY PROTEIN: filamin-B [Ovis aries]
true	846	791.9690	1581.8766	2	29.55	270.18	25.00	154.2	9	1	0	K.SPFVVNVAPPLDLSK.V		915 - 929	XP_004008328.1	PREDICTED: LOW QUALITY PROTEIN: filamin-C, partial [Ovis aries]
true	489	913.4170	1824.8378	2	-10.02	189.00	16.30	154.2	3	1	0	K.TEAAEIVEGEDSAYSVR.F		2,115 - 2,131	XP_004008328.1	PREDICTED: LOW QUALITY PROTEIN: filamin-C, partial [Ovis aries]
true	44	775.4200	1548.7995	2	16.72	141.32	15.70	153.6	5	1	0	R.TSQLNVGTSTDVSLK.I		1,808 - 1,822	XP_004008328.1	PREDICTED: LOW QUALITY PROTEIN: filamin-C, partial [Ovis aries]
true	30	761.4190	1520.7583	2	42.77	242.84	14.20	153.4	6	1	0	K.VAVGQEQSFSVNTR.G		939 - 952	XP_004008328.1	PREDICTED: LOW QUALITY PROTEIN: filamin-C, partial [Ovis aries]
true	49	643.4270	1284.6925	2	114.17	218.89	16.80	153.2	19	1	0	K.ILVGPSEIGDASK.V		1,885 - 1,897	XP_004008328.1	PREDICTED: LOW QUALITY PROTEIN: filamin-C, partial [Ovis aries]
true	842	745.4200	1488.7725	2	35.51	231.25	25.00	146.1	3	1	0	R.GVAGVPAEFSIWTR.E		2,181 - 2,194	XP_004008328.1	PREDICTED: LOW QUALITY PROTEIN: filamin-C, partial [Ovis aries]
true	677	832.9040	1663.7876	2	3.53	172.26	20.40	144.6	4	1	0	R.SPFEVNVGMALGDANK.V	Oxidation: 9	322 - 337	XP_004008328.1	PREDICTED: LOW QUALITY PROTEIN: filamin-C, partial [Ovis aries]
true	187	642.8560	1283.6470	2	39.25	170.24	9.10	134.2	5	1	0	K.LEPGGGAETQAVR.Y		976 - 988	XP_004008328.1	PREDICTED: LOW QUALITY PROTEIN: filamin-C, partial [Ovis aries]
true	137	743.9240	1485.7311	2	68.79	120.54	16.70	112.8	10	1	0	K.DAGEGGLSLAVEGPSK.A		1,740 - 1,755	XP_004008328.1	PREDICTED: LOW QUALITY PROTEIN: filamin-C, partial [Ovis aries]
true	452	721.8790	1441.7413	2	1.51	163.61	16.30	105.3	8	1	0	R.EAGAGGLSIAVEGPSK.A		2,195 - 2,210	XP_004008328.1	PREDICTED: LOW QUALITY PROTEIN: filamin-C, partial [Ovis aries]
true	320	594.8600	1187.6299	2	63.52	384.59	14.80	103.7	17	1	0	R.GPGLSQAFVGQK.N		2,496 - 2,507	XP_004008328.1	PREDICTED: LOW QUALITY PROTEIN: filamin-C, partial [Ovis aries]
true	795	1001.6080	2001.1259	2	37.72	172.49	23.70	86.9	2	1	0	R.APLQVAVLGPTGVAEPVEVR.D		1,346 - 1,365	XP_004008328.1	PREDICTED: LOW QUALITY PROTEIN: filamin-C, partial [Ovis aries]
true	63	730.4490	1458.7718	2	76.39	261.52	21.60	85.4	14	1	0	K.GGLVGTPAPFSIDTK.G		1,035 - 1,049	XP_004008328.1	PREDICTED: LOW QUALITY PROTEIN: filamin-C, partial [Ovis aries]
true	971	613.9400	1225.7646	2	82.15	406.92	29.80	83.9	4	1	0	R.LIALLEVLSQK.R		30 - 40	XP_004008328.1	PREDICTED: LOW QUALITY PROTEIN: filamin-C, partial [Ovis aries]
true	154	758.4890	1514.8192	2	95.10	259.73	19.70	72.5	3	1	0	R.IQIGEETVITVDAK.A		1,529 - 1,542	XP_004008328.1	PREDICTED: LOW QUALITY PROTEIN: filamin-C, partial [Ovis aries]
true	132	650.3980	1298.6619	2	91.90	150.69	15.80	68.8	10	1	0	R.AWGPGLETGQVGK.S		536 - 548	XP_004008328.1	PREDICTED: LOW QUALITY PROTEIN: filamin-C, partial [Ovis aries]
true	42	634.3920	1266.6092	2	126.30	228.46	15.30	65.1	13	1	0	R.EVTTEFTVDAR.S		1,193 - 1,203	XP_004008328.1	PREDICTED: LOW QUALITY PROTEIN: filamin-C, partial [Ovis aries]
true	147	529.2740	1056.5312	2	2.10	252.66	8.90	55.9	8	1	0	R.GAGGQGQLDVR.M		953 - 963	XP_004008328.1	PREDICTED: LOW QUALITY PROTEIN: filamin-C, partial [Ovis aries]
true	534	645.4190	1288.7238	2	77.17	292.81	17.30	55.9	10	1	0	R.LTVTSLQETGLK.V		2,265 - 2,276	XP_004008328.1	PREDICTED: LOW QUALITY PROTEIN: filamin-C, partial [Ovis aries]
true	374	790.3680	1578.7460	2	-15.56	161.26	13.70	55.9	3	1	0	R.VPQTFTVDCSQAGR.A	Propionamide: 9	1,332 - 1,345	XP_004008328.1	PREDICTED: LOW QUALITY PROTEIN: filamin-C, partial [Ovis aries]
true	544	792.9190	1583.8155	2	5.01	212.71	18.40	55.9	9	1	0	R.GAGTGGLGLAIEGPSEAK.M		1,248 - 1,265	XP_004008328.1	PREDICTED: LOW QUALITY PROTEIN: filamin-C, partial [Ovis aries]
true	835	843.0980	2526.2027	3	27.47	240.10	25.70	55.9	1	1	0	K.FNDEHIPDSPFVVPVASLSDDAR.R		2,241 - 2,263	XP_004008328.1	PREDICTED: LOW QUALITY PROTEIN: filamin-C, partial [Ovis aries]
true	829	1008.5790	2015.1415	2	0.95	164.59	24.50	55.9	1	1	0	R.APLQVAVLGPTGVAEPVEVR.D	Methyl: 18	1,346 - 1,365	XP_004008328.1	PREDICTED: LOW QUALITY PROTEIN: filamin-C, partial [Ovis aries]
true	790	669.3960	2004.9905	3	87.47	262.31	24.40	55.8	2	1	0	K.GLSEGHTFQVAEFIVDTR.N		1,904 - 1,921	XP_004008328.1	PREDICTED: LOW QUALITY PROTEIN: filamin-C, partial [Ovis aries]
true	468	796.8670	1591.7552	2	-22.44	344.67	16.70	54.7	3	1	0	K.LYAQDADGCPIDIK.V	Propionamide: 9	664 - 677	XP_004008328.1	PREDICTED: LOW QUALITY PROTEIN: filamin-C, partial [Ovis aries]
true	420	572.0570	1712.9461	3	118.32	340.49	15.50	54.2	2	1	0	R.TGVEVGKPTHFTVLTK.G		841 - 856	XP_004008328.1	PREDICTED: LOW QUALITY PROTEIN: filamin-C, partial [Ovis aries]
true	552	786.8990	1571.8056	2	-14.08	163.16	18.60	54	6	1	0	K.VNQPASFAVQLNGAR.G	Deamidated: 12	2,277 - 2,291	XP_004008328.1	PREDICTED: LOW QUALITY PROTEIN: filamin-C, partial [Ovis aries]
true	906	692.0130	1381.8657	2	105.32	174.90	27.50	53.9	1	1	1	R.LIALLEVLSQKR.M		30 - 41	XP_004008328.1	PREDICTED: LOW QUALITY PROTEIN: filamin-C, partial [Ovis aries]
true	441	653.3640	1304.6037	2	83.97	192.95	1079.60	52.2	10	1	0	K.WGDESVPGSPFK.V		2,564 - 2,575	XP_004008328.1	PREDICTED: LOW QUALITY PROTEIN: filamin-C, partial [Ovis aries]
true	101	760.4490	1518.7678	2	76.02	163.13	19.40	50.3	3	1	0	R.NAGYGGLGLSIEGPSK.V		1,922 - 1,937	XP_004008328.1	PREDICTED: LOW QUALITY PROTEIN: filamin-C, partial [Ovis aries]
true	589	673.8930	1345.7354	2	26.75	186.99	19.40	46.7	9	1	0	K.VTVLFAGQNIER.S		310 - 321	XP_004008328.1	PREDICTED: LOW QUALITY PROTEIN: filamin-C, partial [Ovis aries]
true	269	543.7560	1085.5757	2	-71.97	135.08	16.10	44	13	1	0	R.VYNVTYTVK.E		2,545 - 2,553	XP_004008328.1	PREDICTED: LOW QUALITY PROTEIN: filamin-C, partial [Ovis aries]
true	114	767.4770	1532.8046	2	87.85	166.42	22.10	39.2	7	1	0	K.ITESDLSQLTASIR.A		1,823 - 1,836	XP_004008328.1	PREDICTED: LOW QUALITY PROTEIN: filamin-C, partial [Ovis aries]
true	240	569.8160	1137.5376	2	70.05	152.76	11.30	37.2	5	1	0	K.TPCEEVYVK.H	Propionamide: 3	2,531 - 2,539	XP_004008328.1	PREDICTED: LOW QUALITY PROTEIN: filamin-C, partial [Ovis aries]
true	163	664.8570	1327.6442	2	41.55	247.49	829.50	35.6	3	1	0	R.APSGNEEPCLLK.R	Propionamide: 9	1,837 - 1,848	XP_004008328.1	PREDICTED: LOW QUALITY PROTEIN: filamin-C, partial [Ovis aries]
true	140	786.4550	1570.8216	2	46.96	196.51	18.10	34.4	2	1	0	K.VNQPASFAVQLNGAR.G		2,277 - 2,291	XP_004008328.1	PREDICTED: LOW QUALITY PROTEIN: filamin-C, partial [Ovis aries]
true	73	761.9160	1521.7423	2	49.29	265.54	13.80	31.7	1	1	0	K.VAVGQEQSFSVNTR.G	Deamidated: 5	939 - 952	XP_004008328.1	PREDICTED: LOW QUALITY PROTEIN: filamin-C, partial [Ovis aries]
true	681	839.9180	1677.7933	2	16.74	169.77	21.60	28.3	1	1	0	K.IPGNWFQMVSAQER.L	Oxidation: 8	2,014 - 2,027	XP_004008328.1	PREDICTED: LOW QUALITY PROTEIN: filamin-C, partial [Ovis aries]
true	624	700.8600	1399.6408	2	46.10	280.12	20.20	26.8	4	1	0	K.YGGDEIPYSPFR.I		1,487 - 1,498	XP_004008328.1	PREDICTED: LOW QUALITY PROTEIN: filamin-C, partial [Ovis aries]
true	201	652.3950	1302.7044	2	54.43	217.26	747.00	22.6	1	1	0	K.VSGPGVEPHGVLR.E		1,180 - 1,192	XP_004008328.1	PREDICTED: LOW QUALITY PROTEIN: filamin-C, partial [Ovis aries]
true	84	844.4570	1686.8247	2	44.27	161.96	17.20	20.4	1	1	0	K.GAGTGGLGLTVEGPCEAK.I	Propionamide: 15	1,050 - 1,067	XP_004008328.1	PREDICTED: LOW QUALITY PROTEIN: filamin-C, partial [Ovis aries]
true	110	649.9760	1297.7143	2	171.68	129.30	21.10	19.8	6	1	0	K.VPQLPITNFNR.D		133 - 143	XP_004008328.1	PREDICTED: LOW QUALITY PROTEIN: filamin-C, partial [Ovis aries]
true	593	486.3560	970.5600	2	141.30	235.45	18.60	18.8	1	1	0	R.LLGWIQNK.V		125 - 132	XP_004008328.1	PREDICTED: LOW QUALITY PROTEIN: filamin-C, partial [Ovis aries]
true	48	590.8240	1179.5632	2	59.41	147.43	6.40	18.8	1	1	0	Q.VNVGEGSHPER.V		717 - 727	XP_004008328.1	PREDICTED: LOW QUALITY PROTEIN: filamin-C, partial [Ovis aries]
true	417	785.4240	1568.8021	2	19.96	146.99	14.70	18.8	1	1	0	R.FVPQEMGPHTVTVK.Y		2,132 - 2,145	XP_004008328.1	PREDICTED: LOW QUALITY PROTEIN: filamin-C, partial [Ovis aries]
true	916	788.4050	2362.1342	3	24.93	321.02	26.80	18.8	1	1	0	K.YDGNHIPGSPLQFYVDAINSR.H		1,694 - 1,714	XP_004008328.1	PREDICTED: LOW QUALITY PROTEIN: filamin-C, partial [Ovis aries]
true	204	825.4430	1648.7767	2	57.41	177.64	982.40	18.1	5	1	0	R.SPFEVQVSPEAGMQK.V	Oxidation: 13	519 - 533	XP_004008328.1	PREDICTED: LOW QUALITY PROTEIN: filamin-C, partial [Ovis aries]
true	11	489.3370	976.4614	2	202.35	759.04	8.40	17.7	2	1	0	K.YADQEVPR.S		1,390 - 1,397	XP_004008328.1	PREDICTED: LOW QUALITY PROTEIN: filamin-C, partial [Ovis aries]
true	66	447.7190	893.3913	2	35.92	715.93	6.90	17.6	1	1	0	K.ITGDDSMR.T		1,800 - 1,807	XP_004008328.1	PREDICTED: LOW QUALITY PROTEIN: filamin-C, partial [Ovis aries]
true	232	527.2950	1052.4775	2	92.92	313.76	10.20	17.6	1	1	0	K.NDNDTFTVK.Y		785 - 793	XP_004008328.1	PREDICTED: LOW QUALITY PROTEIN: filamin-C, partial [Ovis aries]
true	80	514.3920	1026.5386	2	224.39	520.20	14.00	16.7	2	1	0	R.TYAVSYVPK.V		295 - 303	XP_004008328.1	PREDICTED: LOW QUALITY PROTEIN: filamin-C, partial [Ovis aries]
true	665	680.9100	1359.7510	2	39.94	171.51	21.10	16.5	1	1	0	K.VTVLFAGQNIER.S	Methyl: 11	310 - 321	XP_004008328.1	PREDICTED: LOW QUALITY PROTEIN: filamin-C, partial [Ovis aries]
true	799	831.9370	1661.7984	2	36.68	193.49	24.60	14.6	1	1	0	K.IPGNWFQMVSAQER.L		2,014 - 2,027	XP_004008328.1	PREDICTED: LOW QUALITY PROTEIN: filamin-C, partial [Ovis aries]
true	158	475.7450	949.4505	2	26.21	233.72	777.50	14.2	1	1	0	K.AEIAFEDR.K		2,211 - 2,218	XP_004008328.1	PREDICTED: LOW QUALITY PROTEIN: filamin-C, partial [Ovis aries]
true	124	536.1970	1070.4703	2	-84.68	155.90	12.20	13.8	1	1	0	K.NSFTVDCSK.A	Propionamide: 7	2,508 - 2,516	XP_004008328.1	PREDICTED: LOW QUALITY PROTEIN: filamin-C, partial [Ovis aries]
true	979	620.9140	1239.7802	2	26.75	139.01	30.40	13.8	1	1	0	R.LIALLEVLSQK.R	Methyl: 6	30 - 40	XP_004008328.1	PREDICTED: LOW QUALITY PROTEIN: filamin-C, partial [Ovis aries]
true	534	650.3760	1298.7082	2	22.50	251.18	18.20	13.8	1	1	0	K.ILVGPSEIGDASK.V	Methyl: 7	1,885 - 1,897	XP_004008328.1	PREDICTED: LOW QUALITY PROTEIN: filamin-C, partial [Ovis aries]
true	144	538.3170	1074.5458	2	68.40	571.83	734.30	13.7	1	1	0	K.VIPNGDGTFR.C		678 - 687	XP_004008328.1	PREDICTED: LOW QUALITY PROTEIN: filamin-C, partial [Ovis aries]
true	780	774.4560	1546.8203	2	49.84	162.43	24.10	13.3	1	1	0	K.ITESDLSQLTASIR.A	Methyl: 5	1,823 - 1,836	XP_004008328.1	PREDICTED: LOW QUALITY PROTEIN: filamin-C, partial [Ovis aries]
true	548	787.4300	1572.7896	2	35.45	218.97	17.70	13.3	1	1	0	K.VNQPASFAVQLNGAR.G	Deamidated: 2, 3	2,277 - 2,291	XP_004008328.1	PREDICTED: LOW QUALITY PROTEIN: filamin-C, partial [Ovis aries]
true	37	427.7450	853.4446	2	36.01	550.72	6.20	13.3	1	1	0	K.YGGHPVPK.I		1,160 - 1,167	XP_004008328.1	PREDICTED: LOW QUALITY PROTEIN: filamin-C, partial [Ovis aries]
true	647	873.4420	1744.8302	2	22.49	203.38	24.70	153.6	2	1	0	R.EAALVDMVNDGVEDLR.C		86 - 101	XP_004019771.1	PREDICTED: LOW QUALITY PROTEIN: glutathione S-transferase P [Ovis aries]
true	575	927.5060	1852.9319	2	35.32	181.73	22.40	153.6	2	1	0	K.FQDGDLTLYQSNAILR.H		56 - 71	XP_004019771.1	PREDICTED: LOW QUALITY PROTEIN: glutathione S-transferase P [Ovis aries]
true	333	575.8700	1149.5852	2	121.74	264.22	15.20	14.5	1	1	0	K.ASCLYGQLPK.F	Propionamide: 3	46 - 55	XP_004019771.1	PREDICTED: LOW QUALITY PROTEIN: glutathione S-transferase P [Ovis aries]
true	692	581.3700	1160.6190	2	91.57	221.72	24.60	75.4	4	1	0	K.GADVFLEALAR.L		332 - 342	XP_004015846.1	PREDICTED: LOW QUALITY PROTEIN: glycogen [starch] synthase, muscle [Ovis aries]
true	589	495.3880	988.5229	2	240.72	208.33	21.70	19.5	2	1	0	R.LSDLLDWK.Y		586 - 593	XP_004015846.1	PREDICTED: LOW QUALITY PROTEIN: glycogen [starch] synthase, muscle [Ovis aries]
true	837	623.0950	1866.0840	3	95.88	270.86	23.60	17.5	1	1	1	X.RLPVATIFTTHATLLGR.Y		189 - 205	XP_004015846.1	PREDICTED: LOW QUALITY PROTEIN: glycogen [starch] synthase, muscle [Ovis aries]
true	416	833.3840	1664.7828	2	-17.62	208.34	14.30	154.2	3	1	0	K.NQVAMNPTNTVFDAK.R	Oxidation: 5	57 - 71	XP_004023350.1	PREDICTED: LOW QUALITY PROTEIN: heat shock cognate 71 kDa protein [Ovis aries]
true	432	825.3990	1648.7879	2	-2.70	154.85	17.10	153.6	2	1	0	K.NQVAMNPTNTVFDAK.R		57 - 71	XP_004023350.1	PREDICTED: LOW QUALITY PROTEIN: heat shock cognate 71 kDa protein [Ovis aries]
true	587	830.4620	1658.8879	2	12.95	187.65	21.70	153.6	2	1	0	R.IINEPTAAAIAYGLDK.K		172 - 187	XP_004023350.1	PREDICTED: LOW QUALITY PROTEIN: heat shock cognate 71 kDa protein [Ovis aries]
true	414	741.4350	1480.7998	2	37.53	199.01	967.30	153.4	2	1	0	K.SQIHDIVLVGGSTR.I		329 - 342	XP_004023350.1	PREDICTED: LOW QUALITY PROTEIN: heat shock cognate 71 kDa protein [Ovis aries]
true	410	744.3830	1486.6940	2	38.60	206.03	16.70	146.3	7	1	0	R.TTPSYVAFTDTER.L		37 - 49	XP_004023350.1	PREDICTED: LOW QUALITY PROTEIN: heat shock cognate 71 kDa protein [Ovis aries]
true	968	1130.5800	2259.1383	2	3.16	162.30	28.60	124.3	2	1	0	K.SINPDEAVAYGAAVQAAILSGDK.S		362 - 384	XP_004023350.1	PREDICTED: LOW QUALITY PROTEIN: heat shock cognate 71 kDa protein [Ovis aries]
true	497	652.3560	1302.5914	2	81.25	245.09	18.70	121.2	3	1	0	K.NSLESYAFNMK.A		540 - 550	XP_004023350.1	PREDICTED: LOW QUALITY PROTEIN: heat shock cognate 71 kDa protein [Ovis aries]
true	675	808.9160	1615.7804	2	22.92	182.28	23.40	75.4	1	1	0	K.SFYPEEVSSMVLTK.M		113 - 126	XP_004023350.1	PREDICTED: LOW QUALITY PROTEIN: heat shock cognate 71 kDa protein [Ovis aries]
true	555	600.3850	1198.6670	2	73.67	256.83	20.60	74	5	1	0	K.DAGTIAGLNVLR.I		160 - 171	XP_004023350.1	PREDICTED: LOW QUALITY PROTEIN: heat shock cognate 71 kDa protein [Ovis aries]
true	592	627.3650	1252.6088	2	84.99	156.95	21.80	71	3	1	0	R.FEELNADLFR.G		302 - 311	XP_004023350.1	PREDICTED: LOW QUALITY PROTEIN: heat shock cognate 71 kDa protein [Ovis aries]
true	295	634.8890	1267.6482	2	90.74	270.56	777.00	58	1	1	1	K.MKEIAEAYLGK.T	Oxidation: 1	127 - 137	XP_004023350.1	PREDICTED: LOW QUALITY PROTEIN: heat shock cognate 71 kDa protein [Ovis aries]
true	678	816.9040	1631.7753	2	11.12	230.41	19.90	55.9	2	1	0	K.SFYPEEVSSMVLTK.M	Oxidation: 10	113 - 126	XP_004023350.1	PREDICTED: LOW QUALITY PROTEIN: heat shock cognate 71 kDa protein [Ovis aries]
true	724	991.5510	1980.9905	2	48.88	192.73	20.90	55.9	3	1	0	K.TVTNAVVTVPAYFNDSQR.Q		138 - 155	XP_004023350.1	PREDICTED: LOW QUALITY PROTEIN: heat shock cognate 71 kDa protein [Ovis aries]
true	1063	1130.9220	2260.1223	2	-129.48	159.04	28.50	55.9	1	1	0	K.SINPDEAVAYGAAVQAAILSGDK.S	Deamidated: 3	362 - 384	XP_004023350.1	PREDICTED: LOW QUALITY PROTEIN: heat shock cognate 71 kDa protein [Ovis aries]
true	199	614.8470	1227.6208	2	47.72	210.24	10.90	52	8	1	0	K.VEIIANDQGNR.T		26 - 36	XP_004023350.1	PREDICTED: LOW QUALITY PROTEIN: heat shock cognate 71 kDa protein [Ovis aries]
true	598	751.3920	1500.7096	2	39.80	183.44	18.00	24.6	3	1	0	R.TTPSYVAFTDTER.L	Methyl: 12	37 - 49	XP_004023350.1	PREDICTED: LOW QUALITY PROTEIN: heat shock cognate 71 kDa protein [Ovis aries]
true	422	613.3990	1837.0058	3	92.06	348.12	16.90	19.5	1	1	1	K.LDKSQIHDIVLVGGSTR.I		326 - 342	XP_004023350.1	PREDICTED: LOW QUALITY PROTEIN: heat shock cognate 71 kDa protein [Ovis aries]
true	438	626.3410	1250.6118	2	44.44	198.59	998.40	19.5	1	1	0	R.MVNHFIAEFK.R	Oxidation: 1	237 - 246	XP_004023350.1	PREDICTED: LOW QUALITY PROTEIN: heat shock cognate 71 kDa protein [Ovis aries]
true	401	660.3340	1318.5864	2	50.80	309.09	942.00	19.1	2	1	0	K.NSLESYAFNMK.A	Oxidation: 10	540 - 550	XP_004023350.1	PREDICTED: LOW QUALITY PROTEIN: heat shock cognate 71 kDa protein [Ovis aries]
true	236	621.8950	1241.6364	2	111.78	154.25	11.60	19	3	1	0	K.VEIIANDQGNR.T	Methyl: 2	26 - 36	XP_004023350.1	PREDICTED: LOW QUALITY PROTEIN: heat shock cognate 71 kDa protein [Ovis aries]
true	328	626.8940	1251.6533	2	95.82	169.16	14.60	17.5	1	1	1	K.MKEIAEAYLGK.T		127 - 137	XP_004023350.1	PREDICTED: LOW QUALITY PROTEIN: heat shock cognate 71 kDa protein [Ovis aries]
true	619	740.9070	1479.7470	2	35.38	165.84	1252.20	17.5	1	1	1	R.ARFEELNADLFR.G		300 - 311	XP_004023350.1	PREDICTED: LOW QUALITY PROTEIN: heat shock cognate 71 kDa protein [Ovis aries]
true	117	590.8400	1179.6136	2	43.92	576.28	458.50	16.4	1	1	1	K.VQVEYKGETK.S		103 - 112	XP_004023350.1	PREDICTED: LOW QUALITY PROTEIN: heat shock cognate 71 kDa protein [Ovis aries]
true	335	705.9130	1409.6609	2	106.62	283.10	12.70	13.3	2	1	1	R.RFDDAVVQSDMK.H		77 - 88	XP_004023350.1	PREDICTED: LOW QUALITY PROTEIN: heat shock cognate 71 kDa protein [Ovis aries]
true	149	689.2780	1376.5957	2	-39.33	213.79	8.80	81.2	1	1	0	R.WASSGDAEAQAER.Q		275 - 287	XP_004018644.1	PREDICTED: LOW QUALITY PROTEIN: kelch repeat and BTB domain-containing protein 5 [Ovis aries]
true	715	605.9450	1209.7081	2	138.07	230.13	22.10	55.9	2	1	0	R.VLPGILNDTLR.F		378 - 388	XP_004018644.1	PREDICTED: LOW QUALITY PROTEIN: kelch repeat and BTB domain-containing protein 5 [Ovis aries]
true	458	659.8660	1317.6565	2	46.20	218.33	15.80	55.8	1	1	0	R.FLAEPESAGELR.L		175 - 186	XP_004018644.1	PREDICTED: LOW QUALITY PROTEIN: kelch repeat and BTB domain-containing protein 5 [Ovis aries]
true	439	587.3630	1172.5938	2	100.13	298.15	14.80	13.3	1	1	0	R.SLFGATIHDGR.I		578 - 588	XP_004018644.1	PREDICTED: LOW QUALITY PROTEIN: kelch repeat and BTB domain-containing protein 5 [Ovis aries]
true	609	714.4100	1426.7569	2	34.00	188.88	1254.30	154.2	6	1	1	K.KGSSFQTVSALFR.E		641 - 653	XP_004012757.1	PREDICTED: LOW QUALITY PROTEIN: myosin-3 [Ovis aries]
true	702	733.4200	1464.7712	2	37.00	274.09	1399.90	154.2	76	1	0	K.LASADIETYLLEK.S		259 - 271	XP_004012757.1	PREDICTED: LOW QUALITY PROTEIN: myosin-3 [Ovis aries]
true	795	740.4380	1478.7868	2	50.39	211.30	24.50	154.2	15	1	0	K.LASADIETYLLEK.S	Methyl: 12	259 - 271	XP_004012757.1	PREDICTED: LOW QUALITY PROTEIN: myosin-3 [Ovis aries]
true	671	740.4440	1478.7868	2	58.49	191.51	26.00	129.9	17	1	0	K.LASADIETYLLEK.S	Methyl: 7	259 - 271	XP_004012757.1	PREDICTED: LOW QUALITY PROTEIN: myosin-3 [Ovis aries]
true	699	623.3670	1244.6500	2	55.70	365.54	22.20	126.7	57	1	0	K.DIDDLELTLAK.V		952 - 962	XP_004012757.1	PREDICTED: LOW QUALITY PROTEIN: myosin-3 [Ovis aries]
true	420	751.3950	1500.7784	2	-1.96	212.89	14.40	116.8	9	1	1	R.KIAEQELLDASER.X		1,694 - 1,706	XP_004012757.1	PREDICTED: LOW QUALITY PROTEIN: myosin-3 [Ovis aries]
true	500	632.4070	1893.9181	3	148.17	244.37	16.60	100.3	7	1	0	K.HADSVAELGEQIDNLQR.V		1,190 - 1,206	XP_004012757.1	PREDICTED: LOW QUALITY PROTEIN: myosin-3 [Ovis aries]
true	483	758.3950	1514.7940	2	-12.26	179.16	16.30	97.9	2	1	1	R.KIAEQELLDASER.X	Methyl: 12	1,694 - 1,706	XP_004012757.1	PREDICTED: LOW QUALITY PROTEIN: myosin-3 [Ovis aries]
true	710	650.4050	1298.6619	2	102.66	302.10	23.30	78.8	55	1	0	K.GSSFQTVSALFR.E		642 - 653	XP_004012757.1	PREDICTED: LOW QUALITY PROTEIN: myosin-3 [Ovis aries]
true	442	687.3520	1372.6834	2	4.38	175.34	16.00	78.4	42	1	0	K.IAEQELLDASER.X		1,695 - 1,706	XP_004012757.1	PREDICTED: LOW QUALITY PROTEIN: myosin-3 [Ovis aries]
true	599	761.4040	1520.7579	2	23.38	178.22	18.00	73.9	18	1	1	K.AITDAAMMAEELKK.E		1,751 - 1,764	XP_004012757.1	PREDICTED: LOW QUALITY PROTEIN: myosin-3 [Ovis aries]
true	588	697.3560	1392.6629	2	24.78	167.60	1225.40	57.3	4	1	0	K.AITDAAMMAEELK.K		1,751 - 1,763	XP_004012757.1	PREDICTED: LOW QUALITY PROTEIN: myosin-3 [Ovis aries]
true	88	455.2850	908.4603	2	104.44	156.85	7.60	55.9	20	1	0	K.VGNEYVTK.G		407 - 414	XP_004012757.1	PREDICTED: LOW QUALITY PROTEIN: myosin-3 [Ovis aries]
true	98	537.8140	1073.5353	2	72.65	376.23	7.60	55.9	36	1	0	R.ADIAESQVNK.L		1,903 - 1,912	XP_004012757.1	PREDICTED: LOW QUALITY PROTEIN: myosin-3 [Ovis aries]
true	250	562.8500	1123.6098	2	67.20	358.99	718.40	55.9	26	1	0	K.SALAHALQSAR.H		1,321 - 1,331	XP_004012757.1	PREDICTED: LOW QUALITY PROTEIN: myosin-3 [Ovis aries]
true	117	612.8320	1223.6146	2	28.42	287.16	8.30	55.9	32	1	1	R.TKYETDAIQR.T		1,367 - 1,376	XP_004012757.1	PREDICTED: LOW QUALITY PROTEIN: myosin-3 [Ovis aries]
true	762	630.3830	1258.6656	2	68.05	425.01	1504.50	55.9	14	1	0	K.DIDDLELTLAK.V	Methyl: 6	952 - 962	XP_004012757.1	PREDICTED: LOW QUALITY PROTEIN: myosin-3 [Ovis aries]
true	115	678.2950	1354.6109	2	-26.10	173.76	507.40	55.9	1	1	1	K.SAETEKEMATMK.E		843 - 854	XP_004012757.1	PREDICTED: LOW QUALITY PROTEIN: myosin-3 [Ovis aries]
true	635	694.3550	1386.6991	2	-2.61	190.87	18.90	55.9	12	1	0	K.IAEQELLDASER.X	Methyl: 3	1,695 - 1,706	XP_004012757.1	PREDICTED: LOW QUALITY PROTEIN: myosin-3 [Ovis aries]
true	523	694.3810	1386.6991	2	34.83	166.53	17.10	55.9	9	1	0	K.IAEQELLDASER.X	Methyl: 5	1,695 - 1,706	XP_004012757.1	PREDICTED: LOW QUALITY PROTEIN: myosin-3 [Ovis aries]
true	508	694.3880	1386.6991	2	44.91	243.04	17.50	55.9	16	1	0	K.IAEQELLDASER.X	Methyl: 11	1,695 - 1,706	XP_004012757.1	PREDICTED: LOW QUALITY PROTEIN: myosin-3 [Ovis aries]
true	766	699.9430	1397.7514	2	85.72	216.21	24.80	55.9	34	1	0	R.ANLLQAEIEELR.A		1,672 - 1,683	XP_004012757.1	PREDICTED: LOW QUALITY PROTEIN: myosin-3 [Ovis aries]
true	657	704.3960	1406.6785	2	70.21	169.00	1325.10	55.9	3	1	0	K.AITDAAMMAEELK.K	Methyl: 10	1,751 - 1,763	XP_004012757.1	PREDICTED: LOW QUALITY PROTEIN: myosin-3 [Ovis aries]
true	812	706.9130	1411.7671	2	31.37	174.81	1817.90	55.9	8	1	0	R.ANLLQAEIEELR.A	Methyl: 7	1,672 - 1,683	XP_004012757.1	PREDICTED: LOW QUALITY PROTEIN: myosin-3 [Ovis aries]
true	897	706.9190	1411.7671	2	39.86	177.84	26.40	55.9	14	1	0	R.ANLLQAEIEELR.A	Methyl: 10	1,672 - 1,683	XP_004012757.1	PREDICTED: LOW QUALITY PROTEIN: myosin-3 [Ovis aries]
true	665	706.9520	1411.7671	2	86.54	164.80	25.60	55.9	16	1	0	R.ANLLQAEIEELR.A	Methyl: 9	1,672 - 1,683	XP_004012757.1	PREDICTED: LOW QUALITY PROTEIN: myosin-3 [Ovis aries]
true	551	744.8860	1487.6991	2	39.14	170.36	17.80	55.9	32	1	0	R.IEELEEEIEAER.A		1,114 - 1,125	XP_004012757.1	PREDICTED: LOW QUALITY PROTEIN: myosin-3 [Ovis aries]
true	576	751.8900	1501.7148	2	33.69	209.39	19.20	55.9	8	1	0	R.IEELEEEIEAER.A	Methyl: 2	1,114 - 1,125	XP_004012757.1	PREDICTED: LOW QUALITY PROTEIN: myosin-3 [Ovis aries]
true	208	773.3600	1544.6842	2	13.73	253.51	10.10	55.7	3	1	0	R.EEQAEPDGTEVADK.T	Methyl: 2, 10	371 - 384	XP_004012757.1	PREDICTED: LOW QUALITY PROTEIN: myosin-3 [Ovis aries]
true	107	759.3380	1516.6529	2	5.62	203.88	7.80	55.2	4	1	0	R.EEQAEPDGTEVADK.T		371 - 384	XP_004012757.1	PREDICTED: LOW QUALITY PROTEIN: myosin-3 [Ovis aries]
true	712	704.4190	1406.6785	2	102.86	151.24	22.60	54.6	5	1	0	K.AITDAAMMAEELK.K	Methyl: 11	1,751 - 1,763	XP_004012757.1	PREDICTED: LOW QUALITY PROTEIN: myosin-3 [Ovis aries]
true	774	711.4020	1420.6942	2	66.95	150.09	24.00	53.5	4	1	0	K.AITDAAMMAEELK.K	Methyl: 10, 11	1,751 - 1,763	XP_004012757.1	PREDICTED: LOW QUALITY PROTEIN: myosin-3 [Ovis aries]
true	798	713.9220	1425.7827	2	32.71	170.97	1621.60	51.6	5	1	0	R.ANLLQAEIEELR.A	Methyl: 9, 10	1,672 - 1,683	XP_004012757.1	PREDICTED: LOW QUALITY PROTEIN: myosin-3 [Ovis aries]
true	153	696.8470	1391.6966	2	-12.33	204.13	8.10	49.7	1	1	2	R.KLEDECSELKK.D	Propionamide: 6	941 - 951	XP_004012757.1	PREDICTED: LOW QUALITY PROTEIN: myosin-3 [Ovis aries]
true	138	766.3240	1530.6686	2	-22.91	178.57	545.30	47.9	9	1	0	R.EEQAEPDGTEVADK.T	Methyl: 2	371 - 384	XP_004012757.1	PREDICTED: LOW QUALITY PROTEIN: myosin-3 [Ovis aries]
true	405	758.4600	1514.7940	2	73.45	173.56	957.00	47.3	1	1	1	R.KIAEQELLDASER.X	Methyl: 6	1,694 - 1,706	XP_004012757.1	PREDICTED: LOW QUALITY PROTEIN: myosin-3 [Ovis aries]
true	428	550.6700	1648.8528	3	81.93	178.60	999.00	45.4	2	1	2	K.KAITDAAMMAEELKK.E		1,750 - 1,764	XP_004012757.1	PREDICTED: LOW QUALITY PROTEIN: myosin-3 [Ovis aries]
true	493	751.9020	1501.7148	2	49.65	162.91	19.70	41.7	7	1	0	R.IEELEEEIEAER.A	Methyl: 5	1,114 - 1,125	XP_004012757.1	PREDICTED: LOW QUALITY PROTEIN: myosin-3 [Ovis aries]
true	1588	776.3700	2326.2129	3	-53.53	185.74	49.50	37.2	6	1	1	R.ANLLQAEIEELRATLEQTER.S		1,672 - 1,691	XP_004012757.1	PREDICTED: LOW QUALITY PROTEIN: myosin-3 [Ovis aries]
true	622	751.8870	1501.7148	2	29.70	269.59	20.10	34.9	13	1	0	R.IEELEEEIEAER.A	Methyl: 7	1,114 - 1,125	XP_004012757.1	PREDICTED: LOW QUALITY PROTEIN: myosin-3 [Ovis aries]
true	417	751.9260	1501.7148	2	81.57	189.25	18.50	31.7	3	1	0	R.IEELEEEIEAER.A	Methyl: 6	1,114 - 1,125	XP_004012757.1	PREDICTED: LOW QUALITY PROTEIN: myosin-3 [Ovis aries]
true	780	519.0390	1553.8526	3	155.81	194.06	22.10	30.5	5	1	1	R.RANLLQAEIEELR.A		1,671 - 1,683	XP_004012757.1	PREDICTED: LOW QUALITY PROTEIN: myosin-3 [Ovis aries]
true	271	519.3370	1036.5778	2	78.63	131.04	12.00	29.6	2	1	0	S.ALAHALQSAR.H		1,322 - 1,331	XP_004012757.1	PREDICTED: LOW QUALITY PROTEIN: myosin-3 [Ovis aries]
true	904	844.8640	1687.8781	2	-97.44	54.90	32.90	28.1	6	1	0	R.VLNASAIPEGQFIDSK.K		725 - 740	XP_004012757.1	PREDICTED: LOW QUALITY PROTEIN: myosin-3 [Ovis aries]
true	412	667.8660	1333.6878	2	22.21	214.00	1082.90	28	1	1	0	K.QAFTQQIEELK.R		1,300 - 1,310	XP_004012757.1	PREDICTED: LOW QUALITY PROTEIN: myosin-3 [Ovis aries]
true	670	700.4430	1398.7355	2	97.07	232.32	25.90	27.2	3	1	0	R.ANLLQAEIEELR.A	Deamidated: 5	1,672 - 1,683	XP_004012757.1	PREDICTED: LOW QUALITY PROTEIN: myosin-3 [Ovis aries]
true	173	544.7990	1087.5510	2	29.82	269.94	9.30	27.1	7	1	0	R.ADIAESQVNK.L	Methyl: 5	1,903 - 1,912	XP_004012757.1	PREDICTED: LOW QUALITY PROTEIN: myosin-3 [Ovis aries]
true	598	687.4240	1372.7450	2	64.36	178.18	18.70	26.5	1	1	1	K.KDIDDLELTLAK.V		951 - 962	XP_004012757.1	PREDICTED: LOW QUALITY PROTEIN: myosin-3 [Ovis aries]
true	427	765.9220	1529.8090	2	13.38	152.06	17.90	24.6	6	1	0	K.LLASIDIDHTQYK.F	Methyl: 8	746 - 758	XP_004012757.1	PREDICTED: LOW QUALITY PROTEIN: myosin-3 [Ovis aries]
true	36	530.8540	1059.5098	2	173.01	164.57	11.40	23.4	28	1	0	K.ANSEVAQWR.T		1,358 - 1,366	XP_004012757.1	PREDICTED: LOW QUALITY PROTEIN: myosin-3 [Ovis aries]
true	541	758.8830	1515.7304	2	13.85	274.70	21.10	23.1	1	1	0	R.IEELEEEIEAER.A	Methyl: 6, 7	1,114 - 1,125	XP_004012757.1	PREDICTED: LOW QUALITY PROTEIN: myosin-3 [Ovis aries]
true	79	480.2700	958.5084	2	17.79	556.61	435.30	20.4	19	1	0	R.INQQLDTK.L		444 - 451	XP_004012757.1	PREDICTED: LOW QUALITY PROTEIN: myosin-3 [Ovis aries]
true	89	498.2690	994.4720	2	51.65	262.86	515.60	19.9	5	1	0	K.YETDAIQR.T		1,369 - 1,376	XP_004012757.1	PREDICTED: LOW QUALITY PROTEIN: myosin-3 [Ovis aries]
true	220	483.8480	965.5407	2	145.48	209.41	732.50	18.8	4	1	0	A.LAHALQSAR.H		1,323 - 1,331	XP_004012757.1	PREDICTED: LOW QUALITY PROTEIN: myosin-3 [Ovis aries]
true	732	523.6920	1567.8682	3	118.37	225.21	22.90	18.8	1	1	1	R.RANLLQAEIEELR.A	Methyl: 10	1,671 - 1,683	XP_004012757.1	PREDICTED: LOW QUALITY PROTEIN: myosin-3 [Ovis aries]
true	572	681.9100	1361.7191	2	63.33	185.53	1205.00	18.8	1	1	0	K.QAFTQQIEELK.R	Methyl: 8, 9	1,300 - 1,310	XP_004012757.1	PREDICTED: LOW QUALITY PROTEIN: myosin-3 [Ovis aries]
true	659	701.4110	1400.7147	2	66.10	150.22	21.00	18.8	3	1	0	K.IAEQELLDASER.X	Methyl: 3, 11	1,695 - 1,706	XP_004012757.1	PREDICTED: LOW QUALITY PROTEIN: myosin-3 [Ovis aries]
true	583	701.4190	1400.7147	2	77.50	246.12	18.40	18.8	2	1	0	K.IAEQELLDASER.X	Methyl: 5, 11	1,695 - 1,706	XP_004012757.1	PREDICTED: LOW QUALITY PROTEIN: myosin-3 [Ovis aries]
true	764	740.4330	1478.7868	2	43.64	362.04	23.80	18.8	1	1	0	K.LASADIETYLLEK.S	Methyl: 5	259 - 271	XP_004012757.1	PREDICTED: LOW QUALITY PROTEIN: myosin-3 [Ovis aries]
true	924	747.4350	1492.8025	2	35.44	184.24	27.00	18.8	3	1	0	K.LASADIETYLLEK.S	Methyl: 7, 12	259 - 271	XP_004012757.1	PREDICTED: LOW QUALITY PROTEIN: myosin-3 [Ovis aries]
true	518	769.4230	1536.7528	2	51.13	210.66	17.00	18.8	1	1	1	K.AITDAAMMAEELKK.E	Oxidation: 7	1,751 - 1,764	XP_004012757.1	PREDICTED: LOW QUALITY PROTEIN: myosin-3 [Ovis aries]
true	1363	835.4760	2503.2741	3	52.70	220.97	34.60	18.8	1	1	1	K.MRGTLEDQIISANPLLEAFGNAK.T	Oxidation: 1	213 - 235	XP_004012757.1	PREDICTED: LOW QUALITY PROTEIN: myosin-3 [Ovis aries]
true	213	471.7470	941.4389	2	42.98	302.70	608.20	18.4	3	1	0	R.HDCDLLR.E	Propionamide: 3	1,332 - 1,338	XP_004012757.1	PREDICTED: LOW QUALITY PROTEIN: myosin-3 [Ovis aries]
true	754	851.9430	1701.8938	2	-13.09	144.69	22.40	17.1	1	1	0	R.VLNASAIPEGQFIDSK.K	Methyl: 9	725 - 740	XP_004012757.1	PREDICTED: LOW QUALITY PROTEIN: myosin-3 [Ovis aries]
true	248	516.2940	1030.5230	2	48.89	260.88	865.00	16.3	1	1	0	R.CNGVLEGIR.I	Propionamide: 1	696 - 704	XP_004012757.1	PREDICTED: LOW QUALITY PROTEIN: myosin-3 [Ovis aries]
true	431	751.8830	1501.7148	2	24.38	210.40	1119.40	15.8	3	1	0	R.IEELEEEIEAER.A	Methyl: 3	1,114 - 1,125	XP_004012757.1	PREDICTED: LOW QUALITY PROTEIN: myosin-3 [Ovis aries]
true	26	460.2940	918.4923	2	88.13	462.89	329.20	14	1	1	0	K.SANFQKPK.V		561 - 568	XP_004012757.1	PREDICTED: LOW QUALITY PROTEIN: myosin-3 [Ovis aries]
true	16	474.2490	946.4720	2	12.10	379.25	357.20	14	5	1	0	R.ATLEQTER.S		1,684 - 1,691	XP_004012757.1	PREDICTED: LOW QUALITY PROTEIN: myosin-3 [Ovis aries]
true	557	674.8740	1347.7034	2	22.24	174.30	18.60	13.8	1	1	0	K.QAFTQQIEELK.R	Methyl: 9	1,300 - 1,310	XP_004012757.1	PREDICTED: LOW QUALITY PROTEIN: myosin-3 [Ovis aries]
true	648	758.8850	1515.7304	2	16.48	182.62	20.70	13.8	2	1	0	R.IEELEEEIEAER.A	Methyl: 3, 5	1,114 - 1,125	XP_004012757.1	PREDICTED: LOW QUALITY PROTEIN: myosin-3 [Ovis aries]
true	282	686.3180	1370.6210	2	0.31	218.27	11.50	13.8	2	1	1	K.EMATMKEEFQK.T		849 - 859	XP_004012757.1	PREDICTED: LOW QUALITY PROTEIN: myosin-3 [Ovis aries]
true	567	751.8780	1501.7148	2	17.73	246.56	18.90	13.4	1	1	0	R.IEELEEEIEAER.A	Methyl: 9	1,114 - 1,125	XP_004012757.1	PREDICTED: LOW QUALITY PROTEIN: myosin-3 [Ovis aries]
true	417	497.6570	1489.7889	3	107.36	645.69	981.50	13.3	1	1	1	K.QAFTQQIEELKR.Q		1,300 - 1,311	XP_004012757.1	PREDICTED: LOW QUALITY PROTEIN: myosin-3 [Ovis aries]
true	697	641.7010	1921.9494	3	68.47	207.90	20.90	13.3	2	1	0	K.HADSVAELGEQIDNLQR.V	Methyl: 7, 10	1,190 - 1,206	XP_004012757.1	PREDICTED: LOW QUALITY PROTEIN: myosin-3 [Ovis aries]
true	1005	713.9220	1425.7827	2	32.71	156.39	32.70	13.3	1	1	0	R.ANLLQAEIEELR.A	Methyl: 7, 10	1,672 - 1,683	XP_004012757.1	PREDICTED: LOW QUALITY PROTEIN: myosin-3 [Ovis aries]
true	624	768.4280	1534.7735	2	44.21	198.69	19.30	13.3	1	1	1	K.AITDAAMMAEELKK.E	Methyl: 10	1,751 - 1,764	XP_004012757.1	PREDICTED: LOW QUALITY PROTEIN: myosin-3 [Ovis aries]
true	961	860.7810	2579.2115	3	42.48	230.20	26.40	13.3	1	1	0	R.QEAPPHIFSISDNAYQFMLTDR.E		149 - 170	XP_004012757.1	PREDICTED: LOW QUALITY PROTEIN: myosin-3 [Ovis aries]
true	581	768.4290	1534.7735	2	45.51	225.34	1213.80	13.3	1	1	1	K.AITDAAMMAEELKK.E	Methyl: 11	1,751 - 1,764	XP_004012757.1	PREDICTED: LOW QUALITY PROTEIN: myosin-3 [Ovis aries]
true	646	948.4510	1894.9021	2	-7.72	220.39	19.70	13	1	1	0	K.HADSVAELGEQIDNLQR.V	Deamidated: 14	1,190 - 1,206	XP_004012757.1	PREDICTED: LOW QUALITY PROTEIN: myosin-3 [Ovis aries]
true	609	714.4100	1426.7569	2	34.00	188.88	1254.30	154.2	6	1	1	K.KGSSFQTVSALFR.E		643 - 655	XP_004012750.1	PREDICTED: LOW QUALITY PROTEIN: myosin-8 [Ovis aries]
true	652	733.4250	1464.7712	2	43.82	209.69	1401.30	154.2	76	1	0	K.LASADIETYLLEK.S		261 - 273	XP_004012750.1	PREDICTED: LOW QUALITY PROTEIN: myosin-8 [Ovis aries]
true	795	740.4380	1478.7868	2	50.39	211.30	24.50	154.2	15	1	0	K.LASADIETYLLEK.S	Methyl: 12	261 - 273	XP_004012750.1	PREDICTED: LOW QUALITY PROTEIN: myosin-8 [Ovis aries]
true	1184	820.8180	2459.2366	3	79.41	216.66	31.50	154.2	9	1	0	K.MQGTLEDQIISANPLLEAFGNAK.T		215 - 237	XP_004012750.1	PREDICTED: LOW QUALITY PROTEIN: myosin-8 [Ovis aries]
true	327	824.8980	1647.7774	2	2.45	281.64	12.40	154.2	8	1	0	R.LEEAGGATSAQIEMNK.K		1,153 - 1,168	XP_004012750.1	PREDICTED: LOW QUALITY PROTEIN: myosin-8 [Ovis aries]
true	182	832.8990	1663.7723	2	6.68	215.38	616.70	154.2	8	1	0	R.LEEAGGATSAQIEMNK.K	Oxidation: 14	1,153 - 1,168	XP_004012750.1	PREDICTED: LOW QUALITY PROTEIN: myosin-8 [Ovis aries]
true	380	838.9410	1675.8087	2	35.01	162.49	919.30	154.2	3	1	0	R.LEEAGGATSAQIEMNK.K	Methyl: 2, 3	1,153 - 1,168	XP_004012750.1	PREDICTED: LOW QUALITY PROTEIN: myosin-8 [Ovis aries]
true	600	904.9630	1807.8952	2	8.97	235.22	19.60	154.2	5	1	1	K.NAYEESLDQLETLKR.E		1,483 - 1,497	XP_004012750.1	PREDICTED: LOW QUALITY PROTEIN: myosin-8 [Ovis aries]
true	1133	994.0210	1985.9906	2	18.55	144.62	30.00	154.2	2	1	0	K.NLQQEISDLTEQIAEGGK.Q	Methyl: 11	1,501 - 1,518	XP_004012750.1	PREDICTED: LOW QUALITY PROTEIN: myosin-8 [Ovis aries]
true	1055	825.4690	2473.2523	3	53.66	123.56	33.70	147.8	3	1	0	K.MQGTLEDQIISANPLLEAFGNAK.T	Methyl: 7	215 - 237	XP_004012750.1	PREDICTED: LOW QUALITY PROTEIN: myosin-8 [Ovis aries]
true	632	826.9340	1651.7941	2	35.89	153.82	1286.60	138.8	10	1	0	K.NAYEESLDQLETLK.R		1,483 - 1,496	XP_004012750.1	PREDICTED: LOW QUALITY PROTEIN: myosin-8 [Ovis aries]
true	1110	987.0040	1971.9749	2	9.39	169.36	29.40	136	8	1	0	K.NLQQEISDLTEQIAEGGK.Q		1,501 - 1,518	XP_004012750.1	PREDICTED: LOW QUALITY PROTEIN: myosin-8 [Ovis aries]
true	671	740.4440	1478.7868	2	58.49	191.51	26.00	129.9	17	1	0	K.LASADIETYLLEK.S	Methyl: 7	261 - 273	XP_004012750.1	PREDICTED: LOW QUALITY PROTEIN: myosin-8 [Ovis aries]
true	699	623.3670	1244.6500	2	55.70	365.54	22.20	126.7	57	1	0	K.DIDDLELTLAK.V		956 - 966	XP_004012750.1	PREDICTED: LOW QUALITY PROTEIN: myosin-8 [Ovis aries]
true	420	751.3950	1500.7784	2	-1.96	212.89	14.40	116.8	9	1	1	R.KIAEQELLDASER.V		1,694 - 1,706	XP_004012750.1	PREDICTED: LOW QUALITY PROTEIN: myosin-8 [Ovis aries]
true	483	758.3950	1514.7940	2	-12.26	179.16	16.30	97.9	2	1	1	R.KIAEQELLDASER.V	Methyl: 12	1,694 - 1,706	XP_004012750.1	PREDICTED: LOW QUALITY PROTEIN: myosin-8 [Ovis aries]
true	626	777.4640	1552.8501	2	40.74	171.55	24.00	94.5	10	1	0	R.VIQYFATIAVTGEK.K	Methyl: 13	194 - 207	XP_004012750.1	PREDICTED: LOW QUALITY PROTEIN: myosin-8 [Ovis aries]
true	396	831.9050	1661.7931	2	1.44	238.07	14.20	85.6	6	1	0	R.LEEAGGATSAQIEMNK.K	Methyl: 3	1,153 - 1,168	XP_004012750.1	PREDICTED: LOW QUALITY PROTEIN: myosin-8 [Ovis aries]
true	1048	825.4630	2473.2523	3	46.40	212.43	32.00	81.3	5	1	0	K.MQGTLEDQIISANPLLEAFGNAK.T	Methyl: 17	215 - 237	XP_004012750.1	PREDICTED: LOW QUALITY PROTEIN: myosin-8 [Ovis aries]
true	710	650.4050	1298.6619	2	102.66	302.10	23.30	78.8	55	1	0	K.GSSFQTVSALFR.E		644 - 655	XP_004012750.1	PREDICTED: LOW QUALITY PROTEIN: myosin-8 [Ovis aries]
true	442	687.3520	1372.6834	2	4.38	175.34	16.00	78.4	42	1	0	K.IAEQELLDASER.V		1,695 - 1,706	XP_004012750.1	PREDICTED: LOW QUALITY PROTEIN: myosin-8 [Ovis aries]
[truncated: 2,640 more rows]

## Sheet: Sarc_Prot
Minimal protein list - Sarcoplasmic fraction
All entries with a name corresponding to trypsin, hornerin, keratin or macroglobulin has been removed from this list
Red fonts - rejected for protein identification at the level of individual fraction
Note: the in-house gi #/accession # start with either 19990 or 999
For an individual peptide-spectrum matching, Mascot Percolator score > 13 indicates the PEP is < 0.05; Mascot Percolator score > 20 indicates PEP < 0.01
Note: the theoretical Mr and isoelectric point (pI) of the predicted protein sequences in the current Ovis aries sequence database are to be viewed with caution because some contain unknown amino acid residue(s) (denoted as “X” in the standard single-letter IUB/IUPAC amino acid codes) or gave erroneous pI calculation (e.g., PREDICTED: ATP synthase subunit e, mitochondrial-like [Ovis aries]).
Accession	Protein	MW [kDa]	pI	#Alt. Proteins	Scores	# Peptides	SC [%]	RMS90 [ppm]	Scores - unique + non-redundant peptides alone	# Unique + non-redundant peptides	Found as the following entries in the total protein list
1.999e+09	weakly simialr to Adenylosuccinate lyase, tentatively partial [Ovis aries: Oar v3]	49.4	6.4	2	19.5	1	2.4	141.83	19.5	1
1.99901e+09	homologue to Dystrophin, partial [Ovis aries: Oar v3]	33.4	5.4	1	19.5	1	4.5	3.3	19.5	1
660905B	hemoglobin Bbeta	14.8	4.9	1	70.3	2	15.8	81.38	19.5	1
AAB94620.1	ATP7B [Ovis aries]	154.7	6.4	2	13	1	1.6	28.23	13	1
AAC37321.1	14-3-3 protein, partial [Ovis aries]	26.3	4.7	3	14.2	1	4.8	27.29	14.2	1
AAN77339.1	immunoglobulin V lambda chain 5.3.8 [Ovis aries]	11.3	4.8	1	17.9	1	13	28.69	17.9	1
ABB46372.1	elongation factor-1 alpha [Ovis aries]	9.4	9.7	7	19.5	1	11.9	106.12	19.5	1
ABY68595.1	myosin light chain 6 [Ovis aries]	16.0	4.4	4	19.5	1	11.2	48.55	19.5	1
ACP18746.1	trace amine-associated receptor 4 [Ovis aries]	32.5	9.2	2	16.7	1	4.5	83.76	16.7	1
AFR32911.1	prodynorphin [Ovis aries]	28.8	5.3	1	13.1	1	6.6	21.01	13.1	1
BAF42335.1	transient receptor potential cation channel, subfamily M, member 7 [Ovis aries]	212.7	8.7	2	19.5	1	1	127.95	19.5	1
XP_004003102.1	PREDICTED: adiponectin [Ovis aries]	26.0	5.9	1	14.2	1	3.8	102.78	14.2	1
XP_004003105.1	PREDICTED: eukaryotic initiation factor 4A-II [Ovis aries]	41.3	5.3	3	19.5	1	2.8	180.77	19.5	1
XP_004003447.1	PREDICTED: carbonyl reductase [NADPH] 1-like [Ovis aries]	30.2	7.0	2	19.3	1	2.9	153.33	19.3	1
XP_004003449.1	PREDICTED: carbonyl reductase [NADPH] 3 [Ovis aries]	30.7	5.4	1	18.9	1	5.1	24.04	18.9	1
XP_004003591.1	PREDICTED: LOW QUALITY PROTEIN: zinc finger protein GLIS1 [Ovis aries]	83.6	9.4	1	13.4	1	3	9.72	13.4	1
XP_004004547.1	PREDICTED: 3-hydroxyisobutyryl-CoA hydrolase, mitochondrial [Ovis aries]	43.4	6.6	1	19.7	1	2.8	50.69	19.7	1
XP_004004589.1	PREDICTED: SEC14 domain and spectrin repeat-containing protein 1 [Ovis aries]	79.3	5.0	1	14.2	1	1.9	79.5	14.2	1
XP_004005323.1	PREDICTED: LOW QUALITY PROTEIN: aldehyde dehydrogenase X, mitochondrial [Ovis aries]	65.3	6.1	1	19.5	1	1.7	83.39	19.5	1
XP_004006052.1	PREDICTED: hsc70-interacting protein-like [Ovis aries]	15.0	4.6	2	16.9	1	7.4	142.22	16.9	1
XP_004006219.1	PREDICTED: fumarylacetoacetate hydrolase domain-containing protein 2-like [Ovis aries]	34.6	6.5	1	17.9	1	3.5	114.14	17.9	1
XP_004006300.1	PREDICTED: lumican [Ovis aries]	38.8	6.0	1	19.2	1	2.3	60.27	19.2	1
XP_004006701.1	PREDICTED: vesicular glutamate transporter 3 isoform 2 [Ovis aries]	59.0	5.9	2	14.2	1	3.9	79.78	14.2	1
XP_004008785.1	PREDICTED: tripartite motif-containing protein 7 [Ovis aries]	56.2	7.9	1	14.2	1	2.2	42.13	14.2	1
XP_004009016.1	PREDICTED: LOW QUALITY PROTEIN: tigger transposable element-derived protein 6 [Ovis aries]	59.3	6.7	1	14.2	1	1.5	74.65	14.2	1
XP_004010090.1	PREDICTED: serine/threonine-protein phosphatase 2B catalytic subunit alpha isoform [Ovis aries]	58.4	5.6	2	18	1	2.3	7.33	18	1
XP_004010376.1	PREDICTED: LOW QUALITY PROTEIN: myosin-6 [Ovis aries]	217.5	5.6	2	52	2	1.1	105.97	19.5	1
XP_004010731.1	PREDICTED: proteasome subunit alpha type-3 isoform 2 [Ovis aries]	27.6	5.2	2	17.9	1	4.8	106.91	17.9	1
XP_004011215.1	PREDICTED: cardiac phospholamban [Ovis aries]	6.1	11.3	1	19.5	1	21.2	129.86	19.5	1
XP_004012397.1	PREDICTED: tripeptidyl-peptidase 2 [Ovis aries]	135.8	6.3	1	19.7	1	0.9	121.01	19.7	1
XP_004012658.1	PREDICTED: proteasome subunit beta type-6 [Ovis aries]	25.6	4.8	1	19.5	1	4.2	158.42	19.5	1
XP_004012895.1	PREDICTED: telethonin [Ovis aries]	19.0	5.4	1	19.5	1	6.6	51.9	19.5	1
XP_004015237.1	PREDICTED: cytochrome c oxidase subunit 7A1, mitochondrial-like [Ovis aries]	9.0	10.0	1	14.2	1	12.5	77.07	14.2	1
XP_004015238.1	PREDICTED: cytochrome c oxidase subunit 6B1-like [Ovis aries]	10.2	8.8	1	17.9	1	11.6	121.71	17.9	1
XP_004015541.1	PREDICTED: glycine cleavage system H protein, mitochondrial [Ovis aries]	18.2	4.7	1	19.2	1	6.6	181.49	19.2	1
XP_004015743.1	PREDICTED: flavin reductase (NADPH) [Ovis aries]	18.8	6.3	1	14.2	1	8.6	75.5	14.2	1
XP_004017860.1	PREDICTED: isocitrate dehydrogenase [NAD] subunit alpha, mitochondrial isoform 1 [Ovis aries]	34.6	6.1	1	14.2	1	3.5	59.46	14.2	1
XP_004017868.1	PREDICTED: proteasome subunit alpha type-4 isoform 1 [Ovis aries]	29.5	8.7	1	14.2	1	3.8	153.46	14.2	1
XP_004018406.1	PREDICTED: pyruvate dehydrogenase E1 component subunit beta, mitochondrial isoform 2 [Ovis aries]	37.1	5.5	2	14.2	1	3.2	76.26	14.2	1
XP_004019172.1	PREDICTED: GMP reductase 1 [Ovis aries]	37.5	7.0	1	19.3	1	3.5	36.45	19.3	1
XP_004019243.1	PREDICTED: ras-related protein Rab-44 [Ovis aries]	106.4	4.9	1	16	1	1.2	140.3	16	1
XP_004020339.1	PREDICTED: cytochrome P450 26C1-like [Ovis aries]	66.7	9.6	1	14.2	1	1.3	15.4	14.2	1
XP_004020341.1	PREDICTED: retinol-binding protein 4 [Ovis aries]	36.3	10.0	1	20	1	3.4	46.94	20	1
XP_004021011.1	PREDICTED: general transcription factor II-I repeat domain-containing protein 1 isoform 2 [Ovis aries]	104.3	6.3	3	14.2	1	1	212.59	14.2	1
99900000.114	Triosephosphate isomerase 1 (tentative) cs39 [Ovis aries]	26.7	6.5	2	4112.8	43	68.7	64.71	4112.8	43
1.99901e+09	similar to Immunoglobulin lambda-like polypeptide 1 precursor [Ovis aries: Oar v3]	59.4	6.4	3	323.3	5	9.7	69.74	323.3	5
1.99901e+09	homologue to Acylphosphatase-2, partial [Ovis aries: Oar v3]	8.4	9.8	1	427.9	8	46.7	78	427.9	8
1.99901e+09	similar to Serine/threonine-protein kinase SIK3, partial [Ovis aries: Oar v3]	157.8	6.6	1	126.4	1	0.8	116.93	126.4	1
681075A	hemoglobin beta	15.6	12.4	1	26.8	1	8.5	115.43	26.8	1
AAA85435.1	aldehyde dehydrogenase [Ovis aries]	54.8	6.4	1	175.4	2	5.2	59.71	175.4	2
AAB68800.1	glycogen myophosphorylase [Ovis aries]	97.2	6.7	1	4934.5	77	52.7	64.65	4934.5	77
AAD41477.1	ceruloplasmin [Ovis aries]	119.1	5.4	1	105.4	1	1	77.71	105.4	1
AAN77358.1	immunoglobulin V lambda chain 5.1.18 [Ovis aries]	11.0	6.9	1	36.3	1	16	44.39	36.3	1
AAT38511.1	galectin-1 [Ovis aries]	14.8	4.8	1	172.7	2	22.8	27.35	172.7	2
AAV87308.1	brain glycogen phosphorylase [Ovis aries]	96.3	6.6	2	429.4	12	13.9	75.89	172.6	4
ABB02309.1	macrophage migration inhibitory factor [Ovis aries]	11.1	9.4	2	333.9	3	19.4	62.39	333.9	3
ABC86526.1	beta-A globin chain [Ovis aries]	16.0	6.6	6	1143.6	18	69.7	64.87	267.1	5
ABC94470.1	uterine myometrial annexin 2 [Ovis aries]	38.6	7.6	1	37.5	1	3.2	70.05	37.5	1
ABC96758.1	beta-K globin chain [Ovis aries]	16.1	6.9	3	1582.4	27	76.6	60.21	146.8	2	ABC86525.1
ABI99473.1	heat shock protein alpha [Ovis aries]	84.7	4.8	2	1250.7	18	21.3	57.93	1250.7	18
ABY25854.1	adipocyte fatty acid-binding protein 4 [Ovis aries]	14.7	5.1	4	299.7	4	25.8	87.26	299.7	4
ACB97628.1	TPM1 [Ovis aries]	32.7	4.5	12	252.9	6	22.2	48.89	252.9	6
ACC91310.1	thioltransferase [Ovis aries]	11.8	9.2	1	87.7	2	11.3	97.26	87.7	2
ACC93604.1	SLC25A5 [Ovis aries]	32.9	10.3	4	204	2	8.4	105.7	204	2	ACC93603.1
ACI46679.1	proteasome subunit alpha type 6 [Ovis aries]	27.4	6.4	1	167.2	2	8.9	138.29	167.2	2
ACJ53934.1	phosphoglycerate kinase 1 [Ovis aries]	44.5	9.3	2	1383.6	22	43.2	58.36	1383.6	22
ACM43300.1	fast skeletal myosin light chain 2 [Ovis aries]	19.1	4.7	1	221	3	14.7	90.61	221	3
ACR46628.1	GDI2 [Ovis aries]	50.4	5.9	1	75.4	2	5.2	103.45	75.4	2
ACR46648.1	AK1 [Ovis aries]	21.6	9.2	2	1347.8	15	55.7	90.85	1347.8	15
ACR55776.1	fumarate hydratase [Ovis aries]	54.6	9.6	1	391.3	4	11.6	68	391.3	4
ACR56694.1	ubiquitin-conjugating enzyme [Ovis aries]	17.1	6.2	2	135.2	2	7.2	68.76	135.2	2
ACV04824.1	peroxiredoxin 2 [Ovis aries]	21.8	5.1	1	372.2	3	22.2	95.01	372.2	3
ACV04835.1	mitochondrial superoxide dismutase 2 [Ovis aries]	24.6	9.5	2	248.5	2	12.6	48.84	248.5	2
ADH43296.1	glyceraldehyde-3-phosphate dehydrogenase [Ovis aries]	35.9	9.3	13	1781.7	24	42.3	41.6	1781.7	24
AFJ20625.1	fatty acid binding protein [Ovis aries]	14.7	5.6	2	368.9	5	28.6	57.46	368.9	5	AAN75195.1
AFR90222.1	HSP10 [Ovis aries]	10.9	9.4	2	262.9	3	35.3	116.95	262.9	3
AGH70289.1	peroxiredoxin 6 [Ovis aries]	25.1	6.0	1	26.5	1	4.9	75.06	26.5	1
AGL76768.1	beta-casein, partial [Ovis aries]	5.0	9.7	1	88.3	1	35.6	60.49	88.3	1
C30554	Ig heavy chain C region - sheep (fragment)	33.8	6.1	4	57.1	2	11.4	29.71	57.1	2
CAA32849.1	beta-B globin [Ovis aries]	16.1	6.9	6	1645.5	30	77.9	60.04	1645.5	30
CAA33561.1	alpha-1 antitrypsin [Ovis aries]	46.0	5.8	6	74.3	2	4.8	128.38	74.3	2
CAA33600.1	transthyretin [Ovis aries]	15.8	5.5	1	185.9	2	24.5	41.34	185.9	2
CAA34597.1	fetuin [Ovis aries]	38.7	5.1	1	38.4	2	5.8	80.81	38.4	2
CAA34903.1	pre-pro serum albumin [Ovis aries]	69.1	5.8	1	3214	39	42	43.46	3214	39
CAA49751.1	alpha globin chain [Ovis aries]	15.2	9.4	6	1053.9	13	59.9	32.24	1053.9	13
CAA81083.1	thioredoxin [Ovis aries]	11.8	4.8	1	332.7	3	21	23.48	332.7	3
P02190.2	RecName: Full=Myoglobin	17.0	7.0	2	2510.7	31	74	71.25	2510.7	31
P09670.2	RecName: Full=Superoxide dismutase [Cu-Zn]	15.7	6.2	4	82.8	3	15.1	131.8	82.8	3
P62896.2	RecName: Full=Cytochrome c	11.7	10.1	5	268.2	3	24.8	87.54	268.2	3
P81184.2	RecName: Full=Galectin-1; Short=Gal-1; AltName: Full=14 kDa lectin; AltName: Full=Beta-galactoside-binding lectin L-14-I; AltName: Full=Galaptin; AltName: Full=Lactose-binding lectin 1; AltName: Full=Lectin galactoside-binding soluble 1; AltName: Full=OPG-1; AltName: Full=S-Lac lectin 1	14.7	5.2	1	34.5	1	7.4	13.1	34.5	1
XP_004001840.1	PREDICTED: proteasome subunit beta type-2 isoform 2 [Ovis aries]	20.3	7.0	2	27.1	1	6.2	123.07	27.1	1
XP_004001967.1	PREDICTED: peroxiredoxin-1 isoform 1 [Ovis aries]	22.2	9.4	2	125.3	4	21.6	141.91	125.3	4
XP_004002090.1	PREDICTED: phosphoglucomutase-1 isoform 1 [Ovis aries]	61.6	6.4	2	3780.5	48	58.5	53.81	3780.5	48
XP_004002274.1	PREDICTED: glycogen debranching enzyme isoform 1 [Ovis aries]	174.0	6.3	1	3014.4	44	24.1	74.69	3014.4	44
XP_004002329.1	PREDICTED: proteasome subunit alpha type-5 isoform 1 [Ovis aries]	26.4	4.6	1	22.9	1	5	10.93	22.9	1
XP_004002342.1	PREDICTED: glutathione S-transferase Mu 1-like isoform 2 [Ovis aries]	25.7	6.9	3	961.8	12	37.6	79.3	961.8	12
XP_004002345.1	PREDICTED: glutathione S-transferase Mu 1-like isoform 2 [Ovis aries]	21.3	8.9	5	329.6	1	7.2	29.49	118.8	1
[truncated: 154 more rows]

## Sheet: Uniq_Sarc_Pept
Unique + non-redundant peptides contributed to protein identifications in the sarcoplasmic fraction
[truncated: 1,530 more rows]

[truncated: 4 more sheets: Myo_Prot, Uniq_Myo_Pept, Pel_Prot, Uniq_Pel_Pept]
