# Supplementary material for: Data for in-depth characterisation of the lamb meat proteome from longissimus lumborum
Source: Data Brief. 2015 Feb 20;3:143–8. doi: 10.1016/j.dib.2015.02.006 (PMC4510072; doi:10.1016/j.dib.2015.02.006)
Supplement: Supplementary file 1 — Supplementary data [file mmc1.zip › Supple_data_4_lamb_LL_prot_YMCD.xlsx]

## Sheet: Representative
gi #	Accession #	Protein	Sarc - # Unique + non-redundant peptides	Myo - # Unique + non-redundant peptides	Pellet - # Unique Unique + non-redundant peptides	Query length (# residues)	Representative sequence (accession #)	Representative sequence (name)	Subject length (# residues)	E value	Max bit score	Query sequence coverage (%)	Identity (%)	Final representative sequence (UniProt accession #)	Accepted for further Mol. Func. GO analysis? (Yes or No)	Accepted for further Cel.Comp. GO analysis? (Yes or No)	InterProScan (Yes or No)
gi|426242099	XP_004014914.1	PREDICTED: troponin C, skeletal muscle [Ovis aries]	1	1	1	162	N/A	N/A	N/A	N/A	N/A	N/A	N/A	N/A	No	No	Yes
gi|124078333	P02190.2	RecName: Full=Myoglobin	31	8	1	154	P02144	Myoglobin	154	5e-93	271	1	0.86	P02144	Yes	Yes	Yes
gi|999000094	9.99e+07	Heat shock protein B1 (tentative) cs39 [Ovis aries]	1	9	1	201	P14602	Heat shock protein beta-1	209	1e-129	368	1	0.86	P14602	Yes	Yes
gi|86129747	ABC86525.1	beta globin chain [Ovis aries musimon]	2	7	1	145	P02077	Hemoglobin subunit beta-A	145	2e-93	266	1	0.96	P02077	Yes	Yes
gi|426255566	XP_004021419.1	PREDICTED: alpha-actinin-2 isoform 1 [Ovis aries]	3	54	1	894	NP_001029807	alpha-actinin-2 [Bos taurus]	894	0	1859	1	0.99	Q3ZC55	Yes	Yes
gi|426221104	XP_004004751.1	PREDICTED: nebulin [Ovis aries]	4	115	1	6666	NP_004534	nebulin isoform 3 [Homo sapiens]	6669	0	12922	1	0.93	P20929	Yes	Yes
gi|426255898	XP_004021585.1	PREDICTED: LIM domain-binding protein 3 isoform 2 [Ovis aries]	4	7	1	614	NP_001034162	LIM domain-binding protein 3 isoform d [Mus musculus]	622	0	1129	1	0.91	Q9JKS4	Yes	Yes
gi|426237623	XP_004012757.1	PREDICTED: LOW QUALITY PROTEIN: myosin-3 [Ovis aries]		4	1	1932	NP_001095305	myosin-3 [Bos taurus]	1940	0	3768	1	0.99	A6QPA6	Yes	Yes
gi|66735537	AAY53948.1	cytochrome oxidase subunit II [Ovis aries]		3	1	194	YP_007625487	cytochrome c oxidase subunit II (mitochondrion) [Ovis ammon]	227	5e-136	391	1	0.99	E0A2M2	Yes	Yes
gi|426236903	XP_004012404.1	PREDICTED: collagen alpha-1(IV) chain [Ovis aries]			1	1793	NP_001128481	collagen alpha-1(IV) chain precursor [Rattus norvegicus]	1669	0	1917	0.93	0.83	F1MA59	Yes	Yes
gi|426250773	XP_004019108.1	PREDICTED: histone H2B type 1-K-like [Ovis aries]		3	1	126	NP_542160	histone H2B type 1-K [Homo sapiens]	126	9e-86	254	1	1	O60814	Yes	Yes
gi|210148517	ACJ09174.1	myosin light chain 2 [Ovis aries]		10	1	166	P10916	Myosin regulatory light chain 2, ventricular/cardiac muscle isoform	166	2e-113	323	1	0.95	P10916	Yes	Yes
gi|426220240	XP_004004324.1	PREDICTED: tropomyosin beta chain isoform 1 [Ovis aries]		27	1	284	NP_033442	tropomyosin beta chain isoform 1 [Mus musculus]	284	0	532	1	1	P58774	Yes	Yes
gi|426232730	XP_004010374.1	PREDICTED: myosin-7 [Ovis aries]		54	1	1935	NP_777152	myosin-7 [Bos taurus]	1935	0	3914	1	0.99	Q9BE39	Yes	Yes
gi|426255772	XP_004021522.1	PREDICTED: myozenin-1 [Ovis aries]		7	1	306	Q9NP98	Myozenin-1	299	6e-170	478	1	0.87	Q9NP98	Yes	Yes
gi|256665363	ACV04827.1	four and a half LIM domains 1 protein [Ovis aries]		4	1	296	Q9WUH4	Four and a half LIM domains protein 1	280	0	542	0.94	0.94	Q9WUH4	Yes	Yes
gi|426224969	XP_004006641.1	PREDICTED: myosin light chain 6B [Ovis aries]	1	6	2	211	P14649	Myosin light chain 6B	208	7e-113	325	1	0.79	P14649	Yes	No	Yes
gi|426240603	XP_004014187.1	PREDICTED: uncharacterized protein LOC101112151 [Ovis aries]		3	2	481	N/A	N/A	N/A	N/A	N/A	N/A	N/A	N/A	No	No	Yes
gi|426236905	XP_004012405.1	PREDICTED: LOW QUALITY PROTEIN: collagen alpha-2(IV) chain [Ovis aries]			2	1771	NP_034062	collagen alpha-2(IV) chain preproprotein [Mus musculus]	1707	0	1259	0.99	0.73	P08122	Yes	No	Yes
gi|426254495	XP_004020913.1	PREDICTED: sarcoplasmic/endoplasmic reticulum calcium ATPase 1 isoform 2 [Ovis aries]	31	42	2	1011	NP_001069235.1	sarcoplasmic/endoplasmic reticulum calcium ATPase 1 [Bos taurus]	993	0	2024	0.98	0.99	Q0VCY0	Yes	Yes
gi|426258858	XP_004023021.1	PREDICTED: troponin T, fast skeletal muscle [Ovis aries]		7	2	305	NP_001257597.1	troponin T, fast skeletal muscle isoform 3 [Rattus norvegicus]	248	5e-115	340	0.74	0.79	P09739	Yes	No
gi|426237621	XP_004012756.1	PREDICTED: myosin-2 [Ovis aries]		47	2	1932	NP_001159699	myosin-2 [Bos taurus]	1940	0	3796	1	0.97	F1MRC2	Yes	Yes
gi|426224280	XP_004006300.1	PREDICTED: lumican [Ovis aries]		1	2	342	NP_776359	lumican precursor [Bos taurus]	342	0	680	1	0.98	Q05443	Yes	Yes
gi|186886454	ACC93603.1	SLC25A4 [Ovis aries]	2	9	3	298	NP_001120750	ADP/ATP translocase 1 [Ovis aries]	298	0	608	1	1	B2MVW8	Yes	Yes
gi|426243181	XP_004015439.1	PREDICTED: myosin-binding protein C, fast-type [Ovis aries]	5	41	3	1146	NP_004524	myosin-binding protein C, fast-type [Homo sapiens]	1141	0	2018	0.98	0.89	Q14324	Yes	Yes
gi|182636740	ACB97628.1	TPM1 [Ovis aries]	6	17	3	284	NP_001013608	tropomyosin alpha-1 chain [Bos taurus]	284	0	526	1	1	Q5KR49	Yes	Yes
gi|426243021	XP_004015366.1	PREDICTED: creatine kinase M-type [Ovis aries]	36	13	3	381	NP_777198	creatine kinase M-type [Bos taurus]	381	0	789	1	0.99	Q9XSC6	Yes	Yes
gi|426237613	XP_004012752.1	PREDICTED: myosin-4 isoform 2 [Ovis aries]		12	3	1941	NP_001116613	myosin-4 [Sus scrofa]	1937	0	3702	1	0.95	Q9TV62	Yes	Yes
gi|426221484	XP_004004940.1	PREDICTED: myosin light chain 1/3, skeletal muscle isoform isoform 1 [Ovis aries]		24	5	192	NP_001073046	myosin light chain 1/3, skeletal muscle isoform [Bos taurus]	192	4e-116	336	1	0.98	A0JNJ5	Yes	Yes
gi|426252090	XP_004019751.1	PREDICTED: LOW QUALITY PROTEIN: alpha-actinin-3 [Ovis aries]	11	81	6	898	O88990	Alpha-actinin-3	900	0	1767	1	0.96	O88990	Yes	Yes
gi|426223937	XP_004006130.1	PREDICTED: actin, gamma-enteric smooth muscle isoform 1 [Ovis aries]	7	2	8	376	NP_001606	actin, gamma-enteric smooth muscle isoform 1 precursor [Homo sapiens]	376	0	787	1	1	P63267	Yes	Yes
gi|222092837	ACM43300.1	fast skeletal myosin light chain 2 [Ovis aries]	3	34	9	170	P04466	Myosin regulatory light chain 2, skeletal muscle isoform	169	7e-120	340	1	0.98	P04466	Yes	Yes
gi|426220723	XP_004004563.1	PREDICTED: collagen alpha-1(III) chain [Ovis aries]			14	1467	NP_000081	collagen alpha-1(III) chain preproprotein [Homo sapiens]	1466	0	1580	1	0.92	P02461	Yes	Yes
gi|426237619	XP_004012755.1	PREDICTED: myosin-1 [Ovis aries]	3	252	27	1935	NP_776542	myosin-1 [Bos taurus]	1938	0	3807	1	0.98	Q9BE40	Yes	Yes
gi|426237753	XP_004012822.1	PREDICTED: LOW QUALITY PROTEIN: collagen alpha-1(I) chain [Ovis aries]			28	1471	NP_001029211	collagen alpha-1(I) chain precursor [Bos taurus]	1463	0	1710	1	0.94	P02453	Yes	Yes
gi|426227338	XP_004007775.1	PREDICTED: collagen alpha-2(I) chain [Ovis aries]			35	1364	NP_776945	collagen alpha-2(I) chain precursor [Bos taurus]	1364	0	2433	1	0.99	P02465	Yes	Yes
gi|426220782	XP_004004591.1	PREDICTED: titin [Ovis aries]	16	409	52	34354	Q8WZ42	Titin	34350	0	43780	0.94	0.93	Q8WZ42	Yes	Yes
gi|426231105	XP_004009583.1	PREDICTED: profilin-1-like [Ovis aries]	1			188	N/A	N/A	N/A	N/A	N/A	N/A	N/A	N/A	No	No	Yes
gi|426241909	XP_004014822.1	PREDICTED: peptidyl-prolyl cis-trans isomerase FKBP1A [Ovis aries]	1			146	N/A	N/A	N/A	N/A	N/A	N/A	N/A	N/A	No	No	Yes
gi|426222856	XP_004005598.1	PREDICTED: protein-arginine deiminase type-2 [Ovis aries]	1	2		879	NP_001157294	protein-arginine deiminase type-2 [Equus caballus]	665	0	1113	0.68	0.89	F6ZCA4	Yes	No	Yes
gi|426235212	XP_004011583.1	PREDICTED: protein-L-isoaspartate(D-aspartate) O-methyltransferase [Ovis aries]	1			315	NP_001182709	protein-L-isoaspartate(D-aspartate) O-methyltransferase [Sus scrofa]	227	1e-147	423	0.66	0.98	P80895	Yes	No	Yes
gi|426216182	XP_004002345.1	PREDICTED: glutathione S-transferase Mu 1-like isoform 2 [Ovis aries]	1			181	NP_001077241	glutathione S-transferase mu 1-like [Bos taurus]	218	3e-122	352	1	0.82	A4IFG0	Yes	Yes	Yes
gi|26245571	AAN77358.1	immunoglobulin V lambda chain 5.1.18 [Ovis aries]	1			106	NP_001077269	immunoglobulin lambda-like polypeptide 1 precursor [Bos taurus]	235	2e-51	169	0.93	0.84	A4IFI0	Yes	Yes	Yes
gi|426243119	XP_004015411.1	PREDICTED: trans-1,2-dihydrobenzene-1,2-diol dehydrogenase [Ovis aries]	1			335	Q9UQ10	Trans-1,2-dihydrobenzene-1,2-diol dehydrogenase	334	0	602	0.99	0.87	Q9UQ10	Yes	Yes	Yes
gi|109029	C30554	Ig heavy chain C region - sheep (fragment)	2	2		308	P01857	Ig gamma-1 chain C region	330	1e-146	424	1	0.7	P01857	Yes	No	Yes
gi|426231902	XP_004009976.1	PREDICTED: starch-binding domain-containing protein 1 [Ovis aries]	3			334	N/A	N/A	N/A	N/A	N/A	N/A	N/A	N/A	No	No	Yes
gi|426252642	XP_004020014.1	PREDICTED: troponin I, fast skeletal muscle [Ovis aries]	3	7		233	NP_003273	troponin I, fast skeletal muscle isoform 1 [Homo sapiens]	182	3e-90	272	0.64	0.78	P48788	Yes	No	Yes
gi|426250237	XP_004018844.1	PREDICTED: lactoylglutathione lyase [Ovis aries]	3			184	Q6P7Q4	Lactoylglutathione lyase	184	9e-127	358	1	0.91	Q6P7Q4	Yes	Yes	Yes
gi|426237408	XP_004012653.1	PREDICTED: profilin-1 [Ovis aries]	5			137	N/A	N/A	N/A	N/A	N/A	N/A	N/A	N/A	No	No	Yes
gi|426257127	XP_004022186.1	PREDICTED: ubiquitin-like modifier-activating enzyme 1 isoform 1 [Ovis aries]	8			1058	P22314	Ubiquitin-like modifier-activating enzyme 1	1058	0	2138	1	0.96	P22314	Yes	Yes	Yes
gi|426235979	XP_004011953.1	PREDICTED: LOW QUALITY PROTEIN: plectin [Ovis aries]	13			4591	NP_001157780	plectin isoform 1a [Rattus norvegicus]	4544	0	4629	0.88	0.8	F7F744	Yes	No	Yes
gi|1999008351	1.99901e+09	Unnamed protein product OAR3 [Ovis aries: Oar v3]		4		1347	N/A	N/A	N/A	N/A	N/A	N/A	N/A	N/A	No	No	Yes
gi|426236203	XP_004012061.1	PREDICTED: cytochrome b-c1 complex subunit 7-like [Ovis aries]		3		177	N/A	N/A	N/A	N/A	N/A	N/A	N/A	N/A	No	No	Yes
gi|426243798	XP_004015735.1	PREDICTED: 40S ribosomal protein S16 [Ovis aries]		1		156	N/A	N/A	N/A	N/A	N/A	N/A	N/A	N/A	No	No	Yes
gi|426253273	XP_004020323.1	PREDICTED: CDGSH iron-sulfur domain-containing protein 1-like [Ovis aries]		1		153	N/A	N/A	N/A	N/A	N/A	N/A	N/A	N/A	No	No	Yes
gi|1999022426	1.99902e+09	similar to Obscurin isoform IC, partial [Ovis aries: Oar v3]		1		8242	A2AAJ9	Obscurin [Mus musculus]	8891	0	3298	0.96	0.79	A2AAJ9	Yes	No	Yes
gi|426243025	XP_004015368.1	PREDICTED: LOW QUALITY PROTEIN: reticulon-2 [Ovis aries]		3		474	O70622	Reticulon-2	471	0	690	1	0.8	O70622	Yes	No	Yes
gi|426242363	XP_004015042.1	PREDICTED: liver carboxylesterase-like isoform 2 [Ovis aries]		1		565	P16303	Carboxylesterase 1D	565	0	927	1	0.78	P16303	Yes	No	Yes
gi|426239359	XP_004013589.1	PREDICTED: myosin-binding protein H [Ovis aries]		5		491	Q13203	Myosin-binding protein H	477	0	786	1	0.8	Q13203	Yes	No	Yes
gi|1999002311	1.999e+09	similar to O-acetyl-ADP-ribose deacetylase MACROD1, partial [Ovis aries: Oar v3]		1		271	Q2KHU5	O-acetyl-ADP-ribose deacetylase MACROD1 [Bos taurus]	325	2e-134	374	1	0.8	Q2KHU5	Yes	No	Yes
gi|312144740	ADQ28100.1	myozenin 3 [Ovis aries]		1		244	Q8TDC0	Myozenin-3	251	6e-131	374	1	0.77	Q8TDC0	Yes	No	Yes
gi|426249815	XP_004018644.1	PREDICTED: LOW QUALITY PROTEIN: kelch repeat and BTB domain-containing protein 5 [Ovis aries]		4		698	Q9D783	Kelch-like protein 40	621	0	978	0.83	0.8	Q9D783	Yes	No	Yes
gi|426223380	XP_004005853.1	PREDICTED: prenylcysteine oxidase-like [Ovis aries]		1		508	Q9UHG3	Prenylcysteine oxidase 1	505	0	793	0.94	0.8	Q9UHG3	Yes	No	Yes
gi|426239363	XP_004013591.1	PREDICTED: fibromodulin isoform 1 [Ovis aries]		2		376	P50608	Fibromodulin	376	0	671	1	0.94	P50608	Yes	Yes	Yes
gi|426235556	XP_004011746.1	PREDICTED: uncharacterized protein LOC101118195 [Ovis aries]		1		210	NP_001003196	aspartyl/asparaginyl beta-hydroxylase [Canis lupus familiaris]	210	3e-92	277	1	0.81	Q28264	Yes	Yes	Yes
gi|426219785	XP_004004098.1	PREDICTED: muscle-related coiled-coil protein [Ovis aries]		1		361	Q5BKX8	Muscle-related coiled-coil protein	364	0	605	1	0.85	Q5BKX8	Yes	Yes	Yes
gi|426229103	XP_004008632.1	PREDICTED: NADH dehydrogenase [ubiquinone] 1 alpha subcomplex subunit 11 [Ovis aries]		1		141	NP_783649	NADH dehydrogenase [ubiquinone] 1 alpha subcomplex subunit 11 [Bos taurus]	141	9e-94	275	1	0.96	Q8HXG6	Yes	Yes	Yes
gi|426218411	XP_004003440.1	PREDICTED: up-regulated during skeletal muscle growth protein 5-like [Ovis aries]		2		58	Q96IX5	Up-regulated during skeletal muscle growth protein 5	58	3e-35	116	1	0.95	Q96IX5	Yes	Yes	Yes
gi|426257344	XP_004022289.1	PREDICTED: FUN14 domain-containing protein 2 [Ovis aries]		3		191	Q9BWH2	FUN14 domain-containing protein 2	189	3e-109	315	0.93	0.87	Q9BWH2	Yes	Yes	Yes
gi|186886460	ACC93606.1	SLC25A11 [Ovis aries]		5		314	Q9CR62	Mitochondrial 2-oxoglutarate/malate carrier protein	314	0	618	1	0.96	Q9CR62	Yes	Yes	Yes
gi|426250247	XP_004018849.1	PREDICTED: probable C->U-editing enzyme APOBEC-2 [Ovis aries]		1		224	Q9WV35	Probable C->U-editing enzyme APOBEC-2	224	1e-143	405	1	0.89	Q9WV35	Yes	Yes	Yes
gi|426248890	XP_004018190.1	PREDICTED: serpin A3-5-like, partial [Ovis aries]	1			327	NP_001075213	serpin A3-5 precursor [Bos taurus]	411	0	586	1	0.88	A2I7N1	Yes	Yes
gi|426249022	XP_004018251.1	PREDICTED: glycerol-3-phosphate dehydrogenase 1-like protein [Ovis aries]	1			351	NP_001093833	glycerol-3-phosphate dehydrogenase 1-like protein [Bos taurus]	351	0	716	1	0.99	A6QQR7	Yes	Yes
gi|426215156	XP_004001840.1	PREDICTED: proteasome subunit beta type-2 isoform 2 [Ovis aries]	1			176	NP_001186708	proteasome subunit beta type-2 isoform 2 [Homo sapiens]	176	2e-125	359	1	0.98	B7Z478	Yes	Yes
gi|426218413	XP_004003441.1	PREDICTED: protein S100-B [Ovis aries]	1			92	NP_001247455	protein S100-B [Macaca mulatta]	92	3e-59	184	1	1	F7ANQ9	Yes	Yes
gi|426252412	XP_004019908.1	PREDICTED: elongation factor 1-gamma [Ovis aries]	1			490	NP_001182509	eukaryotic translation elongation factor 1 gamma [Macaca mulatta]	437	0	872	0.92	0.94	F7HML3	Yes	Yes
gi|426236611	XP_004012261.1	PREDICTED: importin-5 isoform 2 [Ovis aries]	1			912	NP_002262	importin-5 [Homo sapiens]	1115	0	1821	1	0.99	O00410	Yes	Yes
gi|426250158	XP_004018805.1	PREDICTED: protein CutA [Ovis aries]	1			154	O60888	Protein CutA	179	3e-84	249	0.98	0.9	O60888	Yes	Yes
gi|426252060	XP_004019736.1	PREDICTED: barrier-to-autointegration factor [Ovis aries]	1	1		89	NP_003851	barrier-to-autointegration factor [Homo sapiens]	89	5e-59	183	1	1	O75531	Yes	Yes
gi|469664895	AGH70289.1	peroxiredoxin 6 [Ovis aries]	1			224	NP_777068	peroxiredoxin-6 [Bos taurus]	224	5e-163	458	1	1	O77834	Yes	Yes
gi|229272	681075A	hemoglobin beta	1			141	P02080	Hemoglobin subunit beta-C(NA)	141	1e-95	280	1	0.99	P02080	Yes	Yes
gi|86279630	ABC94470.1	uterine myometrial annexin 2 [Ovis aries]	1	1		339	NP_777141	annexin A2 [Bos taurus]	339	0	694	1	1	P04272	Yes	Yes
gi|426250526	XP_004018986.1	PREDICTED: heat shock 70 kDa protein 1-like [Ovis aries]	1			641	NP_001161367	heat shock 70 kDa protein 1-like [Bos taurus]	641	0	1317	1	0.99	P0CB32	Yes	Yes
gi|426233678	XP_004010842.1	PREDICTED: dihydrolipoyllysine-residue succinyltransferase component of 2-oxoglutarate dehydrogenase complex, mitochondrial [Ovis aries]	1	2		455	NP_001068750	dihydrolipoyllysine-residue succinyltransferase component of 2-oxoglutarate dehydrogenase complex, mitochondrial [Bos taurus]	455	0	917	1	0.99	P11179	Yes	Yes
gi|426231916	XP_004009983.1	PREDICTED: annexin A3 [Ovis aries]	1			323	P12429	Annexin A3	323	0	580	1	0.88	P12429	Yes	Yes
gi|426248248	XP_004017876.1	PREDICTED: electron transfer flavoprotein subunit alpha, mitochondrial isoform 2 [Ovis aries]	1			284	NP_001121188	electron transfer flavoprotein subunit alpha, mitochondrial isoform b [Homo sapiens]	284	0	559	1	0.96	P13804	Yes	Yes
gi|426256054	XP_004021660.1	PREDICTED: nidogen-1 [Ovis aries]	1			1316	P14543	Nidogen-1	1247	0	2153	0.92	0.86	P14543	Yes	Yes
gi|426246735	XP_004017146.1	PREDICTED: succinate dehydrogenase [ubiquinone] flavoprotein subunit, mitochondrial [Ovis aries]	1	6		664	P31039	Succinate dehydrogenase [ubiquinone] flavoprotein subunit, mitochondrial	665	0	1271	1	0.95	P31039	Yes	Yes
gi|499144288	AGL76768.1	beta-casein, partial [Ovis aries]	1			45	P33048	Beta-casein	222	2e-24	87.4	1	0.98	P33048	Yes	Yes
gi|426219397	XP_004003912.1	PREDICTED: profilin-2 [Ovis aries]	1			108	NP_002619	profilin-2 isoform b [Homo sapiens]	140	5e-63	196	0.88	0.99	P35080	Yes	Yes
gi|426219401	XP_004003914.1	PREDICTED: glycogenin-1 [Ovis aries]	1			359	NP_004121	glycogenin-1 isoform 1 [Homo sapiens]	350	0	680	0.96	0.93	P46976	Yes	Yes
gi|426258741	XP_004022966.1	PREDICTED: acyl carrier protein, mitochondrial-like, partial [Ovis aries]	1			100	NP_001035578	acyl carrier protein, mitochondrial precursor [Bos taurus]	156	7e-65	201	1	0.99	P52505	Yes	Yes
gi|426225378	XP_004006843.1	PREDICTED: glycogen [starch] synthase, liver [Ovis aries]	1	1		702	P54840	Glycogen [starch] synthase, liver	703	0	1286	1	0.94	P54840	Yes	Yes
gi|426233734	XP_004010869.1	PREDICTED: GTP-binding nuclear protein Ran-like [Ovis aries]	1			215	NP_006316	GTP-binding nuclear protein Ran [Homo sapiens]	216	8e-150	424	1	0.94	P62826	Yes	Yes
gi|3122339	P81184.2	RecName: Full=Galectin-1; Short=Gal-1; AltName: Full=14 kDa lectin; AltName: Full=Beta-galactoside-binding lectin L-14-I; AltName: Full=Galaptin; AltName: Full=Lactose-binding lectin 1; AltName: Full=Lectin galactoside-binding soluble 1; AltName: Full=OPG-1; AltName: Full=S-Lac lectin 1	1			135	P81184	N/A	N/A	N/A	N/A	N/A	N/A	P81184	Yes	Yes
gi|426248712	XP_004018103.1	PREDICTED: isocitrate dehydrogenase [NADP], mitochondrial, partial [Ovis aries]	1	1		433	Q04467	Isocitrate dehydrogenase [NADP], mitochondrial	452	0	907	1	0.99	Q04467	Yes	Yes
gi|426253387	XP_004020378.1	PREDICTED: glutathione S-transferase omega-1-like [Ovis aries]	1			291	NP_001068682	glutathione-S-transferase omega 1 [Bos taurus]	241	2e-147	422	0.82	0.86	Q0VCE1	Yes	Yes
gi|426220547	XP_004004476.1	PREDICTED: cytoplasmic aconitate hydratase isoform 1 [Ovis aries]	1			889	NP_001069059	cytoplasmic aconitate hydratase [Bos taurus]	889	0	1833	1	0.99	Q0VCU1	Yes	Yes
gi|426219527	XP_004003973.1	PREDICTED: small ubiquitin-related modifier 3 [Ovis aries]	1			103	NP_001069917	small ubiquitin-related modifier 3 precursor [Bos taurus]	104	2e-64	198	0.95	0.97	Q17QV3	Yes	Yes
gi|426243707	XP_004015692.1	PREDICTED: glyceraldehyde-3-phosphate dehydrogenase, testis-specific [Ovis aries]	1			382	NP_001035642	glyceraldehyde-3-phosphate dehydrogenase, testis-specific [Bos taurus]	395	0	585	1	0.84	Q2KJE5	Yes	Yes
gi|426239075	XP_004023423.1	PREDICTED: LOW QUALITY PROTEIN: dual specificity protein phosphatase 3 [Ovis aries]	1			183	NP_001069842	dual specificity protein phosphatase 3 [Bos taurus]	203	1e-110	323	0.91	0.95	Q2T9T7	Yes	Yes
gi|426258629	XP_004022911.1	PREDICTED: complement C3-like, partial [Ovis aries]	1			657	Q2UVX4	Complement C3	1661	0	1243	1	0.94	Q2UVX4	Yes	Yes
gi|426232754	XP_004010385.1	PREDICTED: proteasome subunit beta type-5 [Ovis aries]	1			263	NP_001032701	proteasome subunit beta type-5 precursor [Bos taurus]	263	0	529	1	0.99	Q32KL2	Yes	Yes
gi|426258610	XP_004022902.1	PREDICTED: 14 kDa phosphohistidine phosphatase-like, partial [Ovis aries]	1			71	NP_001069984	14 kDa phosphohistidine phosphatase [Bos taurus]	125	2e-44	147	1	1	Q32PA4	Yes	Yes
gi|426242244	XP_004014984.1	PREDICTED: cadherin-13 isoform 2 [Ovis aries]	1			674	NP_001030354	cadherin-13 precursor [Bos taurus]	713	0	1322	0.98	0.93	Q3B7N0	Yes	Yes
gi|426229377	XP_004008767.1	PREDICTED: PDZ and LIM domain protein 7-like isoform 1 [Ovis aries]	1	4		222	NP_001017947	PDZ and LIM domain protein 7 isoform 1 [Bos taurus]	222	2e-160	451	1	0.99	Q3SX40	Yes	Yes
gi|426234994	XP_004011476.1	PREDICTED: L-lactate dehydrogenase A-like 6B-like [Ovis aries]	1			381	NP_001030352	L-lactate dehydrogenase A-like 6B [Bos taurus]	381	0	758	1	0.97	Q3T056	Yes	Yes
gi|1999014709	1.99901e+09	similar to Serine/threonine-protein kinase SIK3, partial [Ovis aries: Oar v3]	1	1		1414	Q6P4S6	Serine/threonine-protein kinase SIK3 [Mus musculus]	1311	0	1919	0.81	0.83	Q6P4S6	Yes	Yes
gi|426250357	XP_004018903.1	PREDICTED: heat shock protein HSP 90-beta [Ovis aries]	1			724	NP_001073105	heat shock protein HSP 90-beta [Bos taurus]	724	0	1480	1	1	Q76LV1	Yes	Yes
gi|426216616	XP_004002557.1	PREDICTED: protein S100-A11 [Ovis aries]	1			103	NP_001092326	protein S100-A11 [Bos taurus]	103	2e-68	208	1	0.97	Q862H7	Yes	Yes
gi|426224763	XP_004006538.1	PREDICTED: cullin-associated NEDD8-dissociated protein 1 isoform 2 [Ovis aries]	1			1113	Q86VP6	Cullin-associated NEDD8-dissociated protein 1	1230	0	2071	1	0.98	Q86VP6	Yes	Yes
gi|426255033	XP_004021170.1	PREDICTED: phosphoglycolate phosphatase, partial [Ovis aries]	1			243	Q8CHP8	Phosphoglycolate phosphatase	321	7e-146	415	1	0.86	Q8CHP8	Yes	Yes
gi|426251545	XP_004019482.1	PREDICTED: UPF0366 protein C11orf67 homolog [Ovis aries]	1			122	Q8R0P4	Mth938 domain-containing protein	122	1e-76	226	1	0.89	Q8R0P4	Yes	Yes
gi|426225227	XP_004006768.1	PREDICTED: thioredoxin, mitochondrial [Ovis aries]	1			166	Q95108	Thioredoxin, mitochondrial	166	2e-119	342	1	0.99	Q95108	Yes	Yes
gi|426246710	XP_004017134.1	PREDICTED: carboxymethylenebutenolidase homolog isoform 1 [Ovis aries]	1			245	Q96DG6	Carboxymethylenebutenolidase homolog	245	2e-168	469	1	0.87	Q96DG6	Yes	Yes
gi|426237266	XP_004012582.1	PREDICTED: glyoxalase domain-containing protein 4 [Ovis aries]	1			298	Q9CPV4	Glyoxalase domain-containing protein 4	298	0	533	1	0.83	Q9CPV4	Yes	Yes
gi|426253661	XP_004020511.1	PREDICTED: proteasome subunit alpha type-7-like [Ovis aries]	1			250	NP_001157081	proteasome subunit alpha type-7-like [Mus musculus]	250	5e-176	493	1	0.95	Q9CWH6	Yes	Yes
gi|426218329	XP_004003401.1	PREDICTED: SH3 domain-binding glutamic acid-rich protein [Ovis aries]	1	1		207	Q9WUZ7	SH3 domain-binding glutamic acid-rich protein	214	1e-90	269	0.76	0.89	Q9WUZ7	Yes	Yes
gi|5281319	AAD41477.1	ceruloplasmin [Ovis aries]	1			1048	NP_001009733	ceruloplasmin precursor [Ovis aries]	1048	0	2198	1	1	Q9XT27	Yes	Yes
gi|426216148	XP_004002329.1	PREDICTED: proteasome subunit alpha type-5 isoform 1 [Ovis aries]	1			241	NP_036097	proteasome subunit alpha type-5 [Mus musculus]	241	4e-178	498	1	1	Q9Z2U1	Yes	Yes
gi|426251842	XP_004019630.1	PREDICTED: DNA damage-binding protein 1 [Ovis aries]	2			1140	NP_001073731	DNA damage-binding protein 1 [Bos taurus]	1140	0	2362	1	1	A1A4K3	Yes	Yes
gi|426216931	XP_004002710.1	PREDICTED: sodium/potassium-transporting ATPase subunit alpha-2 [Ovis aries]	2			1020	NP_001074993	sodium/potassium-transporting ATPase subunit alpha-2 precursor [Bos taurus]	1020	0	2102	1	0.99	A2VDL6	Yes	Yes
gi|426227923	XP_004008064.1	PREDICTED: alpha-aminoadipic semialdehyde synthase, mitochondrial [Ovis aries]	2			932	NP_001103267	alpha-aminoadipic semialdehyde synthase, mitochondrial precursor [Bos taurus]	926	0	1894	0.99	0.99	A8E657	Yes	Yes
gi|426244045	XP_004015846.1	PREDICTED: LOW QUALITY PROTEIN: glycogen [starch] synthase, muscle [Ovis aries]	2	3		756	NP_001119597	glycogen [starch] synthase, muscle [Equus caballus]	737	0	1444	0.95	0.97	B2L109	Yes	Yes
gi|209419751	ACI46679.1	proteasome subunit alpha type 6 [Ovis aries]	2			246	NP_001132918	proteasome subunit alpha type-6 [Ovis aries]	246	0	512	1	1	B6EBS6	Yes	Yes
gi|426229532	XP_004008844.1	PREDICTED: heat shock 70 kDa protein 4 [Ovis aries]	2			840	NP_001107664	heat shock 70 kDa protein 4 [Bos taurus]	840	0	1719	1	0.99	E1BBY7	Yes	Yes
gi|426247268	XP_004017408.1	PREDICTED: sarcoplasmic/endoplasmic reticulum calcium ATPase 2 [Ovis aries]	2			997	NP_001003214	sarcoplasmic/endoplasmic reticulum calcium ATPase 2 [Canis lupus familiaris]	997	0	2042	1	0.99	O46674	Yes	Yes
gi|426229491	XP_004008824.1	PREDICTED: ATP synthase subunit delta, mitochondrial [Ovis aries]	2	3		168	NP_788843	ATP synthase subunit delta, mitochondrial precursor [Bos taurus]	168	6e-113	326	1	0.98	P05630	Yes	Yes
gi|1420	CAA33600.1	transthyretin [Ovis aries]	2			147	NP_001009800	transthyretin precursor [Ovis aries]	147	3e-102	297	1	1	P12303	Yes	Yes
gi|1370	CAA33561.1	alpha-1 antitrypsin [Ovis aries]	2			416	NP_001009799	alpha-1-antiproteinase precursor [Ovis aries]	416	0	855	1	1	P12725	Yes	Yes
gi|426228047	XP_004008126.1	PREDICTED: aldose reductase [Ovis aries]	2			316	P15121	Aldose reductase	316	0	560	1	0.87	P15121	Yes	Yes
gi|426237703	XP_004012797.1	PREDICTED: nucleoside diphosphate kinase A 1 isoform 1 [Ovis aries]	2			267	NP_001018146	NME1-NME2 protein [Homo sapiens]	267	0	525	1	0.94	P22392	Yes	Yes
gi|426235157	XP_004011557.1	PREDICTED: laminin subunit alpha-2 [Ovis aries]	2			3086	P24043	Laminin subunit alpha-2	3122	0	5904	0.99	0.92	P24043	Yes	Yes
gi|1380	CAA34597.1	fetuin [Ovis aries]	2			364	NP_001009802	alpha-2-HS-glycoprotein precursor [Ovis aries]	364	0	740	1	1	P29701	Yes	Yes
gi|426251964	XP_004019689.1	PREDICTED: stress-induced-phosphoprotein 1 isoform 1 [Ovis aries]	2			543	P31948	Stress-induced-phosphoprotein 1	543	0	1043	1	0.98	P31948	Yes	Yes
gi|426235242	XP_004023194.1	PREDICTED: LOW QUALITY PROTEIN: ezrin [Ovis aries]	2			551	NP_776642	ezrin [Bos taurus]	581	0	1060	0.99	0.97	P31976	Yes	Yes
gi|426253178	XP_004020277.1	PREDICTED: thioredoxin-dependent peroxide reductase, mitochondrial isoform 2 [Ovis aries]	2	2		239	NP_776857.1	thioredoxin-dependent peroxide reductase, mitochondrial precursor [Bos taurus]	257	3e-169	476	1	0.91	P35705	Yes	Yes
gi|256665379	ACV04835.1	mitochondrial superoxide dismutase 2 [Ovis aries]	2			222	NP_963285	superoxide dismutase [Mn], mitochondrial precursor [Bos taurus]	222	2e-164	462	1	1	P41976	Yes	Yes
gi|238566758	ACR46628.1	GDI2 [Ovis aries]	2			445	P50395	Rab GDP dissociation inhibitor beta	445	0	894	1	0.97	P50395	Yes	Yes
gi|527682	AAA85435.1	aldehyde dehydrogenase [Ovis aries]	2			501	NP_001009778	retinal dehydrogenase 1 [Ovis aries]	501	0	1040	1	1	P51977	Yes	Yes
gi|426223390	XP_004005858.1	PREDICTED: poly(rC)-binding protein 1 [Ovis aries]	2			356	NP_035995	poly(rC)-binding protein 1 [Mus musculus]	356	0	727	1	1	P60335	Yes	Yes
gi|238814995	ACR56694.1	ubiquitin-conjugating enzyme [Ovis aries]	2			152	NP_003339	ubiquitin-conjugating enzyme E2 N [Homo sapiens]	152	2e-108	314	1	1	P61088	Yes	Yes
gi|47779226	AAT38511.1	galectin-1 [Ovis aries]	2	1		136	P81184	Galectin-1	135	3e-90	266	1	0.95	P81184	Yes	Yes
gi|426244582	XP_004016100.1	PREDICTED: transgelin [Ovis aries]	2			229	Q01995	Transgelin	201	5e-147	413	0.87	0.98	Q01995	Yes	Yes
gi|426235500	XP_004011718.1	PREDICTED: ubiquitin-conjugating enzyme E2 variant 2 [Ovis aries]	2			145	NP_003341	ubiquitin-conjugating enzyme E2 variant 2 [Homo sapiens]	145	2e-102	298	1	1	Q15819	Yes	Yes
gi|426232690	XP_004010354.1	PREDICTED: NEDD8 [Ovis aries]	2			81	NP_006147	NEDD8 precursor [Homo sapiens]	81	6e-50	159	1	1	Q15843	Yes	Yes
gi|426231317	XP_004009686.1	PREDICTED: hydroxyacyl-coenzyme A dehydrogenase, mitochondrial [Ovis aries]	2			314	Q16836	Hydroxyacyl-coenzyme A dehydrogenase, mitochondrial	314	0	575	1	0.91	Q16836	Yes	Yes
gi|426216580	XP_004002539.1	PREDICTED: selenium-binding protein 1 [Ovis aries]	2			472	NP_001039513	selenium-binding protein 1 [Bos taurus]	472	0	943	1	0.96	Q2KJ32	Yes	Yes
gi|426255093	XP_004021199.1	PREDICTED: heat shock protein 75 kDa, mitochondrial [Ovis aries]	2			787	NP_001033764	heat shock protein 75 kDa, mitochondrial precursor [Bos taurus]	703	0	1360	0.86	0.98	Q2TBI4	Yes	Yes
gi|426243173	XP_004015435.1	PREDICTED: electron transfer flavoprotein subunit beta [Ovis aries]	2			255	NP_001033671	electron transfer flavoprotein subunit beta [Bos taurus]	255	0	507	1	0.99	Q2TBV3	Yes	Yes
gi|426230658	XP_004009382.1	PREDICTED: complement C3-like [Ovis aries]	2			817	Q2UVX4	Complement C3	1661	0	1194	0.97	0.94	Q2UVX4	Yes	Yes
gi|426258545	XP_004022870.1	PREDICTED: LOW QUALITY PROTEIN: complement C3, partial [Ovis aries]	2			639	Q2UVX4	Complement C3	1661	0	1233	1	0.94	Q2UVX4	Yes	Yes
gi|426253507	XP_004020434.1	PREDICTED: enoyl-CoA hydratase, mitochondrial-like [Ovis aries]	2	1		305	NP_001020377	enoyl-CoA hydratase, mitochondrial precursor [Bos taurus]	290	0	520	0.9	0.94	Q58DM8	Yes	Yes
gi|426216849	XP_004002669.1	PREDICTED: NAD(P)H-hydrate epimerase isoform 1 [Ovis aries]	2			280	NP_991365	NAD(P)H-hydrate epimerase precursor [Bos taurus]	288	0	526	0.94	0.96	Q6QRN6	Yes	Yes
gi|426225145	XP_004006728.1	PREDICTED: endoplasmin [Ovis aries]	2			804	NP_777125	endoplasmin precursor [Bos taurus]	804	0	1633	1	0.99	Q95M18	Yes	Yes
gi|186701461	ACC91310.1	thioltransferase [Ovis aries]	2			106	Q9QUH0	Glutaredoxin-1	107	1e-62	189	1	0.84	Q9QUH0	Yes	Yes
gi|426248954	XP_004018218.1	PREDICTED: adenylosuccinate synthetase isozyme 1 [Ovis aries]	3	3		486	NP_001092662	adenylosuccinate synthetase isozyme 1 [Bos taurus]	457	0	798	0.81	0.98	A5PJR4	Yes	Yes
gi|426218014	XP_004003245.1	PREDICTED: pyruvate dehydrogenase E1 component subunit alpha, somatic form, mitochondrial-like [Ovis aries]	3			359	NP_001094516	pyruvate dehydrogenase E1 component subunit alpha, somatic form, mitochondrial precursor [Bos taurus]	390	0	692	1	0.87	A7MB35	Yes	Yes
gi|426244521	XP_004016070.1	PREDICTED: dihydrolipoyllysine-residue acetyltransferase component of pyruvate dehydrogenase complex, mitochondrial [Ovis aries]	3	10		647	NP_001192659	dihydrolipoyllysine-residue acetyltransferase component of pyruvate dehydrogenase complex, mitochondrial [Bos taurus]	647	0	1122	1	0.98	F1N690	Yes	Yes
gi|426256980	XP_004022114.1	PREDICTED: 3-hydroxyacyl-CoA dehydrogenase type-2 isoform 2 [Ovis aries]	3			252	NP_776759	3-hydroxyacyl-CoA dehydrogenase type-2 [Bos taurus]	261	1e-175	493	1	0.95	O02691	Yes	Yes
gi|426236229	XP_004012073.1	PREDICTED: carbonic anhydrase 2 [Ovis aries]	3			305	P00922	Carbonic anhydrase 2	260	3e-177	499	0.84	0.94	P00922	Yes	Yes
gi|122064584	P09670.2	RecName: Full=Superoxide dismutase [Cu-Zn]	3			N/A	P09670	N/A	N/A	N/A	N/A	N/A	N/A	P09670	Yes	Yes
gi|426252130	XP_004019771.1	PREDICTED: LOW QUALITY PROTEIN: glutathione S-transferase P [Ovis aries]	3			203	NP_803482	glutathione S-transferase P [Bos taurus]	210	1e-140	400	1	0.93	P28801	Yes	Yes
gi|256665357	ACV04824.1	peroxiredoxin 2 [Ovis aries]	3			198	P32119	Peroxiredoxin-2	198	7e-138	380	1	0.91	P32119	Yes	Yes
gi|426216659	XP_004002575.1	PREDICTED: protein S100-A4 [Ovis aries]	3			101	NP_777020	protein S100-A4 [Bos taurus]	101	1e-66	206	1	0.99	P35466	Yes	Yes
gi|426237476	XP_004012686.1	PREDICTED: very long-chain specific acyl-CoA dehydrogenase, mitochondrial isoform 2 [Ovis aries]	3	11		633	P48818	Very long-chain specific acyl-CoA dehydrogenase, mitochondrial	655	0	1241	1	0.95	P48818	Yes	Yes
gi|397947	CAA81083.1	thioredoxin [Ovis aries]	3	1		105	NP_001009421	thioredoxin [Ovis aries]	105	9e-71	214	1	1	P50413	Yes	Yes
gi|405113094	AFR90222.1	HSP10 [Ovis aries]	3	1		102	NP_002148	10 kDa heat shock protein, mitochondrial [Homo sapiens]	102	8e-65	199	1	1	P61604	Yes	Yes
gi|119388076	P62896.2	RecName: Full=Cytochrome c	3	3		105	P62896	Cytochrome c	N/A	N/A	N/A	N/A	N/A	P62896	Yes	Yes
gi|426240279	XP_004014039.1	PREDICTED: LOW QUALITY PROTEIN: peptidyl-prolyl cis-trans isomerase A [Ovis aries]	3			156	NP_999518	peptidyl-prolyl cis-trans isomerase A [Sus scrofa]	164	3e-111	314	0.99	0.99	P62936	Yes	Yes
gi|77744696	ABB02309.1	macrophage migration inhibitory factor [Ovis aries]	3	2		103	NP_001028780	macrophage migration inhibitory factor [Bos taurus]	115	4e-66	203	1	0.93	P80177	Yes	Yes
gi|426241352	XP_004014555.1	PREDICTED: adenosylhomocysteinase-like [Ovis aries]	3			432	NP_001029487	adenosylhomocysteinase [Bos taurus]	432	0	885	1	0.98	Q3MHL4	Yes	Yes
gi|426229147	XP_004008653.1	PREDICTED: elongation factor 2 [Ovis aries]	3			858	NP_001068589	elongation factor 2 [Bos taurus]	858	0	1777	1	1	Q3SYU2	Yes	Yes
gi|426237198	XP_004012548.1	PREDICTED: fructose-bisphosphate aldolase C [Ovis aries]	3			364	NP_001091453	fructose-bisphosphate aldolase C [Bos taurus]	364	0	736	1	0.98	Q3ZBY4	Yes	Yes
gi|426251990	XP_004019702.1	PREDICTED: peroxiredoxin-5, mitochondrial [Ovis aries]	3			219	Q9BGI1	Peroxiredoxin-5, mitochondrial	219	5e-138	394	1	0.95	Q9BGI1	Yes	Yes
gi|426236981	XP_004012440.1	PREDICTED: dynein light chain 2, cytoplasmic [Ovis aries]	3			89	NP_080832	dynein light chain 2, cytoplasmic [Mus musculus]	89	4e-61	188	1	1	Q9D0M5	Yes	Yes
gi|426259137	XP_004023157.1	PREDICTED: serpin A3-1-like, partial [Ovis aries]	3			204	Q9TTE1	Serpin A3-1	411	7e-124	365	1	0.86	Q9TTE1	Yes	Yes
gi|426220238	XP_004004323.1	PREDICTED: LOW QUALITY PROTEIN: talin-1 [Ovis aries]	3			2536	NP_006280	talin-1 [Homo sapiens]	2541	0	4987	1	0.98	Q9Y490	Yes	Yes
gi|238799808	ACR55776.1	fumarate hydratase [Ovis aries]	4			510	NP_001155363	fumarate hydratase, mitochondrial [Ovis aries]	510	0	1050	1	1	C5IWV1	Yes	Yes
gi|426227595	XP_004007903.1	PREDICTED: dihydrolipoyl dehydrogenase, mitochondrial isoform 2 [Ovis aries]	4	4		486	NP_001193099	dihydrolipoyl dehydrogenase, mitochondrial [Bos taurus]	509	0	978	1	0.95	F1N206	Yes	Yes
gi|426227599	XP_004007905.1	PREDICTED: laminin subunit beta-1 [Ovis aries]	4			1786	NP_002282	laminin subunit beta-1 precursor [Homo sapiens]	1786	0	3510	1	0.94	P07942	Yes	Yes
gi|426240008	XP_004013907.1	PREDICTED: laminin subunit gamma-1 [Ovis aries]	4	1		1608	NP_002284	laminin subunit gamma-1 precursor [Homo sapiens]	1609	0	3129	1	0.95	P11047	Yes	Yes
gi|56405809	AAV87308.1	brain glycogen phosphorylase [Ovis aries]	4			843	P11216	Glycogen phosphorylase, brain form	843	0	1617	1	0.94	P11216	Yes	Yes
gi|162956915	ABY25854.1	adipocyte fatty acid-binding protein 4 [Ovis aries]	4			132	P15090	Fatty acid-binding protein, adipocyte	132	2e-78	232	1	0.86	P15090	Yes	Yes
gi|426227393	XP_004007802.1	PREDICTED: NADH dehydrogenase [ubiquinone] 1 alpha subcomplex subunit 4 [Ovis aries]	4	4		82	NP_787014	NADH dehydrogenase [ubiquinone] 1 alpha subcomplex subunit 4 [Bos taurus]	82	1e-53	169	1	0.99	Q01321	Yes	Yes
gi|426215414	XP_004001967.1	PREDICTED: peroxiredoxin-1 isoform 1 [Ovis aries]	4	2		199	Q06830	Peroxiredoxin-1	199	6e-144	404	1	0.97	Q06830	Yes	Yes
gi|426250443	XP_004018946.1	PREDICTED: glutathione S-transferase A1-like isoform 2 [Ovis aries]	4			222	NP_001071617.1	glutathione S-transferase A1 [Bos taurus]	222	3e-151	428	1	0.95	Q28035	Yes	Yes
gi|426216186	XP_004002347.1	PREDICTED: glutathione S-transferase Mu 5 [Ovis aries]	4			225	NP_001040025	glutathione S-transferase mu 3 [Bos taurus]	225	9e-168	470	1	0.99	Q2KIV8	Yes	Yes
gi|426256258	XP_004021758.1	PREDICTED: PDZ and LIM domain protein 3 isoform 5 [Ovis aries]	4	2		197	NP_001029818	PDZ and LIM domain protein 3 [Bos taurus]	316	3e-99	298	1	0.83	Q3SYZ8	Yes	Yes
gi|426230072	XP_004009106.1	PREDICTED: LOW QUALITY PROTEIN: creatine kinase S-type, mitochondrial [Ovis aries]	4	5		401	NP_001029828	creatine kinase S-type, mitochondrial precursor [Bos taurus]	419	0	817	1	0.95	Q3ZBP1	Yes	Yes
gi|426225374	XP_004006841.1	PREDICTED: L-lactate dehydrogenase B chain isoform 1 [Ovis aries]	4			334	Q5E9B1	L-lactate dehydrogenase B chain	334	0	669	1	0.99	Q5E9B1	Yes	Yes
gi|426239776	XP_004013795.1	PREDICTED: alpha-enolase isoform 2 [Ovis aries]	4	2		443	NP_776474	alpha-enolase [Bos taurus]	434	0	858	0.97	0.97	Q9XSJ4	Yes	Yes
gi|426248372	XP_004017937.1	PREDICTED: cofilin-2 [Ovis aries]	4	2		149	NP_068733	cofilin-2 isoform 1 [Homo sapiens]	166	5e-104	303	1	1	Q9Y281	Yes	Yes
gi|1999005967	1.99901e+09	similar to Immunoglobulin lambda-like polypeptide 1 precursor [Ovis aries: Oar v3]	5	2		557	NP_001077269	immunoglobulin lambda-like polypeptide 1 precursor [Bos taurus]	235	2e-65	203	0.97	0.85	A4IFI0	Yes	Yes
gi|26000692	AAN75195.1	heart fatty acid binding protein [Ovis aries]	5			108	NP_776738.1	fatty acid-binding protein, heart [Bos taurus]	133	2e-69	212	1	0.96	P10790	Yes	Yes
gi|45642969	AAS72379.1	ubiqitin RPL40 fusion protein [Ovis aries]	5	3		128	NP_003324	ubiquitin-60S ribosomal protein L40 precursor [Homo sapiens]	128	3e-89	263	1	1	P62987	Yes	Yes
gi|86129749	ABC86526.1	beta-A globin chain [Ovis aries]	5	1		145	NP_001091117	hemoglobin subunit beta [Ovis aries]	145	2e-101	295	1	1	Q1KYZ7	Yes	Yes
gi|426224953	XP_004006633.1	PREDICTED: citrate synthase, mitochondrial [Ovis aries]	5			466	NP_001038186	citrate synthase, mitochondrial precursor [Bos taurus]	466	0	963	1	0.99	Q29RK1	Yes	Yes
gi|426229271	XP_004008714.1	PREDICTED: alpha-aminoadipic semialdehyde dehydrogenase [Ovis aries]	5			539	NP_001039434	alpha-aminoadipic semialdehyde dehydrogenase [Bos taurus]	539	0	1100	1	0.99	Q2KJC9	Yes	Yes
gi|426229624	XP_004008889.1	PREDICTED: stress-70 protein, mitochondrial [Ovis aries]	5	6		679	NP_001029696	stress-70 protein, mitochondrial precursor [Bos taurus]	679	0	1394	1	0.99	Q3ZCH0	Yes	Yes
gi|426253779	XP_004020569.1	PREDICTED: ATP synthase subunit alpha, mitochondrial isoform 1 [Ovis aries]	6	37		553	NP_777109	ATP synthase subunit alpha, mitochondrial precursor [Bos taurus]	553	0	1110	1	0.99	P19483	Yes	Yes
gi|426223460	XP_004005893.1	PREDICTED: UTP--glucose-1-phosphate uridylyltransferase [Ovis aries]	6			508	NP_776637	UTP--glucose-1-phosphate uridylyltransferase [Bos taurus]	508	0	1044	1	1	Q07130	Yes	Yes
gi|426227853	XP_004008029.1	PREDICTED: 2-oxoglutarate dehydrogenase, mitochondrial isoform 3 [Ovis aries]	6	2		873	NP_001069498	2-oxoglutarate dehydrogenase, mitochondrial precursor [Bos taurus]	1023	0	1603	0.98	0.99	Q148N0	Yes	Yes
gi|426239782	XP_004013798.1	PREDICTED: protein DJ-1 [Ovis aries]	6			189	NP_001015572	protein DJ-1 [Bos taurus]	189	7e-133	379	1	0.99	Q5E946	Yes	Yes
gi|426242461	XP_004015091.1	PREDICTED: aspartate aminotransferase, mitochondrial isoform 1 [Ovis aries]	7	2		430	NP_777231	aspartate aminotransferase, mitochondrial [Bos taurus]	430	0	895	1	0.99	P12344	Yes	Yes
gi|426222300	XP_004005332.1	PREDICTED: transitional endoplasmic reticulum ATPase [Ovis aries]	7			859	NP_001029466	transitional endoplasmic reticulum ATPase [Bos taurus]	806	0	1534	0.94	0.99	Q3ZBT1	Yes	Yes
gi|426219873	XP_004004142.1	PREDICTED: fructose-1,6-bisphosphatase isozyme 2 [Ovis aries]	8			339	O00757	Fructose-1,6-bisphosphatase isozyme 2	339	0	677	0.99	0.98	O00757	Yes	Yes
gi|426221486	XP_004004941.1	PREDICTED: myosin light chain 1/3, skeletal muscle isoform isoform 2 [Ovis aries]	8	1		150	P05976	Myosin light chain 1/3, skeletal muscle isoform	194	3e-98	285	0.99	0.92	P05976	Yes	Yes
gi|1999009905	1.99901e+09	homologue to Acylphosphatase-2, partial [Ovis aries: Oar v3]	8	1		75	P07033	acylphosphatase-2 [Bos taurus]	99	3e-52	148	1	0.97	P07033	Yes	Yes
gi|426247306	XP_004017427.1	PREDICTED: phosphatidylethanolamine-binding protein 1 [Ovis aries]	8			187	P13696	Phosphatidylethanolamine-binding protein 1	187	3e-134	382	1	0.99	P13696	Yes	Yes
gi|426223462	XP_004005894.1	PREDICTED: malate dehydrogenase, cytoplasmic isoform 1 [Ovis aries]	8			334	NP_001029800	malate dehydrogenase, cytoplasmic [Bos taurus]	334	0	682	1	0.99	Q3T145	Yes	Yes
gi|426221286	XP_004004841.1	PREDICTED: 60 kDa heat shock protein, mitochondrial isoform 1 [Ovis aries]	9	6		573	P31081	60 kDa heat shock protein, mitochondrial	573	0	1129	1	0.99	P31081	Yes	Yes
gi|426247368	XP_004017458.1	PREDICTED: aldehyde dehydrogenase, mitochondrial isoform 1 [Ovis aries]	11	3		520	NP_001068835.1	aldehyde dehydrogenase, mitochondrial precursor [Bos taurus]	520	0	1074	1	0.99	P20000	Yes	Yes
gi|426224512	XP_004006414.1	PREDICTED: glycerol-3-phosphate dehydrogenase [NAD(+)], cytoplasmic isoform 2 [Ovis aries]	11			349	Q5EA88	Glycerol-3-phosphate dehydrogenase [NAD(+)], cytoplasmic	349	0	640	0.93	0.91	Q5EA88	Yes	Yes
gi|426252917	XP_004020149.1	PREDICTED: aspartate aminotransferase, cytoplasmic [Ovis aries]	12			413	P33097	Aspartate aminotransferase, cytoplasmic	413	0	854	1	0.99	P33097	Yes	Yes
gi|426216176	XP_004002342.1	PREDICTED: glutathione S-transferase Mu 1-like isoform 2 [Ovis aries]	12	2		218	NP_787019	glutathione S-transferase Mu 1 [Bos taurus]	218	1e-156	441	1	0.97	Q9N0V4	Yes	Yes
gi|1791	CAA49751.1	alpha globin chain [Ovis aries]	13	5		142	P68239.2	Hemoglobin subunit alpha-1/2	142	2e-97	285	1	0.99	P68239	Yes	Yes
gi|426229930	XP_004009036.1	PREDICTED: annexin A6 [Ovis aries]	13	2		673	NP_001096694	annexin A6 [Bos taurus]	673	0	1363	1	0.98	P79134	Yes	Yes
gi|426250524	XP_004018985.1	PREDICTED: heat shock 70 kDa protein 1B [Ovis aries]	14	22		641	P08107	Heat shock 70 kDa protein 1A/1B	641	0	1299	1	0.99	P08107	Yes	Yes
gi|426255788	XP_004021530.1	PREDICTED: vinculin isoform 2 [Ovis aries]	14			1134	NP_054706.1	vinculin isoform meta-VCL [Homo sapiens]	1134	0	2280	1	0.99	P18206	Yes	Yes
gi|426251615	XP_004019517.1	PREDICTED: L-lactate dehydrogenase A chain isoform 1 [Ovis aries]	14	6		332	NP_776524	L-lactate dehydrogenase A chain [Bos taurus]	332	0	680	1	0.99	P19858	Yes	Yes
gi|426238984	XP_004013416.1	PREDICTED: puromycin-sensitive aminopeptidase [Ovis aries]	14			906	P55786	Puromycin-sensitive aminopeptidase	919	0	1712	0.99	0.93	P55786	Yes	Yes
gi|426228471	XP_004008328.1	PREDICTED: LOW QUALITY PROTEIN: filamin-C, partial [Ovis aries]	14	61		2579	NP_001449	filamin-C isoform a [Homo sapiens]	2725	0	4988	1	0.94	Q14315	Yes	Yes
gi|238566894	ACR46648.1	AK1 [Ovis aries]	15	4		194	NP_001155354	adenylate kinase isoenzyme 1 [Ovis aries]	194	1e-138	394	1	1	C5IJA8	Yes	Yes
gi|426253733	XP_004020547.1	PREDICTED: myomesin-1 [Ovis aries]	17	14		1556	NP_062830	myomesin-1 isoform b [Homo sapiens]	1589	0	2853	0.99	0.87	P52179	Yes	Yes
gi|426218284	XP_004003379.1	PREDICTED: serotransferrin [Ovis aries]	18			704	NP_803450	serotransferrin precursor [Bos taurus]	704	0	1365	1	0.92	Q29443	Yes	Yes
gi|426235881	XP_004011906.1	PREDICTED: carbonic anhydrase 3 [Ovis aries]	18	8		260	NP_001029609	carbonic anhydrase 3 [Bos taurus]	260	0	535	1	0.98	Q3SZX4	Yes	Yes
gi|115503919	ABI99473.1	heat shock protein alpha [Ovis aries]	18	3		733	NP_001012688	heat shock protein HSP 90-alpha [Bos taurus]	733	0	1498	1	1	Q76LV2	Yes	Yes
gi|426255342	XP_004021309.1	PREDICTED: malate dehydrogenase, mitochondrial [Ovis aries]	19	4		405	P00346	Malate dehydrogenase, mitochondrial	338	0	654	0.81	0.97	P00346	Yes	Yes
gi|426244714	XP_004023350.1	PREDICTED: LOW QUALITY PROTEIN: heat shock cognate 71 kDa protein [Ovis aries]	21	12		650	P19120	Heat shock cognate 71 kDa protein	650	0	1329	1	0.99	P19120	Yes	Yes
gi|213688837	ACJ53934.1	phosphoglycerate kinase 1 [Ovis aries]	22			417	P00558	Phosphoglycerate kinase 1	417	0	828	1	0.97	P00558	Yes	Yes
gi|426242683	XP_004015200.1	PREDICTED: glucose-6-phosphate isomerase [Ovis aries]	23	9		557	Q3ZBD7	Glucose-6-phosphate isomerase	557	0	1149	1	0.99	Q3ZBD7	Yes	Yes
gi|296785215	ADH43296.1	glyceraldehyde-3-phosphate dehydrogenase [Ovis aries]	24	9		333	P04797	Glyceraldehyde-3-phosphate dehydrogenase	333	0	656	1	0.95	P04797	Yes	Yes
gi|426227146	XP_004007684.1	PREDICTED: aconitate hydratase, mitochondrial [Ovis aries]	27	3		772	P20004	Aconitate hydratase, mitochondrial	780	0	1551	1	0.98	P20004	Yes	Yes
gi|426224929	XP_004006621.1	PREDICTED: ATP synthase subunit beta, mitochondrial [Ovis aries]	29	25		528	NP_786990	ATP synthase subunit beta, mitochondrial precursor [Bos taurus]	528	0	1046	1	0.99	P00829	Yes	Yes
gi|426248996	XP_004018238.1	PREDICTED: phosphoglycerate mutase 2 [Ovis aries]	29	6		253	P15259	Phosphoglycerate mutase 2	253	0	510	1	0.96	P15259	Yes	Yes
gi|1209	CAA32849.1	beta-B globin [Ovis aries]	30			145	P02077	Hemoglobin subunit beta-A	145	3e-89	265	1	0.95	P02077	Yes	Yes
gi|426256494	XP_004021875.1	PREDICTED: myomesin-2 [Ovis aries]	30	30		1483	NP_003961	myomesin-2 [Homo sapiens]	1465	0	2685	0.99	0.87	P54296	Yes	Yes
gi|426254527	XP_004020928.1	PREDICTED: fructose-bisphosphate aldolase A isoform 1 [Ovis aries]	37	8		364	NP_001095385	fructose-bisphosphate aldolase A [Bos taurus]	364	0	755	1	1	A6QLL8	Yes	Yes
gi|1387	CAA34903.1	pre-pro serum albumin [Ovis aries]	39	7		607	NP_001009376	serum albumin precursor [Ovis aries]	607	0	1241	1	1	P14639	Yes	Yes
gi|999000114	99900000.114	Triosephosphate isomerase 1 (tentative) cs39 [Ovis aries]	43	11		249	P60174	Triosephosphate isomerase	286	3e-179	499	1	0.98	P60174	Yes	Yes
gi|426216034	XP_004002274.1	PREDICTED: glycogen debranching enzyme isoform 1 [Ovis aries]	44	5		1532	NP_001179400	glycogen debranching enzyme [Bos taurus]	1532	0	3179	1	0.99	F1MHT1	Yes	Yes
gi|426215664	XP_004002090.1	PREDICTED: phosphoglucomutase-1 isoform 1 [Ovis aries]	48	13		562	NP_001070371	phosphoglucomutase-1 [Bos taurus]	562	0	1159	1	1	Q08DP0	Yes	Yes
gi|426237398	XP_004012648.1	PREDICTED: beta-enolase [Ovis aries]	56	6		434	NP_001029874	beta-enolase [Bos taurus]	434	0	892	1	0.99	Q3ZC09	Yes	Yes
gi|426232644	XP_004010331.1	PREDICTED: pyruvate kinase isozymes M1/M2 isoform 4 [Ovis aries]	73	14		531	NP_001182573	pyruvate kinase PKM isoform 1 [Oryctolagus cuniculus]	531	0	1075	1	0.97	P11974	Yes	Yes
gi|2352268	AAB68800.1	glycogen myophosphorylase [Ovis aries]	77	16		842	P11217	Glycogen phosphorylase, muscle form	842	0	1664	1	0.96	P11217	Yes	Yes
gi|426228364	XP_004008281.1	PREDICTED: synaptophysin-like protein 1 [Ovis aries]		1		279	NP_006745.1	synaptophysin-like protein 1 isoform a [Homo sapiens]	259	2e-132	384	0.85	0.75	Q16563	Yes	No
gi|426255279	XP_004021283.1	PREDICTED: tripartite motif-containing protein 72 [Ovis aries]		10		378	NP_001071143	tripartite motif-containing protein 72 [Rattus norvegicus]	477	0	536	0.88	0.92	A0JPQ4	Yes	Yes
gi|426258168	XP_004022690.1	PREDICTED: carbonyl reductase family member 4-like [Ovis aries]		1		213	NP_001077186	carbonyl reductase family member 4 [Bos taurus]	237	5e-131	377	0.89	0.97	A4IFA7	Yes	Yes
gi|426242845	XP_004015281.1	PREDICTED: alpha-actinin-4 [Ovis aries]		3		883	NP_001091521	alpha-actinin-4 [Bos taurus]	911	0	1728	1	0.96	A5D7D1	Yes	Yes
gi|426221069	XP_004004734.1	PREDICTED: glycerol-3-phosphate dehydrogenase, mitochondrial [Ovis aries]		3		727	NP_001093766	glycerol-3-phosphate dehydrogenase, mitochondrial precursor [Bos taurus]	727	0	1504	1	0.99	A6QLU1	Yes	Yes
gi|426223140	XP_004005735.1	PREDICTED: protein disulfide-isomerase A6 isoform 2 [Ovis aries]		3		432	NP_001193274	protein disulfide-isomerase A6 precursor [Bos taurus]	440	0	888	1	1	A6QNL5	Yes	Yes
gi|426220893	XP_004004646.1	PREDICTED: calcium-binding mitochondrial carrier protein Aralar1 [Ovis aries]		13		675	NP_001094664	calcium-binding mitochondrial carrier protein Aralar1 [Bos taurus]	675	0	1392	1	1	A6QNM9	Yes	Yes
gi|426250860	XP_004019151.1	PREDICTED: acyl-coenzyme A thioesterase 13 [Ovis aries]		1		147	NP_001095315	acyl-coenzyme A thioesterase 13 [Bos taurus]	155	4e-95	270	1	0.87	A6QQ83	Yes	Yes
gi|184191127	ACC76776.1	voltage-dependent anion channel 1 [Ovis aries]		2		283	NP_001119824	voltage-dependent anion-selective channel protein 1 [Ovis aries]	283	0	577	1	1	B2LYK9	Yes	Yes
gi|209571741	ACI62526.1	hydroxyacyl-coenzyme A dehydrogenase/3-ketoacyl-coenzyme A thiolase/enoyl-coenzyme A hydratase (trifunctional protein) alpha subunit [Ovis aries]		11		763	NP_001129962	trifunctional enzyme subunit alpha, mitochondrial [Ovis aries]	763	0	1563	1	1	B6UV59	Yes	Yes
gi|87244609	ABD34657.1	H+ transporting ATP synthase subunit D [Ovis aries]		3		161	NP_001136363	ATP synthase subunit d, mitochondrial [Ovis aries]	161	3e-113	327	1	1	B7P027	Yes	Yes
gi|222092853	ACM43308.1	mitochondrial ATP synthase O subunit [Ovis aries]		1		213	NP_001159361	ATP synthase subunit O, mitochondrial [Ovis aries]	213	7e-153	431	1	1	B9VH06	Yes	Yes
gi|426218403	XP_004003436.1	PREDICTED: LOW QUALITY PROTEIN: collagen alpha-1(VI) chain-like [Ovis aries]		4		1039	NP_001137337	collagen alpha-1(VI) chain precursor [Bos taurus]	1027	0	1766	0.98	0.96	E1BI98	Yes	Yes
gi|426222858	XP_004023699.1	PREDICTED: LOW QUALITY PROTEIN: succinate dehydrogenase [ubiquinone] iron-sulfur subunit, mitochondrial [Ovis aries]		2		268	NP_001157295	succinate dehydrogenase [ubiquinone] iron-sulfur subunit, mitochondrial [Equus caballus]	280	5e-166	470	0.96	0.83	F6TEX7	Yes	Yes
gi|426255830	XP_004021551.1	PREDICTED: voltage-dependent anion-selective channel protein 2 isoform 2 [Ovis aries]		2		283	NP_001244353	voltage-dependent anion-selective channel protein 2 [Macaca mulatta]	294	0	579	1	1	F7EV45	Yes	Yes
gi|426219007	XP_004003722.1	PREDICTED: LOW QUALITY PROTEIN: prelamin-A/C [Ovis aries]		1		676	NP_001244822	prelamin-A/C [Macaca mulatta]	663	0	1070	1	0.86	F7GLE9	Yes	Yes
gi|999000104	99900000.104	Histone 1 family member partial (tentative) cs39 [Ovis aries]		1		158	NP_001180748	histone H1.3 [Macaca mulatta]	221	2e-52	174	0.79	0.92	F7HR57	Yes	Yes
gi|426245306	XP_004016454.1	PREDICTED: pyruvate dehydrogenase protein X component-like isoform 2 [Ovis aries]		1		274	NP_001159630	pyruvate dehydrogenase protein X component, mitochondrial isoform 3 precursor [Homo sapiens]	274	0	509	1	0.91	O00330	Yes	Yes
gi|426222445	XP_004005402.1	PREDICTED: myc box-dependent-interacting protein 1 [Ovis aries]		5		399	NP_647595	myc box-dependent-interacting protein 1 isoform 3 [Homo sapiens]	421	2e-141	605	0.98	0.99	O00499	Yes	Yes
gi|426258586	XP_004022890.1	PREDICTED: myc box-dependent-interacting protein 1-like, partial [Ovis aries]		1		222	NP_647596	myc box-dependent-interacting protein 1 isoform 4 [Homo sapiens]	497	8e-117	350	0.86	0.96	O00499	Yes	Yes
gi|426247626	XP_004017580.1	PREDICTED: membrane-associated progesterone receptor component 2-like, partial [Ovis aries]		1		155	O15173	Membrane-associated progesterone receptor component 2	223	2e-112	317	1	0.98	O15173	Yes	Yes
gi|426217878	XP_004003179.1	PREDICTED: NADH dehydrogenase [ubiquinone] 1 beta subcomplex subunit 5, mitochondrial isoform 2 [Ovis aries]		1		137	NP_001186886	NADH dehydrogenase [ubiquinone] 1 beta subcomplex subunit 5, mitochondrial isoform 2 [Homo sapiens]	137	2e-79	238	1	0.82	O43674	Yes	Yes
gi|426229683	XP_004008917.1	PREDICTED: NADH dehydrogenase [ubiquinone] 1 alpha subcomplex subunit 2 [Ovis aries]		3		99	O43678	NADH dehydrogenase [ubiquinone] 1 alpha subcomplex subunit 2	99	3e-63	191	1	0.94	O43678	Yes	Yes
gi|426220937	XP_004004668.1	PREDICTED: kelch repeat and BTB domain-containing protein 10 [Ovis aries]		16		606	O60662	Kelch-like protein 41	606	0	1202	1	0.97	O60662	Yes	Yes
gi|426221609	XP_004005001.1	PREDICTED: desmin [Ovis aries]		35		470	NP_001075044	desmin [Bos taurus]	470	0	956	1	1	O62654	Yes	Yes
gi|426250014	XP_004018737.1	PREDICTED: LOW QUALITY PROTEIN: cullin-associated NEDD8-dissociated protein 2 [Ovis aries]		1		857	NP_001155971	cullin-associated NEDD8-dissociated protein 2 isoform 1 [Homo sapiens]	1236	0	689	0.99	0.9	O75155	Yes	Yes
gi|426255289	XP_004021287.1	PREDICTED: protein NipSnap homolog 2 [Ovis aries]		2		305	O75323	Protein NipSnap homolog 2	286	0	514	0.82	0.96	O75323	Yes	Yes
gi|426249347	XP_004018411.1	PREDICTED: LOW QUALITY PROTEIN: filamin-B [Ovis aries]		1		2589	NP_001157790	filamin-B isoform 3 [Homo sapiens]	2591	0	5106	1	0.97	O75369	Yes	Yes
gi|426257635	XP_004022430.1	PREDICTED: apoptosis-inducing factor 1, mitochondrial isoform 2 [Ovis aries]		3		609	O95831	Apoptosis-inducing factor 1, mitochondrial	613	0	1072	1	0.9	O95831	Yes	Yes
gi|222092839	ACM43301.1	13kDa differentiation-associated protein [Ovis aries]		3		145	NP_776731	NADH dehydrogenase [ubiquinone] 1 alpha subcomplex subunit 12 [Bos taurus]	145	6e-105	304	1	1	O97725	Yes	Yes
gi|426235346	XP_004011645.1	PREDICTED: cytochrome c1, heme protein, mitochondrial-like [Ovis aries]		3		337	NP_001033179	cytochrome c1, heme protein, mitochondrial [Bos taurus]	325	0	580	0.96	0.99	P00125	Yes	Yes
gi|426242274	XP_004014999.1	PREDICTED: LOW QUALITY PROTEIN: cytochrome c oxidase subunit 4 isoform 1, mitochondrial-like [Ovis aries]		4		181	NP_001001439	cytochrome c oxidase subunit 4 isoform 1, mitochondrial precursor [Bos taurus]	169	2e-118	331	1	0.91	P00423	Yes	Yes
gi|426248800	XP_004018146.1	PREDICTED: cytochrome c oxidase subunit 5A, mitochondrial [Ovis aries]		6		139	NP_001002891	cytochrome c oxidase subunit 5A, mitochondrial precursor [Bos taurus]	152	4e-85	254	0.92	0.95	P00426	Yes	Yes
gi|426224085	XP_004006204.1	PREDICTED: cytochrome c oxidase subunit 5B, mitochondrial-like [Ovis aries]		4		129	NP_001029218	cytochrome c oxidase subunit 5B, mitochondrial precursor [Bos taurus]	129	3e-93	264	1	0.98	P00428	Yes	Yes
gi|426242759	XP_004015238.1	PREDICTED: cytochrome c oxidase subunit 6B1-like [Ovis aries]		6		86	NP_788848	cytochrome c oxidase subunit 6B1 [Bos taurus]	86	4e-59	183	1	0.99	P00429	Yes	Yes
gi|426249946	XP_004018707.1	PREDICTED: cAMP-dependent protein kinase type II-alpha regulatory subunit [Ovis aries]		2		346	NP_001178296	cAMP-dependent protein kinase type II-alpha regulatory subunit [Bos taurus]	401	0	654	0.91	0.99	P00515	Yes	Yes
gi|159459820	ABW96307.1	troponin C [Ovis aries]		10		160	P02585	Troponin C, skeletal muscle	160	4e-111	313	1	0.99	P02585	Yes	Yes
gi|426249327	XP_004018401.1	PREDICTED: cytochrome c oxidase subunit 6C-like [Ovis aries]		3		74	NP_001231040	cytochrome c oxidase subunit 6C [Bos taurus]	74	2e-43	142	1	0.95	P04038	Yes	Yes
gi|426254023	XP_004020686.1	PREDICTED: NADH dehydrogenase [ubiquinone] flavoprotein 2, mitochondrial [Ovis aries]		2		271	NP_776990	NADH dehydrogenase [ubiquinone] flavoprotein 2, mitochondrial precursor [Bos taurus]	249	2e-170	479	0.85	0.99	P04394	Yes	Yes
gi|426240697	XP_004014230.1	PREDICTED: ATP synthase subunit gamma, mitochondrial isoform 2 [Ovis aries]		3		297	P05631	ATP synthase subunit gamma, mitochondrial	298	0	608	1	1	P05631	Yes	Yes
gi|414148023	AFW98884.1	gelsolin isoform b, partial [Ovis aries]		1		100	P06396	Gelsolin	782	2e-60	199	1	0.96	P06396	Yes	Yes
gi|426225887	XP_004007091.1	PREDICTED: tropomyosin alpha-3 chain-like [Ovis aries]		2		248	NP_705935	tropomyosin alpha-3 chain isoform 2 [Homo sapiens]	248	6e-164	462	1	0.99	P06753	Yes	Yes
gi|426242757	XP_004015237.1	PREDICTED: cytochrome c oxidase subunit 7A1, mitochondrial-like [Ovis aries]		1		80	NP_788847	cytochrome c oxidase subunit 7A1, mitochondrial precursor [Bos taurus]	80	7e-53	167	1	0.99	P07470	Yes	Yes
gi|426254623	XP_004020976.1	PREDICTED: cytochrome c oxidase subunit 6A2, mitochondrial-like [Ovis aries]		1		97	NP_776947	cytochrome c oxidase subunit 6A2, mitochondrial precursor [Bos taurus]	97	5e-63	194	1	0.97	P07471	Yes	Yes
gi|6006725	AAF00585.1	decorin [Ovis aries]		3		360	P07585	Decorin	359	0	671	1	0.89	P07585	Yes	Yes
gi|426224597	XP_004006455.1	PREDICTED: LOW QUALITY PROTEIN: 6-phosphofructokinase, muscle type [Ovis aries]		31		849	NP_001160158	6-phosphofructokinase, muscle type isoform 1 [Homo sapiens]	851	0	1651	1	0.95	P08237	Yes	Yes
gi|426246550	XP_004017056.1	PREDICTED: NAD(P) transhydrogenase, mitochondrial [Ovis aries]		2		1082	NP_776368	NAD(P) transhydrogenase, mitochondrial precursor [Bos taurus]	1086	0	2181	1	0.99	P11024	Yes	Yes
gi|426229902	XP_004009022.1	PREDICTED: calcium/calmodulin-dependent protein kinase type II subunit alpha isoform 2 [Ovis aries]		1		478	NP_037052	calcium/calmodulin-dependent protein kinase type II subunit alpha [Rattus norvegicus]	478	0	1000	1	1	P11275	Yes	Yes
gi|426249337	XP_004018406.1	PREDICTED: pyruvate dehydrogenase E1 component subunit beta, mitochondrial isoform 2 [Ovis aries]		1		341	NP_001030512	pyruvate dehydrogenase E1 component subunit beta, mitochondrial precursor [Bos taurus]	359	0	688	1	0.94	P11966	Yes	Yes
gi|426242314	XP_004015019.1	PREDICTED: phosphorylase b kinase regulatory subunit beta [Ovis aries]		2		1085	NP_001075770	phosphorylase b kinase regulatory subunit beta [Oryctolagus cuniculus]	1086	0	2128	1	0.95	P12798	Yes	Yes
gi|426242165	XP_004014945.1	PREDICTED: cytochrome b-c1 complex subunit Rieske, mitochondrial-like [Ovis aries]		4		274	P13272	Cytochrome b-c1 complex subunit Rieske, mitochondrial	274	0	558	1	0.99	P13272	Yes	Yes
gi|426216228	XP_004002367.1	PREDICTED: ATP synthase subunit b, mitochondrial [Ovis aries]		3		256	NP_001033590	ATP synthase subunit b, mitochondrial precursor [Bos taurus]	256	0	516	1	0.98	P13619	Yes	Yes
gi|426221414	XP_004004905.1	PREDICTED: NADH-ubiquinone oxidoreductase 75 kDa subunit, mitochondrial isoform 2 [Ovis aries]		13		691	NP_777245	NADH-ubiquinone oxidoreductase 75 kDa subunit, mitochondrial precursor [Bos taurus]	727	0	1431	1	1	P15690	Yes	Yes
gi|426249631	XP_004018553.1	PREDICTED: myosin light chain 3 [Ovis aries]		3		199	NP_036738	myosin light chain 3 [Rattus norvegicus]	200	1e-114	333	0.99	0.87	P16409	Yes	Yes
gi|426243766	XP_004015719.1	PREDICTED: LOW QUALITY PROTEIN: ryanodine receptor 1 [Ovis aries]		1		4823	P16960	Ryanodine receptor 1	5035	0	7927	0.99	0.94	P16960	Yes	Yes
gi|426257240	XP_004022240.1	PREDICTED: LOW QUALITY PROTEIN: phosphorylase b kinase regulatory subunit alpha, skeletal muscle isoform [Ovis aries]		1		1240	P18688	Phosphorylase b kinase regulatory subunit alpha, skeletal muscle isoform	1237	0	2420	1	0.95	P18688	Yes	Yes
gi|426216935	XP_004002712.1	PREDICTED: calsequestrin-1 [Ovis aries]		22		396	NP_001153066	calsequestrin-1 precursor [Rattus norvegicus]	406	0	738	0.97	0.95	P19633	Yes	Yes
gi|426254425	XP_004020879.1	PREDICTED: cytochrome b-c1 complex subunit 2, mitochondrial-like [Ovis aries]		3		453	NP_777055	cytochrome b-c1 complex subunit 2, mitochondrial precursor [Bos taurus]	453	0	901	1	0.98	P23004	Yes	Yes
gi|426216307	XP_004002406.1	PREDICTED: AMP deaminase 1 isoform 1 [Ovis aries]		18		780	P23109	AMP deaminase 1	780	0	1464	1	0.91	P23109	Yes	Yes
gi|426245416	XP_004016507.1	PREDICTED: NADH dehydrogenase [ubiquinone] iron-sulfur protein 3, mitochondrial [Ovis aries]		5		263	P23709	NADH dehydrogenase [ubiquinone] iron-sulfur protein 3, mitochondrial	266	0	522	0.97	0.98	P23709	Yes	Yes
gi|426252136	XP_004019774.1	PREDICTED: NADH dehydrogenase [ubiquinone] flavoprotein 1, mitochondrial isoform 2 [Ovis aries]		2		456	P25708	NADH dehydrogenase [ubiquinone] flavoprotein 1, mitochondrial	464	0	895	0.96	0.98	P25708	Yes	Yes
gi|109126|	S10808	protein kinase C inhibitor KCIP-1 isoform e - sheep (fragment)		1		16	P29361.1	14-3-3 protein zeta/delta	245	1e-05	45.6	1	0.88	P29361	Yes	Yes
gi|426249589	XP_004018532.1	PREDICTED: cytochrome b-c1 complex subunit 1, mitochondrial-like [Ovis aries]		7		482	NP_777054	cytochrome b-c1 complex subunit 1, mitochondrial precursor [Bos taurus]	480	0	948	1	0.95	P31800	Yes	Yes
gi|426237787	XP_004012839.1	PREDICTED: prohibitin [Ovis aries]		5		272	NP_002625	prohibitin isoform 1 [Homo sapiens]	272	0	547	1	1	P35232	Yes	Yes
gi|426254647	XP_004020988.1	PREDICTED: T-complex protein 1 subunit zeta isoform 3 [Ovis aries]		2		486	NP_001009186	T-complex protein 1 subunit zeta isoform b [Homo sapiens]	486	0	971	1	0.97	P40227	Yes	Yes
gi|426230979	XP_004009534.1	PREDICTED: NADH dehydrogenase [ubiquinone] iron-sulfur protein 7, mitochondrial [Ovis aries]		4		229	NP_001033111	NADH dehydrogenase [ubiquinone] iron-sulfur protein 7, mitochondrial precursor [Bos taurus]	216	4e-156	430	0.93	0.98	P42026	Yes	Yes
gi|426252584	XP_004019986.1	PREDICTED: NADH dehydrogenase [ubiquinone] iron-sulfur protein 8, mitochondrial [Ovis aries]		1		178	NP_777243	NADH dehydrogenase [ubiquinone] iron-sulfur protein 8, mitochondrial precursor [Bos taurus]	212	6e-108	316	1	0.82	P42028	Yes	Yes
gi|426217524	XP_004003003.1	PREDICTED: NADH dehydrogenase [ubiquinone] 1 beta subcomplex subunit 4 [Ovis aries]		2		129	NP_787016	NADH dehydrogenase [ubiquinone] 1 beta subcomplex subunit 4 [Bos taurus]	129	8e-85	252	1	0.94	P48305	Yes	Yes
gi|145226795	ABP48145.1	vimentin [Ovis aries]		15		466	NP_776394	vimentin [Bos taurus]	466	0	941	1	0.99	P48616	Yes	Yes
gi|1717775	P50751.2	RecName: Full=Troponin T, cardiac muscle; Short=TnTc; AltName: Full=Cardiac muscle troponin T; Short=cTnT		1		287	P50753	Troponin T, cardiac muscle	299	5e-142	406	0.84	0.92	P50753	Yes	Yes
gi|426223100	XP_004005716.1	PREDICTED: NADH dehydrogenase [ubiquinone] 1 alpha subcomplex subunit 8 [Ovis aries]		2		172	P51970	NADH dehydrogenase [ubiquinone] 1 alpha subcomplex subunit 8	172	6e-114	325	0.99	0.88	P51970	Yes	Yes
gi|426254840	XP_004021084.1	PREDICTED: pentatricopeptide repeat-containing protein 1, mitochondrial-like isoform 3 [Ovis aries]		3		49	NP_001034267	ATP synthase subunit f, mitochondrial isoform 2d [Homo sapiens]	49	1e-25	95.9	1	0.92	P56134	Yes	Yes
gi|426228838	XP_004008503.1	PREDICTED: tropomyosin alpha-1 chain isoform 2 [Ovis aries]		1		284	NP_001099158.1	tropomyosin alpha-1 chain [Oryctolagus cuniculus]	284	2e-159	454	100%	0.85	P58772	Yes	Yes
gi|426224967	XP_004006640.1	PREDICTED: myosin light polypeptide 6 isoform 3 [Ovis aries]		6		179	NP_066299.2	myosin light polypeptide 6 isoform 1 [Homo sapiens]	151	7e-107	311	0.83	1	P60660	Yes	Yes
gi|426234463	XP_004011215.1	PREDICTED: cardiac phospholamban [Ovis aries]		2		52	NP_999378	cardiac phospholamban [Sus scrofa]	52	4e-28	102	1	1	P61013	Yes	Yes
gi|78558752	ABB46363.1	ribosomal protein S15a [Ovis aries]		1		81	NP_001010.2	40S ribosomal protein S15a [Homo sapiens]	130	2e-55	166	100%	1	P62244	Yes	Yes
gi|530049	AAC37321.1	14-3-3 protein, partial [Ovis aries]		7		231	NP_006752	14-3-3 protein epsilon [Homo sapiens]	255	5e-170	477	1	1	P62258	Yes	Yes
gi|426229904	XP_004009023.1	PREDICTED: 40S ribosomal protein S14 isoform 1 [Ovis aries]		2		151	NP_005608	40S ribosomal protein S14 [Homo sapiens]	151	3e-106	308	1	1	P62263	Yes	Yes
gi|426216450	XP_004002475.1	PREDICTED: histone H4-like [Ovis aries]		6		103	NP_003529.1	histone H4 [Homo sapiens]	103	4e-65	200	1	1	P62805	Yes	Yes
gi|78558878	ABB46364.1	ribosomal protein S25 [Ovis aries]		2		125	NP_001019	40S ribosomal protein S25 [Homo sapiens]	125	6e-81	242	1	0.99	P62851	Yes	Yes
gi|426238369	XP_004013127.1	PREDICTED: actin, cytoplasmic 2 [Ovis aries]		1		375	NP_001605.1	actin, cytoplasmic 2 [Homo sapiens]	375	0	785	100%	1	P63261	Yes	Yes
gi|426249423	XP_004018449.1	PREDICTED: troponin C, slow skeletal and cardiac muscles [Ovis aries]		11		161	NP_001029523	troponin C, slow skeletal and cardiac muscles [Bos taurus]	161	2e-109	317	1	1	P63315	Yes	Yes
gi|426239804	XP_004013808.1	PREDICTED: 60S ribosomal protein L22 [Ovis aries]		2		95	NP_033105	60S ribosomal protein L22 isoform a [Mus musculus]	128	4e-66	194	1	1	P67984	Yes	Yes
gi|426255508	XP_004021390.1	PREDICTED: actin, alpha skeletal muscle isoform 1 [Ovis aries]		38		377	NP_001091	actin, alpha skeletal muscle [Homo sapiens]	377	0	790	1	1	P68133	Yes	Yes
gi|71153782	P68253.1	RecName: Full=14-3-3 protein gamma; AltName: Full=Protein kinase C inhibitor protein 1; Short=KCIP-1		6		158	P68253	N/A	N/A	N/A	N/A	N/A	N/A	P68253	Yes	Yes
gi|238815001	ACR56697.1	tubulin alpha 4a [Ovis aries]		7		448	NP_033473	tubulin alpha-4A chain [Mus musculus]	448	0	940	1	1	P68368	Yes	Yes
gi|257097260	3HKB	Chain A, Tubulin: Rb3 Stathmin-Like Domain Complex		3		451	NP_035783	tubulin alpha-1A chain [Mus musculus]	451	0	944	1	1	P68369	Yes	Yes
gi|426222052	XP_004005219.1	PREDICTED: F-actin-capping protein subunit beta [Ovis aries]		1		301	NP_788821	F-actin-capping protein subunit beta [Bos taurus]	301	0	616	1	0.99	P79136	Yes	Yes
gi|426250620	XP_004019033.1	PREDICTED: tubulin beta-5 chain isoform 1 [Ovis aries]		3		444	NP_035785	tubulin beta-5 chain [Mus musculus]	444	0	934	1	1	P99024	Yes	Yes
gi|213688914	ACJ53940.1	SLC25A3 [Ovis aries]		1		361	Q00325	Phosphate carrier protein, mitochondrial	362	0	640	1	0.92	Q00325	Yes	Yes
gi|426220308	XP_004004358.1	PREDICTED: ATP synthase subunit e, mitochondrial-like [Ovis aries]		4		70	NP_788812	ATP synthase subunit e, mitochondrial [Bos taurus]	71	1e-32	108	1	0.93	Q00361	Yes	Yes
gi|426225115	XP_004006713.1	PREDICTED: myosin-binding protein C, slow-type isoform 2 [Ovis aries]		31		1125	NP_996557.1	myosin-binding protein C, slow-type isoform 4 [Homo sapiens]	1123	0	2155	1	0.92	Q00872	Yes	Yes
gi|426228866	XP_004008517.1	PREDICTED: NADH dehydrogenase [ubiquinone] 1 beta subcomplex subunit 7 [Ovis aries]		2		137	NP_788833	NADH dehydrogenase [ubiquinone] 1 beta subcomplex subunit 7 [Bos taurus]	137	1e-95	280	1	0.99	Q02368	Yes	Yes
gi|426248502	XP_004018002.1	PREDICTED: NADH dehydrogenase [ubiquinone] 1 beta subcomplex subunit 1 [Ovis aries]		1		58	NP_787003	NADH dehydrogenase [ubiquinone] 1 beta subcomplex subunit 1 [Bos taurus]	58	4e-34	117	1	0.95	Q02378	Yes	Yes
gi|426251539	XP_004019479.1	PREDICTED: NADH dehydrogenase [ubiquinone] 1 subunit C2 [Ovis aries]		1		120	NP_788815	NADH dehydrogenase [ubiquinone] 1 subunit C2 [Bos taurus]	120	1e-77	233	1	0.93	Q02827	Yes	Yes
gi|426241157	XP_004014458.1	PREDICTED: elongation factor 1-alpha 2 [Ovis aries]		5		467	NP_001949	elongation factor 1-alpha 2 [Homo sapiens]	463	0	930	0.98	0.98	Q05639	Yes	Yes
gi|426237609	XP_004012750.1	PREDICTED: LOW QUALITY PROTEIN: myosin-8 [Ovis aries]		4		1928	NP_001070703	myosin-8 [Canis lupus familiaris]	1939	0	3761	1	0.97	Q076A4	Yes	Yes
gi|426226125	XP_004007203.1	PREDICTED: carnitine O-acetyltransferase [Ovis aries]		9		623	NP_001069055	carnitine O-acetyltransferase [Bos taurus]	626	0	1285	0.99	0.99	Q08DN5	Yes	Yes
gi|426223038	XP_004005686.1	PREDICTED: 78 kDa glucose-regulated protein [Ovis aries]		2		655	NP_001068616	78 kDa glucose-regulated protein precursor [Bos taurus]	655	0	1326	1	0.99	Q0VCX2	Yes	Yes
gi|426256228	XP_004021743.1	PREDICTED: long-chain-fatty-acid--CoA ligase 1 isoform 2 [Ovis aries]		8		699	NP_001069553.1	long-chain-fatty-acid--CoA ligase 1 [Bos taurus]	699	0	1403	1	0.96	Q0VCZ8	Yes	Yes
gi|426249236	XP_004018356.1	PREDICTED: inositol 1,4,5-trisphosphate receptor type 1 isoform 2 [Ovis aries]		1		2694	NP_002213.5	inositol 1,4,5-trisphosphate receptor type 1 isoform 2 [Homo sapiens]	2695	0	5475	1	0.99	Q14643	Yes	Yes
gi|426256784	XP_004022017.1	PREDICTED: apolipoprotein O [Ovis aries]		1		198	NP_001069107.1	apolipoprotein O precursor [Bos taurus]	198	4e-140	398	1	0.97	Q148H0	Yes	Yes
gi|426225688	XP_004006995.1	PREDICTED: NADH dehydrogenase [ubiquinone] 1 alpha subcomplex subunit 9, mitochondrial [Ovis aries]		2		380	Q16795	NADH dehydrogenase [ubiquinone] 1 alpha subcomplex subunit 9, mitochondrial	377	0	628	0.98	0.81	Q16795	Yes	Yes
gi|426223549	XP_004005937.1	PREDICTED: mitochondrial inner membrane protein isoform 3 [Ovis aries]		2		749	Q16891	Mitochondrial inner membrane protein	758	0	1312	0.98	0.88	Q16891	Yes	Yes
gi|426233532	XP_004010770.1	PREDICTED: ras-related protein Rab-15 [Ovis aries]		2		212	NP_001040003.1	ras-related protein Rab-15 [Bos taurus]	212	2e-156	440	1	0.99	Q1RMR4	Yes	Yes
gi|426244624	XP_004016121.1	PREDICTED: ATP synthase subunit g, mitochondrial [Ovis aries]		3		103	NP_001019721	ATP synthase subunit g, mitochondrial [Bos taurus]	103	3e-68	208	1	1	Q28852	Yes	Yes
gi|426239559	XP_004013687.1	PREDICTED: LOW QUALITY PROTEIN: chaperone activity of bc1 complex-like, mitochondrial [Ovis aries]		6		652	NP_001039884	chaperone activity of bc1 complex-like, mitochondrial [Bos taurus]	648	0	1175	1	0.91	Q29RI0	Yes	Yes
gi|426227096	XP_004007663.1	PREDICTED: tubulin alpha-8 chain [Ovis aries]		3		450	NP_001070563	tubulin alpha-8 chain [Bos taurus]	449	0	940	0.99	0.99	Q2HJB8	Yes	Yes
gi|426244007	XP_004015828.1	PREDICTED: EH domain-containing protein 2 [Ovis aries]		3		537	NP_001039896	EH domain-containing protein 2 [Bos taurus]	543	0	1053	0.99	0.97	Q2KJ47	Yes	Yes
gi|426231846	XP_004009948.1	PREDICTED: vitamin D-binding protein [Ovis aries]		2		475	NP_001030457	vitamin D-binding protein precursor [Bos taurus]	474	0	922	1	0.94	Q3MHN5	Yes	Yes
gi|999000084	9.99e+07	Lamin A/C (tentative) cs39 [Ovis aries]		4		573	NP_001029225	prelamin-A/C [Bos taurus]	572	0	1106	1	0.98	Q3SZI2	Yes	Yes
gi|426217057	XP_004002770.1	PREDICTED: microsomal glutathione S-transferase 3 isoform 1 [Ovis aries]		1		152	NP_001030218	microsomal glutathione S-transferase 3 [Bos taurus]	152	1e-108	314	1	0.99	Q3T100	Yes	Yes
gi|426224723	XP_004006518.1	PREDICTED: T-complex protein 1 subunit beta [Ovis aries]		1		535	NP_001029411	T-complex protein 1 subunit beta [Bos taurus]	535	0	1080	1	0.99	Q3ZBH0	Yes	Yes
gi|426215212	XP_004001868.1	PREDICTED: four and a half LIM domains protein 3 isoform 1 [Ovis aries]		1		292	NP_001029395	four and a half LIM domains protein 3 [Bos taurus]	280	0	553	1	0.95	Q3ZBI6	Yes	Yes
gi|426218551	XP_004003509.1	PREDICTED: LOW QUALITY PROTEIN: collagen alpha-3(VI) chain [Ovis aries]		2		3219	NP_001096685	collagen alpha-3(VI) chain precursor [Canis lupus familiaris]	3169	0	5246	1	0.83	Q4KKT6	Yes	Yes
gi|426243101	XP_004015402.1	PREDICTED: 60S ribosomal protein L18 [Ovis aries]		1		188	NP_001015556.1	60S ribosomal protein L18 [Bos taurus]	188	9e-132	376	1	0.99	Q5E973	Yes	Yes
gi|58585461	AAW79079.1	alpha B crystallin [Ovis aries]		2		175	NP_001012475	alpha-crystallin B chain [Ovis aries]	175	4e-123	353	1	1	Q5ENY9	Yes	Yes
gi|426216693	XP_004002592.1	PREDICTED: tropomyosin alpha-3 chain isoform 3 [Ovis aries]		5		284	NP_001011674	tropomyosin alpha-3 chain [Bos taurus]	284	0	524	1	0.99	Q5KR47	Yes	Yes
gi|426231239	XP_004009647.1	PREDICTED: calcium/calmodulin-dependent protein kinase type II subunit delta isoform 1 [Ovis aries]		1		478	NP_076302	calcium/calmodulin-dependent protein kinase type II subunit delta isoform 3 [Mus musculus]	478	0	1005	1	1	Q6PHZ2	Yes	Yes
gi|426237899	XP_004012895.1	PREDICTED: telethonin [Ovis aries]		2		167	NP_001014915	telethonin [Bos taurus]	166	4e-113	327	1	0.98	Q6T8D8	Yes	Yes
gi|426255097	XP_004021201.1	PREDICTED: sarcalumenin [Ovis aries]		19		473	NP_780556	sarcalumenin precursor [Mus musculus]	910	0	925	0.95	0.96	Q7TQ48	Yes	Yes
gi|426220364	XP_004004386.1	PREDICTED: phosphoglucomutase-like protein 5 [Ovis aries]		1		567	NP_778178.3	phosphoglucomutase-like protein 5 [Mus musculus]	567	0	1155	100%	0.99	Q8BZF8	Yes	Yes
gi|426238773	XP_004013322.1	PREDICTED: smoothelin-like protein 2-like [Ovis aries]		1		345	Q8CI12	Smoothelin-like protein 2	456	0	548	0.93	0.85	Q8CI12	Yes	Yes
gi|426216464	XP_004002482.1	PREDICTED: histone H2A type 2-B-like [Ovis aries]		3		130	NP_778235	histone H2A type 2-B [Homo sapiens]	130	1e-86	256	1	1	Q8IUE6	Yes	Yes
gi|426243259	XP_004015476.1	PREDICTED: troponin T, slow skeletal muscle isoform 1 [Ovis aries]		2		192	NP_776899	troponin T, slow skeletal muscle [Bos taurus]	263	3e-131	377	1	0.99	Q8MKH6	Yes	Yes
gi|426223567	XP_004005946.1	PREDICTED: SET and MYND domain-containing protein 1 [Ovis aries]		5		490	Q8NB12	Histone-lysine N-methyltransferase SMYD1	490	0	999	1	0.96	Q8NB12	Yes	Yes
gi|18958223	CAC81315.1	carnitine palmitoyltransferase I [Ovis aries]		1		771	Q92523	Carnitine O-palmitoyltransferase 1, muscle isoform	772	0	1447	0.99	0.89	Q92523	Yes	Yes
gi|426228732	XP_004008450.1	PREDICTED: NADH dehydrogenase [ubiquinone] 1 alpha subcomplex subunit 13 [Ovis aries]		4		144	NP_788845	NADH dehydrogenase [ubiquinone] 1 alpha subcomplex subunit 13 [Bos taurus]	144	8e-99	288	1	0.96	Q95KV7	Yes	Yes
gi|426231429	XP_004009741.1	PREDICTED: PDZ and LIM domain protein 5 isoform 3 [Ovis aries]		6		214	NP_001011516	PDZ and LIM domain protein 5 isoform e [Homo sapiens]	214	1e-148	421	1	0.94	Q96HC4	Yes	Yes
gi|426242306	XP_004015015.1	PREDICTED: vacuolar protein sorting-associated protein 35 [Ovis aries]		1		796	Q96QK1	Vacuolar protein sorting-associated protein 35	796	0	1640	1	0.99	Q96QK1	Yes	Yes
gi|426252368	XP_004019886.1	PREDICTED: transmembrane protein 109 [Ovis aries]		1		302	Q9BVC6	Transmembrane protein 109	243	1e-109	323	0.76	0.83	Q9BVC6	Yes	Yes
gi|426251421	XP_004019421.1	PREDICTED: tubulin beta-2B chain [Ovis aries]		13		473	NP_076205	tubulin beta-2B chain [Mus musculus]	445	0	895	0.9	0.99	Q9CWF2	Yes	Yes
gi|426255011	XP_004023705.1	PREDICTED: LOW QUALITY PROTEIN: NADH dehydrogenase [ubiquinone] 1 beta subcomplex subunit 10, partial [Ovis aries]		2		151	Q9DCS9	NADH dehydrogenase [ubiquinone] 1 beta subcomplex subunit 10	176	4e-89	261	1	0.81	Q9DCS9	Yes	Yes
gi|426238855	XP_004013356.1	PREDICTED: myosin-13 [Ovis aries]		4		1938	NP_001156538	myosin-13 [Oryctolagus cuniculus]	1938	0	3691	0.99	0.95	Q9GJP9	Yes	Yes
gi|426221901	XP_004005144.1	PREDICTED: SH3 domain-binding glutamic acid-rich-like protein 3 [Ovis aries]		1		93	NP_112576	SH3 domain-binding glutamic acid-rich-like protein 3 [Homo sapiens]	93	3e-62	192	1	1	Q9H299	Yes	Yes
gi|70721586	DAA05710.1	TPA_exp: RTN4w [Ovis aries]		2		198	NP_997403	reticulon-4 isoform D [Homo sapiens]	392	5e-134	390	0.96	0.99	Q9NQC3	Yes	Yes
gi|426221145	XP_004004771.1	PREDICTED: low-density lipoprotein receptor-related protein 1B [Ovis aries]		1		4630	NP_061027	low-density lipoprotein receptor-related protein 1B precursor [Homo sapiens]	4599	0	8987	0.99	0.96	Q9NZR2	Yes	Yes
gi|1246024	AAB35821.1	cytochrome c oxidase subunit VIIa-L, COX VIIa-L {N-terminal} [sheep, livers and hearts, Peptide Partial, 24 aa]		2		24	Q9TR30	Cytochrome c oxidase subunit 7A2, mitochondrial	24	3e-19	80.8	1	1	Q9TR30	Yes	Yes
gi|426229584	XP_004008869.1	PREDICTED: myotilin isoform 1 [Ovis aries]		11		499	Q9UBF9	Myotilin	498	0	960	1	0.92	Q9UBF9	Yes	Yes
gi|426245391	XP_004016495.1	PREDICTED: protein kinase C and casein kinase substrate in neurons protein 3 [Ovis aries]		2		424	NP_057307.2	protein kinase C and casein kinase substrate in neurons protein 3 [Homo sapiens]	424	0	811	1	0.96	Q9UKS6	Yes	Yes
gi|426231222	XP_004009639.1	PREDICTED: synaptopodin-2 [Ovis aries]		3		1260	Q9UMS6	Synaptopodin-2	1093	0	1733	0.85	0.86	Q9UMS6	Yes	Yes
gi|426256454	XP_004021855.1	PREDICTED: voltage-dependent anion-selective channel protein 3 isoform 2 [Ovis aries]		3		284	NP_001129166.1	voltage-dependent anion-selective channel protein 3 isoform 2 [Homo sapiens]	284	0	571	1	0.98	Q9Y277	Yes	Yes

## Sheet: FDR
	At PEP < 0.05					At PEP < 0.01
Dataset	Peptide matches	in norml Database	in Decoy	FDR		Peptide matches	in norml Database	in Decoy	FDR
Sarcoplasmic fraction	– above identity threshold	3841	44	0.0115		– above identity threshold	2786	3	0.0011
	– above identity or homology threshold	3841	44	0.0115		– above identity or homology threshold	2786	3	0.0011
Myofibrillar fraction separated on the 4-20% T gel	– above identity threshold	6833	112	0.0164		– above identity threshold	4803	4	0.0008
	– above identity or homology threshold	6833	112	0.0164		– above identity or homology threshold	4803	4	0.0008
Myofibrillar fraction separated on the 5% T gel	– above identity threshold	2327	22	0.0095		– above identity threshold	1627	2	0.0012
	– above identity or homology threshold	2327	22	0.0095		– above identity or homology threshold	1627	2	0.0012
SDS-insoluble pellet	– above identity threshold	842	3	0.0036		– above identity threshold	582	1	0.0017
	– above identity or homology threshold	842	3	0.0036		– above identity or homology threshold	582	1	0.0017

## Sheet: InterProScan
gi #	Protein	InterPro accession #	Matched known protein families or domains	Method	Identifiers	Description	Matches/Location		GO terms	Potential molecular function	Found in the sarcoplasmic fraction?
gi|426237408	PREDICTED: profilin-1 [Ovis aries]	IPR005454	Profilin, chordates	PRINTS	PR01639	PROFILINMAML	3.4E-28 [50-64] T		GO:0003779 actin binding	protein binding	protein binding
							3.4E-28 [67-80] T		GO:0030036 actin cytoskeleton organization
							3.4E-28 [83-92] T
							3.4E-28 [111-124] T
		IPR005455	Profilin	PFAM	PF00235	Profilin	3.3E-12 [39-132] T		GO:0003779 actin binding
				SMART	SM00392	Profilin	1.2E-20 [16-137] T		GO:0030036 actin cytoskeleton organization
				SUPERFAMILY	SSF55770	Profilin (actin-binding protein)	5.0E-31 [35-137] T
		noIPR	unintegrated	GENE3D	3.30.450.30	no description	1.4E-36 [36-137] T
				PANTHER	PTHR13936	FAMILY NOT NAMED	8.9E-83 [42-137] T
				PANTHER	PTHR13936:SF7	SUBFAMILY NOT NAMED	8.9E-83 [42-137] T
gi|426241909	PREDICTED: peptidyl-prolyl cis-trans isomerase FKBP1A [Ovis aries]	IPR001179	Peptidyl-prolyl cis-trans isomerase, FKBP-type, domain	PFAM	PF00254	FKBP_C	4.2E-34 [53-143] T		GO:0006457 protein folding	isomerase activity	isomerase activity
				PROFILE	PS50059	FKBP_PPIASE	32.953 [58-146] T
		IPR023566	Peptidyl-prolyl cis-trans isomerase, FKBP-type	PANTHER	PTHR10516	PEPTIDYL-PROLYL CIS-TRANS ISOMERASE	1.4E-76 [52-146] T		None
		noIPR	unintegrated	GENE3D	3.10.50.40	no description	2.8E-43 [54-145] T		None
				PANTHER	PTHR10516:SF114	PEPTIDYL-PROLYL CIS-TRANS ISOMERASE FKBP1A	1.4E-76 [52-146] T
				SUPERFAMILY	SSF54534	FKBP-like	1.3E-38 [49-146] T
gi|426253273	PREDICTED: CDGSH iron-sulfur domain-containing protein 1-like [Ovis aries]	IPR006622	Iron sulphur-containing domain, CDGSH-type, subfamily	SMART	SM00704	CDGSH-type zinc finger. Function unknown.	5.4E-20 [100-138] T		GO:0043231 intracellular membrane-bounded organelle	metal cluster binding
		IPR018967	Iron sulphur-containing domain, CDGSH-type	PFAM	PF09360	zf-CDGSH	1.1E-11 [96-132] T		GO:0043231 intracellular membrane-bounded organelle
		IPR019610	Iron sulphur domain-containing, mitoNEET, N-terminal	PFAM	PF10660	MitoNEET_N	1.0E-9 [56-85] T		GO:0043231 intracellular membrane-bounded organelle
		noIPR	unintegrated	PANTHER	PTHR13680	FAMILY NOT NAMED	9.7E-73 [55-153] T		None
				PANTHER	PTHR13680:SF2	SUBFAMILY NOT NAMED	9.7E-73 [55-153] T
				TMHMM	tmhmm	transmembrane_regions	-1.0 [56-76] ?
gi|426242099	PREDICTED: troponin C, skeletal muscle [Ovis aries]	IPR002048	EF-hand domain	SMART	SM00054	EF-hand, calcium binding motif	3.4E-5 [21-49] T		GO:0005509 calcium ion binding	ion binding	ion binding
							2.5E-6 [57-85] T
				PROFILE	PS50222	EF_HAND_2	13.955 [17-52] T
							13.983 [53-88] T
		IPR011992	EF-hand domain pair	GENE3D	1.10.238.10	no description	3.3E-30 [7-107] T		GO:0005509 calcium ion binding
				PFAM	PF13499	EF-hand_7	9.7E-12 [23-82] T
		IPR018247	EF-Hand 1, calcium-binding site	PROSITE	PS00018	EF_HAND_1	-1.0 [30-42] T		None
		noIPR	unintegrated	PANTHER	PTHR23064	TROPONIN	2.0E-84 [4-107] T		None
				PANTHER	PTHR23064:SF2	TROPONIN C2	2.0E-84 [4-107] T
				SUPERFAMILY	SSF47473	EF-hand	1.3E-25 [1-107] T
gi|426236203	PREDICTED: cytochrome b-c1 complex subunit 7-like [Ovis aries]	IPR003197	Cytochrome b-c1 complex subunit 7	PRODOM	PD008153	Q3SZ83_BOVIN_Q3SZ83;	3.0E-45 [78-165] T		GO:0005750 mitochondrial respiratory chain complex III	oxidoreductase activity
				GENE3D	1.10.1090.10	no description	1.6E-47 [74-175] T
				PANTHER	PTHR12022	UBIQUINOL-CYTOCHROME C REDUCTASE COMPLEX 14 KD PROTEIN	2.2E-66 [56-177] T
				PFAM	PF02271	UCR_14kD	4.1E-42 [73-173] T
				SUPERFAMILY	SSF81524	14 kDa protein of cytochrome bc1 complex (Ubiquinol-cytochrome c reductase)	4.9E-42 [72-177] T
gi|426231105	PREDICTED: profilin-1-like [Ovis aries]	IPR005454	Profilin, chordates	PRINTS	PR01639	PROFILINMAML	1.3E-35 [72-88] T		GO:0003779 actin binding	protein binding	protein binding
							1.3E-35 [100-115] T		GO:0030036 actin cytoskeleton organization
							1.3E-35 [121-135] T
							1.3E-35 [138-151] T
							1.3E-35 [154-163] T
							1.3E-35 [182-188] T
		IPR005455	Profilin	PFAM	PF00235	Profilin	1.2E-22 [72-185] T		GO:0003779 actin binding
				SMART	SM00392	Profilin	2.1E-28 [71-187] T		GO:0030036 actin cytoskeleton organization
				SUPERFAMILY	SSF55770	Profilin (actin-binding protein)	9.3E-40 [71-185] T
		noIPR	unintegrated	GENE3D	3.30.450.30	no description	2.4E-45 [70-185] T		None
				PANTHER	PTHR13936	FAMILY NOT NAMED	3.6E-93 [71-185] T
				PANTHER	PTHR13936:SF7	SUBFAMILY NOT NAMED	3.6E-93 [71-185] T
gi|426231902	PREDICTED: starch-binding domain-containing protein 1 [Ovis aries]	IPR002044	Carbohydrate binding module family 20	PFAM	PF00686	CBM_20	1.8E-18 [239-325] T		GO:2001070 starch binding	carbohydrate binding	carbohydrate binding
				SMART	SM01065	Starch binding domain	1.2E-24 [239-330] T
				PROFILE	PS51166	CBM20	16.64 [234-333] T
		IPR013783	Immunoglobulin-like fold	GENE3D	2.60.40.10	no description	8.9E-22 [237-330] T		None
		IPR013784	Carbohydrate-binding-like fold	SUPERFAMILY	SSF49452	Starch-binding domain-like	1.3E-24 [238-331] T		GO:0030246 carbohydrate binding
		noIPR	unintegrated	PANTHER	PTHR32450	FAMILY NOT NAMED	6.7E-141 [1-334] T		None
				PANTHER	PTHR32450:SF0	SUBFAMILY NOT NAMED	6.7E-141 [1-334] T
				SIGNALP	SignalP-NN(euk)	signal-peptide	-1.0 [1-15] ?
				TMHMM	tmhmm	transmembrane_regions	-1.0 [5-23] ?
gi|1999008351	Unnamed protein product OAR3 [Ovis aries: Oar v3]	IPR000217	Tubulin	PRINTS	PR01161	TUBULIN	5.8E-9 [876-896] T		GO:0005874 microtubule	protein binding
							5.8E-9 [917-936] T		GO:0007017 microtubule-based process	oxidoreductase activity
		IPR001841	Zinc finger, RING-type	SMART	SM00184	Ring finger	1.2E-5 [298-344] T		GO:0005515 protein binding
				PROFILE	PS50089	ZF_RING_2	11.457 [298-345] T		GO:0008270 zinc ion binding
		IPR003008	Tubulin/FtsZ, GTPase domain	GENE3D	3.40.50.1440	no description	4.7E-26 [886-958] T		None
							3.2E-116 [1031-1240] T
				PFAM	PF00091	Tubulin	1.2E-7 [886-958] T
							5.0E-54 [1031-1198] T
				SMART	SM00864	Tubulin/FtsZ family, GTPase domain	1.5E-65 [1026-1220] T
				SUPERFAMILY	SSF52490	Tubulin nucleotide-binding domain-like	1.6E-77 [1031-1219] T 3.1E-19 [886-957] T
		IPR003097	FAD-binding, type 1	PFAM	PF00667	FAD_binding_1	2.5E-16 [173-277] T		GO:0016491 oxidoreductase activity
									GO:0055114 oxidation-reduction process
		IPR003841	Sodium-dependent phosphate transport protein	PFAM	PF02690	Na_Pi_cotrans	1.7E-27 [468-594] T		GO:0015321 sodium-dependent phosphate transmembrane transporter activity
							3.9E-17 [702-783] T		GO:0016020 membrane
									GO:0044341 sodium-dependent phosphate transport
		IPR004057	Epsilon tubulin	PRINTS	PR01519	EPSLNTUBULIN	3.9E-18 [1043-1056] T		GO:0000242 pericentriolar material
							3.9E-18 [1056-1074] T		GO:0051297 centrosome organization
							3.9E-18 [1077-1095] T
							3.9E-18 [1098-1117] T
							3.9E-18 [1148-1165] T
							3.9E-18 [1166-1181] T
		IPR008254	Flavodoxin/nitric oxide synthase	PFAM	PF00258	Flavodoxin_1	2.4E-10 [22-98] T		GO:0010181 FMN binding
				PROFILE	PS50902	FLAVODOXIN_LIKE	12.879 [1-103] T		GO:0016491 oxidoreductase activity
		IPR013083	Zinc finger, RING/FYVE/PHD-type	GENE3D	3.30.40.10	no description	6.7E-9 [297-355] T		None
		IPR017907	Zinc finger, RING-type, conserved site	PROSITE	PS00518	ZF_RING_1	-1.0 [317-326] T		None
		IPR017938	Riboflavin synthase-like beta-barrel	SUPERFAMILY	SSF63380	Riboflavin synthase domain-like	1.6E-25 [173-286] T		GO:0016491 oxidoreductase activity
									GO:0055114 oxidation-reduction process
		IPR017975	Tubulin, conserved site	PROSITE	PS00227	TUBULIN	-1.0 [1116-1122] T		GO:0005525 GTP binding
									GO:0005874 microtubule
									GO:0007017 microtubule-based process
		IPR023173	NADPH-cytochrome p450 reductase, FAD-binding, alpha-helical domain-3	GENE3D	1.20.990.10	no description	5.2E-26 [173-276] T		GO:0016491 oxidoreductase activity
									GO:0055114 oxidation-reduction process
		noIPR	unintegrated	GENE3D	3.40.50.360	no description	3.7E-22 [21-106] T		None
				PANTHER	PTHR10010	SOLUTE CARRIER FAMILY 34 (SODIUM PHOSPHATE), MEMBER 2-RELATED	1.0E-294 [402-886] T
				PANTHER	PTHR10010:SF22	SODIUM-DEPENDENT PHOSPHATE TRANSPORT PROTEIN 2C	1.0E-294 [402-886] T
				TMHMM	tmhmm	transmembrane_regions	-1.0 [362-380] ?
							-1.0 [463-483] ?
							-1.0 [498-518] ?
							-1.0 [767-787] ?
							-1.0 [808-828] ?
							-1.0 [834-854] ?
							-1.0 [869-887] ?
				SUPERFAMILY	SSF52218	Flavoproteins	1.1E-21 [21-119] T
				SUPERFAMILY	SSF57850	RING/U-box	1.4E-11 [249-351] T
gi|426257127	PREDICTED: ubiquitin-like modifier-activating enzyme 1 isoform 1 [Ovis aries]	IPR000011	Ubiquitin/SUMO-activating enzyme E1	PRINTS	PR01849	UBIQUITINACT	1.0E-72 [76-100] T		GO:0006464 cellular protein modification process	nucleotide binding	nucleotide binding
							1.0E-72 [189-216] T		GO:0008641 small protein activating enzyme activity	ligase activity	ligase activity
							1.0E-72 [498-521] T
							1.0E-72 [545-570] T
							1.0E-72 [698-725] T
		IPR000127	Ubiquitin-activating enzyme repeat	PFAM	PF02134	UBACT	1.1E-10 [753-815] T		GO:0005524 ATP binding
							4.4E-28 [849-915] T		GO:0006464 cellular protein modification process
									GO:0008641 small protein activating enzyme activity
		IPR000594	UBA/THIF-type NAD/FAD binding fold	PFAM	PF00899	ThiF	3.0E-17 [72-198] T		GO:0003824 catalytic activity
							1.8E-33 [469-609] T
		IPR009036	Molybdenum cofactor biosynthesis, MoeB	SUPERFAMILY	SSF69572	Activating enzymes of the ubiquitin-like proteins	1.9E-153 [444-940] T		None
							1.8E-115 [48-434] T
		IPR016040	NAD(P)-binding domain	GENE3D	3.40.50.720	no description	6.1E-99 [294-433] T		None
							2.0E-73 [891-924] T
		IPR018074	Ubiquitin-activating enzyme, E1, active site	PROSITE	PS00536	UBIQUITIN_ACTIVAT_1	-1.0 [411-419] T		None
				PROSITE	PS00865	UBIQUITIN_ACTIVAT_2	-1.0 [630-638] T
		IPR018075	Ubiquitin-activating enzyme, E1	TIGRFAMs	TIGR01408	Ube1: ubiquitin-activating enzyme E1	0.0 [49-1057] T		None
		IPR018965	Ubiquitin-activating enzyme e1, C-terminal	PFAM	PF09358	UBA_e1_C	4.9E-46 [922-1053] T		None
				SMART	SM00985	Ubiquitin-activating enzyme e1 C-terminal do	2.3E-82 [922-1053] T
		IPR019572	Ubiquitin-activating enzyme	PFAM	PF10585	UBA_e1_thiolCys	1.1E-21 [614-657] T		None
		IPR023280	Ubiquitin-like 1 activating enzyme, catalytic cysteine domain	GENE3D	1.10.3240.10	no description	1.5E-53 [809-889] T		None
		noIPR	unintegrated	PANTHER	PTHR10953	UBIQUITIN-ACTIVATING ENZYME E1	0.0 [1-1057] T		None
				PANTHER	PTHR10953:SF105	SUBFAMILY NOT NAMED	0.0 [1-1057] T
gi|426250237	PREDICTED: lactoylglutathione lyase [Ovis aries]	IPR004360	Glyoxalase/fosfomycin resistance/dioxygenase domain	PFAM	PF00903	Glyoxalase	3.7E-23 [33-174] T		None	lyase activity	lyase activity
		IPR004361	Glyoxalase I	TIGRFAMs	TIGR00068	glyox_I: lactoylglutathione lyase	2.8E-62 [19-181] T		GO:0004462 lactoylglutathione lyase activity
									GO:0046872 metal ion binding
		IPR018146	Glyoxalase I, conserved site	PROSITE	PS00934	GLYOXALASE_I_1	-1.0 [34-55] T		GO:0004462 lactoylglutathione lyase activity
				PROSITE	PS00935	GLYOXALASE_I_2	-1.0 [118-134] T		GO:0046872 metal ion binding
		noIPR	unintegrated	GENE3D	3.10.180.10	no description	4.7E-67 [11-180] T		None
				PANTHER	PTHR10374	LACTOYLGLUTATHIONE LYASE (GLYOXALASE I)	7.7E-86 [7-183] T
				SUPERFAMILY	SSF54593	Glyoxalase/Bleomycin resistance protein/Dihydroxybiphenyl dioxygenase	4.3E-34 [9-184] T
gi|426216182	PREDICTED: glutathione S-transferase Mu 1-like isoform 2 [Ovis aries]	IPR003081	Glutathione S-transferase, Mu class	PRINTS	PR01267	GSTRNSFRASEM	9.6E-25 [31-43] T		GO:0004364 glutathione transferase activity	transferase activity	transferase activity
							9.6E-25 [44-56] T		GO:0008152 metabolic process
							9.6E-25 [87-98] T
							9.6E-25 [139-152] T
		IPR004045	Glutathione S-transferase, N-terminal	PFAM	PF02798	GST_N	1.5E-21 [4-82] T		GO:0005515 protein binding
				PROFILE	PS50404	GST_NTER	30.579 [1-88] T
		IPR010987	Glutathione S-transferase, C-terminal-like	GENE3D	1.20.1050.10	no description	1.9E-25 [99-152] T		None
				SUPERFAMILY	SSF47616	Glutathione S-transferase (GST), C-terminal domain	5.5E-24 [86-180] T
		IPR012336	Thioredoxin-like fold	GENE3D	3.40.30.10	no description	3.9E-50 [1-98] T		None
				SUPERFAMILY	SSF52833	Thioredoxin-like	2.7E-24 [1-81] T
		IPR017933	Glutathione S-transferase/chloride channel, C-terminal	PROFILE	PS50405	GST_CTER	11.549 [90-181] T		None
		noIPR	unintegrated	PANTHER	PTHR11571	GLUTATHIONE S-TRANSFERASE	2.5E-97 [1-181] T		None
				PANTHER	PTHR11571:SF3	GLUTATHIONE S-TRANSFERASE CLASS MU	2.5E-97 [1-181] T
				SIGNALP	SignalP-NN(euk)	signal-peptide	-1.0 [1-16] ?
gi|26245571	immunoglobulin V lambda chain 5.1.18 [Ovis aries]	IPR003596	Immunoglobulin V-set, subgroup	SMART	SM00406	Immunoglobulin V-Type	1.9E-19 [28-100] T		None	protein binding	protein binding
		IPR003599	Immunoglobulin subtype	SMART	SM00409	Immunoglobulin	0.0016 [18-106] T		None
		IPR007110	Immunoglobulin-like domain	PROFILE	PS50835	IG_LIKE	8.303 [14-106] T		GO:0005515 protein binding
		IPR013106	Immunoglobulin V-set domain	PFAM	PF07686	V-set	2.6E-19 [13-102] T		None
		IPR013783	Immunoglobulin-like fold	GENE3D	2.60.40.10	no description	3.9E-34 [15-100] T		None
		noIPR	unintegrated	PANTHER	PTHR23267	IMMUNOGLOBULIN LIGHT CHAIN	2.5E-65 [1-101] T		None
				PANTHER	PTHR23267:SF14	IMMUNOGLOBULIN LAMBDA LIGHT CHAIN VARIABLE REGION	2.5E-65 [1-101] T
				SUPERFAMILY	SSF48726	Immunoglobulin	1.2E-31 [11-102] T
gi|426219785	PREDICTED: muscle-related coiled-coil protein [Ovis aries]	IPR026752	Cavin family	PANTHER	PTHR15240	LEUCINE-ZIPPER PROTEIN	9.9E-161 [1-361] T		None	unknown
		noIPR	unintegrated	PANTHER	PTHR15240:SF0	SUBFAMILY NOT NAMED	9.9E-161 [1-361] T		None
				PFAM	PF15237	PTRF_SDPR	3.0E-83 [27-264] T
gi|426223380	PREDICTED: prenylcysteine oxidase-like [Ovis aries]	IPR010795	Prenylcysteine lyase	PFAM	PF07156	Prenylcys_lyase	4.0E-170 [132-508] T		GO:0030328 prenylcysteine catabolic process	oxidoreductase activity
									GO:0055114 oxidation-reduction process
		IPR017046	Prenylcysteine oxidase	PIR	PIRSF036292	Prenylcysteine oxidase	2.8E-240 [3-508] T		GO:0001735 prenylcysteine oxidase activity
		noIPR	unintegrated	GENE3D	3.50.50.60	no description	1.8E-18 [246-340] T		None
				PANTHER	PTHR15944	FAMILY NOT NAMED	5.0E-290 [1-508] T
				PANTHER	PTHR15944:SF0	SUBFAMILY NOT NAMED	5.0E-290 [1-508] T
				PFAM	PF13450	NAD_binding_8	3.4E-12 [42-109] T
				SIGNALP	SignalP-NN(euk)	signal-peptide	-1.0 [1-31] ?
				TMHMM	tmhmm	transmembrane_regions	-1.0 [5-27] ?
				SUPERFAMILY	SSF51905	FAD/NAD(P)-binding domain	5.5E-20 [1-490] T
gi|186886460	SLC25A11 [Ovis aries]	IPR018108	Mitochondrial substrate/solute carrier	PFAM	PF00153	Mito_carr	3.300000000000004E-19 [23-106] T		None	nucleotide binding
							1.6000000000000009E-19 [117-211] T
							3.600000000000006E-19 [218-308] T
				PROFILE	PS50920	SOLCAR	0.0 [23-108] T
							0.0 [117-208] T
							0.0 [217-306] T
		IPR023395	Mitochondrial carrier domain	GENE3D	1.50.40.10	G3DSA:1.50.40.10	2.900000000006971E-81 [21-306] T		None
				SUPERFAMILY	SSF103506	Mitoch_carrier	5.6999970878394995E-74 [16-303] T
		noIPR	unintegrated	PANTHER	PTHR24089	PTHR24089	0.0 [1-312] T		None
				PANTHER	PTHR24089:SF86	PTHR24089:SF86	0.0 [1-312] T
gi|312144740	myozenin 3 [Ovis aries]	IPR008438	Calcineurin-binding	PANTHER	PTHR15941	PTHR15941	0.0 [1-244] T		None	protein binding
				PFAM	PF05556	Calsarcin	1.1000000000000126E-69 [2-236] T
		noIPR	unintegrated	PANTHER	PTHR15941:SF10	PTHR15941:SF10	0.0 [1-244] T		None
gi|124078333	RecName: Full=Myoglobin	IPR000971	Globin	PFAM	PF00042	Globin	5.3E-22 [7-112] T		GO:0005506 iron ion binding	ion binding	ion binding
				PROFILE	PS01033	GLOBIN	41.095 [3-148] T		GO:0020037 heme binding	tetrapyrrole binding	tetrapyrrole binding
		IPR002335	Myoglobin	PRINTS	PR00613	MYOGLOBIN	1.2E-63 [7-21] T		GO:0015671 oxygen transport	oxygen binding	oxygen binding
							1.2E-63 [26-49] T		GO:0019825 oxygen binding
							1.2E-63 [59-79] T		GO:0020037 heme binding
							1.2E-63 [98-118] T
							1.2E-63 [124-153] T
				PANTHER	PTHR11442:SF5	MYOGLOBIN	5.0E-105 [1-154] T
		IPR009050	Globin-like	SUPERFAMILY	SSF46458	Globin-like	2.2E-39 [2-154] T		None
		IPR012292	Globin, structural domain	GENE3D	1.10.490.10	no description	2.0E-41 [6-151] T		GO:0005506 iron ion binding
									GO:0015671 oxygen transport
									GO:0019825 oxygen binding
									GO:0020037 heme binding
		noIPR	unintegrated	PANTHER	PTHR11442	HEMOGLOBIN-RELATED	5.0E-105 [1-154] T		None
gi|426239363	PREDICTED: fibromodulin isoform 1 [Ovis aries]	IPR000372	Leucine-rich repeat-containing N-terminal	PFAM	PF01462	LRRNT	1.5E-8 [75-104] T		None	unknown
				SMART	SM00013	Leucine rich repeat N-terminal domain	8.3E-13 [75-109] T
		IPR001611	Leucine-rich repeat	PFAM	PF00560	LRR_1	0.67 [314-334] T		GO:0005515 protein binding
				PROFILE	PS51450	LRR	4.901 [106-127] T
							7.843 [177-198] T
							7.319 [156-176] T
							6.588 [201-222] T
							6.88 [224-245] T
							6.195 [246-266] T
							8.367 [294-315] T
							4.755 [269-289] T
							5.286 [316-335] T
							5.132 [344-365] T
		IPR003591	Leucine-rich repeat, typical subtype	SMART	SM00369	Leucine-rich repeats, typical (most populate	79.0 [105-127] T		None
							0.11 [154-177] T
							3.3 [178-198] T
							10.0 [199-221] T
							0.043 [222-245] T
							120.0 [246-266] T
							19.0 [293-315] T
							59.0 [342-367] T
		IPR027215	Fibromodulin	PANTHER	PTHR24371:SF11	SUBFAMILY NOT NAMED	3.9E-260 [18-376] T		GO:0005578 proteinaceous extracellular matrix
		noIPR	unintegrated	GENE3D	3.80.10.10	no description	1.6E-57 [76-370] T		None
				PANTHER	PTHR24371	FAMILY NOT NAMED	3.9E-260 [18-376] T
				PFAM	PF13855	LRR_8	2.7E-9 [106-167] T
							1.2E-13 [177-235] T
							1.6E-7 [245-305] T
				SMART	SM00364	Leucine-rich repeats, bacterial type	19.0 [154-173] T
							12.0 [175-194] T
							110.0 [222-241] T
							67.0 [243-262] T
							29.0 [292-311] T
				SIGNALP	SignalP-NN(euk)	signal-peptide	-1.0 [1-18] ?
				SUPERFAMILY	SSF52058	L domain-like	4.1E-51 [80-373] T
gi|426239359	PREDICTED: myosin-binding protein H [Ovis aries]	IPR003598	Immunoglobulin subtype 2	SMART	SM00408	Immunoglobulin C-2 Type	0.26 [201-267] T		None	protein binding
							2.5E-7 [408-475] T
		IPR003599	Immunoglobulin subtype	SMART	SM00409	Immunoglobulin	1.5E-4 [195-278] T		None
							7.1E-6 [402-486] T
		IPR003961	Fibronectin, type III	PFAM	PF00041	fn3	1.1E-10 [86-170] T		GO:0005515 protein binding
							9.3E-11 [283-358] T
				SMART	SM00060	Fibronectin type	7.8E-9 [85-168] T
							4.3E-9 [281-363] T
				PROFILE	PS50853	FN3	18.806 [85-177] T
							18.633 [281-372] T
				SUPERFAMILY	SSF49265	Fibronectin type III	2.7E-22 [276-399] T
							9.9E-21 [69-197] T
		IPR007110	Immunoglobulin-like domain	PROFILE	PS50835	IG_LIKE	6.615 [186-274] T		GO:0005515 protein binding
							11.678 [396-480] T
		IPR013098	Immunoglobulin I-set	PFAM	PF07679	I-set	2.6E-12 [200-275] T		None
							2.7E-16 [396-485] T
		IPR013783	Immunoglobulin-like fold	GENE3D	2.60.40.10	no description	7.1E-17 [81-184] T		None
							3.8E-16 [185-281] T
							1.2E-16 [282-366] T
							1.8E-22 [394-487] T
		noIPR	unintegrated	PRINTS	PR00014	FNTYPEIII	3.4E-6 [99-108] T		None
							3.4E-6 [309-319] T
							3.4E-6 [332-350] T
							3.4E-6 [350-364] T
				SUPERFAMILY	SSF48726	Immunoglobulin	5.6E-25 [392-487] T
							2.3E-17 [183-279] T
gi|426242363	PREDICTED: liver carboxylesterase-like isoform 2 [Ovis aries]	IPR002018	Carboxylesterase, type B	PFAM	PF00135	COesterase	6.7E-162 [1-545] T		None	hydrolase activity
		IPR019819	Carboxylesterase type B, conserved site	PROSITE	PS00941	CARBOXYLESTERASE_B_2	-1.0 [114-124] T		None
		IPR019826	Carboxylesterase type B, active site	PROSITE	PS00122	CARBOXYLESTERASE_B_1	-1.0 [208-223] T		None
		noIPR	unintegrated	GENE3D	3.40.50.1820	no description	9.4E-175 [22-551] T		None
				PANTHER	PTHR11559	CARBOXYLESTERASE	0.0 [1-554] T
				PANTHER	PTHR11559:SF40	LIVER CARBOXYLESTERASE	0.0 [1-554] T
				SIGNALP	SignalP-NN(euk)	signal-peptide	-1.0 [1-18] ?
				SUPERFAMILY	SSF53474	alpha/beta-Hydrolases	6.7E-160 [21-551] T
gi|426224969	PREDICTED: myosin light chain 6B [Ovis aries]	IPR002048	EF-hand domain	PFAM	PF13405	EF-hand_6	1.1E-5 [71-100] T		GO:0005509 calcium ion binding	ion binding	ion binding
				SMART	SM00054	EF-hand, calcium binding motif	8.6E-4 [71-99] T
							20.0 [148-176] T
				PROFILE	PS50222	EF_HAND_2	12.17 [67-102] T
							9.102 [144-179] T
		IPR011992	EF-hand domain pair	GENE3D	1.10.238.10	no description	1.4E-21 [63-139] T		GO:0005509 calcium ion binding
							7.1E-16 [145-208] T
		noIPR	unintegrated	PANTHER	PTHR23048	MYOSIN LIGHT CHAIN 1, 3	1.1E-124 [2-211] T		None
				PANTHER	PTHR23048:SF0	SUBFAMILY NOT NAMED	1.1E-124 [2-211] T
				SUPERFAMILY	SSF47473	EF-hand	6.4E-37 [64-210] T
gi|426243119	PREDICTED: trans-1,2-dihydrobenzene-1,2-diol dehydrogenase [Ovis aries]	IPR000683	Oxidoreductase, N-terminal	PFAM	PF01408	GFO_IDH_MocA	2.5E-23 [3-121] T		GO:0016491 oxidoreductase activity	oxidoreductase activity	oxidoreductase activity
		IPR004104	Oxidoreductase, C-terminal	PFAM	PF02894	GFO_IDH_MocA_C	2.8E-5 [137-231] T		GO:0008152 metabolic process
									GO:0016491 oxidoreductase activity
									GO:0055114 oxidation-reduction process
		IPR016040	NAD(P)-binding domain	GENE3D	3.40.50.720	no description	3.8E-43 [3-146] T		None
		noIPR	unintegrated	GENE3D	3.30.360.10	no description	1.8E-42 [147-334] T		None
				PANTHER	PTHR22604	OXIDOREDUCTASES	1.4E-174 [1-334] T
				PANTHER	PTHR22604:SF15	DIMERIC DIHYDRODIOL DEHYDROGENASE	1.4E-174 [1-334] T
				SIGNALP	SignalP-NN(euk)	signal-peptide	-1.0 [1-15] ?
				SUPERFAMILY	SSF51735	NAD(P)-binding Rossmann-fold domains	1.6E-45 [3-160] T
				SUPERFAMILY	SSF55347	Glyceraldehyde-3-phosphate dehydrogenase-like, C-terminal domain	1.6E-39 [129-299] T
gi|426235556	PREDICTED: uncharacterized protein LOC101118195 [Ovis aries]	IPR007943	Aspartyl beta-hydroxylase/Triadin domain	PFAM	PF05279	Asp-B-Hydro_N	1.7E-46 [12-207] T		GO:0016020 membrane	oxidoreductase activity
		noIPR	unintegrated	PANTHER	PTHR12366	ASPARTYL/ASPARAGINYL BETA-HYDROXYLASE	1.2E-116 [1-209] T		None
				PANTHER	PTHR12366:SF4	SUBFAMILY NOT NAMED	1.2E-116 [1-209] T
				SIGNALP	SignalP-NN(euk)	signal-peptide	-1.0 [1-40] ?
				TMHMM	tmhmm	transmembrane_regions	-1.0 [21-43] ?
gi|426250247	PREDICTED: probable C->U-editing enzyme APOBEC-2 [Ovis aries]	IPR013158	APOBEC-like, N-terminal	PFAM	PF08210	APOBEC_N	3.7E-44 [52-223] T		GO:0008270 zinc ion binding	ion binding
		noIPR	unintegrated	PANTHER	PTHR13857	APOLIPOPROTEIN B	6.2E-145 [1-224] T		None	nucleic acid binding
				PANTHER	PTHR13857:SF4	APOLIPOPROTEIN B MRNA EDITING ENZYME 2	6.2E-145 [1-224] T
gi|426218411	PREDICTED: up-regulated during skeletal muscle growth protein 5-like [Ovis aries]	IPR009125	DAPIT	PRINTS	PR01821	DAPIT	2.9E-29 [9-27] T		None	unknown
							2.9E-29 [28-46] T
							2.9E-29 [47-58] T
		noIPR	unintegrated	PFAM	PF14960	ATP_synth_reg	4.1E-24 [1-51] T		None
				TMHMM	tmhmm	transmembrane_regions	-1.0 [25-45] ?
gi|426229103	PREDICTED: NADH dehydrogenase [ubiquinone] 1 alpha subcomplex subunit 11 [Ovis aries]	IPR003397	Mitochondrial inner membrane translocase subunit Tim17/Tim22/Tim23/peroxisomal protein PMP24	PFAM	PF02466	Tim17	1.9E-10 [18-126] T		None	unknown
		noIPR	unintegrated	PANTHER	PTHR21382	NADH-UBIQUINONE OXIDOREDUCTASE SUBUNIT	1.2E-66 [2-141] T		None
				TMHMM	tmhmm	transmembrane_regions	-1.0 [23-43] ?
							-1.0 [58-78] ?
							-1.0 [107-125] ?
gi|426257344	PREDICTED: FUN14 domain-containing protein 2 [Ovis aries]	IPR007014	FUN14	PFAM	PF04930	FUN14	3.0E-33 [88-190] T		None	unknown
		noIPR	unintegrated	PANTHER	PTHR21346	FUN14 DOMAIN CONTAINING	5.9E-87 [47-191] T		None
				TMHMM	tmhmm	transmembrane_regions	-1.0 [83-103] ?
							-1.0 [109-129] ?
gi|426222856	PREDICTED: protein-arginine deiminase type-2 [Ovis aries]	IPR004303	Protein-arginine deiminase	PANTHER	PTHR10837	PEPTIDYLARGININE DEIMINASE	0.0 [231-829] T		GO:0004668 protein-arginine deiminase activity	hydrolase activity	hydrolase activity
									GO:0006464 cellular protein modification process
		IPR008972	Cupredoxin	SUPERFAMILY	SSF49503	Cupredoxins	7.3E-22 [231-310] T		None
		IPR013530	Protein-arginine deiminase, C-terminal	PFAM	PF03068	PAD	6.1E-189 [463-829] T		GO:0004668 protein-arginine deiminase activity
									GO:0005509 calcium ion binding
									GO:0005737 cytoplasm
		IPR013732	Protein-arginine deiminase (PAD) N-terminal	PFAM	PF08526	PAD_N	2.6E-20 [230-309] T		GO:0004668 protein-arginine deiminase activity
									GO:0005509 calcium ion binding
									GO:0005737 cytoplasm
		IPR013733	Protein-arginine deiminase (PAD), central domain	PFAM	PF08527	PAD_M	1.1E-56 [311-457] T		GO:0004668 protein-arginine deiminase activity
				SUPERFAMILY	SSF110083	Peptidylarginine deiminase Pad4, middle domain	9.1E-75 [311-477] T		GO:0005509 calcium ion binding
									GO:0005737 cytoplasm
									GO:0018101 peptidyl-citrulline biosynthetic process from peptidyl-arginine
		noIPR	unintegrated	PRODOM	PD936484	Q806D4_9VIRU_Q806D4;	1.0E-80 [303-477] T		None
				PANTHER	PTHR10837:SF1	PROTEIN-ARGININE DEIMINASE TYPE-2	0.0 [231-829] T
				SIGNALP	SignalP-NN(euk)	signal-peptide	-1.0 [1-38] ?
				SUPERFAMILY	SSF55909	Pentein	4.9E-148 [478-852] T
gi|426235212	PREDICTED: protein-L-isoaspartate(D-aspartate) O-methyltransferase [Ovis aries]	IPR000682	Protein-L-isoaspartate(D-aspartate) O-methyltransferase	PANTHER	PTHR11579	PROTEIN-L-ISOASPARTATE O-METHYLTRANSFERASE	1.4E-121 [58-265] T		GO:0004719 protein-L-isoaspartate (D-aspartate) O-methyltransferase activity	transferase activity	transferase activity
				PFAM	PF01135	PCMT	2.0E-82 [57-259] T		GO:0006464 cellular protein modification process
				TIGRFAMs	TIGR00080	pimt: protein-L-isoaspartate O-methyltransferase	4.6E-60 [58-262] T
				PROSITE	PS01279	PCMT	-1.0 [180-195] T
		noIPR	unintegrated	GENE3D	3.40.50.150	no description	5.5E-72 [58-262] T		None
				PANTHER	PTHR11579:SF0	SUBFAMILY NOT NAMED	1.4E-121 [58-265] T
				SUPERFAMILY	SSF53335	S-adenosyl-L-methionine-dependent methyltransferases	6.5E-41 [38-255] T
gi|109029	Ig heavy chain C region - sheep (fragment)	IPR003006	Immunoglobulin/major histocompatibility complex, conserved site	PROSITE	PS00290	IG_MHC	-1.0 [58-64] T		None	protein binding	protein binding
							-1.0 [284-290] T
		IPR003597	Immunoglobulin C1-set	PFAM	PF07654	C1-set	3.4E-12 [1-70] T		None
							4.2E-13 [107-191] T
							1.3E-25 [212-296] T
				SMART	SM00407	Immunoglobulin C-Type	1.8E-14 [1-70] T
							0.087 [115-190] T
							1.8E-32 [221-296] T
		IPR007110	Immunoglobulin-like domain	PROFILE	PS50835	IG_LIKE	9.519 [1-76] T		GO:0005515 protein binding
							10.299 [97-196] T
							13.003 [205-303] T
		IPR013783	Immunoglobulin-like fold	GENE3D	2.60.40.10	no description	6.4E-28 [1-85] T		None
							2.4E-25 [96-197] T
							1.9E-30 [199-300] T
		noIPR	unintegrated	PANTHER	PTHR23266	IMMUNOGLOBULIN HEAVY CHAIN	3.3E-72 [167-308] T		None
				PANTHER	PTHR23266:SF4	IMMUNOGLOBULIN GAMMA HEAVY CHAIN CONSTANT REGION	3.3E-72 [167-308] T
				SUPERFAMILY	SSF48726	Immunoglobulin	8.3E-29 [200-307] T
							3.1E-26 [83-200] T
							3.4E-21 [1-90] T
gi|426252642	PREDICTED: troponin I, fast skeletal muscle [Ovis aries]	IPR001978	Troponin	PFAM	PF00992	Troponin	4.2E-8 [96-139] T		GO:0005861 troponin complex	protein binding	protein binding
							4.8E-21 [143-196] T
		noIPR	unintegrated	GENE3D	1.20.5.350	no description	2.0E-23 [142-212] T		None
				GENE3D	1.20.5.420	no description	3.3E-27 [84-129] T
				PANTHER	PTHR13738	TROPONIN I	2.0E-89 [87-233] T
				PANTHER	PTHR13738:SF2	TROPONIN I, FAST SKELETAL MUSCLE	2.0E-89 [87-233] T
gi|426235979	PREDICTED: LOW QUALITY PROTEIN: plectin [Ovis aries]	IPR001101	Plectin repeat	PFAM	PF00681	Plectin	2.8E-8 [2835-2878] T			protein binding	protein binding
							6.9E-14 [2875-2917] T
							4.8E-6 [2949-2969] T
							7.7E-14 [3121-3161] T
							2.5E-7 [3193-3231] T
							1.8E-7 [3402-3442] T
							3.2E-15 [3440-3483] T
							1.4E-18 [3515-3558] T
							1.4E-7 [3734-3777] T
							1.0E-17 [3774-3816] T
							4.1E-17 [3848-3892] T
							1.9E-6 [3977-4014] T
							1.3E-15 [4017-4059] T
							6.3E-19 [4091-4135] T
							7.0E-10 [4194-4226] T
							4.1E-16 [4360-4404] T
				SMART	SM00250	Plectin repeat	30.0 [2797-2834] T
							2.4E-4 [2835-2872] T
							1.3E-6 [2873-2910] T
							1.6E-5 [2911-2948] T
							6.0 [2949-3042] T
							0.0053 [3117-3154] T
							3.6E-7 [3155-3192] T
							20.0 [3193-3225] T
							5.9E-9 [3401-3438] T
							1.4E-6 [3439-3476] T
							8.8E-6 [3477-3514] T
							1.3E-9 [3515-3552] T
							0.25 [3556-3590] T
							330.0 [3696-3733] T
							2.8E-8 [3734-3771] T
							2.1E-10 [3772-3809] T
							1.1E-6 [3810-3847] T
							3.2E-7 [3848-3885] T
							30.0 [3889-3922] T
							6.1E-9 [3977-4014] T
							7.3E-6 [4015-4052] T
							5.2E-4 [4053-4090] T
							6.8E-11 [4091-4128] T
							0.051 [4132-4166] T
							1.2E-7 [4168-4219] T
							22.0 [4233-4270] T
							6.2E-7 [4322-4359] T
							1.0E-12 [4360-4397] T
							0.85 [4398-4435] T
							190.0 [4436-4466] T
							5.0E-5 [4467-4504] T		GO:0005856 cytoskeleton
		IPR001589	Actinin-type, actin-binding, conserved site	PROSITE	PS00020	ACTININ_2	-1.0 [635-659] T		GO:0003779 actin binding
		IPR001715	Calponin homology domain	GENE3D	1.10.418.10	no description	8.4E-32 [575-666] T		GO:0005515 protein binding
							2.2E-24 [673-797] T
				PFAM	PF00307	CH	8.4E-12 [577-663] T
							2.7E-6 [729-793] T
				SMART	SM00033	Calponin homology domain	4.2E-19 [548-661] T
							0.0088 [678-791] T
				PROFILE	PS50021	CH	14.382 [546-663] T
							9.295 [676-793] T
				SUPERFAMILY	SSF47576	Calponin-homology domain, CH-domain	7.1E-61 [578-794] T
		IPR005326	Plectin/S10, N-terminal	PFAM	PF03501	S10_plectin	3.4E-34 [308-402] T		None
		noIPR	unintegrated	GENE3D	3.90.1290.10	no description	5.1E-58 [2791-2969] T		None
							5.7E-50 [3120-3271] T
							7.6E-91 [3358-3603] T
							2.4E-78 [3693-3931] T
							1.8E-92 [3935-4176] T
							6.9E-11 [4194-4270] T
							9.7E-52 [4328-4513] T
				PANTHER	PTHR11915	FAMILY NOT NAMED	0.0 [577-4591] T
				PANTHER	PTHR11915:SF52	SUBFAMILY NOT NAMED	0.0 [577-4591] T
				SUPERFAMILY	SSF46966	Spectrin repeat	5.6E-22 [807-924] T
							1.6E-12 [1484-1666] T
							1.5E-10 [979-1090] T
							4.0E-10 [1101-1170] T
							7.9E-6 [1195-1373] T
				SUPERFAMILY	SSF75399	Plakin repeat	5.0E-98 [3357-3598] T
							1.5E-97 [3935-4174] T
							1.4E-86 [3690-3930] T
							2.4E-68 [4246-4512] T
							2.0E-67 [2791-2990] T
							5.2E-60 [3077-3271] T
							2.6E-11 [4194-4241] T
gi|426236905	PREDICTED: LOW QUALITY PROTEIN: collagen alpha-2(IV) chain [Ovis aries]	IPR001442	Collagen IV, non-collagenous	GENE3D	2.170.240.10	no description	9.2E-21 [1627-1686] T		GO:0005201 extracellular matrix structural constituent	structural molecule activity
							1.0E-20 [1693-1770] T		GO:0005581 collagen
				PFAM	PF01413	C4	2.0E-17 [1629-1686] T
							1.6E-17 [1703-1770] T
				SMART	SM00111	C-terminal tandem repeated domain in	6.2E-43 [1628-1770] T
				PROFILE	PS51403	NC1_IV	24.396 [1628-1684] T
							20.936 [1710-1771] T
		IPR008160	Collagen triple helix repeat	PFAM	PF01391	Collagen	1.9E-8 [98-153] T		None
							6.1E-6 [151-207] T
							6.4E-7 [221-269] T
							2.7E-9 [603-658] T
							3.4E-7 [793-844] T
							6.3E-9 [826-884] T
							7.1E-9 [890-946] T
							3.2E-8 [1000-1056] T
							2.6E-7 [1051-1105] T
							3.0E-6 [1356-1408] T
							4.7E-8 [1417-1475] T
							1.3E-8 [1471-1528] T
							8.8E-6 [1540-1589] T
							9.5E-6 [1571-1623] T
		IPR016187	C-type lectin fold	SUPERFAMILY	SSF56436	C-type lectin-like	1.1E-20 [1625-1685] T		None
							1.0E-18 [1694-1771] T
		noIPR	unintegrated	PANTHER	PTHR24023	FAMILY NOT NAMED	0.0 [88-1684] T		None
				PANTHER	PTHR24023:SF164	SUBFAMILY NOT NAMED	0.0 [88-1684] T
				SIGNALP	SignalP-NN(euk)	signal-peptide	-1.0 [1-33] ?
				TMHMM	tmhmm	transmembrane_regions	-1.0 [15-33] ?
gi|426249815	PREDICTED: LOW QUALITY PROTEIN: kelch repeat and BTB domain-containing protein 5 [Ovis aries]	IPR000210	BTB/POZ-like	SMART	SM00225	Broad-Complex, Tramtrack and Bric a brac	2.0E-28 [146-241] T		GO:0005515 protein binding	protein binding
				PROFILE	PS50097	BTB	18.41 [146-211] T
		IPR006652	Kelch repeat type 1	PFAM	PF01344	Kelch_1	1.1E-6 [576-616] T		GO:0005515 protein binding
							3.1E-6 [624-671] T
				SMART	SM00612	no description	1.8 [488-542] T
							2.8E-4 [548-587] T
							0.15 [588-634] T
		IPR011333	BTB/POZ fold	GENE3D	3.30.710.10	no description	3.8E-33 [127-241] T		None
				SUPERFAMILY	SSF54695	POZ domain	1.3E-33 [118-241] T
		IPR011705	BTB/Kelch-associated	PFAM	PF07707	BACK	4.7E-14 [245-313] T		None
				SMART	SM00875	BTB And C-terminal Kelch	5.1E-17 [214-313] T
		IPR013069	BTB/POZ	PFAM	PF00651	BTB	1.9E-28 [136-240] T		GO:0005515 protein binding
		IPR015915	Kelch-type beta propeller	GENE3D	2.120.10.80	no description	1.2E-39 [406-673] T		GO:0005515 protein binding
		noIPR	unintegrated	PANTHER	PTHR24412	FAMILY NOT NAMED	3.5E-317 [113-695] T		None
				PANTHER	PTHR24412:SF22	SUBFAMILY NOT NAMED	3.5E-317 [113-695] T
				SUPERFAMILY	SSF117281	Kelch motif	4.9E-40 [407-688] T
gi|426243025	PREDICTED: LOW QUALITY PROTEIN: reticulon-2 [Ovis aries]	IPR003388	Reticulon	PANTHER	PTHR10994	RETICULON	6.2E-287 [1-456] T		None	unknown
				PFAM	PF02453	Reticulon	2.4E-49 [275-443] T
				PROFILE	PS50845	RETICULON	58.528 [275-474] T
		noIPR	unintegrated	PANTHER	PTHR10994:SF21	RETICULON-2	6.2E-287 [1-456] T		None
				TMHMM	tmhmm	transmembrane_regions	-1.0 [299-319] ?
							-1.0 [390-424] ?
gi|1999022426	similar to Obscurin isoform IC, partial [Ovis aries: OARv3]	IPR000219	Dbl homology (DH) domain	GENE3D	1.20.900.10	no description	4.0E-37 [5780-5949] T		GO:0005089 Rho guanyl-nucleotide exchange factor activity	ion binding
				PFAM	PF00621	RhoGEF	2.3E-18 [5788-5944] T		GO:0035023 regulation of Rho protein signal transduction	nucleoside binding
				SMART	SM00325	Guanine nucleotide exchange factor for Rho/R	8.0E-4 [5788-6011] T			nucleotide binding
				PROFILE	PS50010	DH_2	17.872 [5784-5940] T			transferase activity
				SUPERFAMILY	SSF48065	DBL homology domain (DH-domain)	1.6E-25 [5782-5947] T			protein binding
		IPR000719	Protein kinase domain	PFAM	PF00069	Pkinase	5.0E-51 [6745-7009] T		GO:0004672 protein kinase activity
							1.6E-34 [7945-8160] T		GO:0005524 ATP binding
				PROFILE	PS50011	PROTEIN_KINASE_DOM	39.594 [6745-7009] T		GO:0006468 protein phosphorylation
							30.11 [7941-8239] T
		IPR001849	Pleckstrin homology domain	SMART	SM00233	Pleckstrin homology domain.	1.5E-7 [5947-6057] T		GO:0005515 protein binding
				PROFILE	PS50003	PH_DOMAIN	7.831 [5971-6055] T		GO:0005543 phospholipid binding
		IPR002290	Serine/threonine- / dual specificity protein kinase, catalytic domain	SMART	SM00220	Serine/Threonine protein kinases, catalytic	1.5E-64 [6745-7009] T		GO:0004672 protein kinase activity
							4.4E-32 [7941-8198] T		GO:0005524 ATP binding
									GO:0006468 protein phosphorylation
		IPR003596	Immunoglobulin V-set, subgroup	SMART	SM00406	Immunoglobulin V-Type	2.0 [26-84] T		None
							1.8 [1853-1910] T
							2.7 [1945-2097] T
							0.48 [2129-2186] T
							0.15 [2843-2900] T
							0.83 [3039-3096] T
							1.1 [3742-3824] T
							0.027 [6081-6140] T
							2.6 [7747-7806] T
		IPR003598	Immunoglobulin subtype 2	SMART	SM00408	Immunoglobulin C-2 Type	3.7E-11 [22-89] T		None
							2.6 [93-151] T
							0.12 [178-244] T
							0.23 [555-619] T
							0.0014 [713-779] T
							9.7E-5 [805-871] T
							2.0E-4 [976-1042] T
							2.6 [1070-1127] T
							2.8E-5 [1153-1219] T
							3.5 [1317-1378] T
							1.4E-4 [1384-1450] T
							1.5E-4 [1476-1542] T
							5.6E-7 [1568-1634] T
							0.0014 [1660-1732] T
							0.014 [1758-1824] T
							1.9E-4 [1849-1915] T
							7.4E-4 [1941-2007] T
							0.88 [2035-2102] T
							4.9E-7 [2125-2191] T
							0.32 [2215-2281] T
							0.24 [2304-2370] T
							0.0023 [2482-2548] T
							2.2 [2663-2726] T
							4.1E-10 [2839-2905] T
							0.073 [3035-3101] T
							4.1E-8 [3215-3281] T
							0.019 [3304-3370] T
							0.77 [3418-3486] T
							1.2E-9 [3509-3575] T
							0.35 [3598-3741] T
							7.3E-5 [3764-3829] T
							5.6E-4 [3913-3978] T
							0.79 [4001-4061] T
							0.0027 [4074-4139] T
							7.8E-5 [4162-4227] T
							4.4E-6 [4250-4315] T
							4.2E-4 [4338-4403] T
							9.7E-4 [4426-4491] T
							4.5E-5 [4514-4579] T
							1.4E-5 [4602-4667] T
							5.9E-8 [4690-4756] T
							0.04 [4779-4845] T
							3.7 [4996-5060] T
							1.1 [5087-5155] T
							0.5 [5178-5244] T
							2.4E-14 [5365-5433] T
							0.074 [5502-5567] T
							1.7E-5 [5610-5683] T
							9.5E-13 [6077-6145] T
							1.6E-4 [6171-6237] T
							1.0E-8 [7743-7811] T
		IPR003599	Immunoglobulin subtype	SMART	SM00409	Immunoglobulin	1.5E-6 [16-98] T		None
							11.0 [100-162] T
							4.3E-5 [172-252] T
							31.0 [452-531] T
							0.31 [547-626] T
							2.3E-6 [707-786] T
							3.8E-8 [799-878] T
							1.6E-8 [970-1049] T
							5.0 [1063-1134] T
							2.2E-8 [1147-1226] T
							1.1E-7 [1378-1457] T
							2.3E-8 [1470-1549] T
							2.1E-8 [1562-1641] T
							1.4E-7 [1654-1739] T
							0.38 [1752-1838] T
							1.4E-8 [1843-1922] T
							7.1E-7 [1935-2014] T
							6.7E-4 [2029-2109] T
							3.5E-10 [2119-2198] T
							1.6E-5 [2209-2288] T
							0.0031 [2298-2377] T
							0.81 [2387-2466] T
							7.1E-7 [2476-2555] T
							0.0030 [2565-2644] T
							2.7E-5 [2654-2733] T
							2.1E-11 [2833-2912] T
							0.1 [2922-3019] T
							7.8E-8 [3029-3108] T
							0.11 [3118-3199] T
							1.1E-9 [3209-3288] T
							3.3E-7 [3298-3377] T
							9.3E-4 [3412-3493] T
							1.0E-7 [3503-3582] T
							1.2E-8 [3592-3748] T
							1.4E-8 [3758-3836] T
							1.2E-8 [3907-3985] T
							150.0 [3995-4067] T
							2.2E-6 [4068-4146] T
							1.1E-8 [4156-4234] T
							3.4E-8 [4244-4322] T
							7.1E-8 [4332-4410] T
							8.5E-9 [4420-4498] T
							2.1E-9 [4508-4586] T
							1.3E-9 [4596-4674] T
							4.0E-8 [4684-4763] T
							4.9E-7 [4773-4852] T
							0.0040 [4900-4980] T
							0.0025 [4990-5071] T
							0.0075 [5081-5162] T
							0.0048 [5172-5251] T
							5.2E-9 [5359-5444] T
							0.79 [5517-5578] T
							1.5E-6 [5604-5694] T
							1.2E-7 [6071-6156] T
							2.0E-4 [6165-6248] T
							6.7E-7 [7737-7821] T
		IPR003961	Fibronectin, type III	PFAM	PF00041	fn3	7.5E-8 [348-432] T		GO:0005515 protein binding
				SMART	SM00060	Fibronectin type	1.0E-8 [346-431] T
							0.058 [7825-7903] T
				PROFILE	PS50853	FN3	18.65 [345-440] T
							13.943 [7825-7912] T
				SUPERFAMILY	SSF49265	Fibronectin type III	6.2E-19 [328-458] T
							1.6E-13 [7805-7918] T
		IPR007110	Immunoglobulin-like domain	PROFILE	PS50835	IG_LIKE	11.987 [10-98] T		GO:0005515 protein binding
							6.578 [100-155] T
							9.882 [164-247] T
							8.048 [541-612] T
							10.862 [705-774] T
							12.495 [788-876] T
							12.513 [959-1047] T
							7.486 [880-920] T
							12.604 [1136-1224] T
							7.54 [1051-1132] T
							11.497 [1376-1455] T
							8.774 [1300-1372] T
							12.259 [1459-1547] T
							12.731 [1551-1639] T
							12.295 [1643-1737] T
							10.226 [1741-1816] T
							12.568 [1832-1920] T
							12.404 [1924-2014] T
							10.408 [2105-2196] T
							9.519 [2020-2097] T
							10.208 [2200-2286] T
							8.212 [2291-2375] T
							10.789 [2469-2553] T
							9.7 [2647-2738] T
							11.116 [2826-2917] T
							11.624 [3022-3106] T
							11.424 [3203-3284] T
							8.157 [3297-3375] T
							12.64 [3496-3579] T
							8.756 [3585-3746] T
							8.738 [3751-3834] T
							8.702 [3898-3983] T
							8.212 [4061-4144] T
							7.976 [4149-4232] T
							7.976 [4237-4320] T
							8.266 [4325-4408] T
							8.23 [4413-4496] T
							8.666 [4501-4584] T
							8.629 [4589-4672] T
							13.203 [4676-4761] T
							11.188 [4766-4850] T
							7.322 [4892-4978] T
							7.449 [4982-5071] T
							7.74 [5164-5257] T
							13.947 [5353-5442] T
							9.174 [5487-5576] T
							11.225 [5598-5694] T
							13.058 [6065-6148] T
							9.029 [6159-6246] T
							13.366 [7731-7820] T
		IPR008266	Tyrosine-protein kinase, active site	PROSITE	PS00109	PROTEIN_KINASE_TYR	-1.0 [8056-8068] T		GO:0004713 protein tyrosine kinase activity
									GO:0006468 protein phosphorylation
		IPR008271	Serine/threonine-protein kinase, active site	PROSITE	PS00108	PROTEIN_KINASE_ST	-1.0 [6860-6872] T		GO:0004674 protein serine/threonine kinase activity
									GO:0006468 protein phosphorylation
		IPR011009	Protein kinase-like domain	SUPERFAMILY	SSF56112	Protein kinase-like (PK-like)	5.7E-65 [6727-7069] T		None
							8.1E-44 [7923-8233] T
		IPR011993	Pleckstrin homology-like domain	GENE3D	2.30.29.30	no description	5.3E-30 [5951-6066] T		None
		IPR013098	Immunoglobulin I-set	PFAM	PF07679	I-set	7.1E-21 [10-98] T		None
							5.1E-7 [168-240] T
							1.7E-5 [568-613] T
							5.5E-12 [708-774] T
							1.1E-11 [800-867] T
							6.9E-12 [971-1038] T
							7.6E-8 [1076-1123] T
							1.2E-12 [1148-1215] T
							1.2E-7 [1312-1373] T
							1.1E-11 [1379-1446] T
							1.7E-12 [1471-1538] T
							9.2E-12 [1563-1630] T
							3.5E-10 [1655-1728] T
							1.5E-9 [1753-1819] T
							1.4E-12 [1844-1911] T
							4.6E-12 [1936-2004] T
							2.1E-8 [2030-2100] T
							3.7E-7 [2114-2188] T
							2.3E-9 [2204-2277] T
							1.4E-7 [2294-2377] T
							9.4E-10 [2471-2552] T
							1.3E-9 [2560-2639] T
							6.3E-7 [2650-2721] T
							3.8E-10 [2829-2910] T
							9.3E-9 [3024-3099] T
							7.2E-7 [3114-3187] T
							4.0E-12 [3205-3283] T
							5.5E-8 [3293-3365] T
							2.6E-5 [3408-3490] T
							1.2E-13 [3498-3572] T
							4.1E-10 [3753-3825] T
							1.2E-8 [3902-3976] T
							6.6E-8 [4063-4143] T
							1.5E-7 [4152-4230] T
							5.4E-9 [4239-4318] T
							6.4E-9 [4327-4401] T
							1.8E-8 [4415-4494] T
							4.1E-10 [4503-4582] T
							3.4E-8 [4591-4670] T
							4.4E-9 [4679-4760] T
							1.1E-7 [4768-4848] T
							1.4E-21 [5353-5443] T
							1.4E-14 [5487-5577] T
							1.1E-13 [5598-5693] T
							4.2E-16 [6065-6149] T
							2.7E-9 [6159-6245] T
							3.2E-14 [7731-7819] T
		IPR013783	Immunoglobulin-like fold	GENE3D	2.60.40.10	no description	3.6E-25 [122-163] T		None
							1.1E-11 [164-240] T
							1.1E-8 [260-334] T
							1.2E-15 [344-435] T
							9.9E-6 [448-533] T
							4.1E-9 [556-614] T
							4.6E-16 [707-780] T
							1.1E-16 [799-872] T
							6.3E-17 [970-1043] T
							7.0E-11 [1076-1142] T
							4.0E-17 [1145-1224] T
							1.7E-11 [1309-1373] T
							1.5E-16 [1379-1462] T
							2.5E-17 [1463-1548] T
							1.5E-17 [1562-1635] T
							4.2E-16 [1654-1733] T
							8.0E-15 [1752-1825] T
							4.0E-18 [1949-2004] T
							6.4E-12 [2022-2099] T
							1.1E-15 [2109-2197] T
							2.3E-15 [2203-2287] T
							6.9E-16 [2288-2377] T
							1.0E-11 [2380-2464] T
							5.2E-18 [2467-2555] T
							5.1E-18 [2557-2644] T
							8.0E-15 [2645-2731] T
							8.9E-9 [2739-2830] T
							3.7E-17 [2831-2926] T
							1.2E-9 [2927-3014] T
							4.8E-17 [3020-3108] T
							4.1E-11 [3112-3197] T
							3.6E-18 [3203-3288] T
							5.2E-16 [3291-3385] T
							3.3E-11 [3405-3492] T
							3.6E-18 [3494-3579] T
							5.1E-11 [3698-3751] T
							1.6E-17 [3752-3851] T
							3.1E-7 [3852-3898] T
							1.0E-15 [3899-3984] T
							1.1E-10 [3987-4056] T
							1.0E-15 [4060-4145] T
							5.7E-16 [4149-4237] T
							8.6E-16 [4238-4325] T
							1.8E-16 [4326-4413] T
							1.4E-17 [4414-4515] T
							4.6E-18 [4516-4602] T
							1.4E-16 [4603-4678] T
							1.0E-17 [4679-4763] T
							4.2E-15 [4765-4851] T
							8.9E-12 [4891-4981] T
							1.4E-11 [4986-5069] T
							2.0E-12 [5184-5241] T
							1.3E-24 [5351-5443] T
							2.0E-18 [5486-5585] T
							9.0E-18 [5595-5694] T
							5.5E-28 [6067-6155] T
							1.3E-15 [6156-6250] T
							6.5E-19 [7727-7822] T
							2.9E-6 [7823-7915] T
		IPR017441	Protein kinase, ATP binding site	PROSITE	PS00107	PROTEIN_KINASE_ATP	-1.0 [6751-6774] T		GO:0005524 ATP binding
		IPR020635	Tyrosine-protein kinase, catalytic domain	SMART	SM00219	Tyrosine kinase, catalytic domain	2.3E-6 [6745-7009] T		GO:0004713 protein tyrosine kinase activity
									GO:0006468 protein phosphorylation
		IPR020675	Myosin light chain kinase-related	PANTHER	PTHR22964	MYOSIN LIGHT CHAIN KINASE-RELATED	0.0 [3705-8242] T		None
		IPR020682	Obscurin-myosin light chain kinase	PANTHER	PTHR22964:SF11	OBSCURIN-MLCK	0.0 [3705-8242] T		None
		noIPR	unintegrated	GENE3D	1.10.510.10	no description	2.5E-36 [6850-7011] T		None
							5.9E-21 [8045-8200] T
				GENE3D	3.30.200.20	no description	7.9E-38 [6720-6849] T
							1.0E-23 [7937-8044] T
				PFAM	PF13895	Ig_2	0.22 [98-156] T
				SUPERFAMILY	SSF48726	Immunoglobulin	5.4E-28 [5349-5443] T
							2.1E-25 [7-93] T
							9.3E-25 [7727-7825] T
							1.4E-24 [6064-6156] T
							1.4E-23 [5594-5697] T
							1.1E-21 [3498-3585] T
							2.5E-21 [5483-5580] T
							3.2E-21 [3897-3988] T
							5.9E-21 [4674-4766] T
							6.2E-21 [6155-6250] T
							7.6E-21 [4503-4589] T
							1.0E-20 [1452-1551] T
							1.1E-20 [2461-2557] T
							1.7E-20 [2824-2911] T
							2.4E-20 [3020-3108] T
							3.0E-20 [4058-4149] T
							6.0E-20 [2639-2735] T
							1.2E-19 [2118-2200] T
							1.3E-19 [781-880] T
							1.7E-19 [3753-3839] T
							1.8E-19 [4586-4676] T
							2.9E-19 [2199-2291] T
							2.9E-19 [3200-3287] T
							4.2E-19 [2555-2647] T
							5.4E-19 [4415-4501] T
							5.5E-19 [4143-4237] T
							5.8E-19 [952-1051] T
							1.6E-18 [4327-4413] T
							1.7E-18 [4239-4325] T
							2.1E-18 [1379-1460] T
							3.7E-18 [1137-1229] T
							4.1E-18 [5071-5164] T
							7.9E-18 [1833-1924] T
							1.0E-17 [3402-3496] T
							1.3E-17 [2297-2379] T
							2.0E-17 [1552-1643] T
							2.0E-17 [4764-4855] T
							2.8E-16 [694-788] T
							3.0E-16 [3283-3379] T
							5.1E-16 [1934-2020] T
							9.5E-16 [3587-3751] T
							1.5E-15 [1644-1741] T
							2.2E-15 [2021-2110] T
							2.5E-15 [157-254] T
							1.1E-14 [2377-2469] T
							1.2E-14 [4890-4982] T
							1.6E-14 [2912-3022] T
							2.2E-14 [99-164] T
							6.1E-14 [540-628] T
							6.6E-14 [4980-5070] T
							1.3E-13 [5157-5253] T
							6.1E-13 [3108-3202] T
							8.3E-13 [1742-1832] T
							8.5E-13 [252-346] T
							1.1E-12 [1078-1136] T
							2.4E-11 [2733-2826] T
							3.3E-11 [3987-4056] T
							1.1E-10 [1293-1373] T
							4.5E-9 [440-533] T
							2.8E-8 [3839-3898] T
				SUPERFAMILY	SSF50729	PH domain-like	1.3E-29 [5938-6062] T
gi|1999002311	similar to O-acetyl-ADP-ribose deacetylase MACROD1, partial [Ovis aries: OARv3]	IPR002589	Macro domain	PFAM	PF01661	Macro	1.0E-13 [88-135] T		None	nucleotide binding
				SMART	SM00506	Appr-1"-p processing enzyme	1.0E-8 [71-176] T
				PROFILE	PS51154	MACRO	17.673 [59-238] T
		noIPR	unintegrated	GENE3D	3.40.220.10	no description	2.7E-27 [59-134] T		None
							1.3E-9 [188-240] T
				PANTHER	PTHR11106	GANGLIOSIDE INDUCED DIFFERENTIATION ASSOCIATED PROTEIN 2-RELATED	7.1E-74 [3-240] T
				PANTHER	PTHR11106:SF3	UNCHARACTERIZED	7.1E-74 [3-240] T
				SUPERFAMILY	SSF52949	Macro domain-like	1.9E-38 [29-240] T
gi|426243798	PREDICTED: 40S ribosomal protein S16 [Ovis aries]	IPR000754	Ribosomal protein S9	PANTHER	PTHR21569	RIBOSOMAL PROTEIN S9	1.1E-71 [60-156] T		GO:0003735 structural constituent of ribosome	structural molecule activity
				PFAM	PF00380	Ribosomal_S9	8.6E-24 [59-156] T		GO:0005840 ribosome
									GO:0006412 translation
		IPR014721	Ribosomal protein S5 domain 2-type fold, subgroup	GENE3D	3.30.230.10	no description	6.6E-26 [59-156] T		None
		IPR020568	Ribosomal protein S5 domain 2-type fold	SUPERFAMILY	SSF54211	Ribosomal protein S5 domain 2-like	2.4E-26 [60-156] T		None
		IPR020574	Ribosomal protein S9, conserved site	PROSITE	PS00360	RIBOSOMAL_S9	-1.0 [84-102] T		GO:0003735 structural constituent of ribosome
									GO:0005840 ribosome
									GO:0006412 translation
		noIPR	unintegrated	SIGNALP	SignalP-NN(euk)	signal-peptide	-1.0 [1-15] ?		None
gi|426240603	PREDICTED: uncharacterized protein LOC101112151 [Ovis aries]	IPR001978	Troponin	PFAM	PF00992	Troponin	4.4E-43 [168-309] T		GO:0005861 troponin complex	lyase activity
		IPR018148	Methylglyoxal synthase, active site	PROSITE	PS01335	METHYLGLYOXAL_SYNTH	-1.0 [379-386] T		GO:0008929 methylglyoxal synthase activity
									GO:0019242 methylglyoxal biosynthetic process
		noIPR	unintegrated	GENE3D	1.20.5.350	no description	5.1E-48 [156-315] T		None
				PANTHER	PTHR13738	TROPONIN I	6.8E-95 [156-315] T
				PANTHER	PTHR13738:SF5	TROPONIN I, SLOW SKELETAL MUSCLE	6.8E-95 [156-315] T

## Sheet: IntProSc_stat
GO IDs (by protein)		Count
Code	Name	Total meat	Sarcoplasmic	Level
GO:0030246	carbohydrate binding	1	1	3
GO:0016787	hydrolase activity	2	1	3
GO:0043167	ion binding	5	3	3
GO:0016853	isomerase activity	1	1	3
GO:0016874	ligase activity	1	1	3
GO:0016829	lyase activity	2	1	3
GO:0051540	metal cluster binding	1	0	3
GO:0003676	nucleic acid binding	1	0	4
GO:0001882	nucleoside binding	1	0	4
GO:0000166	nucleotide binding	4	1	4
GO:0016491	oxidoreductase activity	5	1	3
GO:0019825	oxygen binding	1	1	3
GO:0005515	protein binding	11	6	3
GO:0005198	structural molecule activity	2	0	2
GO:0046906	tetrapyrrole binding	1	1	4
GO:0016740	transferase activity	3	2	3
	unknown	7	0	N/A
