# Supplementary material for: Data for in-depth characterisation of the lamb meat proteome from longissimus lumborum
Source: Data Brief. 2015 Feb 20;3:143–8. doi: 10.1016/j.dib.2015.02.006 (PMC4510072; doi:10.1016/j.dib.2015.02.006)
Supplement: Supplementary file 1 — Supplementary data [file mmc1.zip › Supple_data_5_lamb_LL_prot_YMCD.xlsx]

## Sheet: summary
GO annotation of the qualified representative sequences - Total meat protein identifications (molecular function)
Details of the GO annotation(s) for individual UniProtKB entry are tabulated in the tab "All_M_aft_20112013_tab_pir"
Summary
Number of annotations: 2892
Number of distinct proteins: 363
Please note that the figures displayed on this, and the other pages in this dialog relate to the annotation set that you have selected; if you perform any filtering or ID mapping operations, the statistics displayed will alter accordingly.
You can find full details of the datasets that comprise the full annotation set here.
Number of annotations	2892
Number of distinct proteins	363
Number of redundant entries	6
Currently selected additional filtering parameters:
tax	40674
a (goslim_pir)	(462 terms)
termUse	slim
aspect	F
protein	(378 proteins)

## Sheet: protein
Annotations (by protein)
Code	Name	Percentage	Count
A4IFI0		0.00	0
P50608		0.00	0
Q148H0		0.00	0
Q28264		0.00	0
Q5BKX8		0.00	0
Q8HXG6		0.00	0
Q96IX5		0.00	0
Q9BWH2		0.00	0
Q9CR62		0.00	0
A0JNJ5		0.03	1
A4IFG0		0.03	1
A6QQ83		0.03	1
B2MVW8		0.03	1
B7Z478		0.03	1
E1BI98		0.03	1
F7GLE9		0.03	1
O00330		0.03	1
O43678		0.03	1
O60662		0.03	1
O70622		0.03	1
P08122		0.03	1
P09739		0.03	1
P12303		0.03	1
P29361		0.03	1
P29701		0.03	1
P33048		0.03	1
P48305		0.03	1
P50413		0.03	1
P58772		0.03	1
Q02378		0.03	1
Q02827		0.03	1
Q05443		0.03	1
Q0VCZ8		0.03	1
Q16563		0.03	1
Q17QV3		0.03	1
Q2KJ32		0.03	1
Q2TBV3		0.03	1
Q3SZI2		0.03	1
Q4KKT6		0.03	1
Q5E973		0.03	1
Q5KR47		0.03	1
Q5KR49		0.03	1
Q8CI12		0.03	1
Q8MKH6		0.03	1
Q8R0P4		0.03	1
Q95108		0.03	1
Q95KV7		0.03	1
Q9BVC6		0.03	1
Q9CPV4		0.03	1
Q9D783		0.03	1
Q9DCS9		0.03	1
A1A4K3		0.07	2
A6QNL5		0.07	2
F6ZCA4		0.07	2
F7F744		0.07	2
F7HR57		0.07	2
O43674		0.07	2
O60888		0.07	2
O62654		0.07	2
O97725		0.07	2
P05976		0.07	2
P06753		0.07	2
P11047		0.07	2
P12725		0.07	2
P14639		0.07	2
P24043		0.07	2
P31800		0.07	2
P51970		0.07	2
P61013		0.07	2
P62851		0.07	2
P68253		0.07	2
P81184		0.07	2
Q01995		0.07	2
Q02368		0.07	2
Q0VCE1		0.07	2
Q29443		0.07	2
Q2UVX4		0.07	2
Q3B7N0		0.07	2
Q3SX40		0.07	2
Q96DG6		0.07	2
Q96QK1		0.07	2
Q9H299		0.07	2
Q9WUZ7		0.07	2
A2I7N1		0.10	3
A4IFA7		0.10	3
C5IWV1		0.10	3
F1MA59		0.10	3
O60814		0.10	3
O75155		0.10	3
P01857		0.10	3
P02585		0.10	3
P04466		0.10	3
P16409		0.10	3
P19633		0.10	3
P23004		0.10	3
P58774		0.10	3
P62987		0.10	3
P79136		0.10	3
Q3ZBI6		0.10	3
Q58DM8		0.10	3
Q8IUE6		0.10	3
Q8TDC0		0.10	3
Q9N0V4		0.10	3
Q9NZR2		0.10	3
Q9WUH4		0.10	3
B2LYK9		0.14	4
B7P027		0.14	4
E1BBY7		0.14	4
F1N690		0.14	4
F6TEX7		0.14	4
F7EV45		0.14	4
F7HML3		0.14	4
O75531		0.14	4
P00125		0.14	4
P07033		0.14	4
P07585		0.14	4
P0CB32		0.14	4
P10790		0.14	4
P12798		0.14	4
P14602		0.14	4
P18688		0.14	4
P20000		0.14	4
P31948		0.14	4
P48788		0.14	4
P51977		0.14	4
P52505		0.14	4
P62244		0.14	4
P62263		0.14	4
P62896		0.14	4
P63267		0.14	4
P67984		0.14	4
Q00361		0.14	4
Q0VCX2		0.14	4
Q13203		0.14	4
Q14324		0.14	4
Q16891		0.14	4
Q28035		0.14	4
Q28852		0.14	4
Q2KHU5		0.14	4
Q3SYZ8		0.14	4
Q3ZBD7		0.14	4
Q3ZC55		0.14	4
Q5ENY9		0.14	4
Q6QRN6		0.14	4
Q8BZF8		0.14	4
Q9D0M5		0.14	4
Q9QUH0		0.14	4
Q9TTE1		0.14	4
Q9UMS6		0.14	4
A8E657		0.17	5
B6EBS6		0.17	5
F1MHT1		0.17	5
O15173		0.17	5
O75323		0.17	5
P00429		0.17	5
P00922		0.17	5
P02453		0.17	5
P04038		0.17	5
P07471		0.17	5
P11179		0.17	5
P11966		0.17	5
P14543		0.17	5
P14649		0.17	5
P15090		0.17	5
P52179		0.17	5
P54296		0.17	5
P56134		0.17	5
P79134		0.17	5
Q00325		0.17	5
Q00872		0.17	5
Q07130		0.17	5
Q08DN5		0.17	5
Q15819		0.17	5
Q29RK1		0.17	5
Q3T100		0.17	5
Q3ZBY4		0.17	5
Q3ZC09		0.17	5
Q862H7		0.17	5
Q96HC4		0.17	5
Q9CWH6		0.17	5
Q9WV35		0.17	5
Q9XSJ4		0.17	5
Q9Y281		0.17	5
Q9Z2U1		0.17	5
A0JPQ4		0.21	6
A5D7D1		0.21	6
A6QLL8		0.21	6
A7MB35		0.21	6
B2L109		0.21	6
B6UV59		0.21	6
B9VH06		0.21	6
O02691		0.21	6
P00428		0.21	6
P00515		0.21	6
P02077		0.21	6
P02080		0.21	6
P02465		0.21	6
P07470		0.21	6
P07942		0.21	6
P19120		0.21	6
P19858		0.21	6
P23709		0.21	6
P28801		0.21	6
P31976		0.21	6
P35466		0.21	6
P48818		0.21	6
P50753		0.21	6
P68239		0.21	6
Q1KYZ7		0.21	6
Q2KJC9		0.21	6
Q32KL2		0.21	6
Q3MHL4		0.21	6
Q3SZX4		0.21	6
Q3T056		0.21	6
Q7TQ48		0.21	6
Q8CHP8		0.21	6
Q92523		0.21	6
Q9NQC3		0.21	6
Q9TR30		0.21	6
Q9XT27		0.21	6
F7ANQ9		0.24	7
P00346		0.24	7
P02144		0.24	7
P04272		0.24	7
P06396		0.24	7
P13696		0.24	7
P16303		0.24	7
P31081		0.24	7
P48616		0.24	7
P50395		0.24	7
P63315		0.24	7
Q08DP0		0.24	7
Q148N0		0.24	7
Q1RMR4		0.24	7
Q2KJ47		0.24	7
Q2KJE5		0.24	7
Q32PA4		0.24	7
Q3T145		0.24	7
Q5E9B1		0.24	7
Q6T8D8		0.24	7
Q9JKS4		0.24	7
Q9UQ10		0.24	7
A6QLU1		0.28	8
A6QNM9		0.28	8
E0A2M2		0.28	8
P09670		0.28	8
P10916		0.28	8
P11024		0.28	8
P15121		0.28	8
P31039		0.28	8
P35080		0.28	8
P54840		0.28	8
P60660		0.28	8
P80895		0.28	8
Q16795		0.28	8
Q2KIV8		0.28	8
Q2TBI4		0.28	8
Q3ZBH0		0.28	8
Q76LV1		0.28	8
A6QPA6		0.31	9
F1MRC2		0.31	9
F1N206		0.31	9
P04394		0.31	9
P11216		0.31	9
P40227		0.31	9
P46976		0.31	9
P55786		0.31	9
P60335		0.31	9
Q3MHN5		0.31	9
Q3ZCH0		0.31	9
Q9GJP9		0.31	9
Q9UBF9		0.31	9
A6QQR7		0.35	10
C5IJA8		0.35	10
P00423		0.35	10
P12344		0.35	10
P23109		0.35	10
P41976		0.35	10
P42028		0.35	10
P61604		0.35	10
P62936		0.35	10
Q01321		0.35	10
Q076A4		0.35	10
Q0VCU1		0.35	10
Q6P7Q4		0.35	10
Q9BE39		0.35	10
Q9BE40		0.35	10
Q9TV62		0.35	10
O88990		0.38	11
P00426		0.38	11
P11217		0.38	11
P12429		0.38	11
P20004		0.38	11
P33097		0.38	11
P60174		0.38	11
P68368		0.38	11
Q04467		0.38	11
Q29RI0		0.38	11
Q2HJB8		0.38	11
Q5EA88		0.38	11
Q9CWF2		0.38	11
Q9NP98		0.38	11
Q9UHG3		0.38	11
Q9UKS6		0.38	11
Q9Y277		0.38	11
O00499		0.41	12
O00757		0.41	12
P02461		0.41	12
P42026		0.41	12
P63261		0.41	12
Q3ZBT1		0.41	12
Q8NB12		0.41	12
O95831		0.45	13
P15259		0.45	13
P20929		0.45	13
P22314		0.45	13
P35232		0.45	13
P68369		0.45	13
P80177		0.45	13
Q14315		0.45	13
Q3ZBP1		0.45	13
Q5E946		0.45	13
P13804		0.48	14
P15690		0.48	14
P25708		0.48	14
P32119		0.48	14
P35705		0.48	14
P68133		0.48	14
Q95M18		0.48	14
Q9Y490		0.48	14
O00410		0.52	15
O77834		0.52	15
Q16836		0.52	15
Q3SYU2		0.52	15
Q86VP6		0.52	15
Q9BGI1		0.52	15
P13619		0.55	16
Q15843		0.55	16
A5PJR4		0.59	17
O75369		0.59	17
P05631		0.59	17
P11974		0.59	17
P13272		0.59	17
P99024		0.59	17
Q76LV2		0.59	17
Q9XSC6		0.59	17
Q05639		0.62	18
Q06830		0.62	18
P05630		0.66	19
Q2T9T7		0.73	21
P18206		0.76	22
P00558		0.80	23
P19483		0.80	23
Q0VCY0		0.80	23
P16960		0.83	24
P04797		0.86	25
A2AAJ9		0.97	28
Q6P4S6		1.00	29
O46674		1.04	30
P08107		1.04	30
P22392		1.04	30
P00829		1.07	31
A2VDL6		1.11	32
P62826		1.11	32
P61088		1.18	34
Q14643		1.21	35
P62805		1.35	39
P62258		1.45	42
Q6PHZ2		1.45	42
P08237		1.52	44
P11275		1.59	46
Q8WZ42		2.59	75

## Sheet: goid
GO IDs (by annotation)										GO IDs (by protein)
Code	Name	Percentage	Count							Code	Name	Percentage	Count
GO:0005515	protein binding	24.59	711							GO:0005515	protein binding	44.90	163
GO:0016491	oxidoreductase activity	9.85	285							GO:0043167	ion binding	42.15	153
GO:0043167	ion binding	9.75	282							GO:0016491	oxidoreductase activity	20.66	75
GO:0016740	transferase activity	6.71	194							GO:0000166	nucleotide binding	20.66	75
GO:0000166	nucleotide binding	6.40	185							GO:0001882	nucleoside binding	16.25	59
GO:0016787	hydrolase activity	3.94	114							GO:0016787	hydrolase activity	13.22	48
GO:0001882	nucleoside binding	3.60	104							GO:0005215	transporter activity	12.12	44
GO:0005215	transporter activity	2.94	85							GO:0005198	structural molecule activity	12.12	44
GO:0006793	phosphorus metabolic process	2.90	84							GO:0016740	transferase activity	10.47	38
GO:0006811	ion transport	2.21	64							GO:0003824	catalytic activity	9.37	34
GO:0005198	structural molecule activity	2.21	64							GO:0006811	ion transport	8.26	30
GO:0009987	cellular process	1.69	49							GO:0009987	cellular process	7.99	29
GO:0003676	nucleic acid binding	1.59	46							GO:0009117	nucleotide metabolic process	6.89	25
GO:0009117	nucleotide metabolic process	1.56	45							GO:0003674	molecular_function	6.61	24
GO:0006464	cellular protein modification process	1.52	44							GO:0009116	nucleoside metabolic process	6.34	23
GO:0009116	nucleoside metabolic process	1.42	41							GO:0003676	nucleic acid binding	6.34	23
GO:0016829	lyase activity	1.38	40							GO:0048037	cofactor binding	6.06	22
GO:0016853	isomerase activity	1.35	39							GO:0006818	hydrogen transport	5.51	20
GO:0003824	catalytic activity	1.21	35							GO:0006793	phosphorus metabolic process	4.96	18
GO:0016209	antioxidant activity	1.14	33							GO:0030234	enzyme regulator activity	4.68	17
GO:0048037	cofactor binding	1.04	30							GO:0008289	lipid binding	4.68	17
GO:0006818	hydrogen transport	1.04	30							GO:0009055	electron carrier activity	3.86	14
GO:0051540	metal cluster binding	1.00	29							GO:0016829	lyase activity	3.58	13
GO:0030234	enzyme regulator activity	1.00	29							GO:0006464	cellular protein modification process	3.58	13
GO:0008289	lipid binding	0.97	28							GO:0003774	motor activity	3.03	11
GO:0008233	peptidase activity	0.97	28							GO:0065007	biological regulation	2.75	10
GO:0003674	molecular_function	0.83	24							GO:0051540	metal cluster binding	2.48	9
GO:0009055	electron carrier activity	0.55	16							GO:0046906	tetrapyrrole binding	2.48	9
GO:0065007	biological regulation	0.41	12							GO:0016209	antioxidant activity	2.48	9
GO:0016874	ligase activity	0.41	12							GO:0016853	isomerase activity	2.20	8
GO:0003774	motor activity	0.38	11							GO:0008233	peptidase activity	2.20	8
GO:0046906	tetrapyrrole binding	0.31	9							GO:0019825	oxygen binding	1.38	5
GO:0005975	carbohydrate metabolic process	0.28	8							GO:0016874	ligase activity	1.38	5
GO:0006412	translation	0.24	7							GO:0015669	gas transport	1.38	5
GO:0019825	oxygen binding	0.21	6							GO:0005488	binding	1.38	5
GO:0005488	binding	0.21	6							GO:0060090	binding, bridging	1.10	4
GO:0015669	gas transport	0.17	5							GO:0030246	carbohydrate binding	1.10	4
GO:0004871	signal transducer activity	0.17	5							GO:0016597	amino acid binding	0.83	3
GO:0060090	binding, bridging	0.14	4							GO:0006412	translation	0.83	3
GO:0030246	carbohydrate binding	0.14	4							GO:0050840	extracellular matrix binding	0.55	2
GO:0019239	deaminase activity	0.14	4							GO:0045182	translation regulator activity	0.55	2
GO:0016597	amino acid binding	0.14	4							GO:0042277	peptide binding	0.55	2
GO:0005496	steroid binding	0.14	4							GO:0031406	carboxylic acid binding	0.55	2
GO:0050840	extracellular matrix binding	0.10	3							GO:0019842	vitamin binding	0.55	2
GO:0019842	vitamin binding	0.10	3							GO:0005496	steroid binding	0.55	2
GO:0045182	translation regulator activity	0.07	2							GO:0004871	signal transducer activity	0.55	2
GO:0043178	alcohol binding	0.07	2							GO:0051704	multi-organism process	0.28	1
GO:0042277	peptide binding	0.07	2							GO:0051276	chromosome organization	0.28	1
GO:0031406	carboxylic acid binding	0.07	2							GO:0051180	vitamin transport	0.28	1
GO:0015031	protein transport	0.07	2							GO:0050896	response to stimulus	0.28	1
GO:0006865	amino acid transport	0.07	2							GO:0043178	alcohol binding	0.28	1
GO:0004133	glycogen debranching enzyme activity	0.07	2							GO:0042056	chemoattractant activity	0.28	1
GO:0003823	antigen binding	0.07	2							GO:0019239	deaminase activity	0.28	1
GO:0051704	multi-organism process	0.03	1							GO:0019213	deacetylase activity	0.28	1
GO:0051276	chromosome organization	0.03	1							GO:0016192	vesicle-mediated transport	0.28	1
GO:0051180	vitamin transport	0.03	1							GO:0016070	RNA metabolic process	0.28	1
GO:0050896	response to stimulus	0.03	1							GO:0015031	protein transport	0.28	1
GO:0042056	chemoattractant activity	0.03	1							GO:0008641	small protein activating enzyme activity	0.28	1
GO:0019213	deacetylase activity	0.03	1							GO:0006865	amino acid transport	0.28	1
GO:0016192	vesicle-mediated transport	0.03	1							GO:0006457	protein folding	0.28	1
GO:0016070	RNA metabolic process	0.03	1							GO:0005975	carbohydrate metabolic process	0.28	1
GO:0008641	small protein activating enzyme activity	0.03	1							GO:0004133	glycogen debranching enzyme activity	0.28	1
GO:0006457	protein folding	0.03	1							GO:0003823	antigen binding	0.28	1
GO:0003682	chromatin binding	0.03	1							GO:0003682	chromatin binding	0.28	1

## Sheet: aspect
Aspects (by annotation)										Aspects (by protein)
Code	Name	Percentage	Count							Code	Name	Percentage	Count
C		0.00	0							C		0.00	0
F		100.00	2892							F		100.00	363
P		0.00	0							P		0.00	0

## Sheet: evidence
Evidence Codes (by annotation)										Evidence Codes (by protein)
Code	Name	Percentage	Count							Code	Name	Percentage	Count
EXP		0.24	7							EXP		0.83	3
IBA		0.38	11							IBA		1.38	5
IC		0.10	3							IC		0.55	2
IDA		4.05	117							IDA		12.40	45
IEA		68.64	1985							IEA		92.84	337
IEP		0.00	0							IEP		0.00	0
IGC		0.00	0							IGC		0.00	0
IGI		0.00	0							IGI		0.00	0
IKR		0.00	0							IKR		0.00	0
IMP		0.66	19							IMP		2.75	10
IPI		16.15	467							IPI		22.87	83
IRD		0.00	0							IRD		0.00	0
ISA		0.00	0							ISA		0.00	0
ISM		0.00	0							ISM		0.00	0
ISO		0.00	0							ISO		0.00	0
ISS		4.74	137							ISS		15.98	58
NAS		1.31	38							NAS		6.34	23
ND		0.41	12							ND		3.31	12
RCA		0.00	0							RCA		0.00	0
TAS		3.32	96							TAS		13.77	50

## Sheet: reference
References (by annotation)										References (by protein)
Code	Name	Percentage	Count							Code	Name	Percentage	Count
GO_REF:0000002		30.77	890							GO_REF:0000002		77.13	280
GO_REF:0000037		20.85	603							GO_REF:0000037		59.78	217
GO_REF:0000019		9.82	284							GO_REF:0000019		31.96	116
GO_REF:0000003		5.36	155							GO_REF:0000003		25.34	92
GO_REF:0000024		4.29	124							GO_REF:0000024		14.88	54
GO_REF:0000038		1.66	48							GO_REF:0000038		6.34	23
PMID:23414517		1.07	31							GO_REF:0000015		3.31	12
GO_REF:0000033		0.62	18							PMID:23414517		2.48	9
PMID:16076904		0.48	14							GO_REF:0000033		1.93	7
GO_REF:0000015		0.41	12							PMID:9878551		1.10	4
PMID:8780720		0.35	10							PMID:16076904		1.10	4
PMID:20562859		0.35	10							PMID:7397110		0.83	3
PMID:10508519		0.28	8							PMID:21988832		0.83	3
PMID:6444721		0.24	7							PMID:16189514		0.83	3
PMID:19549727		0.24	7							PMID:11842093		0.83	3
PMID:18274552		0.24	7							PMID:8618961		0.55	2
PMID:20877009		0.21	6							PMID:8375400		0.55	2
PMID:1961752		0.21	6							PMID:7505783		0.55	2
PMID:16189514		0.21	6							PMID:2304459		0.55	2
GO_REF:0000029		0.21	6							PMID:21516116		0.55	2
PMID:9804419		0.17	5							PMID:21081504		0.55	2
PMID:9501083		0.17	5							PMID:20618440		0.55	2
PMID:7397110		0.17	5							PMID:20562859		0.55	2
PMID:20972425		0.17	5							PMID:20195357		0.55	2
PMID:19862764		0.17	5							PMID:20029029		0.55	2
PMID:17474147		0.17	5							PMID:19549727		0.55	2
PMID:16415788		0.17	5							PMID:18606987		0.55	2
PMID:12609982		0.17	5							PMID:18157088		0.55	2
PMID:12110673		0.17	5							PMID:17474147		0.55	2
PMID:11311561		0.17	5							PMID:17194691		0.55	2
PMID:10869435		0.17	5							PMID:16902413		0.55	2
PMID:10423253		0.17	5							PMID:16275660		0.55	2
GO_REF:0000020		0.17	5							PMID:16169070		0.55	2
PMID:9878551		0.14	4							PMID:16130169		0.55	2
PMID:9781040		0.14	4							PMID:16129784		0.55	2
PMID:9334218		0.14	4							PMID:15070891		0.55	2
PMID:8618961		0.14	4							PMID:12482578		0.55	2
PMID:21988832		0.14	4							PMID:11473255		0.55	2
PMID:20936779		0.14	4							PMID:11114196		0.55	2
PMID:19270716		0.14	4							PMID:11038172		0.55	2
PMID:18617507		0.14	4							PMID:10427098		0.55	2
PMID:18606987		0.14	4							GO_REF:0000029		0.55	2
PMID:1827992		0.14	4							Reactome:REACT_775		0.28	1
PMID:16307917		0.14	4							Reactome:REACT_469		0.28	1
PMID:16275660		0.14	4							Reactome:REACT_447		0.28	1
PMID:15603737		0.14	4							Reactome:REACT_432		0.28	1
PMID:12951199		0.14	4							Reactome:REACT_242		0.28	1
PMID:12676814		0.14	4							Reactome:REACT_2195		0.28	1
PMID:12482578		0.14	4							Reactome:REACT_2187		0.28	1
PMID:11842093		0.14	4							Reactome:REACT_1908		0.28	1
PMID:8648241		0.10	3							Reactome:REACT_120807		0.28	1
PMID:8144629		0.10	3							Reactome:REACT_1186		0.28	1
PMID:8144038		0.10	3							PMID:9989505		0.28	1
PMID:7607248		0.10	3							PMID:9989411		0.28	1
PMID:7500840		0.10	3							PMID:9885244		0.28	1
PMID:6444532		0.10	3							PMID:9860297		0.28	1
PMID:3782288		0.10	3							PMID:9822597		0.28	1
PMID:23455924		0.10	3							PMID:9817758		0.28	1
PMID:2304459		0.10	3							PMID:9804419		0.28	1
PMID:21516116		0.10	3							PMID:9781040		0.28	1
PMID:21081504		0.10	3							PMID:9705155		0.28	1
PMID:19713960		0.10	3							PMID:9700171		0.28	1
PMID:19665976		0.10	3							PMID:9691087		0.28	1
PMID:18042863		0.10	3							PMID:9678974		0.28	1
PMID:17194691		0.10	3							PMID:9642272		0.28	1
PMID:16902413		0.10	3							PMID:9633816		0.28	1
PMID:16803572		0.10	3							PMID:9582194		0.28	1
PMID:16129784		0.10	3							PMID:9573018		0.28	1
PMID:16109413		0.10	3							PMID:9553041		0.28	1
PMID:16095822		0.10	3							PMID:9540062		0.28	1
PMID:15572661		0.10	3							PMID:9501083		0.28	1
PMID:15312048		0.10	3							PMID:9425316		0.28	1
PMID:12660151		0.10	3							PMID:9334218		0.28	1
PMID:12504026		0.10	3							PMID:9271386		0.28	1
PMID:12504025		0.10	3							PMID:9180271		0.28	1
PMID:12401560		0.10	3							PMID:9114010		0.28	1
PMID:11953308		0.10	3							PMID:9054445		0.28	1
PMID:11846417		0.10	3							PMID:9036918		0.28	1
PMID:10455157		0.10	3							PMID:8903102		0.28	1
PMID:10400640		0.10	3							PMID:8900172		0.28	1
PMID:10391924		0.10	3							PMID:8812466		0.28	1
Reactome:REACT_432		0.07	2							PMID:8780720		0.28	1
Reactome:REACT_1186		0.07	2							PMID:8719777		0.28	1
PMID:9705155		0.07	2							PMID:8687463		0.28	1
PMID:9678974		0.07	2							PMID:8673105		0.28	1
PMID:9582194		0.07	2							PMID:8648241		0.28	1
PMID:9540062		0.07	2							PMID:8617498		0.28	1
PMID:8812466		0.07	2							PMID:8486381		0.28	1
PMID:8486360		0.07	2							PMID:8486360		0.28	1
PMID:8392752		0.07	2							PMID:8435445		0.28	1
PMID:8375400		0.07	2							PMID:8392752		0.28	1
PMID:7890770		0.07	2							PMID:8327473		0.28	1
PMID:7505783		0.07	2							PMID:8287067		0.28	1
PMID:7391028		0.07	2							PMID:8144629		0.28	1
PMID:644316		0.07	2							PMID:8144038		0.28	1
PMID:2481498		0.07	2							PMID:8135813		0.28	1
PMID:23283722		0.07	2							PMID:8034610		0.28	1
PMID:22373579		0.07	2							PMID:7916212		0.28	1
PMID:22371500		0.07	2							PMID:7890770		0.28	1
PMID:22085929		0.07	2							PMID:7867928		0.28	1
PMID:21983900		0.07	2							PMID:7739042		0.28	1
PMID:21596426		0.07	2							PMID:7698325		0.28	1
PMID:2138632		0.07	2							PMID:7607248		0.28	1
PMID:2138016		0.07	2							PMID:7569978		0.28	1
PMID:2112546		0.07	2							PMID:7543319		0.28	1
PMID:20618440		0.07	2							PMID:7500840		0.28	1
PMID:20489725		0.07	2							PMID:7487954		0.28	1
PMID:20461055		0.07	2							PMID:7391028		0.28	1
PMID:20195357		0.07	2							PMID:6444721		0.28	1
PMID:20086044		0.07	2							PMID:6444532		0.28	1
PMID:20061386		0.07	2							PMID:644316		0.28	1
PMID:20029029		0.07	2							PMID:6287432		0.28	1
PMID:19878303		0.07	2							PMID:6262916		0.28	1
PMID:19690564		0.07	2							PMID:3904738		0.28	1
PMID:19607794		0.07	2							PMID:3782288		0.28	1
PMID:19570034		0.07	2							PMID:3683397		0.28	1
PMID:19203578		0.07	2							PMID:3346228		0.28	1
PMID:1851158		0.07	2							PMID:3035717		0.28	1
PMID:18157088		0.07	2							PMID:2876430		0.28	1
PMID:17620599		0.07	2							PMID:2839553		0.28	1
PMID:17540172		0.07	2							PMID:2579079		0.28	1
PMID:17318178		0.07	2							PMID:2481498		0.28	1
PMID:17094969		0.07	2							PMID:2458299		0.28	1
PMID:17055998		0.07	2							PMID:2386485		0.28	1
PMID:16964284		0.07	2							PMID:23831576		0.28	1
PMID:16443664		0.07	2							PMID:23752268		0.28	1
PMID:16273093		0.07	2							PMID:23455924		0.28	1
PMID:16169070		0.07	2							PMID:23399914		0.28	1
PMID:16130169		0.07	2							PMID:23283722		0.28	1
PMID:15992821		0.07	2							PMID:23236520		0.28	1
PMID:15951807		0.07	2							PMID:23217327		0.28	1
PMID:15731106		0.07	2							PMID:23075850		0.28	1
PMID:15582318		0.07	2							PMID:22770216		0.28	1
PMID:15070891		0.07	2							PMID:22730302		0.28	1
PMID:14679214		0.07	2							PMID:22693585		0.28	1
PMID:14583192		0.07	2							PMID:22427331		0.28	1
PMID:12649290		0.07	2							PMID:22373579		0.28	1
PMID:12393796		0.07	2							PMID:22371500		0.28	1
PMID:12065415		0.07	2							PMID:22318228		0.28	1
PMID:11986303		0.07	2							PMID:22309213		0.28	1
PMID:11919189		0.07	2							PMID:22266820		0.28	1
PMID:11546872		0.07	2							PMID:22246185		0.28	1
PMID:11473255		0.07	2							PMID:22245152		0.28	1
PMID:11126360		0.07	2							PMID:22228767		0.28	1
PMID:11114196		0.07	2							PMID:22190034		0.28	1
PMID:11101506		0.07	2							PMID:22151054		0.28	1
PMID:11038172		0.07	2							PMID:22085929		0.28	1
PMID:10984498		0.07	2							PMID:21985244		0.28	1
PMID:10644691		0.07	2							PMID:21983900		0.28	1
PMID:10567388		0.07	2							PMID:21887822		0.28	1
PMID:10531379		0.07	2							PMID:2185464		0.28	1
PMID:10477285		0.07	2							PMID:21746876		0.28	1
PMID:10427098		0.07	2							PMID:21659603		0.28	1
Reactome:REACT_775		0.03	1							PMID:21643011		0.28	1
Reactome:REACT_469		0.03	1							PMID:21596426		0.28	1
Reactome:REACT_447		0.03	1							PMID:21478274		0.28	1
Reactome:REACT_242		0.03	1							PMID:2138632		0.28	1
Reactome:REACT_2195		0.03	1							PMID:2138016		0.28	1
Reactome:REACT_2187		0.03	1							PMID:21346153		0.28	1
Reactome:REACT_1908		0.03	1							PMID:21282530		0.28	1
Reactome:REACT_120807		0.03	1							PMID:21266579		0.28	1
PMID:9989505		0.03	1							PMID:21242966		0.28	1
PMID:9989411		0.03	1							PMID:21223964		0.28	1
PMID:9885244		0.03	1							PMID:21217774		0.28	1
PMID:9860297		0.03	1							PMID:21182205		0.28	1
PMID:9822597		0.03	1							PMID:21139563		0.28	1
PMID:9817758		0.03	1							PMID:2112546		0.28	1
PMID:9700171		0.03	1							PMID:21102408		0.28	1
PMID:9691087		0.03	1							PMID:20972425		0.28	1
PMID:9642272		0.03	1							PMID:20951943		0.28	1
PMID:9633816		0.03	1							PMID:20936779		0.28	1
PMID:9573018		0.03	1							PMID:20877009		0.28	1
PMID:9553041		0.03	1							PMID:20860623		0.28	1
PMID:9425316		0.03	1							PMID:20849852		0.28	1
PMID:9271386		0.03	1							PMID:20837989		0.28	1
PMID:9180271		0.03	1							PMID:20828572		0.28	1
PMID:9114010		0.03	1							PMID:20725033		0.28	1
PMID:9054445		0.03	1							PMID:20709061		0.28	1
PMID:9036918		0.03	1							PMID:20706999		0.28	1
PMID:8903102		0.03	1							PMID:20642453		0.28	1
PMID:8900172		0.03	1							PMID:20618441		0.28	1
PMID:8719777		0.03	1							PMID:20489725		0.28	1
PMID:8687463		0.03	1							PMID:20488185		0.28	1
PMID:8673105		0.03	1							PMID:20461055		0.28	1
PMID:8617498		0.03	1							PMID:20392205		0.28	1
PMID:8486381		0.03	1							PMID:20178748		0.28	1
PMID:8435445		0.03	1							PMID:20134482		0.28	1
PMID:8327473		0.03	1							PMID:20086044		0.28	1
PMID:8287067		0.03	1							PMID:20061386		0.28	1
PMID:8135813		0.03	1							PMID:20015075		0.28	1
PMID:8034610		0.03	1							PMID:20010695		0.28	1
PMID:7916212		0.03	1							PMID:19893491		0.28	1
PMID:7867928		0.03	1							PMID:19878303		0.28	1
PMID:7739042		0.03	1							PMID:19875982		0.28	1
PMID:7698325		0.03	1							PMID:19862764		0.28	1
PMID:7569978		0.03	1							PMID:1975589		0.28	1
PMID:7543319		0.03	1							PMID:19713960		0.28	1
PMID:7487954		0.03	1							PMID:19690564		0.28	1
PMID:6287432		0.03	1							PMID:19665976		0.28	1
PMID:6262916		0.03	1							PMID:1961752		0.28	1
PMID:3904738		0.03	1							PMID:19608030		0.28	1
PMID:3683397		0.03	1							PMID:19607794		0.28	1
PMID:3346228		0.03	1							PMID:19570034		0.28	1
PMID:3035717		0.03	1							PMID:19553991		0.28	1
PMID:2876430		0.03	1							PMID:19494831		0.28	1
PMID:2839553		0.03	1							PMID:19410544		0.28	1
PMID:2579079		0.03	1							PMID:19376117		0.28	1
PMID:2458299		0.03	1							PMID:19369943		0.28	1
PMID:2386485		0.03	1							PMID:19340006		0.28	1
PMID:23831576		0.03	1							PMID:19270716		0.28	1
PMID:23752268		0.03	1							PMID:19203578		0.28	1
PMID:23399914		0.03	1							PMID:19172738		0.28	1
PMID:23236520		0.03	1							PMID:19121313		0.28	1
PMID:23217327		0.03	1							PMID:19103604		0.28	1
PMID:23075850		0.03	1							PMID:1907568		0.28	1
PMID:22770216		0.03	1							PMID:19029185		0.28	1
PMID:22730302		0.03	1							PMID:18975920		0.28	1
PMID:22693585		0.03	1							PMID:18835984		0.28	1
PMID:22427331		0.03	1							PMID:18826954		0.28	1
PMID:22318228		0.03	1							PMID:18805092		0.28	1
PMID:22309213		0.03	1							PMID:18647389		0.28	1
PMID:22266820		0.03	1							PMID:18639526		0.28	1
PMID:22246185		0.03	1							PMID:18617507		0.28	1
PMID:22245152		0.03	1							PMID:18591255		0.28	1
PMID:22228767		0.03	1							PMID:18588881		0.28	1
PMID:22190034		0.03	1							PMID:18555782		0.28	1
PMID:22151054		0.03	1							PMID:1851158		0.28	1
PMID:21985244		0.03	1							PMID:18487222		0.28	1
PMID:21887822		0.03	1							PMID:18474616		0.28	1
PMID:2185464		0.03	1							PMID:18458160		0.28	1
PMID:21746876		0.03	1							PMID:18408754		0.28	1
PMID:21659603		0.03	1							PMID:18404153		0.28	1
PMID:21643011		0.03	1							PMID:18356162		0.28	1
PMID:21478274		0.03	1							PMID:18342854		0.28	1
PMID:21346153		0.03	1							PMID:18341635		0.28	1
PMID:21282530		0.03	1							PMID:18331830		0.28	1
PMID:21266579		0.03	1							PMID:18319262		0.28	1
PMID:21242966		0.03	1							PMID:18310072		0.28	1
PMID:21223964		0.03	1							PMID:1827992		0.28	1
PMID:21217774		0.03	1							PMID:18274552		0.28	1
PMID:21182205		0.03	1							PMID:18227151		0.28	1
PMID:21139563		0.03	1							PMID:18059477		0.28	1
PMID:21102408		0.03	1							PMID:18045992		0.28	1
PMID:20951943		0.03	1							PMID:18042863		0.28	1
PMID:20860623		0.03	1							PMID:18028335		0.28	1
PMID:20849852		0.03	1							PMID:18028034		0.28	1
PMID:20837989		0.03	1							PMID:17987659		0.28	1
PMID:20828572		0.03	1							PMID:17956732		0.28	1
PMID:20725033		0.03	1							PMID:17932491		0.28	1
PMID:20709061		0.03	1							PMID:17909037		0.28	1
PMID:20706999		0.03	1							PMID:17885681		0.28	1
PMID:20642453		0.03	1							PMID:17620599		0.28	1
PMID:20618441		0.03	1							PMID:17540172		0.28	1
PMID:20488185		0.03	1							PMID:17342744		0.28	1
PMID:20392205		0.03	1							PMID:17318178		0.28	1
PMID:20178748		0.03	1							PMID:1731614		0.28	1
PMID:20134482		0.03	1							PMID:17314099		0.28	1
PMID:20015075		0.03	1							PMID:17290223		0.28	1
PMID:20010695		0.03	1							PMID:17289036		0.28	1
PMID:19893491		0.03	1							PMID:17167422		0.28	1
PMID:19875982		0.03	1							PMID:17094969		0.28	1
PMID:1975589		0.03	1							PMID:17082770		0.28	1
PMID:19608030		0.03	1							PMID:17055998		0.28	1
PMID:19553991		0.03	1							PMID:17024176		0.28	1
PMID:19494831		0.03	1							PMID:16964284		0.28	1
PMID:19410544		0.03	1							PMID:16962094		0.28	1
PMID:19376117		0.03	1							PMID:16953301		0.28	1
PMID:19369943		0.03	1							PMID:16917504		0.28	1
PMID:19340006		0.03	1							PMID:16912226		0.28	1
PMID:19172738		0.03	1							PMID:16826238		0.28	1
PMID:19121313		0.03	1							PMID:16803572		0.28	1
PMID:19103604		0.03	1							PMID:16786304		0.28	1
PMID:1907568		0.03	1							PMID:16775625		0.28	1
PMID:19029185		0.03	1							PMID:16754721		0.28	1
PMID:18975920		0.03	1							PMID:16752908		0.28	1
PMID:18835984		0.03	1							PMID:16713569		0.28	1
PMID:18826954		0.03	1							PMID:16555005		0.28	1
PMID:18805092		0.03	1							PMID:16546176		0.28	1
PMID:18647389		0.03	1							PMID:16511560		0.28	1
PMID:18639526		0.03	1							PMID:16443664		0.28	1
PMID:18591255		0.03	1							PMID:16430890		0.28	1
PMID:18588881		0.03	1							PMID:16415788		0.28	1
PMID:18555782		0.03	1							PMID:16396496		0.28	1
PMID:18487222		0.03	1							PMID:16376338		0.28	1
PMID:18474616		0.03	1							PMID:16374509		0.28	1
PMID:18458160		0.03	1							PMID:16319068		0.28	1
PMID:18408754		0.03	1							PMID:16318909		0.28	1
PMID:18404153		0.03	1							PMID:16307917		0.28	1
PMID:18356162		0.03	1							PMID:16289578		0.28	1
PMID:18342854		0.03	1							PMID:16273093		0.28	1
PMID:18341635		0.03	1							PMID:16260042		0.28	1
PMID:18331830		0.03	1							PMID:16227972		0.28	1
PMID:18319262		0.03	1							PMID:16227609		0.28	1
PMID:18310072		0.03	1							PMID:16192301		0.28	1
PMID:18227151		0.03	1							PMID:16122702		0.28	1
PMID:18059477		0.03	1							PMID:16120608		0.28	1
PMID:18045992		0.03	1							PMID:16109413		0.28	1
PMID:18028335		0.03	1							PMID:16099986		0.28	1
PMID:18028034		0.03	1							PMID:16095822		0.28	1
PMID:17987659		0.03	1							PMID:15992821		0.28	1
PMID:17956732		0.03	1							PMID:15988528		0.28	1
PMID:17932491		0.03	1							PMID:15988023		0.28	1
PMID:17909037		0.03	1							PMID:15951807		0.28	1
PMID:17885681		0.03	1							PMID:15936278		0.28	1
PMID:17342744		0.03	1							PMID:15933069		0.28	1
PMID:1731614		0.03	1							PMID:15883184		0.28	1
PMID:17314099		0.03	1							PMID:15845376		0.28	1
PMID:17290223		0.03	1							PMID:15841212		0.28	1
PMID:17289036		0.03	1							PMID:15731106		0.28	1
PMID:17167422		0.03	1							PMID:15722337		0.28	1
PMID:17082770		0.03	1							PMID:15720133		0.28	1
PMID:17024176		0.03	1							PMID:15694336		0.28	1
PMID:16962094		0.03	1							PMID:15680915		0.28	1
PMID:16953301		0.03	1							PMID:15671022		0.28	1
PMID:16917504		0.03	1							PMID:15657067		0.28	1
PMID:16912226		0.03	1							PMID:15603737		0.28	1
PMID:16826238		0.03	1							PMID:15582318		0.28	1
PMID:16786304		0.03	1							PMID:15572661		0.28	1
PMID:16775625		0.03	1							PMID:15537541		0.28	1
PMID:16754721		0.03	1							PMID:15510214		0.28	1
PMID:16752908		0.03	1							PMID:15465019		0.28	1
PMID:16713569		0.03	1							PMID:15383276		0.28	1
PMID:16555005		0.03	1							PMID:15312048		0.28	1
PMID:16546176		0.03	1							PMID:15282309		0.28	1
PMID:16511560		0.03	1							PMID:15231748		0.28	1
PMID:16430890		0.03	1							PMID:15163412		0.28	1
PMID:16396496		0.03	1							PMID:15161933		0.28	1
PMID:16376338		0.03	1							PMID:15159456		0.28	1
PMID:16374509		0.03	1							PMID:15121885		0.28	1
PMID:16319068		0.03	1							PMID:15102471		0.28	1
PMID:16318909		0.03	1							PMID:14970208		0.28	1
PMID:16289578		0.03	1							PMID:14695475		0.28	1
PMID:16260042		0.03	1							PMID:14679214		0.28	1
PMID:16227972		0.03	1							PMID:14659803		0.28	1
PMID:16227609		0.03	1							PMID:14585971		0.28	1
PMID:16192301		0.03	1							PMID:14583192		0.28	1
PMID:16122702		0.03	1							PMID:1429890		0.28	1
PMID:16120608		0.03	1							PMID:1321812		0.28	1
PMID:16099986		0.03	1							PMID:12962325		0.28	1
PMID:15988528		0.03	1							PMID:12951199		0.28	1
PMID:15988023		0.03	1							PMID:12943237		0.28	1
PMID:15936278		0.03	1							PMID:12933808		0.28	1
PMID:15933069		0.03	1							PMID:12855682		0.28	1
PMID:15883184		0.03	1							PMID:12853476		0.28	1
PMID:15845376		0.03	1							PMID:12849983		0.28	1
PMID:15841212		0.03	1							PMID:12809483		0.28	1
PMID:15722337		0.03	1							PMID:12692129		0.28	1
PMID:15720133		0.03	1							PMID:12676814		0.28	1
PMID:15694336		0.03	1							PMID:12668730		0.28	1
PMID:15680915		0.03	1							PMID:1266503		0.28	1
PMID:15671022		0.03	1							PMID:12660151		0.28	1
PMID:15657067		0.03	1							PMID:12649290		0.28	1
PMID:15537541		0.03	1							PMID:12609982		0.28	1
PMID:15510214		0.03	1							PMID:12577067		0.28	1
PMID:15465019		0.03	1							PMID:12504026		0.28	1
PMID:15383276		0.03	1							PMID:12504025		0.28	1
PMID:15282309		0.03	1							PMID:12501194		0.28	1
PMID:15231748		0.03	1							PMID:12483302		0.28	1
PMID:15163412		0.03	1							PMID:12473693		0.28	1
PMID:15161933		0.03	1							PMID:12473654		0.28	1
PMID:15159456		0.03	1							PMID:12401560		0.28	1
PMID:15121885		0.03	1							PMID:12393796		0.28	1
PMID:15102471		0.03	1							PMID:12207886		0.28	1
PMID:14970208		0.03	1							PMID:12110673		0.28	1
PMID:14695475		0.03	1							PMID:12065415		0.28	1
PMID:14659803		0.03	1							PMID:11986303		0.28	1
PMID:14585971		0.03	1							PMID:11953308		0.28	1
PMID:1429890		0.03	1							PMID:11919189		0.28	1
PMID:1321812		0.03	1							PMID:11846417		0.28	1
PMID:12962325		0.03	1							PMID:11809807		0.28	1
PMID:12943237		0.03	1							PMID:11717165		0.28	1
PMID:12933808		0.03	1							PMID:11696561		0.28	1
PMID:12855682		0.03	1							PMID:11591653		0.28	1
PMID:12853476		0.03	1							PMID:11567028		0.28	1
PMID:12849983		0.03	1							PMID:11546872		0.28	1
PMID:12809483		0.03	1							PMID:11522775		0.28	1
PMID:12692129		0.03	1							PMID:11504882		0.28	1
PMID:12668730		0.03	1							PMID:11448995		0.28	1
PMID:1266503		0.03	1							PMID:11429416		0.28	1
PMID:12577067		0.03	1							PMID:11336674		0.28	1
PMID:12501194		0.03	1							PMID:11311561		0.28	1
PMID:12483302		0.03	1							PMID:11302691		0.28	1
PMID:12473693		0.03	1							PMID:11290418		0.28	1
PMID:12473654		0.03	1							PMID:11279249		0.28	1
PMID:12207886		0.03	1							PMID:11171996		0.28	1
PMID:11809807		0.03	1							PMID:11126360		0.28	1
PMID:11717165		0.03	1							PMID:11112787		0.28	1
PMID:11696561		0.03	1							PMID:11102511		0.28	1
PMID:11591653		0.03	1							PMID:11102452		0.28	1
PMID:11567028		0.03	1							PMID:11101506		0.28	1
PMID:11522775		0.03	1							PMID:11024021		0.28	1
PMID:11504882		0.03	1							PMID:10984498		0.28	1
PMID:11448995		0.03	1							PMID:10958653		0.28	1
PMID:11429416		0.03	1							PMID:10903846		0.28	1
PMID:11336674		0.03	1							PMID:10869435		0.28	1
PMID:11302691		0.03	1							PMID:10842354		0.28	1
PMID:11290418		0.03	1							PMID:10800960		0.28	1
PMID:11279249		0.03	1							PMID:10788521		0.28	1
PMID:11171996		0.03	1							PMID:10712823		0.28	1
PMID:11112787		0.03	1							PMID:10676904		0.28	1
PMID:11102511		0.03	1							PMID:10647820		0.28	1
PMID:11102452		0.03	1							PMID:10644691		0.28	1
PMID:11024021		0.03	1							PMID:10610730		0.28	1
PMID:10958653		0.03	1							PMID:10585463		0.28	1
PMID:10903846		0.03	1							PMID:10567388		0.28	1
PMID:10842354		0.03	1							PMID:10555970		0.28	1
PMID:10800960		0.03	1							PMID:10531379		0.28	1
PMID:10788521		0.03	1							PMID:10508519		0.28	1
PMID:10712823		0.03	1							PMID:10481174		0.28	1
PMID:10676904		0.03	1							PMID:10477285		0.28	1
PMID:10647820		0.03	1							PMID:10455157		0.28	1
PMID:10610730		0.03	1							PMID:10423253		0.28	1
PMID:10585463		0.03	1							PMID:10408760		0.28	1
PMID:10555970		0.03	1							PMID:10400640		0.28	1
PMID:10481174		0.03	1							PMID:10391924		0.28	1
PMID:10408760		0.03	1							PMID:10353245		0.28	1
PMID:10353245		0.03	1							PMID:10329370		0.28	1
PMID:10329370		0.03	1							PMID:10320934		0.28	1
PMID:10320934		0.03	1							PMID:10320340		0.28	1
PMID:10320340		0.03	1							PMID:10220385		0.28	1
PMID:10220385		0.03	1							PMID:10205158		0.28	1
PMID:10205158		0.03	1							PMID:10050887		0.28	1
PMID:10050887		0.03	1							GO_REF:0000020		0.28	1

## Sheet: taxon
Taxon IDs (by annotation)										Taxon IDs (by protein)
Code	Name	Percentage	Count							Code	Name	Percentage	Count
9913	Bos taurus	39.28	1136							9913	Bos taurus	44.08	160
9606	Homo sapiens	38.49	1113							9606	Homo sapiens	30.30	110
10090	Mus musculus	8.20	237							10090	Mus musculus	7.99	29
10116	Rattus norvegicus	4.08	118							9940	Ovis aries	6.61	24
9940	Ovis aries	3.25	94							10116	Rattus norvegicus	3.58	13
9823	Sus scrofa	2.11	61							9823	Sus scrofa	1.65	6
9615	Canis familiaris	1.42	41							9986	Oryctolagus cuniculus	1.38	5
9986	Oryctolagus cuniculus	1.21	35							9544	Macaca mulatta	1.38	5
9544	Macaca mulatta	0.62	18							9796	Equus caballus	0.83	3
9899	Ammotragus lervia	0.41	12							9615	Canis familiaris	0.83	3
9796	Equus caballus	0.41	12							9925	Capra hircus	0.55	2
30527	Ovis ammon	0.28	8							9899	Ammotragus lervia	0.55	2
9925	Capra hircus	0.24	7							30527	Ovis ammon	0.28	1

## Sheet: assigned
Sources (by annotation)										Sources (by protein)
Code	Name	Percentage	Count							Code	Name	Percentage	Count
AgBase		0.97	28							AgBase		3.58	13
ASPGD		0.00	0							ASPGD		0.00	0
BHF-UCL		2.49	72							BHF-UCL		5.51	20
CACAO		0.00	0							CACAO		0.00	0
CGD		0.00	0							CGD		0.00	0
DFLAT		0.00	0							DFLAT		0.00	0
dictyBase		0.00	0							dictyBase		0.00	0
EcoCyc		0.00	0							EcoCyc		0.00	0
EcoliWiki		0.00	0							EcoliWiki		0.00	0
Ensembl		9.82	284							Ensembl		31.96	116
EnsemblFungi		0.00	0							EnsemblFungi		0.00	0
EnsemblPlants/Gramene		0.00	0							EnsemblPlants/Gramene		0.00	0
FlyBase		0.00	0							FlyBase		0.00	0
GDB		0.00	0							GDB		0.00	0
GeneDB_Pfalciparum		0.00	0							GeneDB_Pfalciparum		0.00	0
GOC		0.00	0							GOC		0.00	0
GR		0.00	0							GR		0.00	0
HGNC		0.55	16							HGNC		1.93	7
HPA		0.00	0							HPA		0.00	0
IntAct		10.20	295							IntAct		17.63	64
InterPro		30.77	890							InterPro		77.13	280
JCVI		0.00	0							JCVI		0.00	0
LIFEdb		0.00	0							LIFEdb		0.00	0
MENGO		0.00	0							MENGO		0.00	0
MGI		1.76	51							MGI		6.61	24
MTBBASE		0.03	1							MTBBASE		0.28	1
NTNU_SB		0.00	0							NTNU_SB		0.00	0
PAMGO_GAT		0.00	0							PAMGO_GAT		0.00	0
PAMGO_MGG		0.00	0							PAMGO_MGG		0.00	0
PINC		1.56	45							PINC		9.37	34
PomBase		0.00	0							PomBase		0.00	0
PseudoCAP		0.00	0							PseudoCAP		0.00	0
Reactome		0.41	12							Reactome		1.10	4
RefGenome		0.62	18							RefGenome		1.93	7
RGD		1.00	29							RGD		2.48	9
Roslin_Institute		0.00	0							Roslin_Institute		0.00	0
SGD		0.00	0							SGD		0.00	0
TAIR		0.00	0							TAIR		0.00	0
TIGR		0.00	0							TIGR		0.00	0
UniProt		39.76	1150							UniProt		76.31	277
WormBase		0.03	1							WormBase		0.28	1
ZFIN		0.00	0							ZFIN		0.00	0

## Sheet: Selected
GO IDs (by protein)		Count
Code	Name	Total meat	Sarcoplasmic	Level
GO:0016874	ligase activity	5	5	3
GO:0030246	carbohydrate binding	5	4	3
GO:0019825	oxygen binding	6	6	3
GO:0016853	isomerase activity	8	7	3
GO:0051540	metal cluster binding	9	2	3
GO:0016209	antioxidant activity	9	8	2
GO:0046906	tetrapyrrole binding	10	8	4
GO:0016829	lyase activity	13	12	3
GO:0009055	electron carrier activity	14	6	2
GO:0008289	lipid binding	17	12	3
GO:0030234	enzyme regulator activity	19	16	2
	unassigned	20	7	N/A
GO:0048037	cofactor binding	22	16	3
GO:0003676	nucleic acid binding	23	11	4
GO:0016740	transferase activity	38	28	3
GO:0005198	structural molecule activity	44	15	2
GO:0005215	transporter activity	45	18	2
GO:0016787	hydrolase activity	48	27	3
GO:0001882	nucleoside binding	59	33	4
GO:0016491	oxidoreductase activity	75	38	3
GO:0000166	nucleotide binding	75	45	4
GO:0043167	ion binding	154	88	3
GO:0005515	protein binding	166	85	3

## Sheet: All_M_aft_20112013_tab_pir
DB	ID	Symbol	Qualifier	GO ID	GO Name	Aspect	Evidence	Reference	With	Taxon	Date	Source	Splice
UniProtKB	A0JNJ5	MYL1	-	GO:0043167	ion binding	Function	IEA	GO_REF:0000002	InterPro:IPR002048|InterPro:IPR011992	9913	20131116	InterPro	-
UniProtKB	A0JPQ4	Trim72	-	GO:0008289	lipid binding	Function	IEA	GO_REF:0000019	Ensembl:ENSMUSP00000079832	10116	20131116	Ensembl	-
UniProtKB	A0JPQ4	Trim72	-	GO:0016597	amino acid binding	Function	IEA	GO_REF:0000019	Ensembl:ENSMUSP00000079832	10116	20131116	Ensembl	-
UniProtKB	A0JPQ4	Trim72	-	GO:0008289	lipid binding	Function	ISS	GO_REF:0000024	UniProtKB:Q1XH17	10116	20090723	UniProt	-
UniProtKB	A0JPQ4	Trim72	-	GO:0016597	amino acid binding	Function	ISS	GO_REF:0000024	UniProtKB:Q1XH17	10116	20090723	UniProt	-
UniProtKB	A0JPQ4	Trim72	-	GO:0043167	ion binding	Function	IEA	GO_REF:0000002	InterPro:IPR000315|InterPro:IPR001841	10116	20131116	InterPro	-
UniProtKB	A0JPQ4	Trim72	-	GO:0043167	ion binding	Function	IEA	GO_REF:0000037	UniProtKB-KW:KW-0479	10116	20131116	UniProt	-
UniProtKB	A1A4K3	DDB1	-	GO:0003676	nucleic acid binding	Function	IEA	GO_REF:0000002	InterPro:IPR004871	9913	20131116	InterPro	-
UniProtKB	A1A4K3	DDB1	-	GO:0003676	nucleic acid binding	Function	IEA	GO_REF:0000037	UniProtKB-KW:KW-0238	9913	20131116	UniProt	-
UniProtKB	A2AAJ9	Obscn	-	GO:0000166	nucleotide binding	Function	IEA	GO_REF:0000037	UniProtKB-KW:KW-0547	10090	20131116	UniProt	-
UniProtKB	A2AAJ9	Obscn	-	GO:0006464	cellular protein modification process	Process	IEA	GO_REF:0000002	InterPro:IPR000719|InterPro:IPR002290	10090	20131116	InterPro	-
UniProtKB	A2AAJ9	Obscn	-	GO:0006793	phosphorus metabolic process	Process	IEA	GO_REF:0000002	InterPro:IPR000719|InterPro:IPR002290	10090	20131116	InterPro	-
UniProtKB	A2AAJ9	Obscn	-	GO:0016740	transferase activity	Function	IEA	GO_REF:0000002	InterPro:IPR000719|InterPro:IPR002290	10090	20131116	InterPro	-
UniProtKB	A2AAJ9	Obscn	-	GO:0006464	cellular protein modification process	Process	IEA	GO_REF:0000002	InterPro:IPR008271	10090	20131116	InterPro	-
UniProtKB	A2AAJ9	Obscn	-	GO:0006793	phosphorus metabolic process	Process	IEA	GO_REF:0000002	InterPro:IPR008271	10090	20131116	InterPro	-
UniProtKB	A2AAJ9	Obscn	-	GO:0016740	transferase activity	Function	IEA	GO_REF:0000002	InterPro:IPR008271	10090	20131116	InterPro	-
UniProtKB	A2AAJ9	Obscn	-	GO:0006464	cellular protein modification process	Process	IEA	GO_REF:0000037	UniProtKB-KW:KW-0723	10090	20131116	UniProt	-
UniProtKB	A2AAJ9	Obscn	-	GO:0006793	phosphorus metabolic process	Process	IEA	GO_REF:0000037	UniProtKB-KW:KW-0723	10090	20131116	UniProt	-
UniProtKB	A2AAJ9	Obscn	-	GO:0016740	transferase activity	Function	IEA	GO_REF:0000037	UniProtKB-KW:KW-0723	10090	20131116	UniProt	-
UniProtKB	A2AAJ9	Obscn	-	GO:0006464	cellular protein modification process	Process	IEA	GO_REF:0000002	InterPro:IPR008266	10090	20131116	InterPro	-
UniProtKB	A2AAJ9	Obscn	-	GO:0006793	phosphorus metabolic process	Process	IEA	GO_REF:0000002	InterPro:IPR008266	10090	20131116	InterPro	-
UniProtKB	A2AAJ9	Obscn	-	GO:0016740	transferase activity	Function	IEA	GO_REF:0000002	InterPro:IPR008266	10090	20131116	InterPro	-
UniProtKB	A2AAJ9	Obscn	-	GO:0003674	molecular_function	Function	IEA	GO_REF:0000002	InterPro:IPR000219	10090	20131116	InterPro	-
UniProtKB	A2AAJ9	Obscn	-	GO:0065007	biological regulation	Process	IEA	GO_REF:0000002	InterPro:IPR000219	10090	20131116	InterPro	-
UniProtKB	A2AAJ9	Obscn	-	GO:0005515	protein binding	Function	IEA	GO_REF:0000037	UniProtKB-KW:KW-0112	10090	20131116	UniProt	-
UniProtKB	A2AAJ9	Obscn	-	GO:0000166	nucleotide binding	Function	IEA	GO_REF:0000002	InterPro:IPR000719|InterPro:IPR002290|InterPro:IPR017441	10090	20131116	InterPro	-
UniProtKB	A2AAJ9	Obscn	-	GO:0001882	nucleoside binding	Function	IEA	GO_REF:0000002	InterPro:IPR000719|InterPro:IPR002290|InterPro:IPR017441	10090	20131116	InterPro	-
UniProtKB	A2AAJ9	Obscn	-	GO:0043167	ion binding	Function	IEA	GO_REF:0000002	InterPro:IPR000719|InterPro:IPR002290|InterPro:IPR017441	10090	20131116	InterPro	-
UniProtKB	A2AAJ9	Obscn	-	GO:0000166	nucleotide binding	Function	IEA	GO_REF:0000037	UniProtKB-KW:KW-0067	10090	20131116	UniProt	-
UniProtKB	A2AAJ9	Obscn	-	GO:0001882	nucleoside binding	Function	IEA	GO_REF:0000037	UniProtKB-KW:KW-0067	10090	20131116	UniProt	-
UniProtKB	A2AAJ9	Obscn	-	GO:0043167	ion binding	Function	IEA	GO_REF:0000037	UniProtKB-KW:KW-0067	10090	20131116	UniProt	-
UniProtKB	A2AAJ9	Obscn	-	GO:0008289	lipid binding	Function	IEA	GO_REF:0000002	InterPro:IPR001849	10090	20131116	InterPro	-
UniProtKB	A2AAJ9	Obscn	-	GO:0043167	ion binding	Function	IEA	GO_REF:0000002	InterPro:IPR001849	10090	20131116	InterPro	-
UniProtKB	A2AAJ9	Obscn	-	GO:0006793	phosphorus metabolic process	Process	IEA	GO_REF:0000037	UniProtKB-KW:KW-0418	10090	20131116	UniProt	-
UniProtKB	A2AAJ9	Obscn	-	GO:0016740	transferase activity	Function	IEA	GO_REF:0000037	UniProtKB-KW:KW-0418	10090	20131116	UniProt	-
UniProtKB	A2AAJ9	Obscn	-	GO:0016740	transferase activity	Function	IEA	GO_REF:0000037	UniProtKB-KW:KW-0808	10090	20131116	UniProt	-
UniProtKB	A2AAJ9	Obscn	-	GO:0016740	transferase activity	Function	IEA	GO_REF:0000002	InterPro:IPR011009	10090	20131116	InterPro	-
UniProtKB	A2I7N1	SERPINA3-5	-	GO:0030234	enzyme regulator activity	Function	ISS	GO_REF:0000024	UniProtKB:Q9TTE1	9913	20081013	UniProt	-
UniProtKB	A2I7N1	SERPINA3-5	-	GO:0030234	enzyme regulator activity	Function	IEA	GO_REF:0000037	UniProtKB-KW:KW-0722	9913	20131116	UniProt	-
UniProtKB	A2I7N1	SERPINA3-5	-	GO:0030234	enzyme regulator activity	Function	IEA	GO_REF:0000037	UniProtKB-KW:KW-0646	9913	20131116	UniProt	-
UniProtKB	A2VDL6	ATP1A2	-	GO:0000166	nucleotide binding	Function	IEA	GO_REF:0000002	InterPro:IPR008250	9913	20131116	InterPro	-
UniProtKB	A2VDL6	ATP1A2	-	GO:0000166	nucleotide binding	Function	IEA	GO_REF:0000037	UniProtKB-KW:KW-0547	9913	20131116	UniProt	-
UniProtKB	A2VDL6	ATP1A2	-	GO:0005215	transporter activity	Function	IEA	GO_REF:0000003	EC:3.6.3.9	9913	20131116	UniProt	-
UniProtKB	A2VDL6	ATP1A2	-	GO:0006811	ion transport	Process	IEA	GO_REF:0000003	EC:3.6.3.9	9913	20131116	UniProt	-
UniProtKB	A2VDL6	ATP1A2	-	GO:0009116	nucleoside metabolic process	Process	IEA	GO_REF:0000003	EC:3.6.3.9	9913	20131116	UniProt	-
UniProtKB	A2VDL6	ATP1A2	-	GO:0009117	nucleotide metabolic process	Process	IEA	GO_REF:0000003	EC:3.6.3.9	9913	20131116	UniProt	-
UniProtKB	A2VDL6	ATP1A2	-	GO:0016787	hydrolase activity	Function	IEA	GO_REF:0000003	EC:3.6.3.9	9913	20131116	UniProt	-
UniProtKB	A2VDL6	ATP1A2	-	GO:0005215	transporter activity	Function	IEA	GO_REF:0000019	Ensembl:ENSP00000354490	9913	20131116	Ensembl	-
UniProtKB	A2VDL6	ATP1A2	-	GO:0006811	ion transport	Process	IEA	GO_REF:0000019	Ensembl:ENSP00000354490	9913	20131116	Ensembl	-
UniProtKB	A2VDL6	ATP1A2	-	GO:0009116	nucleoside metabolic process	Process	IEA	GO_REF:0000019	Ensembl:ENSP00000354490	9913	20131116	Ensembl	-
UniProtKB	A2VDL6	ATP1A2	-	GO:0009117	nucleotide metabolic process	Process	IEA	GO_REF:0000019	Ensembl:ENSP00000354490	9913	20131116	Ensembl	-
UniProtKB	A2VDL6	ATP1A2	-	GO:0016787	hydrolase activity	Function	IEA	GO_REF:0000019	Ensembl:ENSP00000354490	9913	20131116	Ensembl	-
UniProtKB	A2VDL6	ATP1A2	-	GO:0000166	nucleotide binding	Function	IEA	GO_REF:0000002	InterPro:IPR005775	9913	20131116	InterPro	-
UniProtKB	A2VDL6	ATP1A2	-	GO:0001882	nucleoside binding	Function	IEA	GO_REF:0000002	InterPro:IPR005775	9913	20131116	InterPro	-
UniProtKB	A2VDL6	ATP1A2	-	GO:0043167	ion binding	Function	IEA	GO_REF:0000002	InterPro:IPR005775	9913	20131116	InterPro	-
UniProtKB	A2VDL6	ATP1A2	-	GO:0000166	nucleotide binding	Function	IEA	GO_REF:0000037	UniProtKB-KW:KW-0067	9913	20131116	UniProt	-
UniProtKB	A2VDL6	ATP1A2	-	GO:0001882	nucleoside binding	Function	IEA	GO_REF:0000037	UniProtKB-KW:KW-0067	9913	20131116	UniProt	-
UniProtKB	A2VDL6	ATP1A2	-	GO:0043167	ion binding	Function	IEA	GO_REF:0000037	UniProtKB-KW:KW-0067	9913	20131116	UniProt	-
UniProtKB	A2VDL6	ATP1A2	-	GO:0005215	transporter activity	Function	IEA	GO_REF:0000002	InterPro:IPR005775	9913	20131116	InterPro	-
UniProtKB	A2VDL6	ATP1A2	-	GO:0006811	ion transport	Process	IEA	GO_REF:0000002	InterPro:IPR005775	9913	20131116	InterPro	-
UniProtKB	A2VDL6	ATP1A2	-	GO:0009987	cellular process	Process	IEA	GO_REF:0000002	InterPro:IPR005775	9913	20131116	InterPro	-
UniProtKB	A2VDL6	ATP1A2	-	GO:0016787	hydrolase activity	Function	IEA	GO_REF:0000037	UniProtKB-KW:KW-0378	9913	20131116	UniProt	-
UniProtKB	A2VDL6	ATP1A2	-	GO:0005215	transporter activity	Function	IEA	GO_REF:0000002	InterPro:IPR005775	9913	20131116	InterPro	-
UniProtKB	A2VDL6	ATP1A2	-	GO:0009987	cellular process	Process	IEA	GO_REF:0000002	InterPro:IPR005775	9913	20131116	InterPro	-
UniProtKB	A2VDL6	ATP1A2	-	GO:0016787	hydrolase activity	Function	IEA	GO_REF:0000002	InterPro:IPR005775	9913	20131116	InterPro	-
UniProtKB	A2VDL6	ATP1A2	-	GO:0005215	transporter activity	Function	IEA	GO_REF:0000002	InterPro:IPR001757	9913	20131116	InterPro	-
UniProtKB	A2VDL6	ATP1A2	-	GO:0006811	ion transport	Process	IEA	GO_REF:0000002	InterPro:IPR001757	9913	20131116	InterPro	-
UniProtKB	A2VDL6	ATP1A2	-	GO:0009116	nucleoside metabolic process	Process	IEA	GO_REF:0000002	InterPro:IPR001757	9913	20131116	InterPro	-
UniProtKB	A2VDL6	ATP1A2	-	GO:0009117	nucleotide metabolic process	Process	IEA	GO_REF:0000002	InterPro:IPR001757	9913	20131116	InterPro	-
UniProtKB	A2VDL6	ATP1A2	-	GO:0016787	hydrolase activity	Function	IEA	GO_REF:0000002	InterPro:IPR001757	9913	20131116	InterPro	-
UniProtKB	A2VDL6	ATP1A2	-	GO:0043167	ion binding	Function	IEA	GO_REF:0000002	InterPro:IPR008250	9913	20131116	InterPro	-
UniProtKB	A2VDL6	ATP1A2	-	GO:0043167	ion binding	Function	IEA	GO_REF:0000037	UniProtKB-KW:KW-0479	9913	20131116	UniProt	-
UniProtKB	A4IFA7	CBR4	-	GO:0016491	oxidoreductase activity	Function	IEA	GO_REF:0000019	Ensembl:ENSP00000303525	9913	20131116	Ensembl	-
UniProtKB	A4IFA7	CBR4	-	GO:0016491	oxidoreductase activity	Function	IEA	GO_REF:0000002	InterPro:IPR002198|InterPro:IPR020904	9913	20131116	InterPro	-
UniProtKB	A4IFA7	CBR4	-	GO:0016491	oxidoreductase activity	Function	IEA	GO_REF:0000037	UniProtKB-KW:KW-0560	9913	20131116	UniProt	-
UniProtKB	A4IFG0	GSTM1	-	GO:0016740	transferase activity	Function	IEA	GO_REF:0000002	InterPro:IPR003081	9913	20131116	InterPro	-
UniProtKB	A5D7D1	ACTN4	-	GO:0001882	nucleoside binding	Function	IEA	GO_REF:0000019	Ensembl:ENSP00000252699	9913	20131116	Ensembl	-
UniProtKB	A5D7D1	ACTN4	-	GO:0005515	protein binding	Function	IEA	GO_REF:0000002	InterPro:IPR001589	9913	20131116	InterPro	-
UniProtKB	A5D7D1	ACTN4	-	GO:0005515	protein binding	Function	IEA	GO_REF:0000037	UniProtKB-KW:KW-0009	9913	20131116	UniProt	-
UniProtKB	A5D7D1	ACTN4	-	GO:0043167	ion binding	Function	IEA	GO_REF:0000002	InterPro:IPR002048|InterPro:IPR011992	9913	20131116	InterPro	-
UniProtKB	A5D7D1	ACTN4	-	GO:0043167	ion binding	Function	IEA	GO_REF:0000037	UniProtKB-KW:KW-0479	9913	20131116	UniProt	-
UniProtKB	A5D7D1	ACTN4	-	GO:0005515	protein binding	Function	IEA	GO_REF:0000019	Ensembl:ENSP00000252699	9913	20131116	Ensembl	-
UniProtKB	A5PJR4	ADSSL1	-	GO:0000166	nucleotide binding	Function	IEA	GO_REF:0000037	UniProtKB-KW:KW-0547	9913	20131116	UniProt	-
UniProtKB	A5PJR4	ADSSL1	-	GO:0043167	ion binding	Function	IEA	GO_REF:0000020	HAMAP:MF_03126	9913	20131116	UniProt	-
UniProtKB	A5PJR4	ADSSL1	-	GO:0016874	ligase activity	Function	IEA	GO_REF:0000002	InterPro:IPR001114|InterPro:IPR018220|InterPro:IPR027509	9913	20131116	InterPro	-
UniProtKB	A5PJR4	ADSSL1	-	GO:0016874	ligase activity	Function	IEA	GO_REF:0000003	EC:6.3.4.4	9913	20131116	UniProt	-
UniProtKB	A5PJR4	ADSSL1	-	GO:0016874	ligase activity	Function	IEA	GO_REF:0000019	Ensembl:ENSMUSP00000021726	9913	20131116	Ensembl	-
UniProtKB	A5PJR4	ADSSL1	-	GO:0016874	ligase activity	Function	IEA	GO_REF:0000020	HAMAP:MF_03126	9913	20131116	UniProt	-
UniProtKB	A5PJR4	ADSSL1	-	GO:0000166	nucleotide binding	Function	IEA	GO_REF:0000002	InterPro:IPR001114|InterPro:IPR018220|InterPro:IPR027509	9913	20131116	InterPro	-
UniProtKB	A5PJR4	ADSSL1	-	GO:0001882	nucleoside binding	Function	IEA	GO_REF:0000002	InterPro:IPR001114|InterPro:IPR018220|InterPro:IPR027509	9913	20131116	InterPro	-
UniProtKB	A5PJR4	ADSSL1	-	GO:0043167	ion binding	Function	IEA	GO_REF:0000002	InterPro:IPR001114|InterPro:IPR018220|InterPro:IPR027509	9913	20131116	InterPro	-
UniProtKB	A5PJR4	ADSSL1	-	GO:0000166	nucleotide binding	Function	IEA	GO_REF:0000020	HAMAP:MF_03126	9913	20131116	UniProt	-
UniProtKB	A5PJR4	ADSSL1	-	GO:0001882	nucleoside binding	Function	IEA	GO_REF:0000020	HAMAP:MF_03126	9913	20131116	UniProt	-
UniProtKB	A5PJR4	ADSSL1	-	GO:0043167	ion binding	Function	IEA	GO_REF:0000020	HAMAP:MF_03126	9913	20131116	UniProt	-
UniProtKB	A5PJR4	ADSSL1	-	GO:0000166	nucleotide binding	Function	IEA	GO_REF:0000037	UniProtKB-KW:KW-0342	9913	20131116	UniProt	-
UniProtKB	A5PJR4	ADSSL1	-	GO:0001882	nucleoside binding	Function	IEA	GO_REF:0000037	UniProtKB-KW:KW-0342	9913	20131116	UniProt	-
UniProtKB	A5PJR4	ADSSL1	-	GO:0043167	ion binding	Function	IEA	GO_REF:0000037	UniProtKB-KW:KW-0342	9913	20131116	UniProt	-
UniProtKB	A5PJR4	ADSSL1	-	GO:0016874	ligase activity	Function	IEA	GO_REF:0000037	UniProtKB-KW:KW-0436	9913	20131116	UniProt	-
UniProtKB	A5PJR4	ADSSL1	-	GO:0043167	ion binding	Function	IEA	GO_REF:0000037	UniProtKB-KW:KW-0479	9913	20131116	UniProt	-
UniProtKB	A6QLL8	ALDOA	-	GO:0003824	catalytic activity	Function	IEA	GO_REF:0000002	InterPro:IPR013785	9913	20131116	InterPro	-
UniProtKB	A6QLL8	ALDOA	-	GO:0016829	lyase activity	Function	IEA	GO_REF:0000002	InterPro:IPR000741	9913	20131116	InterPro	-
UniProtKB	A6QLL8	ALDOA	-	GO:0016829	lyase activity	Function	IEA	GO_REF:0000003	EC:4.1.2.13	9913	20131116	UniProt	-
UniProtKB	A6QLL8	ALDOA	-	GO:0005515	protein binding	Function	IEA	GO_REF:0000019	Ensembl:ENSP00000378669	9913	20131116	Ensembl	-
UniProtKB	A6QLL8	ALDOA	-	GO:0016829	lyase activity	Function	IEA	GO_REF:0000038	UniProtKB-KW:KW-0456	9913	20131116	UniProt	-
UniProtKB	A6QLL8	ALDOA	-	GO:0030246	carbohydrate binding	Function	IEA	GO_REF:0000019	Ensembl:ENSP00000378669	9913	20131116	Ensembl	-
UniProtKB	A6QLU1	GPD2	-	GO:0016491	oxidoreductase activity	Function	IEA	GO_REF:0000002	InterPro:IPR000447	9913	20131116	InterPro	-
UniProtKB	A6QLU1	GPD2	-	GO:0016491	oxidoreductase activity	Function	IEA	GO_REF:0000003	EC:1.1.5.3	9913	20131116	UniProt	-
UniProtKB	A6QLU1	GPD2	-	GO:0043167	ion binding	Function	IEA	GO_REF:0000002	InterPro:IPR002048|InterPro:IPR011992	9913	20131116	InterPro	-
UniProtKB	A6QLU1	GPD2	-	GO:0016491	oxidoreductase activity	Function	IEA	GO_REF:0000002	InterPro:IPR006076	9913	20131116	InterPro	-
UniProtKB	A6QLU1	GPD2	-	GO:0016491	oxidoreductase activity	Function	IEA	GO_REF:0000037	UniProtKB-KW:KW-0560	9913	20131116	UniProt	-
UniProtKB	A6QLU1	GPD2	-	GO:0043167	ion binding	Function	IEA	GO_REF:0000037	UniProtKB-KW:KW-0479	9913	20131116	UniProt	-
UniProtKB	A6QLU1	GPD2	-	GO:0016491	oxidoreductase activity	Function	IEA	GO_REF:0000003	EC:1.1.5.3	9913	20131116	UniProt	-
UniProtKB	A6QLU1	GPD2	-	GO:0016491	oxidoreductase activity	Function	IEA	GO_REF:0000003	EC:1.1.5.3	9913	20131116	UniProt	-
UniProtKB	A6QNL5	PDIA6	-	GO:0016491	oxidoreductase activity	Function	IEA	GO_REF:0000002	InterPro:IPR005746	9913	20131116	InterPro	-
UniProtKB	A6QNL5	PDIA6	-	GO:0016853	isomerase activity	Function	IEA	GO_REF:0000002	InterPro:IPR005788	9913	20131116	InterPro	-
UniProtKB	A6QNM9	SLC25A12	-	GO:0005215	transporter activity	Function	IEA	GO_REF:0000019	Ensembl:ENSP00000388658	9913	20131116	Ensembl	-
UniProtKB	A6QNM9	SLC25A12	-	GO:0006865	amino acid transport	Process	IEA	GO_REF:0000019	Ensembl:ENSP00000388658	9913	20131116	Ensembl	-
UniProtKB	A6QNM9	SLC25A12	-	GO:0009987	cellular process	Process	IEA	GO_REF:0000019	Ensembl:ENSP00000388658	9913	20131116	Ensembl	-
UniProtKB	A6QNM9	SLC25A12	-	GO:0043167	ion binding	Function	IEA	GO_REF:0000002	InterPro:IPR002048|InterPro:IPR011992	9913	20131116	InterPro	-
UniProtKB	A6QNM9	SLC25A12	-	GO:0043167	ion binding	Function	IEA	GO_REF:0000019	Ensembl:ENSP00000388658	9913	20131116	Ensembl	-
UniProtKB	A6QNM9	SLC25A12	-	GO:0005215	transporter activity	Function	IEA	GO_REF:0000019	Ensembl:ENSP00000388658	9913	20131116	Ensembl	-
UniProtKB	A6QNM9	SLC25A12	-	GO:0006865	amino acid transport	Process	IEA	GO_REF:0000019	Ensembl:ENSP00000388658	9913	20131116	Ensembl	-
UniProtKB	A6QNM9	SLC25A12	-	GO:0009987	cellular process	Process	IEA	GO_REF:0000019	Ensembl:ENSP00000388658	9913	20131116	Ensembl	-
UniProtKB	A6QPA6	MYH3	-	GO:0000166	nucleotide binding	Function	IEA	GO_REF:0000038	UniProtKB-KW:KW-0547	9913	20131116	UniProt	-
UniProtKB	A6QPA6	MYH3	-	GO:0003774	motor activity	Function	IEA	GO_REF:0000002	InterPro:IPR001609|InterPro:IPR002928|InterPro:IPR004009	9913	20131116	InterPro	-
UniProtKB	A6QPA6	MYH3	-	GO:0005515	protein binding	Function	IEA	GO_REF:0000038	UniProtKB-KW:KW-0009	9913	20131116	UniProt	-
UniProtKB	A6QPA6	MYH3	-	GO:0000166	nucleotide binding	Function	IEA	GO_REF:0000002	InterPro:IPR001609|InterPro:IPR004009	9913	20131116	InterPro	-
UniProtKB	A6QPA6	MYH3	-	GO:0001882	nucleoside binding	Function	IEA	GO_REF:0000002	InterPro:IPR001609|InterPro:IPR004009	9913	20131116	InterPro	-
UniProtKB	A6QPA6	MYH3	-	GO:0043167	ion binding	Function	IEA	GO_REF:0000002	InterPro:IPR001609|InterPro:IPR004009	9913	20131116	InterPro	-
UniProtKB	A6QPA6	MYH3	-	GO:0000166	nucleotide binding	Function	IEA	GO_REF:0000038	UniProtKB-KW:KW-0067	9913	20131116	UniProt	-
UniProtKB	A6QPA6	MYH3	-	GO:0001882	nucleoside binding	Function	IEA	GO_REF:0000038	UniProtKB-KW:KW-0067	9913	20131116	UniProt	-
UniProtKB	A6QPA6	MYH3	-	GO:0043167	ion binding	Function	IEA	GO_REF:0000038	UniProtKB-KW:KW-0067	9913	20131116	UniProt	-
UniProtKB	A6QQ83	THEM2	-	GO:0016787	hydrolase activity	Function	IEA	GO_REF:0000019	Ensembl:ENSP00000230048	9913	20131116	Ensembl	-
UniProtKB	A6QQR7	GPD1L	-	GO:0016491	oxidoreductase activity	Function	IEA	GO_REF:0000002	InterPro:IPR006109|InterPro:IPR006168|InterPro:IPR017751	9913	20131116	InterPro	-
UniProtKB	A6QQR7	GPD1L	-	GO:0016491	oxidoreductase activity	Function	IEA	GO_REF:0000002	InterPro:IPR013328	9913	20131116	InterPro	-
UniProtKB	A6QQR7	GPD1L	-	GO:0016491	oxidoreductase activity	Function	IEA	GO_REF:0000038	UniProtKB-KW:KW-0560	9913	20131116	UniProt	-
UniProtKB	A6QQR7	GPD1L	-	GO:0016491	oxidoreductase activity	Function	IEA	GO_REF:0000002	InterPro:IPR011128|InterPro:IPR013328	9913	20131116	InterPro	-
UniProtKB	A6QQR7	GPD1L	-	GO:0003674	molecular_function	Function	IEA	GO_REF:0000019	Ensembl:ENSP00000282541	9913	20131116	Ensembl	-
UniProtKB	A6QQR7	GPD1L	-	GO:0005515	protein binding	Function	IEA	GO_REF:0000002	InterPro:IPR017751	9913	20131116	InterPro	-
UniProtKB	A6QQR7	GPD1L	-	GO:0005515	protein binding	Function	IEA	GO_REF:0000019	Ensembl:ENSP00000282541	9913	20131116	Ensembl	-
UniProtKB	A6QQR7	GPD1L	-	GO:0048037	cofactor binding	Function	IEA	GO_REF:0000002	InterPro:IPR013328	9913	20131116	InterPro	-
UniProtKB	A6QQR7	GPD1L	-	GO:0000166	nucleotide binding	Function	IEA	GO_REF:0000002	InterPro:IPR011128|InterPro:IPR017751	9913	20131116	InterPro	-
UniProtKB	A6QQR7	GPD1L	-	GO:0048037	cofactor binding	Function	IEA	GO_REF:0000002	InterPro:IPR011128|InterPro:IPR017751	9913	20131116	InterPro	-
UniProtKB	A7MB35	PDHA1	-	GO:0016491	oxidoreductase activity	Function	IEA	GO_REF:0000019	Ensembl:ENSMUSP00000033662	9913	20131116	Ensembl	-
UniProtKB	A7MB35	PDHA1	-	GO:0016491	oxidoreductase activity	Function	ISS	GO_REF:0000024	UniProtKB:P08559	9913	20121212	UniProt	-
UniProtKB	A7MB35	PDHA1	-	GO:0016491	oxidoreductase activity	Function	IEA	GO_REF:0000002	InterPro:IPR017597	9913	20131116	InterPro	-
UniProtKB	A7MB35	PDHA1	-	GO:0016491	oxidoreductase activity	Function	IEA	GO_REF:0000003	EC:1.2.4.1	9913	20131116	UniProt	-
UniProtKB	A7MB35	PDHA1	-	GO:0016491	oxidoreductase activity	Function	IEA	GO_REF:0000037	UniProtKB-KW:KW-0560	9913	20131116	UniProt	-
UniProtKB	A7MB35	PDHA1	-	GO:0016491	oxidoreductase activity	Function	IEA	GO_REF:0000002	InterPro:IPR001017	9913	20131116	InterPro	-
UniProtKB	A8E657	AASS	-	GO:0003824	catalytic activity	Function	IEA	GO_REF:0000037	UniProtKB-KW:KW-0511	9913	20131116	UniProt	-
UniProtKB	A8E657	AASS	-	GO:0016491	oxidoreductase activity	Function	IEA	GO_REF:0000002	InterPro:IPR005097	9913	20131116	InterPro	-
UniProtKB	A8E657	AASS	-	GO:0016491	oxidoreductase activity	Function	IEA	GO_REF:0000037	UniProtKB-KW:KW-0560	9913	20131116	UniProt	-
UniProtKB	A8E657	AASS	-	GO:0016491	oxidoreductase activity	Function	IEA	GO_REF:0000003	EC:1.5.1.8	9913	20131116	UniProt	-
UniProtKB	A8E657	AASS	-	GO:0016491	oxidoreductase activity	Function	IEA	GO_REF:0000003	EC:1.5.1.9	9913	20131116	UniProt	-
UniProtKB	B2L109	GYS1	-	GO:0016740	transferase activity	Function	IEA	GO_REF:0000002	InterPro:IPR008631	9796	20131116	InterPro	-
UniProtKB	B2L109	GYS1	-	GO:0016740	transferase activity	Function	IEA	GO_REF:0000003	EC:2.4.1.11	9796	20131116	UniProt	-
UniProtKB	B2L109	GYS1	-	GO:0016740	transferase activity	Function	IEA	GO_REF:0000019	Ensembl:ENSMUSP00000003964	9796	20131116	Ensembl	-
UniProtKB	B2L109	GYS1	-	GO:0016740	transferase activity	Function	IEA	GO_REF:0000038	UniProtKB-KW:KW-0808	9796	20131116	UniProt	-
UniProtKB	B2L109	GYS1	-	GO:0016740	transferase activity	Function	IEA	GO_REF:0000038	UniProtKB-KW:KW-0328	9796	20131116	UniProt	-
UniProtKB	B2L109	GYS1	-	GO:0005515	protein binding	Function	IEA	GO_REF:0000019	Ensembl:ENSP00000317904	9796	20131116	Ensembl	-
UniProtKB	B2LYK9	VDAC1	-	GO:0005215	transporter activity	Function	IEA	GO_REF:0000002	InterPro:IPR001925	9940	20131116	InterPro	-
UniProtKB	B2LYK9	VDAC1	-	GO:0006811	ion transport	Process	IEA	GO_REF:0000002	InterPro:IPR001925	9940	20131116	InterPro	-
UniProtKB	B2LYK9	VDAC1	-	GO:0009987	cellular process	Process	IEA	GO_REF:0000002	InterPro:IPR001925	9940	20131116	InterPro	-
UniProtKB	B2LYK9	VDAC1	-	GO:0065007	biological regulation	Process	IEA	GO_REF:0000002	InterPro:IPR001925	9940	20131116	InterPro	-
UniProtKB	B2MVW8	-	-	GO:0005215	transporter activity	Function	IEA	GO_REF:0000002	InterPro:IPR002113	9940	20131116	InterPro	-
UniProtKB	B6EBS6	PSMA6	-	GO:0008233	peptidase activity	Function	IEA	GO_REF:0000002	InterPro:IPR000426	9940	20131116	InterPro	-
UniProtKB	B6EBS6	PSMA6	-	GO:0008233	peptidase activity	Function	IEA	GO_REF:0000002	InterPro:IPR001353|InterPro:IPR023332	9940	20131116	InterPro	-
UniProtKB	B6EBS6	PSMA6	-	GO:0008233	peptidase activity	Function	IEA	GO_REF:0000038	UniProtKB-KW:KW-0888	9940	20131116	UniProt	-
UniProtKB	B6EBS6	PSMA6	-	GO:0008233	peptidase activity	Function	IEA	GO_REF:0000038	UniProtKB-KW:KW-0645	9940	20131116	UniProt	-
UniProtKB	B6EBS6	PSMA6	-	GO:0016787	hydrolase activity	Function	IEA	GO_REF:0000038	UniProtKB-KW:KW-0378	9940	20131116	UniProt	-
UniProtKB	B6UV59	HADHA	-	GO:0003824	catalytic activity	Function	IEA	GO_REF:0000002	InterPro:IPR001753|InterPro:IPR018376	9940	20131116	InterPro	-
UniProtKB	B6UV59	HADHA	-	GO:0016491	oxidoreductase activity	Function	IEA	GO_REF:0000002	InterPro:IPR006108|InterPro:IPR006176|InterPro:IPR006180|InterPro:IPR012803	9940	20131116	InterPro	-
UniProtKB	B6UV59	HADHA	-	GO:0016829	lyase activity	Function	IEA	GO_REF:0000002	InterPro:IPR012803	9940	20131116	InterPro	-
UniProtKB	B6UV59	HADHA	-	GO:0016491	oxidoreductase activity	Function	IEA	GO_REF:0000002	InterPro:IPR006108|InterPro:IPR006176|InterPro:IPR006180|InterPro:IPR013328	9940	20131116	InterPro	-
UniProtKB	B6UV59	HADHA	-	GO:0016491	oxidoreductase activity	Function	IEA	GO_REF:0000002	InterPro:IPR013328	9940	20131116	InterPro	-
UniProtKB	B6UV59	HADHA	-	GO:0048037	cofactor binding	Function	IEA	GO_REF:0000002	InterPro:IPR013328	9940	20131116	InterPro	-
UniProtKB	B7P027	-	-	GO:0005215	transporter activity	Function	IEA	GO_REF:0000002	InterPro:IPR008689	9940	20131116	InterPro	-
UniProtKB	B7P027	-	-	GO:0006811	ion transport	Process	IEA	GO_REF:0000002	InterPro:IPR008689	9940	20131116	InterPro	-
UniProtKB	B7P027	-	-	GO:0006818	hydrogen transport	Process	IEA	GO_REF:0000002	InterPro:IPR008689	9940	20131116	InterPro	-
UniProtKB	B7P027	-	-	GO:0009987	cellular process	Process	IEA	GO_REF:0000002	InterPro:IPR008689	9940	20131116	InterPro	-
UniProtKB	B7Z478	PSMB2	-	GO:0008233	peptidase activity	Function	IEA	GO_REF:0000002	InterPro:IPR001353|InterPro:IPR023333	9606	20131116	InterPro	-
UniProtKB	B9VH06	ATP5O	-	GO:0005215	transporter activity	Function	IEA	GO_REF:0000002	InterPro:IPR000711|InterPro:IPR020781	9940	20131116	InterPro	-
UniProtKB	B9VH06	ATP5O	-	GO:0006811	ion transport	Process	IEA	GO_REF:0000002	InterPro:IPR000711|InterPro:IPR020781	9940	20131116	InterPro	-
UniProtKB	B9VH06	ATP5O	-	GO:0006818	hydrogen transport	Process	IEA	GO_REF:0000002	InterPro:IPR000711|InterPro:IPR020781	9940	20131116	InterPro	-
UniProtKB	B9VH06	ATP5O	-	GO:0009116	nucleoside metabolic process	Process	IEA	GO_REF:0000002	InterPro:IPR000711|InterPro:IPR020781	9940	20131116	InterPro	-
UniProtKB	B9VH06	ATP5O	-	GO:0009117	nucleotide metabolic process	Process	IEA	GO_REF:0000002	InterPro:IPR000711|InterPro:IPR020781	9940	20131116	InterPro	-
UniProtKB	B9VH06	ATP5O	-	GO:0016787	hydrolase activity	Function	IEA	GO_REF:0000002	InterPro:IPR000711|InterPro:IPR020781	9940	20131116	InterPro	-
UniProtKB	C5IJA8	-	-	GO:0009117	nucleotide metabolic process	Process	IEA	GO_REF:0000002	InterPro:IPR006267	9940	20131116	InterPro	-
UniProtKB	C5IJA8	-	-	GO:0016740	transferase activity	Function	IEA	GO_REF:0000002	InterPro:IPR006267	9940	20131116	InterPro	-
UniProtKB	C5IJA8	-	-	GO:0000166	nucleotide binding	Function	IEA	GO_REF:0000002	InterPro:IPR000850|InterPro:IPR006267	9940	20131116	InterPro	-
UniProtKB	C5IJA8	-	-	GO:0001882	nucleoside binding	Function	IEA	GO_REF:0000002	InterPro:IPR000850|InterPro:IPR006267	9940	20131116	InterPro	-
UniProtKB	C5IJA8	-	-	GO:0043167	ion binding	Function	IEA	GO_REF:0000002	InterPro:IPR000850|InterPro:IPR006267	9940	20131116	InterPro	-
UniProtKB	C5IJA8	-	-	GO:0006793	phosphorus metabolic process	Process	IEA	GO_REF:0000038	UniProtKB-KW:KW-0418	9940	20131116	UniProt	-
UniProtKB	C5IJA8	-	-	GO:0016740	transferase activity	Function	IEA	GO_REF:0000038	UniProtKB-KW:KW-0418	9940	20131116	UniProt	-
UniProtKB	C5IJA8	-	-	GO:0016740	transferase activity	Function	IEA	GO_REF:0000038	UniProtKB-KW:KW-0808	9940	20131116	UniProt	-
UniProtKB	C5IJA8	-	-	GO:0006793	phosphorus metabolic process	Process	IEA	GO_REF:0000002	InterPro:IPR000850	9940	20131116	InterPro	-
UniProtKB	C5IJA8	-	-	GO:0016740	transferase activity	Function	IEA	GO_REF:0000002	InterPro:IPR000850	9940	20131116	InterPro	-
UniProtKB	C5IWV1	FH	-	GO:0003824	catalytic activity	Function	IEA	GO_REF:0000002	InterPro:IPR008948|InterPro:IPR020557	9940	20131116	InterPro	-
UniProtKB	C5IWV1	FH	-	GO:0016829	lyase activity	Function	IEA	GO_REF:0000002	InterPro:IPR005677	9940	20131116	InterPro	-
UniProtKB	C5IWV1	FH	-	GO:0016829	lyase activity	Function	IEA	GO_REF:0000002	InterPro:IPR018951	9940	20131116	InterPro	-
UniProtKB	E0A2M2	COX2	-	GO:0005215	transporter activity	Function	IEA	GO_REF:0000002	InterPro:IPR002429	30527	20131116	InterPro	-
UniProtKB	E0A2M2	COX2	-	GO:0006811	ion transport	Process	IEA	GO_REF:0000002	InterPro:IPR002429	30527	20131116	InterPro	-
UniProtKB	E0A2M2	COX2	-	GO:0006818	hydrogen transport	Process	IEA	GO_REF:0000002	InterPro:IPR002429	30527	20131116	InterPro	-
UniProtKB	E0A2M2	COX2	-	GO:0009987	cellular process	Process	IEA	GO_REF:0000002	InterPro:IPR002429	30527	20131116	InterPro	-
UniProtKB	E0A2M2	COX2	-	GO:0016491	oxidoreductase activity	Function	IEA	GO_REF:0000002	InterPro:IPR002429	30527	20131116	InterPro	-
UniProtKB	E0A2M2	COX2	-	GO:0043167	ion binding	Function	IEA	GO_REF:0000002	InterPro:IPR001505|InterPro:IPR002429	30527	20131116	InterPro	-
UniProtKB	E0A2M2	COX2	-	GO:0016491	oxidoreductase activity	Function	IEA	GO_REF:0000002	InterPro:IPR014222	30527	20131116	InterPro	-
UniProtKB	E0A2M2	COX2	-	GO:0043167	ion binding	Function	IEA	GO_REF:0000038	UniProtKB-KW:KW-0479	30527	20131116	UniProt	-
UniProtKB	E1BBY7	HSPA4	-	GO:0000166	nucleotide binding	Function	IEA	GO_REF:0000038	UniProtKB-KW:KW-0547	9913	20131116	UniProt	-
UniProtKB	E1BBY7	HSPA4	-	GO:0000166	nucleotide binding	Function	IEA	GO_REF:0000038	UniProtKB-KW:KW-0067	9913	20131116	UniProt	-
UniProtKB	E1BBY7	HSPA4	-	GO:0001882	nucleoside binding	Function	IEA	GO_REF:0000038	UniProtKB-KW:KW-0067	9913	20131116	UniProt	-
UniProtKB	E1BBY7	HSPA4	-	GO:0043167	ion binding	Function	IEA	GO_REF:0000038	UniProtKB-KW:KW-0067	9913	20131116	UniProt	-
UniProtKB	E1BI98	COL6A1	-	GO:0005515	protein binding	Function	IEA	GO_REF:0000019	Ensembl:ENSP00000355180	9913	20131116	Ensembl	-
UniProtKB	F1MA59	Col4a1	-	GO:0003674	molecular_function	Function	ND	GO_REF:0000015	-	10116	20090708	RGD	-
UniProtKB	F1MA59	Col4a1	-	GO:0005198	structural molecule activity	Function	IEA	GO_REF:0000002	InterPro:IPR001442	10116	20131116	InterPro	-
UniProtKB	F1MA59	Col4a1	-	GO:0005515	protein binding	Function	IEA	GO_REF:0000019	Ensembl:ENSP00000364979	10116	20131116	Ensembl	-
UniProtKB	F1MHT1	AGL	-	GO:0003824	catalytic activity	Function	IEA	GO_REF:0000002	InterPro:IPR008928|InterPro:IPR013781	9913	20131116	InterPro	-
UniProtKB	F1MHT1	AGL	-	GO:0004133	glycogen debranching enzyme activity	Function	IEA	GO_REF:0000002	InterPro:IPR006421|InterPro:IPR010401	9913	20131116	InterPro	-
UniProtKB	F1MHT1	AGL	-	GO:0016740	transferase activity	Function	IEA	GO_REF:0000002	InterPro:IPR006421|InterPro:IPR010401	9913	20131116	InterPro	-
UniProtKB	F1MHT1	AGL	-	GO:0004133	glycogen debranching enzyme activity	Function	IEA	GO_REF:0000002	InterPro:IPR006421|InterPro:IPR010401	9913	20131116	InterPro	-
UniProtKB	F1MHT1	AGL	-	GO:0016787	hydrolase activity	Function	IEA	GO_REF:0000002	InterPro:IPR006421|InterPro:IPR010401	9913	20131116	InterPro	-
UniProtKB	F1MRC2	MYH2	-	GO:0000166	nucleotide binding	Function	IEA	GO_REF:0000038	UniProtKB-KW:KW-0547	9913	20131116	UniProt	-
UniProtKB	F1MRC2	MYH2	-	GO:0003774	motor activity	Function	IEA	GO_REF:0000002	InterPro:IPR001609|InterPro:IPR002928|InterPro:IPR004009	9913	20131116	InterPro	-
UniProtKB	F1MRC2	MYH2	-	GO:0005515	protein binding	Function	IEA	GO_REF:0000038	UniProtKB-KW:KW-0009	9913	20131116	UniProt	-
UniProtKB	F1MRC2	MYH2	-	GO:0000166	nucleotide binding	Function	IEA	GO_REF:0000002	InterPro:IPR001609|InterPro:IPR004009	9913	20131116	InterPro	-
UniProtKB	F1MRC2	MYH2	-	GO:0001882	nucleoside binding	Function	IEA	GO_REF:0000002	InterPro:IPR001609|InterPro:IPR004009	9913	20131116	InterPro	-
UniProtKB	F1MRC2	MYH2	-	GO:0043167	ion binding	Function	IEA	GO_REF:0000002	InterPro:IPR001609|InterPro:IPR004009	9913	20131116	InterPro	-
UniProtKB	F1MRC2	MYH2	-	GO:0000166	nucleotide binding	Function	IEA	GO_REF:0000038	UniProtKB-KW:KW-0067	9913	20131116	UniProt	-
UniProtKB	F1MRC2	MYH2	-	GO:0001882	nucleoside binding	Function	IEA	GO_REF:0000038	UniProtKB-KW:KW-0067	9913	20131116	UniProt	-
UniProtKB	F1MRC2	MYH2	-	GO:0043167	ion binding	Function	IEA	GO_REF:0000038	UniProtKB-KW:KW-0067	9913	20131116	UniProt	-
UniProtKB	F1N206	DLD	-	GO:0016491	oxidoreductase activity	Function	IEA	GO_REF:0000002	InterPro:IPR006258	9913	20131116	InterPro	-
UniProtKB	F1N206	DLD	-	GO:0016491	oxidoreductase activity	Function	IEA	GO_REF:0000003	EC:1.8.1.4	9913	20131116	UniProt	-
UniProtKB	F1N206	DLD	-	GO:0016491	oxidoreductase activity	Function	IEA	GO_REF:0000019	Ensembl:ENSMUSP00000106481	9913	20131116	Ensembl	-
UniProtKB	F1N206	DLD	-	GO:0016491	oxidoreductase activity	Function	IEA	GO_REF:0000002	InterPro:IPR001327|InterPro:IPR016156|InterPro:IPR023753	9913	20131116	InterPro	-
UniProtKB	F1N206	DLD	-	GO:0016491	oxidoreductase activity	Function	IEA	GO_REF:0000038	UniProtKB-KW:KW-0560	9913	20131116	UniProt	-
UniProtKB	F1N206	DLD	-	GO:0016491	oxidoreductase activity	Function	IEA	GO_REF:0000002	InterPro:IPR012999	9913	20131116	InterPro	-
UniProtKB	F1N206	DLD	-	GO:0000166	nucleotide binding	Function	IEA	GO_REF:0000002	InterPro:IPR001327|InterPro:IPR006258|InterPro:IPR016156	9913	20131116	InterPro	-
UniProtKB	F1N206	DLD	-	GO:0043167	ion binding	Function	IEA	GO_REF:0000002	InterPro:IPR001327|InterPro:IPR006258|InterPro:IPR016156	9913	20131116	InterPro	-
UniProtKB	F1N206	DLD	-	GO:0048037	cofactor binding	Function	IEA	GO_REF:0000002	InterPro:IPR001327|InterPro:IPR006258|InterPro:IPR016156	9913	20131116	InterPro	-
UniProtKB	F1N690	DLAT	-	GO:0016740	transferase activity	Function	IEA	GO_REF:0000002	InterPro:IPR006257	9913	20131116	InterPro	-
UniProtKB	F1N690	DLAT	-	GO:0016740	transferase activity	Function	IEA	GO_REF:0000038	UniProtKB-KW:KW-0808	9913	20131116	UniProt	-
UniProtKB	F1N690	DLAT	-	GO:0016740	transferase activity	Function	IEA	GO_REF:0000002	InterPro:IPR001078|InterPro:IPR004167	9913	20131116	InterPro	-
UniProtKB	F1N690	DLAT	-	GO:0016740	transferase activity	Function	IEA	GO_REF:0000038	UniProtKB-KW:KW-0012	9913	20131116	UniProt	-
UniProtKB	F6TEX7	SDHB	-	GO:0009055	electron carrier activity	Function	IEA	GO_REF:0000002	InterPro:IPR001041|InterPro:IPR025192	9796	20131116	InterPro	-
UniProtKB	F6TEX7	SDHB	-	GO:0016491	oxidoreductase activity	Function	IEA	GO_REF:0000002	InterPro:IPR004489	9796	20131116	InterPro	-
UniProtKB	F6TEX7	SDHB	-	GO:0051540	metal cluster binding	Function	IEA	GO_REF:0000002	InterPro:IPR001041|InterPro:IPR009051|InterPro:IPR017896|InterPro:IPR025192	9796	20131116	InterPro	-
UniProtKB	F6TEX7	SDHB	-	GO:0051540	metal cluster binding	Function	IEA	GO_REF:0000002	InterPro:IPR006058	9796	20131116	InterPro	-
UniProtKB	F6ZCA4	PADI2	-	GO:0016787	hydrolase activity	Function	IEA	GO_REF:0000002	InterPro:IPR004303|InterPro:IPR013530|InterPro:IPR013732|InterPro:IPR013733|InterPro:IPR016296	9796	20131116	InterPro	-
UniProtKB	F6ZCA4	PADI2	-	GO:0043167	ion binding	Function	IEA	GO_REF:0000002	InterPro:IPR013530|InterPro:IPR013732|InterPro:IPR013733	9796	20131116	InterPro	-
UniProtKB	F7ANQ9	S100B	-	GO:0043167	ion binding	Function	IEA	GO_REF:0000002	InterPro:IPR001751|InterPro:IPR002048|InterPro:IPR011992	9544	20131116	InterPro	-
UniProtKB	F7ANQ9	S100B	-	GO:0005515	protein binding	Function	IEA	GO_REF:0000019	Ensembl:ENSP00000291700	9544	20131116	Ensembl	-
UniProtKB	F7ANQ9	S100B	-	GO:0005515	protein binding	Function	IEA	GO_REF:0000019	Ensembl:ENSP00000291700	9544	20131116	Ensembl	-
UniProtKB	F7ANQ9	S100B	-	GO:0005515	protein binding	Function	IEA	GO_REF:0000019	Ensembl:ENSP00000291700	9544	20131116	Ensembl	-
UniProtKB	F7ANQ9	S100B	-	GO:0043167	ion binding	Function	IEA	GO_REF:0000038	UniProtKB-KW:KW-0479	9544	20131116	UniProt	-
UniProtKB	F7ANQ9	S100B	-	GO:0005515	protein binding	Function	IEA	GO_REF:0000019	Ensembl:ENSP00000291700	9544	20131116	Ensembl	-
UniProtKB	F7ANQ9	S100B	-	GO:0005515	protein binding	Function	IEA	GO_REF:0000019	Ensembl:ENSP00000291700	9544	20131116	Ensembl	-
UniProtKB	F7EV45	VDAC2	-	GO:0005215	transporter activity	Function	IEA	GO_REF:0000002	InterPro:IPR001925	9544	20131116	InterPro	-
UniProtKB	F7EV45	VDAC2	-	GO:0006811	ion transport	Process	IEA	GO_REF:0000002	InterPro:IPR001925	9544	20131116	InterPro	-
UniProtKB	F7EV45	VDAC2	-	GO:0009987	cellular process	Process	IEA	GO_REF:0000002	InterPro:IPR001925	9544	20131116	InterPro	-
UniProtKB	F7EV45	VDAC2	-	GO:0065007	biological regulation	Process	IEA	GO_REF:0000002	InterPro:IPR001925	9544	20131116	InterPro	-
UniProtKB	F7F744	Plec	-	GO:0005515	protein binding	Function	IEA	GO_REF:0000002	InterPro:IPR001589	10116	20131116	InterPro	-
UniProtKB	F7F744	Plec	-	GO:0005515	protein binding	Function	IEA	GO_REF:0000038	UniProtKB-KW:KW-0009	10116	20131116	UniProt	-
UniProtKB	F7GLE9	LMNA	-	GO:0005198	structural molecule activity	Function	IEA	GO_REF:0000002	InterPro:IPR001664	9544	20131116	InterPro	-
UniProtKB	F7HML3	LOC723733	-	GO:0003676	nucleic acid binding	Function	IEA	GO_REF:0000002	InterPro:IPR001662	9544	20131116	InterPro	-
UniProtKB	F7HML3	LOC723733	-	GO:0006412	translation	Process	IEA	GO_REF:0000002	InterPro:IPR001662	9544	20131116	InterPro	-
UniProtKB	F7HML3	LOC723733	-	GO:0003676	nucleic acid binding	Function	IEA	GO_REF:0000038	UniProtKB-KW:KW-0251	9544	20131116	UniProt	-
UniProtKB	F7HML3	LOC723733	-	GO:0006412	translation	Process	IEA	GO_REF:0000038	UniProtKB-KW:KW-0251	9544	20131116	UniProt	-
UniProtKB	F7HR57	HIST1H1D	-	GO:0003676	nucleic acid binding	Function	IEA	GO_REF:0000002	InterPro:IPR005818|InterPro:IPR005819	9544	20131116	InterPro	-
UniProtKB	F7HR57	HIST1H1D	-	GO:0003676	nucleic acid binding	Function	IEA	GO_REF:0000038	UniProtKB-KW:KW-0238	9544	20131116	UniProt	-
UniProtKB	O00330	PDHX	-	GO:0016740	transferase activity	Function	IEA	GO_REF:0000002	InterPro:IPR001078|InterPro:IPR004167	9606	20131116	InterPro	-
UniProtKB	O00410	IPO5	-	GO:0030234	enzyme regulator activity	Function	TAS	PMID:9271386	-	9606	20030904	PINC	-
UniProtKB	O00410	IPO5	-	GO:0005515	protein binding	Function	IPI	PMID:15282309	UniProtKB:Q9BUP3	9606	20061113	UniProt	-
UniProtKB	O00410	IPO5	-	GO:0005515	protein binding	Function	IPI	PMID:20562859	UniProtKB:O95166	9606	20131117	IntAct	-
UniProtKB	O00410	IPO5	-	GO:0005515	protein binding	Function	IPI	PMID:20562859	UniProtKB:P60520	9606	20131117	IntAct	-
UniProtKB	O00410	IPO5	-	GO:0005515	protein binding	Function	IPI	PMID:20562859	UniProtKB:Q9BXW4	9606	20131117	IntAct	-
UniProtKB	O00410	IPO5	-	GO:0005515	protein binding	Function	IPI	PMID:20562859	UniProtKB:Q9GZQ8	9606	20131117	IntAct	-
UniProtKB	O00410	IPO5	-	GO:0005515	protein binding	Function	IPI	PMID:20562859	UniProtKB:Q9H0R8	9606	20131117	IntAct	-
UniProtKB	O00410	IPO5	-	GO:0005515	protein binding	Function	IPI	PMID:20828572	UniProtKB:P18124	9606	20131117	IntAct	-
UniProtKB	O00410	IPO5	-	GO:0005515	protein binding	Function	IPI	PMID:22730302	UniProtKB:Q8NE35	9606	20131101	UniProt	-
UniProtKB	O00410	IPO5	-	GO:0005515	protein binding	Function	IEA	GO_REF:0000002	InterPro:IPR001494	9606	20131116	InterPro	-
UniProtKB	O00410	IPO5	-	GO:0005515	protein binding	Function	TAS	PMID:9114010	-	9606	20030904	PINC	-
UniProtKB	O00410	IPO5	-	GO:0005215	transporter activity	Function	IEA	GO_REF:0000019	Ensembl:ENSMUSP00000032898	9606	20131116	Ensembl	-
UniProtKB	O00410	IPO5	-	GO:0015031	protein transport	Process	IEA	GO_REF:0000019	Ensembl:ENSMUSP00000032898	9606	20131116	Ensembl	-
UniProtKB	O00410	IPO5	-	GO:0005215	transporter activity	Function	ISS	GO_REF:0000024	UniProtKB:Q8BKC5	9606	20121101	UniProt	-
UniProtKB	O00410	IPO5	-	GO:0015031	protein transport	Process	ISS	GO_REF:0000024	UniProtKB:Q8BKC5	9606	20121101	UniProt	-
UniProtKB	O00499	BIN1	-	GO:0005515	protein binding	Function	IPI	PMID:10903846	UniProtKB:Q9UBW5	9606	20131117	IntAct	-
UniProtKB	O00499	BIN1	-	GO:0005515	protein binding	Function	IPI	PMID:12668730	UniProtKB:O95219	9606	20131117	IntAct	-
UniProtKB	O00499	BIN1	-	GO:0005515	protein binding	Function	IPI	PMID:15992821	UniProtKB:P01106	9606	20131117	IntAct	UniProtKB:O00499-10
UniProtKB	O00499	BIN1	-	GO:0005515	protein binding	Function	IPI	PMID:15992821	UniProtKB:P01106	9606	20131117	IntAct	UniProtKB:O00499-11
UniProtKB	O00499	BIN1	-	GO:0005515	protein binding	Function	IPI	PMID:16275660	UniProtKB:P09467	9606	20131117	IntAct	-
UniProtKB	O00499	BIN1	-	GO:0005515	protein binding	Function	IPI	PMID:16275660	UniProtKB:Q13426	9606	20131117	IntAct	-
UniProtKB	O00499	BIN1	-	GO:0005515	protein binding	Function	IPI	PMID:16275660	UniProtKB:Q9Y2H0	9606	20131117	IntAct	-
UniProtKB	O00499	BIN1	-	GO:0005515	protein binding	Function	IPI	PMID:18647389	UniProtKB:Q8NFH8-2	9606	20131117	IntAct	-
UniProtKB	O00499	BIN1	-	GO:0005515	protein binding	Function	IPI	PMID:23399914	UniProtKB:P10636-7	9606	20131117	IntAct	-
UniProtKB	O00499	BIN1	-	GO:0005515	protein binding	Function	IEA	GO_REF:0000019	Ensembl:ENSRNOP00000017573	9606	20131116	Ensembl	-
UniProtKB	O00499	BIN1	-	GO:0005515	protein binding	Function	IEA	GO_REF:0000019	Ensembl:ENSRNOP00000017573	9606	20131116	Ensembl	-
UniProtKB	O00499	BIN1	-	GO:0005515	protein binding	Function	IEA	GO_REF:0000019	Ensembl:ENSRNOP00000017573	9606	20131116	Ensembl	-
UniProtKB	O00757	FBP2	-	GO:0003824	catalytic activity	Function	IEA	GO_REF:0000037	UniProtKB-KW:KW-0021	9606	20131116	UniProt	-
UniProtKB	O00757	FBP2	-	GO:0006793	phosphorus metabolic process	Process	TAS	PMID:9678974	-	9606	20030904	PINC	-
UniProtKB	O00757	FBP2	-	GO:0016787	hydrolase activity	Function	TAS	PMID:9678974	-	9606	20030904	PINC	-
UniProtKB	O00757	FBP2	-	GO:0016787	hydrolase activity	Function	IEA	GO_REF:0000037	UniProtKB-KW:KW-0378	9606	20131116	UniProt	-
UniProtKB	O00757	FBP2	-	GO:0006793	phosphorus metabolic process	Process	IEA	GO_REF:0000002	InterPro:IPR000146	9606	20131116	InterPro	-
UniProtKB	O00757	FBP2	-	GO:0016787	hydrolase activity	Function	IEA	GO_REF:0000002	InterPro:IPR000146	9606	20131116	InterPro	-
UniProtKB	O00757	FBP2	-	GO:0006793	phosphorus metabolic process	Process	IEA	GO_REF:0000003	EC:3.1.3.11	9606	20131116	UniProt	-
UniProtKB	O00757	FBP2	-	GO:0016787	hydrolase activity	Function	IEA	GO_REF:0000003	EC:3.1.3.11	9606	20131116	UniProt	-
UniProtKB	O00757	FBP2	-	GO:0006793	phosphorus metabolic process	Process	IEA	GO_REF:0000019	Ensembl:ENSRNOP00000023865	9606	20131116	Ensembl	-
UniProtKB	O00757	FBP2	-	GO:0016787	hydrolase activity	Function	IEA	GO_REF:0000019	Ensembl:ENSRNOP00000023865	9606	20131116	Ensembl	-
UniProtKB	O00757	FBP2	-	GO:0016787	hydrolase activity	Function	IEA	GO_REF:0000002	InterPro:IPR000146|InterPro:IPR020548	9606	20131116	InterPro	-
UniProtKB	O00757	FBP2	-	GO:0043167	ion binding	Function	IEA	GO_REF:0000037	UniProtKB-KW:KW-0479	9606	20131116	UniProt	-
UniProtKB	O02691	HSD17B10	-	GO:0016491	oxidoreductase activity	Function	IEA	GO_REF:0000003	EC:1.1.1.35	9913	20131116	UniProt	-
UniProtKB	O02691	HSD17B10	-	GO:0016491	oxidoreductase activity	Function	IEA	GO_REF:0000019	Ensembl:ENSP00000168216	9913	20131116	Ensembl	-
UniProtKB	O02691	HSD17B10	-	GO:0016491	oxidoreductase activity	Function	IEA	GO_REF:0000002	InterPro:IPR002198|InterPro:IPR020904	9913	20131116	InterPro	-
UniProtKB	O02691	HSD17B10	-	GO:0016491	oxidoreductase activity	Function	IEA	GO_REF:0000037	UniProtKB-KW:KW-0560	9913	20131116	UniProt	-
UniProtKB	O02691	HSD17B10	-	GO:0016491	oxidoreductase activity	Function	IEA	GO_REF:0000003	EC:1.1.1.51	9913	20131116	UniProt	-
UniProtKB	O02691	HSD17B10	-	GO:0016491	oxidoreductase activity	Function	IEA	GO_REF:0000003	EC:1.1.1.178	9913	20131116	UniProt	-
UniProtKB	O15173	PGRMC2	-	GO:0004871	signal transducer activity	Function	TAS	PMID:9705155	-	9606	20030904	PINC	-
UniProtKB	O15173	PGRMC2	-	GO:0005496	steroid binding	Function	IEA	GO_REF:0000037	UniProtKB-KW:KW-0754	9606	20131116	UniProt	-
UniProtKB	O15173	PGRMC2	-	GO:0005496	steroid binding	Function	TAS	PMID:9705155	-	9606	20030904	PINC	-
UniProtKB	O15173	PGRMC2	-	GO:0008289	lipid binding	Function	IEA	GO_REF:0000037	UniProtKB-KW:KW-0446	9606	20131116	UniProt	-
UniProtKB	O15173	PGRMC2	-	GO:0046906	tetrapyrrole binding	Function	IEA	GO_REF:0000002	InterPro:IPR001199	9606	20131116	InterPro	-
UniProtKB	O43674	NDUFB5	-	GO:0016491	oxidoreductase activity	Function	TAS	PMID:9425316	-	9606	20030904	PINC	-
UniProtKB	O43674	NDUFB5	-	GO:0016491	oxidoreductase activity	Function	NAS	PMID:9878551	-	9606	20070221	UniProt	-
UniProtKB	O43678	NDUFA2	-	GO:0016491	oxidoreductase activity	Function	NAS	PMID:9878551	-	9606	20070220	UniProt	-
UniProtKB	O46674	ATP2A2	-	GO:0000166	nucleotide binding	Function	IEA	GO_REF:0000002	InterPro:IPR008250	9615	20131116	InterPro	-
UniProtKB	O46674	ATP2A2	-	GO:0000166	nucleotide binding	Function	IEA	GO_REF:0000037	UniProtKB-KW:KW-0547	9615	20131116	UniProt	-
UniProtKB	O46674	ATP2A2	-	GO:0005215	transporter activity	Function	IEA	GO_REF:0000002	InterPro:IPR005782	9615	20131116	InterPro	-
UniProtKB	O46674	ATP2A2	-	GO:0006811	ion transport	Process	IEA	GO_REF:0000002	InterPro:IPR005782	9615	20131116	InterPro	-
UniProtKB	O46674	ATP2A2	-	GO:0009116	nucleoside metabolic process	Process	IEA	GO_REF:0000002	InterPro:IPR005782	9615	20131116	InterPro	-
UniProtKB	O46674	ATP2A2	-	GO:0009117	nucleotide metabolic process	Process	IEA	GO_REF:0000002	InterPro:IPR005782	9615	20131116	InterPro	-
UniProtKB	O46674	ATP2A2	-	GO:0016787	hydrolase activity	Function	IEA	GO_REF:0000002	InterPro:IPR005782	9615	20131116	InterPro	-
UniProtKB	O46674	ATP2A2	-	GO:0005215	transporter activity	Function	IEA	GO_REF:0000003	EC:3.6.3.8	9615	20131116	UniProt	-
UniProtKB	O46674	ATP2A2	-	GO:0006811	ion transport	Process	IEA	GO_REF:0000003	EC:3.6.3.8	9615	20131116	UniProt	-
UniProtKB	O46674	ATP2A2	-	GO:0009116	nucleoside metabolic process	Process	IEA	GO_REF:0000003	EC:3.6.3.8	9615	20131116	UniProt	-
UniProtKB	O46674	ATP2A2	-	GO:0009117	nucleotide metabolic process	Process	IEA	GO_REF:0000003	EC:3.6.3.8	9615	20131116	UniProt	-
UniProtKB	O46674	ATP2A2	-	GO:0016787	hydrolase activity	Function	IEA	GO_REF:0000003	EC:3.6.3.8	9615	20131116	UniProt	-
UniProtKB	O46674	ATP2A2	-	GO:0005215	transporter activity	Function	IEA	GO_REF:0000019	Ensembl:ENSMUSP00000031423	9615	20131116	Ensembl	-
UniProtKB	O46674	ATP2A2	-	GO:0006811	ion transport	Process	IEA	GO_REF:0000019	Ensembl:ENSMUSP00000031423	9615	20131116	Ensembl	-
UniProtKB	O46674	ATP2A2	-	GO:0009116	nucleoside metabolic process	Process	IEA	GO_REF:0000019	Ensembl:ENSMUSP00000031423	9615	20131116	Ensembl	-
UniProtKB	O46674	ATP2A2	-	GO:0009117	nucleotide metabolic process	Process	IEA	GO_REF:0000019	Ensembl:ENSMUSP00000031423	9615	20131116	Ensembl	-
UniProtKB	O46674	ATP2A2	-	GO:0016787	hydrolase activity	Function	IEA	GO_REF:0000019	Ensembl:ENSMUSP00000031423	9615	20131116	Ensembl	-
UniProtKB	O46674	ATP2A2	-	GO:0000166	nucleotide binding	Function	IEA	GO_REF:0000037	UniProtKB-KW:KW-0067	9615	20131116	UniProt	-
UniProtKB	O46674	ATP2A2	-	GO:0001882	nucleoside binding	Function	IEA	GO_REF:0000037	UniProtKB-KW:KW-0067	9615	20131116	UniProt	-
UniProtKB	O46674	ATP2A2	-	GO:0043167	ion binding	Function	IEA	GO_REF:0000037	UniProtKB-KW:KW-0067	9615	20131116	UniProt	-
UniProtKB	O46674	ATP2A2	-	GO:0005515	protein binding	Function	IEA	GO_REF:0000019	Ensembl:ENSP00000440045	9615	20131116	Ensembl	-
UniProtKB	O46674	ATP2A2	-	GO:0016787	hydrolase activity	Function	IEA	GO_REF:0000037	UniProtKB-KW:KW-0378	9615	20131116	UniProt	-
UniProtKB	O46674	ATP2A2	-	GO:0005215	transporter activity	Function	IEA	GO_REF:0000002	InterPro:IPR001757	9615	20131116	InterPro	-
UniProtKB	O46674	ATP2A2	-	GO:0006811	ion transport	Process	IEA	GO_REF:0000002	InterPro:IPR001757	9615	20131116	InterPro	-
UniProtKB	O46674	ATP2A2	-	GO:0009116	nucleoside metabolic process	Process	IEA	GO_REF:0000002	InterPro:IPR001757	9615	20131116	InterPro	-
UniProtKB	O46674	ATP2A2	-	GO:0009117	nucleotide metabolic process	Process	IEA	GO_REF:0000002	InterPro:IPR001757	9615	20131116	InterPro	-
UniProtKB	O46674	ATP2A2	-	GO:0016787	hydrolase activity	Function	IEA	GO_REF:0000002	InterPro:IPR001757	9615	20131116	InterPro	-
UniProtKB	O46674	ATP2A2	-	GO:0005515	protein binding	Function	IEA	GO_REF:0000019	Ensembl:ENSP00000440045	9615	20131116	Ensembl	-
UniProtKB	O46674	ATP2A2	-	GO:0043167	ion binding	Function	IEA	GO_REF:0000002	InterPro:IPR008250	9615	20131116	InterPro	-
UniProtKB	O46674	ATP2A2	-	GO:0043167	ion binding	Function	IEA	GO_REF:0000037	UniProtKB-KW:KW-0479	9615	20131116	UniProt	-
UniProtKB	O60662	KLHL41	-	GO:0005515	protein binding	Function	IPI	PMID:23414517	UniProtKB:P20929	9606	20131117	IntAct	-
UniProtKB	O60814	HIST1H2BK	-	GO:0003676	nucleic acid binding	Function	IEA	GO_REF:0000002	InterPro:IPR000558|InterPro:IPR007125	9606	20131116	InterPro	-
UniProtKB	O60814	HIST1H2BK	-	GO:0003676	nucleic acid binding	Function	IEA	GO_REF:0000037	UniProtKB-KW:KW-0238	9606	20131116	UniProt	-
UniProtKB	O60814	HIST1H2BK	-	GO:0005515	protein binding	Function	IEA	GO_REF:0000002	InterPro:IPR009072	9606	20131116	InterPro	-
UniProtKB	O60888	CUTA	-	GO:0005515	protein binding	Function	IPI	PMID:20195357	UniProtKB:P22736	9606	20131117	IntAct	-
UniProtKB	O60888	CUTA	-	GO:0005515	protein binding	Function	IPI	PMID:10800960	UniProtKB:P22303	9606	20050408	UniProt	-
UniProtKB	O62654	DES	-	GO:0005198	structural molecule activity	Function	IEA	GO_REF:0000002	InterPro:IPR001664	9913	20131116	InterPro	-
UniProtKB	O62654	DES	-	GO:0005515	protein binding	Function	IEA	GO_REF:0000019	Ensembl:ENSP00000363071	9913	20131116	Ensembl	-
UniProtKB	O70622	Rtn2	-	GO:0003674	molecular_function	Function	ND	GO_REF:0000015	-	10090	20101028	MGI	-
UniProtKB	O75155	CAND2	-	GO:0005515	protein binding	Function	IPI	PMID:12207886	UniProtKB:O75175	9606	20040421	UniProt	-
UniProtKB	O75155	CAND2	-	GO:0005515	protein binding	Function	IPI	PMID:12692129	UniProtKB:Q15386	9606	20040420	UniProt	-
UniProtKB	O75155	CAND2	-	GO:0005515	protein binding	Function	IEA	GO_REF:0000019	Ensembl:ENSMUSP00000075377	9606	20131116	Ensembl	-
UniProtKB	O75323	GBAS	-	GO:0005515	protein binding	Function	IPI	PMID:20562859	UniProtKB:O95166	9606	20131117	IntAct	-
UniProtKB	O75323	GBAS	-	GO:0005515	protein binding	Function	IPI	PMID:20562859	UniProtKB:P60520	9606	20131117	IntAct	-
UniProtKB	O75323	GBAS	-	GO:0005515	protein binding	Function	IPI	PMID:20562859	UniProtKB:Q9BXW4	9606	20131117	IntAct	-
UniProtKB	O75323	GBAS	-	GO:0005515	protein binding	Function	IPI	PMID:20562859	UniProtKB:Q9GZQ8	9606	20131117	IntAct	-
UniProtKB	O75323	GBAS	-	GO:0005515	protein binding	Function	IPI	PMID:20562859	UniProtKB:Q9H0R8	9606	20131117	IntAct	-
UniProtKB	O75369	FLNB	-	GO:0005515	protein binding	Function	IEA	GO_REF:0000002	InterPro:IPR001589	9606	20131116	InterPro	-
UniProtKB	O75369	FLNB	-	GO:0005515	protein binding	Function	IEA	GO_REF:0000037	UniProtKB-KW:KW-0009	9606	20131116	UniProt	-
UniProtKB	O75369	FLNB	-	GO:0005515	protein binding	Function	NAS	PMID:8327473	-	9606	20050308	UniProt	-
UniProtKB	O75369	FLNB	-	GO:0005515	protein binding	Function	IPI	PMID:10644691	UniProtKB:O14640	9606	20080919	BHF-UCL	-
UniProtKB	O75369	FLNB	-	GO:0005515	protein binding	Function	IPI	PMID:10644691	UniProtKB:O14641	9606	20080919	BHF-UCL	-
UniProtKB	O75369	FLNB	-	GO:0005515	protein binding	Function	IPI	PMID:10676904	UniProtKB:P05556	9606	20060316	UniProt	-
UniProtKB	O75369	FLNB	-	GO:0005515	protein binding	Function	IPI	PMID:12393796	UniProtKB:P21333	9606	20131117	IntAct	-
UniProtKB	O75369	FLNB	-	GO:0005515	protein binding	Function	IPI	PMID:12577067	UniProtKB:P62993	9606	20131117	IntAct	-
UniProtKB	O75369	FLNB	-	GO:0005515	protein binding	Function	IPI	PMID:16076904	UniProtKB:Q9NP98	9606	20060316	UniProt	-
UniProtKB	O75369	FLNB	-	GO:0005515	protein binding	Function	IPI	PMID:16076904	UniProtKB:Q9UBF9	9606	20060316	UniProt	-
UniProtKB	O75369	FLNB	-	GO:0005515	protein binding	Function	IPI	PMID:17474147	UniProtKB:P16333	9606	20131117	IntAct	-
UniProtKB	O75369	FLNB	-	GO:0005515	protein binding	Function	IPI	PMID:17474147	UniProtKB:P62993	9606	20131117	IntAct	-
UniProtKB	O75369	FLNB	-	GO:0005515	protein binding	Function	IPI	PMID:19270716	UniProtKB:P05161	9606	20131117	IntAct	-
UniProtKB	O75369	FLNB	-	GO:0005515	protein binding	Function	IPI	PMID:19270716	UniProtKB:P63000	9606	20131117	IntAct	-
UniProtKB	O75369	FLNB	-	GO:0005515	protein binding	Function	IPI	PMID:19270716	UniProtKB:Q13233	9606	20131117	IntAct	-
UniProtKB	O75369	FLNB	-	GO:0005515	protein binding	Function	IPI	PMID:19270716	UniProtKB:Q9Y6R4	9606	20131117	IntAct	-
UniProtKB	O75369	FLNB	-	GO:0005515	protein binding	Function	IPI	PMID:12393796	UniProtKB:O75369	9606	20131117	IntAct	-
UniProtKB	O75531	BANF1	-	GO:0003676	nucleic acid binding	Function	IEA	GO_REF:0000002	InterPro:IPR004122	9606	20131116	InterPro	-
UniProtKB	O75531	BANF1	-	GO:0003676	nucleic acid binding	Function	IEA	GO_REF:0000019	Ensembl:ENSMUSP00000126202	9606	20131116	Ensembl	-
UniProtKB	O75531	BANF1	-	GO:0003676	nucleic acid binding	Function	IEA	GO_REF:0000037	UniProtKB-KW:KW-0238	9606	20131116	UniProt	-
UniProtKB	O75531	BANF1	-	GO:0005515	protein binding	Function	IPI	PMID:22770216	UniProtKB:Q86XL3	9606	20120726	UniProt	-
UniProtKB	O77834	PRDX6	-	GO:0003824	catalytic activity	Function	IEA	GO_REF:0000037	UniProtKB-KW:KW-0511	9913	20131116	UniProt	-
UniProtKB	O77834	PRDX6	-	GO:0016209	antioxidant activity	Function	ISS	GO_REF:0000024	UniProtKB:O08709	9913	20061004	AgBase	-
UniProtKB	O77834	PRDX6	-	GO:0016491	oxidoreductase activity	Function	ISS	GO_REF:0000024	UniProtKB:O08709	9913	20061004	AgBase	-
UniProtKB	O77834	PRDX6	-	GO:0016209	antioxidant activity	Function	IEA	GO_REF:0000037	UniProtKB-KW:KW-0575	9913	20131116	UniProt	-
UniProtKB	O77834	PRDX6	-	GO:0016491	oxidoreductase activity	Function	IEA	GO_REF:0000037	UniProtKB-KW:KW-0575	9913	20131116	UniProt	-
UniProtKB	O77834	PRDX6	-	GO:0016209	antioxidant activity	Function	IEA	GO_REF:0000003	EC:1.11.1.9	9913	20131116	UniProt	-
UniProtKB	O77834	PRDX6	-	GO:0016491	oxidoreductase activity	Function	IEA	GO_REF:0000003	EC:1.11.1.9	9913	20131116	UniProt	-
UniProtKB	O77834	PRDX6	-	GO:0016787	hydrolase activity	Function	IEA	GO_REF:0000019	Ensembl:ENSP00000342026	9913	20131116	Ensembl	-
UniProtKB	O77834	PRDX6	-	GO:0016209	antioxidant activity	Function	IEA	GO_REF:0000002	InterPro:IPR000866	9913	20131116	InterPro	-
UniProtKB	O77834	PRDX6	-	GO:0016209	antioxidant activity	Function	IEA	GO_REF:0000037	UniProtKB-KW:KW-0049	9913	20131116	UniProt	-
UniProtKB	O77834	PRDX6	-	GO:0016491	oxidoreductase activity	Function	IEA	GO_REF:0000002	InterPro:IPR000866	9913	20131116	InterPro	-
UniProtKB	O77834	PRDX6	-	GO:0016491	oxidoreductase activity	Function	IEA	GO_REF:0000037	UniProtKB-KW:KW-0560	9913	20131116	UniProt	-
UniProtKB	O77834	PRDX6	-	GO:0016787	hydrolase activity	Function	IEA	GO_REF:0000037	UniProtKB-KW:KW-0378	9913	20131116	UniProt	-
UniProtKB	O77834	PRDX6	-	GO:0016491	oxidoreductase activity	Function	IEA	GO_REF:0000002	InterPro:IPR019479	9913	20131116	InterPro	-
UniProtKB	O77834	PRDX6	-	GO:0016491	oxidoreductase activity	Function	IEA	GO_REF:0000003	EC:1.11.1.15	9913	20131116	UniProt	-
UniProtKB	O88990	Actn3	-	GO:0005515	protein binding	Function	IEA	GO_REF:0000002	InterPro:IPR001589	10090	20131116	InterPro	-
UniProtKB	O88990	Actn3	-	GO:0005515	protein binding	Function	IEA	GO_REF:0000037	UniProtKB-KW:KW-0009	10090	20131116	UniProt	-
UniProtKB	O88990	Actn3	-	GO:0043167	ion binding	Function	IEA	GO_REF:0000002	InterPro:IPR002048|InterPro:IPR011992	10090	20131116	InterPro	-
UniProtKB	O88990	Actn3	-	GO:0005515	protein binding	Function	IPI	PMID:11114196	UniProtKB:Q9JJW5	10090	20051003	MGI	-
UniProtKB	O88990	Actn3	-	GO:0005515	protein binding	Function	IPI	PMID:22693585	UniProtKB:Q8K4E0	10090	20121113	MGI	-
UniProtKB	O88990	Actn3	-	GO:0005515	protein binding	Function	TAS	PMID:8618961	-	10090	20040413	MGI	-
UniProtKB	O88990	Actn3	-	GO:0060090	binding, bridging	Function	TAS	PMID:8618961	-	10090	20040413	MGI	-
UniProtKB	O88990	Actn3	-	GO:0005515	protein binding	Function	TAS	PMID:15841212	-	10090	20060717	UniProt	-
UniProtKB	O88990	Actn3	-	GO:0043167	ion binding	Function	IEA	GO_REF:0000037	UniProtKB-KW:KW-0479	10090	20131116	UniProt	-
UniProtKB	O88990	Actn3	-	GO:0005515	protein binding	Function	IDA	PMID:15465019	-	10090	20050128	MGI	-
UniProtKB	O88990	Actn3	-	GO:0005515	protein binding	Function	TAS	PMID:8618961	-	10090	20040413	MGI	-
UniProtKB	O95831	AIFM1	-	GO:0003676	nucleic acid binding	Function	IEA	GO_REF:0000037	UniProtKB-KW:KW-0238	9606	20131116	UniProt	-
UniProtKB	O95831	AIFM1	-	GO:0005515	protein binding	Function	IPI	PMID:16713569	UniProtKB:Q9Y3Q8	9606	20131117	IntAct	-
UniProtKB	O95831	AIFM1	-	GO:0005515	protein binding	Function	IPI	PMID:17094969	UniProtKB:O75821	9606	20101012	UniProt	-
UniProtKB	O95831	AIFM1	-	GO:0005515	protein binding	Function	IPI	PMID:17094969	UniProtKB:O75821	9606	20131117	IntAct	-
UniProtKB	O95831	AIFM1	-	GO:0005515	protein binding	Function	IPI	PMID:22371500	UniProtKB:Q63ZY3	9606	20131117	IntAct	-
UniProtKB	O95831	AIFM1	-	GO:0005515	protein binding	Function	IPI	PMID:22371500	UniProtKB:Q63ZY3-2	9606	20131117	IntAct	-
UniProtKB	O95831	AIFM1	-	GO:0009055	electron carrier activity	Function	TAS	PMID:9989411	-	9606	20031119	PINC	-
UniProtKB	O95831	AIFM1	-	GO:0016491	oxidoreductase activity	Function	IEA	GO_REF:0000002	InterPro:IPR001327|InterPro:IPR016156|InterPro:IPR023753	9606	20131116	InterPro	-
UniProtKB	O95831	AIFM1	-	GO:0016491	oxidoreductase activity	Function	IEA	GO_REF:0000037	UniProtKB-KW:KW-0560	9606	20131116	UniProt	-
UniProtKB	O95831	AIFM1	-	GO:0016491	oxidoreductase activity	Function	IDA	PMID:23217327	-	9606	20130528	UniProt	-
UniProtKB	O95831	AIFM1	-	GO:0000166	nucleotide binding	Function	IEA	GO_REF:0000002	InterPro:IPR001327|InterPro:IPR016156	9606	20131116	InterPro	-
UniProtKB	O95831	AIFM1	-	GO:0043167	ion binding	Function	IEA	GO_REF:0000002	InterPro:IPR001327|InterPro:IPR016156	9606	20131116	InterPro	-
UniProtKB	O95831	AIFM1	-	GO:0048037	cofactor binding	Function	IEA	GO_REF:0000002	InterPro:IPR001327|InterPro:IPR016156	9606	20131116	InterPro	-
UniProtKB	O97725	NDUFA12	-	GO:0016491	oxidoreductase activity	Function	IEA	GO_REF:0000002	InterPro:IPR007763	9913	20131116	InterPro	-
UniProtKB	O97725	NDUFA12	-	GO:0009055	electron carrier activity	Function	IEA	GO_REF:0000002	InterPro:IPR007763	9913	20131116	InterPro	-
UniProtKB	P00125	CYC1	-	GO:0043167	ion binding	Function	IEA	GO_REF:0000002	InterPro:IPR002326	9913	20131116	InterPro	-
UniProtKB	P00125	CYC1	-	GO:0009055	electron carrier activity	Function	IEA	GO_REF:0000002	InterPro:IPR002326|InterPro:IPR009056	9913	20131116	InterPro	-
UniProtKB	P00125	CYC1	-	GO:0046906	tetrapyrrole binding	Function	IEA	GO_REF:0000002	InterPro:IPR002326|InterPro:IPR009056	9913	20131116	InterPro	-
UniProtKB	P00125	CYC1	-	GO:0043167	ion binding	Function	IEA	GO_REF:0000037	UniProtKB-KW:KW-0479	9913	20131116	UniProt	-
UniProtKB	P00346	MDH2	-	GO:0003824	catalytic activity	Function	IEA	GO_REF:0000002	InterPro:IPR015955	9823	20131116	InterPro	-
UniProtKB	P00346	MDH2	-	GO:0016491	oxidoreductase activity	Function	IEA	GO_REF:0000002	InterPro:IPR001236	9823	20131116	InterPro	-
UniProtKB	P00346	MDH2	-	GO:0016491	oxidoreductase activity	Function	IEA	GO_REF:0000037	UniProtKB-KW:KW-0560	9823	20131116	UniProt	-
UniProtKB	P00346	MDH2	-	GO:0016491	oxidoreductase activity	Function	IEA	GO_REF:0000002	InterPro:IPR001252	9823	20131116	InterPro	-
UniProtKB	P00346	MDH2	-	GO:0016491	oxidoreductase activity	Function	IEA	GO_REF:0000002	InterPro:IPR001557|InterPro:IPR015955|InterPro:IPR022383	9823	20131116	InterPro	-
UniProtKB	P00346	MDH2	-	GO:0016491	oxidoreductase activity	Function	IEA	GO_REF:0000002	InterPro:IPR010097	9823	20131116	InterPro	-
UniProtKB	P00346	MDH2	-	GO:0016491	oxidoreductase activity	Function	IEA	GO_REF:0000003	EC:1.1.1.37	9823	20131116	UniProt	-
UniProtKB	P00423	COX4I1	-	GO:0005215	transporter activity	Function	IEA	GO_REF:0000002	InterPro:IPR004203	9913	20131116	InterPro	-
UniProtKB	P00423	COX4I1	-	GO:0006811	ion transport	Process	IEA	GO_REF:0000002	InterPro:IPR004203	9913	20131116	InterPro	-
UniProtKB	P00423	COX4I1	-	GO:0006818	hydrogen transport	Process	IEA	GO_REF:0000002	InterPro:IPR004203	9913	20131116	InterPro	-
UniProtKB	P00423	COX4I1	-	GO:0009987	cellular process	Process	IEA	GO_REF:0000002	InterPro:IPR004203	9913	20131116	InterPro	-
UniProtKB	P00423	COX4I1	-	GO:0016491	oxidoreductase activity	Function	IEA	GO_REF:0000002	InterPro:IPR004203	9913	20131116	InterPro	-
UniProtKB	P00423	COX4I1	-	GO:0005215	transporter activity	Function	IDA	PMID:11311561	-	9913	20040713	MGI	-
UniProtKB	P00423	COX4I1	-	GO:0006811	ion transport	Process	IDA	PMID:11311561	-	9913	20040713	MGI	-
UniProtKB	P00423	COX4I1	-	GO:0006818	hydrogen transport	Process	IDA	PMID:11311561	-	9913	20040713	MGI	-
UniProtKB	P00423	COX4I1	-	GO:0009987	cellular process	Process	IDA	PMID:11311561	-	9913	20040713	MGI	-
UniProtKB	P00423	COX4I1	-	GO:0016491	oxidoreductase activity	Function	IDA	PMID:11311561	-	9913	20040713	MGI	-
UniProtKB	P00426	COX5A	-	GO:0005215	transporter activity	Function	IEA	GO_REF:0000002	InterPro:IPR003204	9913	20131116	InterPro	-
UniProtKB	P00426	COX5A	-	GO:0006811	ion transport	Process	IEA	GO_REF:0000002	InterPro:IPR003204	9913	20131116	InterPro	-
UniProtKB	P00426	COX5A	-	GO:0006818	hydrogen transport	Process	IEA	GO_REF:0000002	InterPro:IPR003204	9913	20131116	InterPro	-
UniProtKB	P00426	COX5A	-	GO:0009987	cellular process	Process	IEA	GO_REF:0000002	InterPro:IPR003204	9913	20131116	InterPro	-
UniProtKB	P00426	COX5A	-	GO:0016491	oxidoreductase activity	Function	IEA	GO_REF:0000002	InterPro:IPR003204	9913	20131116	InterPro	-
UniProtKB	P00426	COX5A	-	GO:0005215	transporter activity	Function	ISS	GO_REF:0000024	UniProtKB:P11240	9913	20061006	AgBase	-
UniProtKB	P00426	COX5A	-	GO:0006811	ion transport	Process	ISS	GO_REF:0000024	UniProtKB:P11240	9913	20061006	AgBase	-
UniProtKB	P00426	COX5A	-	GO:0006818	hydrogen transport	Process	ISS	GO_REF:0000024	UniProtKB:P11240	9913	20061006	AgBase	-
UniProtKB	P00426	COX5A	-	GO:0009987	cellular process	Process	ISS	GO_REF:0000024	UniProtKB:P11240	9913	20061006	AgBase	-
UniProtKB	P00426	COX5A	-	GO:0016491	oxidoreductase activity	Function	ISS	GO_REF:0000024	UniProtKB:P11240	9913	20061006	AgBase	-
UniProtKB	P00426	COX5A	-	GO:0043167	ion binding	Function	IEA	GO_REF:0000037	UniProtKB-KW:KW-0479	9913	20131116	UniProt	-
UniProtKB	P00428	COX5B	-	GO:0005215	transporter activity	Function	IEA	GO_REF:0000002	InterPro:IPR002124	9913	20131116	InterPro	-
UniProtKB	P00428	COX5B	-	GO:0006811	ion transport	Process	IEA	GO_REF:0000002	InterPro:IPR002124	9913	20131116	InterPro	-
UniProtKB	P00428	COX5B	-	GO:0006818	hydrogen transport	Process	IEA	GO_REF:0000002	InterPro:IPR002124	9913	20131116	InterPro	-
UniProtKB	P00428	COX5B	-	GO:0009987	cellular process	Process	IEA	GO_REF:0000002	InterPro:IPR002124	9913	20131116	InterPro	-
UniProtKB	P00428	COX5B	-	GO:0016491	oxidoreductase activity	Function	IEA	GO_REF:0000002	InterPro:IPR002124	9913	20131116	InterPro	-
UniProtKB	P00428	COX5B	-	GO:0043167	ion binding	Function	IEA	GO_REF:0000037	UniProtKB-KW:KW-0479	9913	20131116	UniProt	-
UniProtKB	P00429	COX6B1	-	GO:0005215	transporter activity	Function	IEA	GO_REF:0000002	InterPro:IPR003213	9913	20131116	InterPro	-
UniProtKB	P00429	COX6B1	-	GO:0006811	ion transport	Process	IEA	GO_REF:0000002	InterPro:IPR003213	9913	20131116	InterPro	-
UniProtKB	P00429	COX6B1	-	GO:0006818	hydrogen transport	Process	IEA	GO_REF:0000002	InterPro:IPR003213	9913	20131116	InterPro	-
UniProtKB	P00429	COX6B1	-	GO:0009987	cellular process	Process	IEA	GO_REF:0000002	InterPro:IPR003213	9913	20131116	InterPro	-
UniProtKB	P00429	COX6B1	-	GO:0016491	oxidoreductase activity	Function	IEA	GO_REF:0000002	InterPro:IPR003213	9913	20131116	InterPro	-
UniProtKB	P00515	PRKAR2A	-	GO:0000166	nucleotide binding	Function	IEA	GO_REF:0000037	UniProtKB-KW:KW-0547	9913	20131116	UniProt	-
UniProtKB	P00515	PRKAR2A	-	GO:0005515	protein binding	Function	IPI	PMID:16430890	UniProtKB:Q6XGM8	9913	20131117	IntAct	-
UniProtKB	P00515	PRKAR2A	-	GO:0030234	enzyme regulator activity	Function	IEA	GO_REF:0000002	InterPro:IPR002373|InterPro:IPR012198	9913	20131116	InterPro	-
UniProtKB	P00515	PRKAR2A	-	GO:0000166	nucleotide binding	Function	IEA	GO_REF:0000037	UniProtKB-KW:KW-0116	9913	20131116	UniProt	-
UniProtKB	P00515	PRKAR2A	-	GO:0043167	ion binding	Function	IEA	GO_REF:0000037	UniProtKB-KW:KW-0116	9913	20131116	UniProt	-
UniProtKB	P00515	PRKAR2A	-	GO:0005515	protein binding	Function	IEA	GO_REF:0000019	Ensembl:ENSP00000265563	9913	20131116	Ensembl	-
UniProtKB	P00558	PGK1	-	GO:0000166	nucleotide binding	Function	IEA	GO_REF:0000037	UniProtKB-KW:KW-0547	9606	20131116	UniProt	-
UniProtKB	P00558	PGK1	-	GO:0006793	phosphorus metabolic process	Process	IEA	GO_REF:0000002	InterPro:IPR001576|InterPro:IPR015824|InterPro:IPR015901|InterPro:IPR015911	9606	20131116	InterPro	-
UniProtKB	P00558	PGK1	-	GO:0016740	transferase activity	Function	IEA	GO_REF:0000002	InterPro:IPR001576|InterPro:IPR015824|InterPro:IPR015901|InterPro:IPR015911	9606	20131116	InterPro	-
UniProtKB	P00558	PGK1	-	GO:0006793	phosphorus metabolic process	Process	IEA	GO_REF:0000003	EC:2.7.2.3	9606	20131116	UniProt	-
UniProtKB	P00558	PGK1	-	GO:0016740	transferase activity	Function	IEA	GO_REF:0000003	EC:2.7.2.3	9606	20131116	UniProt	-
UniProtKB	P00558	PGK1	-	GO:0006793	phosphorus metabolic process	Process	ISS	GO_REF:0000024	UniProtKB:P41759	9606	20050315	UniProt	-
UniProtKB	P00558	PGK1	-	GO:0016740	transferase activity	Function	ISS	GO_REF:0000024	UniProtKB:P41759	9606	20050315	UniProt	-
UniProtKB	P00558	PGK1	-	GO:0006793	phosphorus metabolic process	Process	TAS	PMID:7391028	-	9606	20030904	PINC	-
UniProtKB	P00558	PGK1	-	GO:0016740	transferase activity	Function	TAS	PMID:7391028	-	9606	20030904	PINC	-
UniProtKB	P00558	PGK1	-	GO:0006793	phosphorus metabolic process	Process	EXP	Reactome:REACT_1186	-	9606	20091216	Reactome	-
UniProtKB	P00558	PGK1	-	GO:0016740	transferase activity	Function	EXP	Reactome:REACT_1186	-	9606	20091216	Reactome	-
UniProtKB	P00558	PGK1	-	GO:0006793	phosphorus metabolic process	Process	EXP	Reactome:REACT_432	-	9606	20091216	Reactome	-
UniProtKB	P00558	PGK1	-	GO:0016740	transferase activity	Function	EXP	Reactome:REACT_432	-	9606	20091216	Reactome	-
UniProtKB	P00558	PGK1	-	GO:0005515	protein binding	Function	IPI	PMID:20392205	UniProtKB:P04406	9606	20131117	IntAct	-
UniProtKB	P00558	PGK1	-	GO:0000166	nucleotide binding	Function	ISS	GO_REF:0000024	UniProtKB:P00559	9606	20050315	UniProt	-
UniProtKB	P00558	PGK1	-	GO:0001882	nucleoside binding	Function	ISS	GO_REF:0000024	UniProtKB:P00559	9606	20050315	UniProt	-
UniProtKB	P00558	PGK1	-	GO:0043167	ion binding	Function	ISS	GO_REF:0000024	UniProtKB:P00559	9606	20050315	UniProt	-
UniProtKB	P00558	PGK1	-	GO:0000166	nucleotide binding	Function	IEA	GO_REF:0000037	UniProtKB-KW:KW-0067	9606	20131116	UniProt	-
UniProtKB	P00558	PGK1	-	GO:0001882	nucleoside binding	Function	IEA	GO_REF:0000037	UniProtKB-KW:KW-0067	9606	20131116	UniProt	-
UniProtKB	P00558	PGK1	-	GO:0043167	ion binding	Function	IEA	GO_REF:0000037	UniProtKB-KW:KW-0067	9606	20131116	UniProt	-
UniProtKB	P00558	PGK1	-	GO:0006793	phosphorus metabolic process	Process	IEA	GO_REF:0000037	UniProtKB-KW:KW-0418	9606	20131116	UniProt	-
UniProtKB	P00558	PGK1	-	GO:0016740	transferase activity	Function	IEA	GO_REF:0000037	UniProtKB-KW:KW-0418	9606	20131116	UniProt	-
UniProtKB	P00558	PGK1	-	GO:0016740	transferase activity	Function	IEA	GO_REF:0000037	UniProtKB-KW:KW-0808	9606	20131116	UniProt	-
UniProtKB	P00829	ATP5B	-	GO:0000166	nucleotide binding	Function	IEA	GO_REF:0000002	InterPro:IPR003593	9913	20131116	InterPro	-
UniProtKB	P00829	ATP5B	-	GO:0000166	nucleotide binding	Function	IEA	GO_REF:0000037	UniProtKB-KW:KW-0547	9913	20131116	UniProt	-
UniProtKB	P00829	ATP5B	-	GO:0005515	protein binding	Function	IPI	PMID:7397110	UniProtKB:P01096	9913	20060809	UniProt	-
UniProtKB	P00829	ATP5B	-	GO:0005515	protein binding	Function	IPI	PMID:7397110	UniProtKB:P05631	9913	20060809	UniProt	-
UniProtKB	P00829	ATP5B	-	GO:0000166	nucleotide binding	Function	IEA	GO_REF:0000002	InterPro:IPR000194|InterPro:IPR020003	9913	20131116	InterPro	-
UniProtKB	P00829	ATP5B	-	GO:0001882	nucleoside binding	Function	IEA	GO_REF:0000002	InterPro:IPR000194|InterPro:IPR020003	9913	20131116	InterPro	-
UniProtKB	P00829	ATP5B	-	GO:0043167	ion binding	Function	IEA	GO_REF:0000002	InterPro:IPR000194|InterPro:IPR020003	9913	20131116	InterPro	-
UniProtKB	P00829	ATP5B	-	GO:0000166	nucleotide binding	Function	IEA	GO_REF:0000037	UniProtKB-KW:KW-0067	9913	20131116	UniProt	-
UniProtKB	P00829	ATP5B	-	GO:0001882	nucleoside binding	Function	IEA	GO_REF:0000037	UniProtKB-KW:KW-0067	9913	20131116	UniProt	-
UniProtKB	P00829	ATP5B	-	GO:0043167	ion binding	Function	IEA	GO_REF:0000037	UniProtKB-KW:KW-0067	9913	20131116	UniProt	-
UniProtKB	P00829	ATP5B	-	GO:0016787	hydrolase activity	Function	IEA	GO_REF:0000037	UniProtKB-KW:KW-0378	9913	20131116	UniProt	-
UniProtKB	P00829	ATP5B	-	GO:0005215	transporter activity	Function	IEA	GO_REF:0000002	InterPro:IPR000793	9913	20131116	InterPro	-
UniProtKB	P00829	ATP5B	-	GO:0009987	cellular process	Process	IEA	GO_REF:0000002	InterPro:IPR000793	9913	20131116	InterPro	-
UniProtKB	P00829	ATP5B	-	GO:0016787	hydrolase activity	Function	IEA	GO_REF:0000002	InterPro:IPR000793	9913	20131116	InterPro	-
UniProtKB	P00829	ATP5B	-	GO:0009116	nucleoside metabolic process	Process	IEA	GO_REF:0000019	Ensembl:ENSP00000262030	9913	20131116	Ensembl	-
UniProtKB	P00829	ATP5B	-	GO:0009117	nucleotide metabolic process	Process	IEA	GO_REF:0000019	Ensembl:ENSP00000262030	9913	20131116	Ensembl	-
UniProtKB	P00829	ATP5B	-	GO:0016787	hydrolase activity	Function	IEA	GO_REF:0000019	Ensembl:ENSP00000262030	9913	20131116	Ensembl	-
UniProtKB	P00829	ATP5B	-	GO:0016787	hydrolase activity	Function	IEA	GO_REF:0000002	InterPro:IPR003593	9913	20131116	InterPro	-
UniProtKB	P00829	ATP5B	-	GO:0005515	protein binding	Function	IEA	GO_REF:0000019	Ensembl:ENSP00000262030	9913	20131116	Ensembl	-
UniProtKB	P00829	ATP5B	-	GO:0005215	transporter activity	Function	IEA	GO_REF:0000002	InterPro:IPR005722	9913	20131116	InterPro	-
UniProtKB	P00829	ATP5B	-	GO:0006811	ion transport	Process	IEA	GO_REF:0000002	InterPro:IPR005722	9913	20131116	InterPro	-
UniProtKB	P00829	ATP5B	-	GO:0006818	hydrogen transport	Process	IEA	GO_REF:0000002	InterPro:IPR005722	9913	20131116	InterPro	-
UniProtKB	P00829	ATP5B	-	GO:0009116	nucleoside metabolic process	Process	IEA	GO_REF:0000002	InterPro:IPR005722	9913	20131116	InterPro	-
UniProtKB	P00829	ATP5B	-	GO:0009117	nucleotide metabolic process	Process	IEA	GO_REF:0000002	InterPro:IPR005722	9913	20131116	InterPro	-
UniProtKB	P00829	ATP5B	-	GO:0016787	hydrolase activity	Function	IEA	GO_REF:0000002	InterPro:IPR005722	9913	20131116	InterPro	-
UniProtKB	P00829	ATP5B	-	GO:0005215	transporter activity	Function	IEA	GO_REF:0000019	Ensembl:ENSP00000262030	9913	20131116	Ensembl	-
UniProtKB	P00829	ATP5B	-	GO:0006811	ion transport	Process	IEA	GO_REF:0000019	Ensembl:ENSP00000262030	9913	20131116	Ensembl	-
UniProtKB	P00829	ATP5B	-	GO:0006818	hydrogen transport	Process	IEA	GO_REF:0000019	Ensembl:ENSP00000262030	9913	20131116	Ensembl	-
UniProtKB	P00829	ATP5B	-	GO:0009116	nucleoside metabolic process	Process	IEA	GO_REF:0000019	Ensembl:ENSP00000262030	9913	20131116	Ensembl	-
UniProtKB	P00829	ATP5B	-	GO:0009117	nucleotide metabolic process	Process	IEA	GO_REF:0000019	Ensembl:ENSP00000262030	9913	20131116	Ensembl	-
UniProtKB	P00829	ATP5B	-	GO:0016787	hydrolase activity	Function	IEA	GO_REF:0000019	Ensembl:ENSP00000262030	9913	20131116	Ensembl	-
UniProtKB	P00922	CA2	-	GO:0016829	lyase activity	Function	IEA	GO_REF:0000002	InterPro:IPR018338	9940	20131116	InterPro	-
UniProtKB	P00922	CA2	-	GO:0016829	lyase activity	Function	IEA	GO_REF:0000003	EC:4.2.1.1	9940	20131116	UniProt	-
UniProtKB	P00922	CA2	-	GO:0043167	ion binding	Function	IEA	GO_REF:0000002	InterPro:IPR018338	9940	20131116	InterPro	-
UniProtKB	P00922	CA2	-	GO:0016829	lyase activity	Function	IEA	GO_REF:0000037	UniProtKB-KW:KW-0456	9940	20131116	UniProt	-
UniProtKB	P00922	CA2	-	GO:0043167	ion binding	Function	IEA	GO_REF:0000037	UniProtKB-KW:KW-0479	9940	20131116	UniProt	-
UniProtKB	P01857	IGHG1	-	GO:0003823	antigen binding	Function	IEA	GO_REF:0000037	UniProtKB-KW:KW-0392	9606	20131116	UniProt	-
UniProtKB	P01857	IGHG1	-	GO:0003823	antigen binding	Function	TAS	PMID:6287432	-	9606	20010814	UniProt	-
UniProtKB	P01857	IGHG1	-	GO:0005515	protein binding	Function	IPI	PMID:11567028	UniProtKB:P31994	9606	20131117	IntAct	-
UniProtKB	P02077	-	-	GO:0005215	transporter activity	Function	IEA	GO_REF:0000037	UniProtKB-KW:KW-0561	9925	20131116	UniProt	-
UniProtKB	P02077	-	-	GO:0015669	gas transport	Process	IEA	GO_REF:0000037	UniProtKB-KW:KW-0561	9925	20131116	UniProt	-
UniProtKB	P02077	-	-	GO:0043167	ion binding	Function	IEA	GO_REF:0000002	InterPro:IPR000971|InterPro:IPR002337|InterPro:IPR012292	9925	20131116	InterPro	-
UniProtKB	P02077	-	-	GO:0019825	oxygen binding	Function	IEA	GO_REF:0000002	InterPro:IPR002337|InterPro:IPR012292	9925	20131116	InterPro	-
UniProtKB	P02077	-	-	GO:0046906	tetrapyrrole binding	Function	IEA	GO_REF:0000002	InterPro:IPR000971|InterPro:IPR002337|InterPro:IPR012292	9925	20131116	InterPro	-
UniProtKB	P02077	-	-	GO:0043167	ion binding	Function	IEA	GO_REF:0000037	UniProtKB-KW:KW-0479	9925	20131116	UniProt	-
UniProtKB	P02080	-	-	GO:0005215	transporter activity	Function	IEA	GO_REF:0000037	UniProtKB-KW:KW-0561	9899	20131116	UniProt	-
UniProtKB	P02080	-	-	GO:0015669	gas transport	Process	IEA	GO_REF:0000037	UniProtKB-KW:KW-0561	9899	20131116	UniProt	-
UniProtKB	P02080	-	-	GO:0043167	ion binding	Function	IEA	GO_REF:0000002	InterPro:IPR000971|InterPro:IPR002337|InterPro:IPR012292	9899	20131116	InterPro	-
UniProtKB	P02080	-	-	GO:0019825	oxygen binding	Function	IEA	GO_REF:0000002	InterPro:IPR002337|InterPro:IPR012292	9899	20131116	InterPro	-
UniProtKB	P02080	-	-	GO:0046906	tetrapyrrole binding	Function	IEA	GO_REF:0000002	InterPro:IPR000971|InterPro:IPR002337|InterPro:IPR012292	9899	20131116	InterPro	-
UniProtKB	P02080	-	-	GO:0043167	ion binding	Function	IEA	GO_REF:0000037	UniProtKB-KW:KW-0479	9899	20131116	UniProt	-
UniProtKB	P02144	MB	-	GO:0005215	transporter activity	Function	IEA	GO_REF:0000037	UniProtKB-KW:KW-0561	9606	20131116	UniProt	-
UniProtKB	P02144	MB	-	GO:0015669	gas transport	Process	IEA	GO_REF:0000037	UniProtKB-KW:KW-0561	9606	20131116	UniProt	-
UniProtKB	P02144	MB	-	GO:0043167	ion binding	Function	IEA	GO_REF:0000002	InterPro:IPR000971|InterPro:IPR012292	9606	20131116	InterPro	-
UniProtKB	P02144	MB	-	GO:0019825	oxygen binding	Function	IEA	GO_REF:0000002	InterPro:IPR002335|InterPro:IPR012292	9606	20131116	InterPro	-
UniProtKB	P02144	MB	-	GO:0019825	oxygen binding	Function	IEA	GO_REF:0000019	Ensembl:ENSRNOP00000006184	9606	20131116	Ensembl	-
UniProtKB	P02144	MB	-	GO:0046906	tetrapyrrole binding	Function	IEA	GO_REF:0000002	InterPro:IPR000971|InterPro:IPR002335|InterPro:IPR012292	9606	20131116	InterPro	-
UniProtKB	P02144	MB	-	GO:0043167	ion binding	Function	IEA	GO_REF:0000037	UniProtKB-KW:KW-0479	9606	20131116	UniProt	-
UniProtKB	P02453	COL1A1	-	GO:0005198	structural molecule activity	Function	IEA	GO_REF:0000002	InterPro:IPR000885	9913	20131116	InterPro	-
UniProtKB	P02453	COL1A1	-	GO:0005198	structural molecule activity	Function	IEA	GO_REF:0000019	Ensembl:ENSMUSP00000001547	9913	20131116	Ensembl	-
UniProtKB	P02453	COL1A1	-	GO:0005515	protein binding	Function	IEA	GO_REF:0000019	Ensembl:ENSP00000225964	9913	20131116	Ensembl	-
UniProtKB	P02453	COL1A1	-	GO:0043167	ion binding	Function	IEA	GO_REF:0000037	UniProtKB-KW:KW-0479	9913	20131116	UniProt	-
UniProtKB	P02453	COL1A1	-	GO:0005515	protein binding	Function	IEA	GO_REF:0000019	Ensembl:ENSP00000225964	9913	20131116	Ensembl	-
UniProtKB	P02461	COL3A1	-	GO:0005515	protein binding	Function	NAS	PMID:14970208	-	9606	20080201	UniProt	-
UniProtKB	P02461	COL3A1	-	GO:0005515	protein binding	Function	IMP	PMID:9573018	-	9606	20080201	UniProt	-
UniProtKB	P02461	COL3A1	-	GO:0005198	structural molecule activity	Function	IEA	GO_REF:0000002	InterPro:IPR000885	9606	20131116	InterPro	-
UniProtKB	P02461	COL3A1	-	GO:0005198	structural molecule activity	Function	IMP	PMID:7487954	-	9606	20080201	UniProt	-
UniProtKB	P02461	COL3A1	-	GO:0005198	structural molecule activity	Function	IMP	PMID:9036918	-	9606	20080201	UniProt	-
UniProtKB	P02461	COL3A1	-	GO:0005515	protein binding	Function	IPI	PMID:16754721	UniProtKB:Q6GTX8	9606	20080201	UniProt	-
UniProtKB	P02461	COL3A1	-	GO:0005515	protein binding	Function	IPI	PMID:16912226	UniProtKB:P04275	9606	20080201	UniProt	-
UniProtKB	P02461	COL3A1	-	GO:0005515	protein binding	Function	IPI	PMID:20015075	UniProtKB:O01949	9606	20131117	IntAct	-
UniProtKB	P02461	COL3A1	-	GO:0005515	protein binding	Function	IPI	PMID:2839553	UniProtKB:P04275	9606	20080201	UniProt	-
UniProtKB	P02461	COL3A1	-	GO:0005515	protein binding	Function	IEA	GO_REF:0000019	Ensembl:ENSMUSP00000085192	9606	20131116	Ensembl	-
UniProtKB	P02461	COL3A1	-	GO:0043167	ion binding	Function	IEA	GO_REF:0000037	UniProtKB-KW:KW-0479	9606	20131116	UniProt	-
UniProtKB	P02461	COL3A1	-	GO:0005515	protein binding	Function	IDA	PMID:8900172	-	9606	20080915	MGI	-
UniProtKB	P02465	COL1A2	-	GO:0005198	structural molecule activity	Function	IEA	GO_REF:0000002	InterPro:IPR000885	9913	20131116	InterPro	-
UniProtKB	P02465	COL1A2	-	GO:0005515	protein binding	Function	IEA	GO_REF:0000019	Ensembl:ENSP00000297268	9913	20131116	Ensembl	-
UniProtKB	P02465	COL1A2	-	GO:0060090	binding, bridging	Function	IEA	GO_REF:0000019	Ensembl:ENSP00000297268	9913	20131116	Ensembl	-
UniProtKB	P02465	COL1A2	-	GO:0005515	protein binding	Function	IEA	GO_REF:0000019	Ensembl:ENSP00000297268	9913	20131116	Ensembl	-
UniProtKB	P02465	COL1A2	-	GO:0043167	ion binding	Function	IEA	GO_REF:0000037	UniProtKB-KW:KW-0479	9913	20131116	UniProt	-
UniProtKB	P02465	COL1A2	-	GO:0005515	protein binding	Function	IEA	GO_REF:0000019	Ensembl:ENSP00000297268	9913	20131116	Ensembl	-
UniProtKB	P02585	TNNC2	-	GO:0043167	ion binding	Function	IEA	GO_REF:0000002	InterPro:IPR002048|InterPro:IPR011992	9606	20131116	InterPro	-
UniProtKB	P02585	TNNC2	-	GO:0043167	ion binding	Function	IEA	GO_REF:0000037	UniProtKB-KW:KW-0479	9606	20131116	UniProt	-
UniProtKB	P02585	TNNC2	contributes_to	GO:0005515	protein binding	Function	IDA	PMID:17194691	-	9606	20080125	UniProt	-
UniProtKB	P04038	COX6C	-	GO:0005215	transporter activity	Function	IEA	GO_REF:0000002	InterPro:IPR004204	9913	20131116	InterPro	-
UniProtKB	P04038	COX6C	-	GO:0006811	ion transport	Process	IEA	GO_REF:0000002	InterPro:IPR004204	9913	20131116	InterPro	-
UniProtKB	P04038	COX6C	-	GO:0006818	hydrogen transport	Process	IEA	GO_REF:0000002	InterPro:IPR004204	9913	20131116	InterPro	-
UniProtKB	P04038	COX6C	-	GO:0009987	cellular process	Process	IEA	GO_REF:0000002	InterPro:IPR004204	9913	20131116	InterPro	-
UniProtKB	P04038	COX6C	-	GO:0016491	oxidoreductase activity	Function	IEA	GO_REF:0000002	InterPro:IPR004204	9913	20131116	InterPro	-
UniProtKB	P04272	ANXA2	-	GO:0030234	enzyme regulator activity	Function	IEA	GO_REF:0000002	InterPro:IPR002389	9913	20131116	InterPro	-
UniProtKB	P04272	ANXA2	-	GO:0043167	ion binding	Function	IEA	GO_REF:0000002	InterPro:IPR001464|InterPro:IPR002389|InterPro:IPR018252|InterPro:IPR018502	9913	20131116	InterPro	-
UniProtKB	P04272	ANXA2	-	GO:0008289	lipid binding	Function	IEA	GO_REF:0000002	InterPro:IPR001464|InterPro:IPR002389|InterPro:IPR018252|InterPro:IPR018502	9913	20131116	InterPro	-
UniProtKB	P04272	ANXA2	-	GO:0043167	ion binding	Function	IEA	GO_REF:0000002	InterPro:IPR001464|InterPro:IPR002389|InterPro:IPR018252|InterPro:IPR018502	9913	20131116	InterPro	-
UniProtKB	P04272	ANXA2	-	GO:0008289	lipid binding	Function	IEA	GO_REF:0000037	UniProtKB-KW:KW-0111	9913	20131116	UniProt	-
UniProtKB	P04272	ANXA2	-	GO:0043167	ion binding	Function	IEA	GO_REF:0000037	UniProtKB-KW:KW-0111	9913	20131116	UniProt	-
UniProtKB	P04272	ANXA2	-	GO:0005515	protein binding	Function	IEA	GO_REF:0000002	InterPro:IPR002389	9913	20131116	InterPro	-
UniProtKB	P04394	NDUFV2	-	GO:0016491	oxidoreductase activity	Function	IEA	GO_REF:0000003	EC:1.6.99.3	9913	20131116	UniProt	-
UniProtKB	P04394	NDUFV2	-	GO:0016491	oxidoreductase activity	Function	IEA	GO_REF:0000003	EC:1.6.5.3	9913	20131116	UniProt	-
UniProtKB	P04394	NDUFV2	-	GO:0016491	oxidoreductase activity	Function	IEA	GO_REF:0000019	Ensembl:ENSP00000327268	9913	20131116	Ensembl	-
UniProtKB	P04394	NDUFV2	-	GO:0016491	oxidoreductase activity	Function	ISS	GO_REF:0000033	PANTHER:PTN000042665	9913	20110128	RefGenome	-
UniProtKB	P04394	NDUFV2	-	GO:0016491	oxidoreductase activity	Function	IEA	GO_REF:0000002	InterPro:IPR002023	9913	20131116	InterPro	-
UniProtKB	P04394	NDUFV2	-	GO:0016491	oxidoreductase activity	Function	IEA	GO_REF:0000037	UniProtKB-KW:KW-0560	9913	20131116	UniProt	-
UniProtKB	P04394	NDUFV2	-	GO:0043167	ion binding	Function	IEA	GO_REF:0000037	UniProtKB-KW:KW-0479	9913	20131116	UniProt	-
UniProtKB	P04394	NDUFV2	-	GO:0051540	metal cluster binding	Function	IEA	GO_REF:0000037	UniProtKB-KW:KW-0411	9913	20131116	UniProt	-
UniProtKB	P04394	NDUFV2	-	GO:0051540	metal cluster binding	Function	IEA	GO_REF:0000037	UniProtKB-KW:KW-0001	9913	20131116	UniProt	-
UniProtKB	P04466	Mylpf	-	GO:0043167	ion binding	Function	IEA	GO_REF:0000002	InterPro:IPR002048|InterPro:IPR011992	10116	20131116	InterPro	-
UniProtKB	P04466	Mylpf	-	GO:0005198	structural molecule activity	Function	IEA	GO_REF:0000019	Ensembl:ENSMUSP00000032910	10116	20131116	Ensembl	-
UniProtKB	P04466	Mylpf	-	GO:0043167	ion binding	Function	IEA	GO_REF:0000037	UniProtKB-KW:KW-0479	10116	20131116	UniProt	-
UniProtKB	P04797	Gapdh	-	GO:0016491	oxidoreductase activity	Function	IEA	GO_REF:0000003	EC:1.2.1.12	10116	20131116	UniProt	-
UniProtKB	P04797	Gapdh	-	GO:0016491	oxidoreductase activity	Function	IDA	PMID:15720133	-	10116	20090115	RGD	-
UniProtKB	P04797	Gapdh	-	GO:0016491	oxidoreductase activity	Function	IDA	PMID:15951807	-	10116	20101123	UniProt	-
UniProtKB	P04797	Gapdh	-	GO:0005515	protein binding	Function	IPI	PMID:15312048	UniProtKB:P61023	10116	20120607	UniProt	-
UniProtKB	P04797	Gapdh	-	GO:0005515	protein binding	Function	IPI	PMID:15312048	UniProtKB:P61023	10116	20131117	IntAct	-
UniProtKB	P04797	Gapdh	-	GO:0005515	protein binding	Function	IPI	PMID:15680915	UniProtKB:Q80Z30	10116	20131117	IntAct	-
UniProtKB	P04797	Gapdh	-	GO:0005515	protein binding	Function	IPI	PMID:15951807	UniProtKB:Q920M9	10116	20101123	UniProt	-
UniProtKB	P04797	Gapdh	-	GO:0005515	protein binding	Function	IPI	PMID:16396496	UniProtKB:P19357	10116	20131117	IntAct	-
UniProtKB	P04797	Gapdh	-	GO:0005515	protein binding	Function	IPI	PMID:18028335	RGD:1304683	10116	20081120	RGD	-
UniProtKB	P04797	Gapdh	-	GO:0005515	protein binding	Function	IPI	PMID:19607794	UniProtKB:D3ZUQ0	10116	20101123	UniProt	-
UniProtKB	P04797	Gapdh	-	GO:0005515	protein binding	Function	IPI	PMID:19607794	UniProtKB:Q920M9	10116	20101123	UniProt	-
UniProtKB	P04797	Gapdh	-	GO:0005515	protein binding	Function	IPI	PMID:20488185	UniProtKB:P47196	10116	20131117	IntAct	-
UniProtKB	P04797	Gapdh	-	GO:0005515	protein binding	Function	IPI	PMID:20972425	UniProtKB:P70288	10116	20101123	UniProt	-
UniProtKB	P04797	Gapdh	-	GO:0005515	protein binding	Function	IPI	PMID:20972425	UniProtKB:P97313	10116	20101123	UniProt	-
UniProtKB	P04797	Gapdh	-	GO:0005515	protein binding	Function	IPI	PMID:20972425	UniProtKB:Q923E4	10116	20101123	UniProt	-
UniProtKB	P04797	Gapdh	-	GO:0005515	protein binding	Function	IDA	PMID:15312048	-	10116	20120607	UniProt	-
UniProtKB	P04797	Gapdh	-	GO:0016491	oxidoreductase activity	Function	IEA	GO_REF:0000037	UniProtKB-KW:KW-0560	10116	20131116	UniProt	-
UniProtKB	P04797	Gapdh	-	GO:0016491	oxidoreductase activity	Function	IEA	GO_REF:0000002	InterPro:IPR006424|InterPro:IPR020828|InterPro:IPR020829|InterPro:IPR020830|InterPro:IPR020831	10116	20131116	InterPro	-
UniProtKB	P04797	Gapdh	-	GO:0016740	transferase activity	Function	IEA	GO_REF:0000037	UniProtKB-KW:KW-0808	10116	20131116	UniProt	-
UniProtKB	P04797	Gapdh	-	GO:0006464	cellular protein modification process	Process	IDA	PMID:20972425	-	10116	20101123	UniProt	-
UniProtKB	P04797	Gapdh	-	GO:0016740	transferase activity	Function	IDA	PMID:20972425	-	10116	20101123	UniProt	-
UniProtKB	P04797	Gapdh	-	GO:0000166	nucleotide binding	Function	IEA	GO_REF:0000002	InterPro:IPR006424	10116	20131116	InterPro	-
UniProtKB	P04797	Gapdh	-	GO:0048037	cofactor binding	Function	IEA	GO_REF:0000002	InterPro:IPR006424	10116	20131116	InterPro	-
UniProtKB	P04797	Gapdh	-	GO:0000166	nucleotide binding	Function	IEA	GO_REF:0000002	InterPro:IPR006424	10116	20131116	InterPro	-
UniProtKB	P04797	Gapdh	-	GO:0048037	cofactor binding	Function	IEA	GO_REF:0000002	InterPro:IPR006424	10116	20131116	InterPro	-
UniProtKB	P05630	ATP5D	-	GO:0005215	transporter activity	Function	IDA	PMID:1827992	-	9913	20060110	MGI	-
UniProtKB	P05630	ATP5D	-	GO:0006811	ion transport	Process	IDA	PMID:1827992	-	9913	20060110	MGI	-
UniProtKB	P05630	ATP5D	-	GO:0006818	hydrogen transport	Process	IDA	PMID:1827992	-	9913	20060110	MGI	-
UniProtKB	P05630	ATP5D	-	GO:0009987	cellular process	Process	IDA	PMID:1827992	-	9913	20060110	MGI	-
UniProtKB	P05630	ATP5D	-	GO:0009116	nucleoside metabolic process	Process	IEA	GO_REF:0000019	Ensembl:ENSP00000215375	9913	20131116	Ensembl	-
UniProtKB	P05630	ATP5D	-	GO:0009117	nucleotide metabolic process	Process	IEA	GO_REF:0000019	Ensembl:ENSP00000215375	9913	20131116	Ensembl	-
UniProtKB	P05630	ATP5D	-	GO:0016787	hydrolase activity	Function	IEA	GO_REF:0000019	Ensembl:ENSP00000215375	9913	20131116	Ensembl	-
UniProtKB	P05630	ATP5D	-	GO:0005215	transporter activity	Function	IEA	GO_REF:0000002	InterPro:IPR001469|InterPro:IPR020546	9913	20131116	InterPro	-
UniProtKB	P05630	ATP5D	-	GO:0006811	ion transport	Process	IEA	GO_REF:0000002	InterPro:IPR001469|InterPro:IPR020546	9913	20131116	InterPro	-
UniProtKB	P05630	ATP5D	-	GO:0006818	hydrogen transport	Process	IEA	GO_REF:0000002	InterPro:IPR001469|InterPro:IPR020546	9913	20131116	InterPro	-
UniProtKB	P05630	ATP5D	-	GO:0009116	nucleoside metabolic process	Process	IEA	GO_REF:0000002	InterPro:IPR001469|InterPro:IPR020546	9913	20131116	InterPro	-
UniProtKB	P05630	ATP5D	-	GO:0009117	nucleotide metabolic process	Process	IEA	GO_REF:0000002	InterPro:IPR001469|InterPro:IPR020546	9913	20131116	InterPro	-
UniProtKB	P05630	ATP5D	-	GO:0016787	hydrolase activity	Function	IEA	GO_REF:0000002	InterPro:IPR001469|InterPro:IPR020546	9913	20131116	InterPro	-
UniProtKB	P05630	ATP5D	-	GO:0005215	transporter activity	Function	IEA	GO_REF:0000002	InterPro:IPR001469|InterPro:IPR020546	9913	20131116	InterPro	-
UniProtKB	P05630	ATP5D	-	GO:0006811	ion transport	Process	IEA	GO_REF:0000002	InterPro:IPR001469|InterPro:IPR020546	9913	20131116	InterPro	-
UniProtKB	P05630	ATP5D	-	GO:0006818	hydrogen transport	Process	IEA	GO_REF:0000002	InterPro:IPR001469|InterPro:IPR020546	9913	20131116	InterPro	-
UniProtKB	P05630	ATP5D	-	GO:0009116	nucleoside metabolic process	Process	IEA	GO_REF:0000002	InterPro:IPR001469|InterPro:IPR020546	9913	20131116	InterPro	-
UniProtKB	P05630	ATP5D	-	GO:0009117	nucleotide metabolic process	Process	IEA	GO_REF:0000002	InterPro:IPR001469|InterPro:IPR020546	9913	20131116	InterPro	-
UniProtKB	P05630	ATP5D	-	GO:0016787	hydrolase activity	Function	IEA	GO_REF:0000002	InterPro:IPR001469|InterPro:IPR020546	9913	20131116	InterPro	-
UniProtKB	P05631	ATP5C1	-	GO:0005515	protein binding	Function	IPI	PMID:7397110	UniProtKB:P00829	9913	20060809	UniProt	-
UniProtKB	P05631	ATP5C1	-	GO:0005515	protein binding	Function	IPI	PMID:7397110	UniProtKB:P19483	9913	20060809	UniProt	-
UniProtKB	P05631	ATP5C1	-	GO:0009116	nucleoside metabolic process	Process	IEA	GO_REF:0000019	Ensembl:ENSP00000349142	9913	20131116	Ensembl	-
UniProtKB	P05631	ATP5C1	-	GO:0009117	nucleotide metabolic process	Process	IEA	GO_REF:0000019	Ensembl:ENSP00000349142	9913	20131116	Ensembl	-
UniProtKB	P05631	ATP5C1	-	GO:0016787	hydrolase activity	Function	IEA	GO_REF:0000019	Ensembl:ENSP00000349142	9913	20131116	Ensembl	-
UniProtKB	P05631	ATP5C1	-	GO:0005215	transporter activity	Function	IEA	GO_REF:0000002	InterPro:IPR000131	9913	20131116	InterPro	-
UniProtKB	P05631	ATP5C1	-	GO:0006811	ion transport	Process	IEA	GO_REF:0000002	InterPro:IPR000131	9913	20131116	InterPro	-
UniProtKB	P05631	ATP5C1	-	GO:0006818	hydrogen transport	Process	IEA	GO_REF:0000002	InterPro:IPR000131	9913	20131116	InterPro	-
UniProtKB	P05631	ATP5C1	-	GO:0009116	nucleoside metabolic process	Process	IEA	GO_REF:0000002	InterPro:IPR000131	9913	20131116	InterPro	-
UniProtKB	P05631	ATP5C1	-	GO:0009117	nucleotide metabolic process	Process	IEA	GO_REF:0000002	InterPro:IPR000131	9913	20131116	InterPro	-
UniProtKB	P05631	ATP5C1	-	GO:0016787	hydrolase activity	Function	IEA	GO_REF:0000002	InterPro:IPR000131	9913	20131116	InterPro	-
UniProtKB	P05631	ATP5C1	-	GO:0005215	transporter activity	Function	IEA	GO_REF:0000002	InterPro:IPR000131	9913	20131116	InterPro	-
UniProtKB	P05631	ATP5C1	-	GO:0006811	ion transport	Process	IEA	GO_REF:0000002	InterPro:IPR000131	9913	20131116	InterPro	-
UniProtKB	P05631	ATP5C1	-	GO:0006818	hydrogen transport	Process	IEA	GO_REF:0000002	InterPro:IPR000131	9913	20131116	InterPro	-
UniProtKB	P05631	ATP5C1	-	GO:0009116	nucleoside metabolic process	Process	IEA	GO_REF:0000002	InterPro:IPR000131	9913	20131116	InterPro	-
UniProtKB	P05631	ATP5C1	-	GO:0009117	nucleotide metabolic process	Process	IEA	GO_REF:0000002	InterPro:IPR000131	9913	20131116	InterPro	-
UniProtKB	P05631	ATP5C1	-	GO:0016787	hydrolase activity	Function	IEA	GO_REF:0000002	InterPro:IPR000131	9913	20131116	InterPro	-
UniProtKB	P05976	MYL1	-	GO:0043167	ion binding	Function	IEA	GO_REF:0000002	InterPro:IPR002048|InterPro:IPR011992	9606	20131116	InterPro	-
UniProtKB	P05976	MYL1	-	GO:0005198	structural molecule activity	Function	NAS	PMID:3904738	-	9606	20080118	BHF-UCL	-
UniProtKB	P06396	GSN	-	GO:0005515	protein binding	Function	IEA	GO_REF:0000002	InterPro:IPR007122	9606	20131116	InterPro	-
UniProtKB	P06396	GSN	-	GO:0005515	protein binding	Function	IEA	GO_REF:0000019	Ensembl:ENSRNOP00000025857	9606	20131116	Ensembl	-
UniProtKB	P06396	GSN	-	GO:0005515	protein binding	Function	IEA	GO_REF:0000037	UniProtKB-KW:KW-0009	9606	20131116	UniProt	-
UniProtKB	P06396	GSN	-	GO:0043167	ion binding	Function	TAS	PMID:1321812	-	9606	20030904	PINC	-
UniProtKB	P06396	GSN	-	GO:0005515	protein binding	Function	IPI	PMID:17620599	UniProtKB:P32121	9606	20131117	IntAct	-
UniProtKB	P06396	GSN	-	GO:0005515	protein binding	Function	IPI	PMID:17620599	UniProtKB:P49407	9606	20131117	IntAct	-
UniProtKB	P06396	GSN	-	GO:0043167	ion binding	Function	IEA	GO_REF:0000037	UniProtKB-KW:KW-0479	9606	20131116	UniProt	-
UniProtKB	P06753	TPM3	-	GO:0003674	molecular_function	Function	ND	GO_REF:0000015	-	9606	20061026	UniProt	-
UniProtKB	P06753	TPM3	-	GO:0005515	protein binding	Function	IEA	GO_REF:0000037	UniProtKB-KW:KW-0009	9606	20131116	UniProt	-
UniProtKB	P07033	ACYP2	-	GO:0016787	hydrolase activity	Function	IEA	GO_REF:0000002	InterPro:IPR020456|InterPro:IPR027147	9913	20131116	InterPro	-
UniProtKB	P07033	ACYP2	-	GO:0016787	hydrolase activity	Function	IEA	GO_REF:0000003	EC:3.6.1.7	9913	20131116	UniProt	-
UniProtKB	P07033	ACYP2	-	GO:0016787	hydrolase activity	Function	IBA	GO_REF:0000033	PANTHER:PTN000003030	9913	20130905	RefGenome	-
UniProtKB	P07033	ACYP2	-	GO:0016787	hydrolase activity	Function	IEA	GO_REF:0000037	UniProtKB-KW:KW-0378	9913	20131116	UniProt	-
UniProtKB	P07470	COX7A1	-	GO:0005215	transporter activity	Function	IEA	GO_REF:0000002	InterPro:IPR003177	9913	20131116	InterPro	-
UniProtKB	P07470	COX7A1	-	GO:0006811	ion transport	Process	IEA	GO_REF:0000002	InterPro:IPR003177	9913	20131116	InterPro	-
UniProtKB	P07470	COX7A1	-	GO:0006818	hydrogen transport	Process	IEA	GO_REF:0000002	InterPro:IPR003177	9913	20131116	InterPro	-
UniProtKB	P07470	COX7A1	-	GO:0009987	cellular process	Process	IEA	GO_REF:0000002	InterPro:IPR003177	9913	20131116	InterPro	-
UniProtKB	P07470	COX7A1	-	GO:0016491	oxidoreductase activity	Function	IEA	GO_REF:0000002	InterPro:IPR003177	9913	20131116	InterPro	-
UniProtKB	P07470	COX7A1	-	GO:0009055	electron carrier activity	Function	IEA	GO_REF:0000002	InterPro:IPR003177	9913	20131116	InterPro	-
UniProtKB	P07471	COX6A2	-	GO:0005215	transporter activity	Function	IEA	GO_REF:0000002	InterPro:IPR001349|InterPro:IPR018507	9913	20131116	InterPro	-
UniProtKB	P07471	COX6A2	-	GO:0006811	ion transport	Process	IEA	GO_REF:0000002	InterPro:IPR001349|InterPro:IPR018507	9913	20131116	InterPro	-
UniProtKB	P07471	COX6A2	-	GO:0006818	hydrogen transport	Process	IEA	GO_REF:0000002	InterPro:IPR001349|InterPro:IPR018507	9913	20131116	InterPro	-
UniProtKB	P07471	COX6A2	-	GO:0009987	cellular process	Process	IEA	GO_REF:0000002	InterPro:IPR001349|InterPro:IPR018507	9913	20131116	InterPro	-
UniProtKB	P07471	COX6A2	-	GO:0016491	oxidoreductase activity	Function	IEA	GO_REF:0000002	InterPro:IPR001349|InterPro:IPR018507	9913	20131116	InterPro	-
UniProtKB	P07585	DCN	-	GO:0005515	protein binding	Function	IEA	GO_REF:0000019	Ensembl:ENSRNOP00000006070	9606	20131116	Ensembl	-
UniProtKB	P07585	DCN	-	GO:0005488	binding	Function	IEA	GO_REF:0000019	Ensembl:ENSMUSP00000100924	9606	20131116	Ensembl	-
UniProtKB	P07585	DCN	-	GO:0005515	protein binding	Function	IEA	GO_REF:0000019	Ensembl:ENSRNOP00000006070	9606	20131116	Ensembl	-
UniProtKB	P07585	DCN	-	GO:0050840	extracellular matrix binding	Function	IEA	GO_REF:0000019	Ensembl:ENSMUSP00000100924	9606	20131116	Ensembl	-
UniProtKB	P07942	LAMB1	-	GO:0005515	protein binding	Function	IEA	GO_REF:0000019	Ensembl:ENSMUSP00000002979	9606	20131116	Ensembl	-
UniProtKB	P07942	LAMB1	-	GO:0005198	structural molecule activity	Function	NAS	PMID:10842354	-	9606	20060817	UniProt	-
UniProtKB	P07942	LAMB1	-	GO:0005198	structural molecule activity	Function	NAS	PMID:1975589	-	9606	20040811	PINC	-
UniProtKB	P07942	LAMB1	-	GO:0005198	structural molecule activity	Function	IDA	PMID:16289578	-	9606	20070416	HGNC	-
UniProtKB	P07942	LAMB1	-	GO:0005515	protein binding	Function	IEA	GO_REF:0000019	Ensembl:ENSMUSP00000002979	9606	20131116	Ensembl	-
UniProtKB	P07942	LAMB1	-	GO:0008289	lipid binding	Function	IEA	GO_REF:0000019	Ensembl:ENSMUSP00000002979	9606	20131116	Ensembl	-
UniProtKB	P08107	HSPA1A	-	GO:0000166	nucleotide binding	Function	IEA	GO_REF:0000037	UniProtKB-KW:KW-0547	9606	20131116	UniProt	-
UniProtKB	P08107	HSPA1A	-	GO:0003674	molecular_function	Function	IEA	GO_REF:0000037	UniProtKB-KW:KW-1183	9606	20131116	UniProt	-
UniProtKB	P08107	HSPA1A	-	GO:0050896	response to stimulus	Process	IEA	GO_REF:0000037	UniProtKB-KW:KW-1183	9606	20131116	UniProt	-
UniProtKB	P08107	HSPA1A	-	GO:0051704	multi-organism process	Process	IEA	GO_REF:0000037	UniProtKB-KW:KW-1183	9606	20131116	UniProt	-
UniProtKB	P08107	HSPA1A	-	GO:0003676	nucleic acid binding	Function	IDA	PMID:21266579	-	9606	20131009	MGI	-
UniProtKB	P08107	HSPA1A	-	GO:0005515	protein binding	Function	IPI	PMID:12853476	UniProtKB:Q99615	9606	20100517	UniProt	-
UniProtKB	P08107	HSPA1A	-	GO:0005515	protein binding	Function	IPI	PMID:15603737	UniProtKB:Q9UL15	9606	20100111	BHF-UCL	-
UniProtKB	P08107	HSPA1A	-	GO:0005515	protein binding	Function	IPI	PMID:15657067	UniProtKB:P00533	9606	20131117	IntAct	-
UniProtKB	P08107	HSPA1A	-	GO:0005515	protein binding	Function	IPI	PMID:15671022	UniProtKB:P37840	9606	20090901	UniProt	-
UniProtKB	P08107	HSPA1A	-	GO:0005515	protein binding	Function	IPI	PMID:16275660	UniProtKB:Q9UNE7	9606	20131117	IntAct	-
UniProtKB	P08107	HSPA1A	-	GO:0005515	protein binding	Function	IPI	PMID:17024176	UniProtKB:Q62392	9606	20131117	IntAct	-
UniProtKB	P08107	HSPA1A	-	GO:0005515	protein binding	Function	IPI	PMID:17167422	UniProtKB:P15976	9606	20131117	IntAct	-
UniProtKB	P08107	HSPA1A	-	GO:0005515	protein binding	Function	IPI	PMID:17342744	UniProtKB:P08473	9606	20131117	IntAct	-
UniProtKB	P08107	HSPA1A	-	GO:0005515	protein binding	Function	IPI	PMID:18555782	UniProtKB:P32589	9606	20131117	IntAct	-
UniProtKB	P08107	HSPA1A	-	GO:0005515	protein binding	Function	IPI	PMID:18975920	UniProtKB:P37840	9606	20090611	UniProt	-
UniProtKB	P08107	HSPA1A	-	GO:0005515	protein binding	Function	IPI	PMID:19376117	UniProtKB:Q9HB09-2	9606	20131117	IntAct	-
UniProtKB	P08107	HSPA1A	-	GO:0005515	protein binding	Function	IPI	PMID:19875982	UniProtKB:P37840	9606	20131117	IntAct	-
UniProtKB	P08107	HSPA1A	-	GO:0005515	protein binding	Function	IPI	PMID:20029029	UniProtKB:P00533	9606	20131117	IntAct	-
UniProtKB	P08107	HSPA1A	-	GO:0005515	protein binding	Function	IPI	PMID:20618441	UniProtKB:Q9UNE7	9606	20131117	IntAct	-
UniProtKB	P08107	HSPA1A	-	GO:0005515	protein binding	Function	IPI	PMID:21081504	UniProtKB:Q9CRB9	9606	20110427	UniProt	-
UniProtKB	P08107	HSPA1A	-	GO:0005515	protein binding	Function	IPI	PMID:21887822	UniProtKB:P53350	9606	20131117	IntAct	-
UniProtKB	P08107	HSPA1A	-	GO:0005515	protein binding	Function	IPI	PMID:21985244	UniProtKB:P37840	9606	20131117	IntAct	-
UniProtKB	P08107	HSPA1A	-	GO:0000166	nucleotide binding	Function	IEA	GO_REF:0000037	UniProtKB-KW:KW-0067	9606	20131116	UniProt	-
UniProtKB	P08107	HSPA1A	-	GO:0001882	nucleoside binding	Function	IEA	GO_REF:0000037	UniProtKB-KW:KW-0067	9606	20131116	UniProt	-
UniProtKB	P08107	HSPA1A	-	GO:0043167	ion binding	Function	IEA	GO_REF:0000037	UniProtKB-KW:KW-0067	9606	20131116	UniProt	-
UniProtKB	P08107	HSPA1A	-	GO:0005515	protein binding	Function	IPI	PMID:15603737	UniProtKB:O60260	9606	20100111	BHF-UCL	-
UniProtKB	P08107	HSPA1A	-	GO:0005515	protein binding	Function	IDA	PMID:15603737	-	9606	20100111	BHF-UCL	-
UniProtKB	P08107	HSPA1A	-	GO:0006457	protein folding	Process	IDA	PMID:15603737	-	9606	20100111	BHF-UCL	-
UniProtKB	P08107	HSPA1A	-	GO:0005515	protein binding	Function	IPI	PMID:9553041	UniProtKB:P19544	9606	20091204	UniProt	-
UniProtKB	P08107	HSPA1A	-	GO:0005515	protein binding	Function	TAS	PMID:16130169	-	9606	20051220	UniProt	-
UniProtKB	P08122	Col4a2	-	GO:0005198	structural molecule activity	Function	IEA	GO_REF:0000002	InterPro:IPR001442	10090	20131116	InterPro	-
UniProtKB	P08237	PFKM	-	GO:0000166	nucleotide binding	Function	IEA	GO_REF:0000037	UniProtKB-KW:KW-0547	9606	20131116	UniProt	-
UniProtKB	P08237	PFKM	-	GO:0003824	catalytic activity	Function	IEA	GO_REF:0000037	UniProtKB-KW:KW-0021	9606	20131116	UniProt	-
UniProtKB	P08237	PFKM	-	GO:0005975	carbohydrate metabolic process	Process	IEA	GO_REF:0000002	InterPro:IPR000023|InterPro:IPR009161|InterPro:IPR015912|InterPro:IPR022953	9606	20131116	InterPro	-
UniProtKB	P08237	PFKM	-	GO:0006793	phosphorus metabolic process	Process	IEA	GO_REF:0000002	InterPro:IPR000023|InterPro:IPR009161|InterPro:IPR015912|InterPro:IPR022953	9606	20131116	InterPro	-
UniProtKB	P08237	PFKM	-	GO:0016740	transferase activity	Function	IEA	GO_REF:0000002	InterPro:IPR000023|InterPro:IPR009161|InterPro:IPR015912|InterPro:IPR022953	9606	20131116	InterPro	-
UniProtKB	P08237	PFKM	-	GO:0005975	carbohydrate metabolic process	Process	IEA	GO_REF:0000003	EC:2.7.1.11	9606	20131116	UniProt	-
UniProtKB	P08237	PFKM	-	GO:0006793	phosphorus metabolic process	Process	IEA	GO_REF:0000003	EC:2.7.1.11	9606	20131116	UniProt	-
UniProtKB	P08237	PFKM	-	GO:0016740	transferase activity	Function	IEA	GO_REF:0000003	EC:2.7.1.11	9606	20131116	UniProt	-
UniProtKB	P08237	PFKM	-	GO:0005975	carbohydrate metabolic process	Process	ISS	GO_REF:0000024	UniProtKB:P00511	9606	20090429	UniProt	-
UniProtKB	P08237	PFKM	-	GO:0006793	phosphorus metabolic process	Process	ISS	GO_REF:0000024	UniProtKB:P00511	9606	20090429	UniProt	-
UniProtKB	P08237	PFKM	-	GO:0016740	transferase activity	Function	ISS	GO_REF:0000024	UniProtKB:P00511	9606	20090429	UniProt	-
UniProtKB	P08237	PFKM	-	GO:0005975	carbohydrate metabolic process	Process	IMP	PMID:6444532	-	9606	20090206	UniProt	-
UniProtKB	P08237	PFKM	-	GO:0006793	phosphorus metabolic process	Process	IMP	PMID:6444532	-	9606	20090206	UniProt	-
UniProtKB	P08237	PFKM	-	GO:0016740	transferase activity	Function	IMP	PMID:6444532	-	9606	20090206	UniProt	-
UniProtKB	P08237	PFKM	-	GO:0005975	carbohydrate metabolic process	Process	IDA	PMID:6444721	-	9606	20090206	UniProt	-
UniProtKB	P08237	PFKM	-	GO:0006793	phosphorus metabolic process	Process	IDA	PMID:6444721	-	9606	20090206	UniProt	-
UniProtKB	P08237	PFKM	-	GO:0016740	transferase activity	Function	IDA	PMID:6444721	-	9606	20090206	UniProt	-
UniProtKB	P08237	PFKM	-	GO:0005975	carbohydrate metabolic process	Process	IDA	PMID:8780720	-	9606	20081007	UniProt	-
UniProtKB	P08237	PFKM	-	GO:0006793	phosphorus metabolic process	Process	IDA	PMID:8780720	-	9606	20081007	UniProt	-
UniProtKB	P08237	PFKM	-	GO:0016740	transferase activity	Function	IDA	PMID:8780720	-	9606	20081007	UniProt	-
UniProtKB	P08237	PFKM	-	GO:0005975	carbohydrate metabolic process	Process	IDA	PMID:8780720	-	9606	20081008	BHF-UCL	-
UniProtKB	P08237	PFKM	-	GO:0006793	phosphorus metabolic process	Process	IDA	PMID:8780720	-	9606	20081008	BHF-UCL	-
UniProtKB	P08237	PFKM	-	GO:0016740	transferase activity	Function	IDA	PMID:8780720	-	9606	20081008	BHF-UCL	-
UniProtKB	P08237	PFKM	-	GO:0005515	protein binding	Function	IPI	PMID:12649290	UniProtKB:Q9HBG4	9606	20061012	HGNC	-
UniProtKB	P08237	PFKM	-	GO:0005515	protein binding	Function	IPI	PMID:21988832	UniProtKB:P17858	9606	20131117	IntAct	-
UniProtKB	P08237	PFKM	-	GO:0005515	protein binding	Function	IPI	PMID:6444721	UniProtKB:P17858	9606	20131117	IntAct	-
UniProtKB	P08237	PFKM	-	GO:0000166	nucleotide binding	Function	IEA	GO_REF:0000037	UniProtKB-KW:KW-0067	9606	20131116	UniProt	-
UniProtKB	P08237	PFKM	-	GO:0001882	nucleoside binding	Function	IEA	GO_REF:0000037	UniProtKB-KW:KW-0067	9606	20131116	UniProt	-
UniProtKB	P08237	PFKM	-	GO:0043167	ion binding	Function	IEA	GO_REF:0000037	UniProtKB-KW:KW-0067	9606	20131116	UniProt	-
UniProtKB	P08237	PFKM	-	GO:0000166	nucleotide binding	Function	IDA	PMID:8780720	-	9606	20081008	BHF-UCL	-
UniProtKB	P08237	PFKM	-	GO:0001882	nucleoside binding	Function	IDA	PMID:8780720	-	9606	20081008	BHF-UCL	-
UniProtKB	P08237	PFKM	-	GO:0043167	ion binding	Function	IDA	PMID:8780720	-	9606	20081008	BHF-UCL	-
UniProtKB	P08237	PFKM	-	GO:0005515	protein binding	Function	IPI	PMID:12649290	UniProtKB:Q9HBG4	9606	20061012	HGNC	-
UniProtKB	P08237	PFKM	-	GO:0005975	carbohydrate metabolic process	Process	IEA	GO_REF:0000019	Ensembl:ENSMUSP00000059801	9606	20131116	Ensembl	-
UniProtKB	P08237	PFKM	-	GO:0006793	phosphorus metabolic process	Process	IEA	GO_REF:0000019	Ensembl:ENSMUSP00000059801	9606	20131116	Ensembl	-
UniProtKB	P08237	PFKM	-	GO:0016740	transferase activity	Function	IEA	GO_REF:0000019	Ensembl:ENSMUSP00000059801	9606	20131116	Ensembl	-
UniProtKB	P08237	PFKM	-	GO:0006793	phosphorus metabolic process	Process	IEA	GO_REF:0000037	UniProtKB-KW:KW-0418	9606	20131116	UniProt	-
UniProtKB	P08237	PFKM	-	GO:0016740	transferase activity	Function	IEA	GO_REF:0000037	UniProtKB-KW:KW-0418	9606	20131116	UniProt	-
UniProtKB	P08237	PFKM	-	GO:0016740	transferase activity	Function	IEA	GO_REF:0000037	UniProtKB-KW:KW-0808	9606	20131116	UniProt	-
UniProtKB	P08237	PFKM	-	GO:0005515	protein binding	Function	IPI	PMID:6444721	UniProtKB:P17858	9606	20090206	BHF-UCL	-
UniProtKB	P08237	PFKM	-	GO:0005515	protein binding	Function	IPI	PMID:6444721	UniProtKB:P08237	9606	20090206	BHF-UCL	-
UniProtKB	P08237	PFKM	-	GO:0005515	protein binding	Function	IPI	PMID:6444721	UniProtKB:P08237	9606	20131117	IntAct	-
UniProtKB	P08237	PFKM	-	GO:0043167	ion binding	Function	IEA	GO_REF:0000037	UniProtKB-KW:KW-0479	9606	20131116	UniProt	-
UniProtKB	P08237	PFKM	-	GO:0030246	carbohydrate binding	Function	IDA	PMID:8780720	-	9606	20081008	BHF-UCL	-
UniProtKB	P09670	SOD1	-	GO:0016209	antioxidant activity	Function	IEA	GO_REF:0000002	InterPro:IPR018152	9940	20131116	InterPro	-
UniProtKB	P09670	SOD1	-	GO:0016491	oxidoreductase activity	Function	IEA	GO_REF:0000002	InterPro:IPR018152	9940	20131116	InterPro	-
UniProtKB	P09670	SOD1	-	GO:0016209	antioxidant activity	Function	IEA	GO_REF:0000003	EC:1.15.1.1	9940	20131116	UniProt	-
UniProtKB	P09670	SOD1	-	GO:0016491	oxidoreductase activity	Function	IEA	GO_REF:0000003	EC:1.15.1.1	9940	20131116	UniProt	-
UniProtKB	P09670	SOD1	-	GO:0016209	antioxidant activity	Function	IEA	GO_REF:0000037	UniProtKB-KW:KW-0049	9940	20131116	UniProt	-
UniProtKB	P09670	SOD1	-	GO:0016491	oxidoreductase activity	Function	IEA	GO_REF:0000037	UniProtKB-KW:KW-0560	9940	20131116	UniProt	-
UniProtKB	P09670	SOD1	-	GO:0043167	ion binding	Function	IEA	GO_REF:0000002	InterPro:IPR001424	9940	20131116	InterPro	-
UniProtKB	P09670	SOD1	-	GO:0043167	ion binding	Function	IEA	GO_REF:0000037	UniProtKB-KW:KW-0479	9940	20131116	UniProt	-
UniProtKB	P09739	Tnnt3	-	GO:0005515	protein binding	Function	NAS	PMID:16192301	-	10116	20070206	RGD	-
UniProtKB	P0CB32	HSPA1L	-	GO:0000166	nucleotide binding	Function	IEA	GO_REF:0000037	UniProtKB-KW:KW-0547	9913	20131116	UniProt	-
UniProtKB	P0CB32	HSPA1L	-	GO:0000166	nucleotide binding	Function	IEA	GO_REF:0000037	UniProtKB-KW:KW-0067	9913	20131116	UniProt	-
UniProtKB	P0CB32	HSPA1L	-	GO:0001882	nucleoside binding	Function	IEA	GO_REF:0000037	UniProtKB-KW:KW-0067	9913	20131116	UniProt	-
UniProtKB	P0CB32	HSPA1L	-	GO:0043167	ion binding	Function	IEA	GO_REF:0000037	UniProtKB-KW:KW-0067	9913	20131116	UniProt	-
UniProtKB	P10790	FABP3	-	GO:0005215	transporter activity	Function	IEA	GO_REF:0000002	InterPro:IPR000463	9913	20131116	InterPro	-
UniProtKB	P10790	FABP3	-	GO:0005515	protein binding	Function	IEA	GO_REF:0000019	Ensembl:ENSP00000362817	9913	20131116	Ensembl	-
UniProtKB	P10790	FABP3	-	GO:0008289	lipid binding	Function	IEA	GO_REF:0000002	InterPro:IPR000463	9913	20131116	InterPro	-
UniProtKB	P10790	FABP3	-	GO:0008289	lipid binding	Function	IEA	GO_REF:0000037	UniProtKB-KW:KW-0446	9913	20131116	UniProt	-
UniProtKB	P10916	MYL2	-	GO:0005515	protein binding	Function	IDA	PMID:9180271	-	9606	20080124	BHF-UCL	-
UniProtKB	P10916	MYL2	-	GO:0043167	ion binding	Function	IEA	GO_REF:0000002	InterPro:IPR002048|InterPro:IPR011992	9606	20131116	InterPro	-
UniProtKB	P10916	MYL2	-	GO:0043167	ion binding	Function	IDA	PMID:11102452	-	9606	20070511	MGI	-
UniProtKB	P10916	MYL2	-	GO:0005515	protein binding	Function	IPI	PMID:16555005	UniProtKB:P35125-3	9606	20131117	IntAct	-
UniProtKB	P10916	MYL2	-	GO:0005198	structural molecule activity	Function	NAS	PMID:17885681	-	9606	20101129	BHF-UCL	-
UniProtKB	P10916	MYL2	-	GO:0005198	structural molecule activity	Function	TAS	PMID:8673105	-	9606	20030904	PINC	-
UniProtKB	P10916	MYL2	-	GO:0005515	protein binding	Function	NAS	PMID:8287067	-	9606	20080121	BHF-UCL	-
UniProtKB	P10916	MYL2	-	GO:0043167	ion binding	Function	IEA	GO_REF:0000037	UniProtKB-KW:KW-0479	9606	20131116	UniProt	-
UniProtKB	P11024	NNT	-	GO:0016491	oxidoreductase activity	Function	IEA	GO_REF:0000002	InterPro:IPR026255	9913	20131116	InterPro	-
UniProtKB	P11024	NNT	-	GO:0016491	oxidoreductase activity	Function	IEA	GO_REF:0000019	Ensembl:ENSP00000264663	9913	20131116	Ensembl	-
UniProtKB	P11024	NNT	-	GO:0016491	oxidoreductase activity	Function	IEA	GO_REF:0000002	InterPro:IPR012136	9913	20131116	InterPro	-
UniProtKB	P11024	NNT	-	GO:0016491	oxidoreductase activity	Function	IEA	GO_REF:0000003	EC:1.6.1.2	9913	20131116	UniProt	-
UniProtKB	P11024	NNT	-	GO:0016491	oxidoreductase activity	Function	IEA	GO_REF:0000002	InterPro:IPR008142|InterPro:IPR008143	9913	20131116	InterPro	-
UniProtKB	P11024	NNT	-	GO:0016491	oxidoreductase activity	Function	IEA	GO_REF:0000037	UniProtKB-KW:KW-0560	9913	20131116	UniProt	-
UniProtKB	P11024	NNT	-	GO:0000166	nucleotide binding	Function	IEA	GO_REF:0000002	InterPro:IPR012136	9913	20131116	InterPro	-
UniProtKB	P11024	NNT	-	GO:0048037	cofactor binding	Function	IEA	GO_REF:0000002	InterPro:IPR012136	9913	20131116	InterPro	-
UniProtKB	P11047	LAMC1	-	GO:0005198	structural molecule activity	Function	IMP	PMID:15159456	-	9606	20070416	HGNC	-
UniProtKB	P11047	LAMC1	-	GO:0008289	lipid binding	Function	IEA	GO_REF:0000019	Ensembl:ENSMUSP00000027752	9606	20131116	Ensembl	-
UniProtKB	P11179	DLST	-	GO:0016740	transferase activity	Function	IEA	GO_REF:0000002	InterPro:IPR006255	9913	20131116	InterPro	-
UniProtKB	P11179	DLST	-	GO:0016740	transferase activity	Function	IEA	GO_REF:0000003	EC:2.3.1.61	9913	20131116	UniProt	-
UniProtKB	P11179	DLST	-	GO:0016740	transferase activity	Function	IEA	GO_REF:0000037	UniProtKB-KW:KW-0808	9913	20131116	UniProt	-
UniProtKB	P11179	DLST	-	GO:0016740	transferase activity	Function	IEA	GO_REF:0000002	InterPro:IPR001078	9913	20131116	InterPro	-
UniProtKB	P11179	DLST	-	GO:0016740	transferase activity	Function	IEA	GO_REF:0000037	UniProtKB-KW:KW-0012	9913	20131116	UniProt	-
UniProtKB	P11216	PYGB	-	GO:0003824	catalytic activity	Function	IEA	GO_REF:0000037	UniProtKB-KW:KW-0021	9606	20131116	UniProt	-
UniProtKB	P11216	PYGB	-	GO:0016740	transferase activity	Function	IEA	GO_REF:0000002	InterPro:IPR011833	9606	20131116	InterPro	-
UniProtKB	P11216	PYGB	-	GO:0016740	transferase activity	Function	IEA	GO_REF:0000003	EC:2.4.1.1	9606	20131116	UniProt	-
UniProtKB	P11216	PYGB	-	GO:0016740	transferase activity	Function	IEA	GO_REF:0000002	InterPro:IPR000811	9606	20131116	InterPro	-
UniProtKB	P11216	PYGB	-	GO:0016740	transferase activity	Function	NAS	PMID:3346228	-	9606	20080416	UniProt	-
UniProtKB	P11216	PYGB	-	GO:0016740	transferase activity	Function	IEA	GO_REF:0000037	UniProtKB-KW:KW-0808	9606	20131116	UniProt	-
UniProtKB	P11216	PYGB	-	GO:0016740	transferase activity	Function	IEA	GO_REF:0000037	UniProtKB-KW:KW-0328	9606	20131116	UniProt	-
UniProtKB	P11216	PYGB	-	GO:0043167	ion binding	Function	IEA	GO_REF:0000002	InterPro:IPR011833	9606	20131116	InterPro	-
UniProtKB	P11216	PYGB	-	GO:0048037	cofactor binding	Function	IEA	GO_REF:0000002	InterPro:IPR011833	9606	20131116	InterPro	-
UniProtKB	P11217	PYGM	-	GO:0000166	nucleotide binding	Function	IEA	GO_REF:0000037	UniProtKB-KW:KW-0547	9606	20131116	UniProt	-
UniProtKB	P11217	PYGM	-	GO:0003824	catalytic activity	Function	IEA	GO_REF:0000037	UniProtKB-KW:KW-0021	9606	20131116	UniProt	-
UniProtKB	P11217	PYGM	-	GO:0016740	transferase activity	Function	IEA	GO_REF:0000002	InterPro:IPR011833	9606	20131116	InterPro	-
UniProtKB	P11217	PYGM	-	GO:0016740	transferase activity	Function	IEA	GO_REF:0000003	EC:2.4.1.1	9606	20131116	UniProt	-
UniProtKB	P11217	PYGM	-	GO:0016740	transferase activity	Function	IEA	GO_REF:0000002	InterPro:IPR000811	9606	20131116	InterPro	-
UniProtKB	P11217	PYGM	-	GO:0016740	transferase activity	Function	IEA	GO_REF:0000019	Ensembl:ENSMUSP00000047564	9606	20131116	Ensembl	-
UniProtKB	P11217	PYGM	-	GO:0016740	transferase activity	Function	TAS	PMID:9633816	-	9606	20030904	PINC	-
UniProtKB	P11217	PYGM	-	GO:0016740	transferase activity	Function	IEA	GO_REF:0000037	UniProtKB-KW:KW-0808	9606	20131116	UniProt	-
UniProtKB	P11217	PYGM	-	GO:0016740	transferase activity	Function	IEA	GO_REF:0000037	UniProtKB-KW:KW-0328	9606	20131116	UniProt	-
UniProtKB	P11217	PYGM	-	GO:0043167	ion binding	Function	IEA	GO_REF:0000002	InterPro:IPR011833	9606	20131116	InterPro	-
UniProtKB	P11217	PYGM	-	GO:0048037	cofactor binding	Function	IEA	GO_REF:0000002	InterPro:IPR011833	9606	20131116	InterPro	-
UniProtKB	P11275	Camk2a	-	GO:0000166	nucleotide binding	Function	IEA	GO_REF:0000037	UniProtKB-KW:KW-0547	10116	20131116	UniProt	-
UniProtKB	P11275	Camk2a	-	GO:0006464	cellular protein modification process	Process	IEA	GO_REF:0000002	InterPro:IPR000719|InterPro:IPR002290	10116	20131116	InterPro	-
UniProtKB	P11275	Camk2a	-	GO:0006793	phosphorus metabolic process	Process	IEA	GO_REF:0000002	InterPro:IPR000719|InterPro:IPR002290	10116	20131116	InterPro	-
UniProtKB	P11275	Camk2a	-	GO:0016740	transferase activity	Function	IEA	GO_REF:0000002	InterPro:IPR000719|InterPro:IPR002290	10116	20131116	InterPro	-
UniProtKB	P11275	Camk2a	-	GO:0006464	cellular protein modification process	Process	IEA	GO_REF:0000002	InterPro:IPR008271	10116	20131116	InterPro	-
UniProtKB	P11275	Camk2a	-	GO:0006793	phosphorus metabolic process	Process	IEA	GO_REF:0000002	InterPro:IPR008271	10116	20131116	InterPro	-
UniProtKB	P11275	Camk2a	-	GO:0016740	transferase activity	Function	IEA	GO_REF:0000002	InterPro:IPR008271	10116	20131116	InterPro	-
UniProtKB	P11275	Camk2a	-	GO:0006464	cellular protein modification process	Process	IEA	GO_REF:0000037	UniProtKB-KW:KW-0723	10116	20131116	UniProt	-
UniProtKB	P11275	Camk2a	-	GO:0006793	phosphorus metabolic process	Process	IEA	GO_REF:0000037	UniProtKB-KW:KW-0723	10116	20131116	UniProt	-
UniProtKB	P11275	Camk2a	-	GO:0016740	transferase activity	Function	IEA	GO_REF:0000037	UniProtKB-KW:KW-0723	10116	20131116	UniProt	-
UniProtKB	P11275	Camk2a	-	GO:0006464	cellular protein modification process	Process	IEA	GO_REF:0000002	InterPro:IPR013543	10116	20131116	InterPro	-
UniProtKB	P11275	Camk2a	-	GO:0006793	phosphorus metabolic process	Process	IEA	GO_REF:0000002	InterPro:IPR013543	10116	20131116	InterPro	-
UniProtKB	P11275	Camk2a	-	GO:0016740	transferase activity	Function	IEA	GO_REF:0000002	InterPro:IPR013543	10116	20131116	InterPro	-
UniProtKB	P11275	Camk2a	-	GO:0006464	cellular protein modification process	Process	IEA	GO_REF:0000003	EC:2.7.11.17	10116	20131116	UniProt	-
UniProtKB	P11275	Camk2a	-	GO:0006793	phosphorus metabolic process	Process	IEA	GO_REF:0000003	EC:2.7.11.17	10116	20131116	UniProt	-
UniProtKB	P11275	Camk2a	-	GO:0016740	transferase activity	Function	IEA	GO_REF:0000003	EC:2.7.11.17	10116	20131116	UniProt	-
UniProtKB	P11275	Camk2a	-	GO:0006464	cellular protein modification process	Process	IDA	PMID:12401560	-	10116	20070904	RGD	-
UniProtKB	P11275	Camk2a	-	GO:0006793	phosphorus metabolic process	Process	IDA	PMID:12401560	-	10116	20070904	RGD	-
UniProtKB	P11275	Camk2a	-	GO:0016740	transferase activity	Function	IDA	PMID:12401560	-	10116	20070904	RGD	-
UniProtKB	P11275	Camk2a	-	GO:0006464	cellular protein modification process	Process	IDA	PMID:12951199	-	10116	20130308	RGD	-
UniProtKB	P11275	Camk2a	-	GO:0006793	phosphorus metabolic process	Process	IDA	PMID:12951199	-	10116	20130308	RGD	-
UniProtKB	P11275	Camk2a	-	GO:0016740	transferase activity	Function	IDA	PMID:12951199	-	10116	20130308	RGD	-
UniProtKB	P11275	Camk2a	-	GO:0006464	cellular protein modification process	Process	IDA	PMID:16095822	-	10116	20130219	RGD	-
UniProtKB	P11275	Camk2a	-	GO:0006793	phosphorus metabolic process	Process	IDA	PMID:16095822	-	10116	20130219	RGD	-
UniProtKB	P11275	Camk2a	-	GO:0016740	transferase activity	Function	IDA	PMID:16095822	-	10116	20130219	RGD	-
UniProtKB	P11275	Camk2a	-	GO:0006464	cellular protein modification process	Process	IMP	PMID:18042863	-	10116	20130219	RGD	-
UniProtKB	P11275	Camk2a	-	GO:0006793	phosphorus metabolic process	Process	IMP	PMID:18042863	-	10116	20130219	RGD	-
UniProtKB	P11275	Camk2a	-	GO:0016740	transferase activity	Function	IMP	PMID:18042863	-	10116	20130219	RGD	-
UniProtKB	P11275	Camk2a	-	GO:0005515	protein binding	Function	IPI	PMID:12933808	RGD:2505	10116	20100819	RGD	-
UniProtKB	P11275	Camk2a	-	GO:0005515	protein binding	Function	IPI	PMID:16120608	UniProtKB:P70587	10116	20131117	IntAct	-
UniProtKB	P11275	Camk2a	-	GO:0005515	protein binding	Function	IPI	PMID:20178748	UniProtKB:P62195	10116	20131117	IntAct	-
UniProtKB	P11275	Camk2a	-	GO:0005515	protein binding	Function	IPI	PMID:20461055	UniProtKB:P08483	10116	20131117	IntAct	-
UniProtKB	P11275	Camk2a	-	GO:0005515	protein binding	Function	IPI	PMID:20461055	UniProtKB:P08485	10116	20131117	IntAct	-
UniProtKB	P11275	Camk2a	-	GO:0005515	protein binding	Function	IEA	GO_REF:0000002	InterPro:IPR013543	10116	20131116	InterPro	-
UniProtKB	P11275	Camk2a	-	GO:0005515	protein binding	Function	IEA	GO_REF:0000037	UniProtKB-KW:KW-0112	10116	20131116	UniProt	-
UniProtKB	P11275	Camk2a	-	GO:0000166	nucleotide binding	Function	IEA	GO_REF:0000002	InterPro:IPR000719|InterPro:IPR002290|InterPro:IPR017441	10116	20131116	InterPro	-
UniProtKB	P11275	Camk2a	-	GO:0001882	nucleoside binding	Function	IEA	GO_REF:0000002	InterPro:IPR000719|InterPro:IPR002290|InterPro:IPR017441	10116	20131116	InterPro	-
UniProtKB	P11275	Camk2a	-	GO:0043167	ion binding	Function	IEA	GO_REF:0000002	InterPro:IPR000719|InterPro:IPR002290|InterPro:IPR017441	10116	20131116	InterPro	-
UniProtKB	P11275	Camk2a	-	GO:0000166	nucleotide binding	Function	IEA	GO_REF:0000037	UniProtKB-KW:KW-0067	10116	20131116	UniProt	-
UniProtKB	P11275	Camk2a	-	GO:0001882	nucleoside binding	Function	IEA	GO_REF:0000037	UniProtKB-KW:KW-0067	10116	20131116	UniProt	-
UniProtKB	P11275	Camk2a	-	GO:0043167	ion binding	Function	IEA	GO_REF:0000037	UniProtKB-KW:KW-0067	10116	20131116	UniProt	-
UniProtKB	P11275	Camk2a	-	GO:0006793	phosphorus metabolic process	Process	IEA	GO_REF:0000037	UniProtKB-KW:KW-0418	10116	20131116	UniProt	-
UniProtKB	P11275	Camk2a	-	GO:0016740	transferase activity	Function	IEA	GO_REF:0000037	UniProtKB-KW:KW-0418	10116	20131116	UniProt	-
UniProtKB	P11275	Camk2a	-	GO:0016740	transferase activity	Function	IEA	GO_REF:0000037	UniProtKB-KW:KW-0808	10116	20131116	UniProt	-
UniProtKB	P11275	Camk2a	-	GO:0016740	transferase activity	Function	IEA	GO_REF:0000002	InterPro:IPR011009	10116	20131116	InterPro	-
UniProtKB	P11275	Camk2a	-	GO:0005515	protein binding	Function	IPI	PMID:12951199	RGD:621090	10116	20130308	RGD	-
UniProtKB	P11966	PDHB	-	GO:0003824	catalytic activity	Function	IEA	GO_REF:0000002	InterPro:IPR005476|InterPro:IPR009014	9913	20131116	InterPro	-
UniProtKB	P11966	PDHB	-	GO:0016491	oxidoreductase activity	Function	IEA	GO_REF:0000019	Ensembl:ENSP00000307241	9913	20131116	Ensembl	-
UniProtKB	P11966	PDHB	-	GO:0016491	oxidoreductase activity	Function	ISS	GO_REF:0000024	UniProtKB:P11177	9913	20121212	UniProt	-
UniProtKB	P11966	PDHB	-	GO:0016491	oxidoreductase activity	Function	IEA	GO_REF:0000003	EC:1.2.4.1	9913	20131116	UniProt	-
UniProtKB	P11966	PDHB	-	GO:0016491	oxidoreductase activity	Function	IEA	GO_REF:0000037	UniProtKB-KW:KW-0560	9913	20131116	UniProt	-
UniProtKB	P11974	PKM	-	GO:0000166	nucleotide binding	Function	IEA	GO_REF:0000037	UniProtKB-KW:KW-0547	9986	20131116	UniProt	-
UniProtKB	P11974	PKM	-	GO:0043167	ion binding	Function	IEA	GO_REF:0000002	InterPro:IPR001697|InterPro:IPR015793|InterPro:IPR015794	9986	20131116	InterPro	-
UniProtKB	P11974	PKM	-	GO:0003824	catalytic activity	Function	IEA	GO_REF:0000002	InterPro:IPR015813	9986	20131116	InterPro	-
UniProtKB	P11974	PKM	-	GO:0003824	catalytic activity	Function	IEA	GO_REF:0000037	UniProtKB-KW:KW-0021	9986	20131116	UniProt	-
UniProtKB	P11974	PKM	-	GO:0006793	phosphorus metabolic process	Process	IEA	GO_REF:0000002	InterPro:IPR001697|InterPro:IPR015793|InterPro:IPR015794|InterPro:IPR015806|InterPro:IPR018209	9986	20131116	InterPro	-
UniProtKB	P11974	PKM	-	GO:0016740	transferase activity	Function	IEA	GO_REF:0000002	InterPro:IPR001697|InterPro:IPR015793|InterPro:IPR015794|InterPro:IPR015806|InterPro:IPR018209	9986	20131116	InterPro	-
UniProtKB	P11974	PKM	-	GO:0006793	phosphorus metabolic process	Process	IEA	GO_REF:0000003	EC:2.7.1.40	9986	20131116	UniProt	-
UniProtKB	P11974	PKM	-	GO:0016740	transferase activity	Function	IEA	GO_REF:0000003	EC:2.7.1.40	9986	20131116	UniProt	-
UniProtKB	P11974	PKM	-	GO:0005515	protein binding	Function	IPI	PMID:10555970	UniProtKB:P00563	9986	20131117	IntAct	-
UniProtKB	P11974	PKM	-	GO:0000166	nucleotide binding	Function	IEA	GO_REF:0000037	UniProtKB-KW:KW-0067	9986	20131116	UniProt	-
UniProtKB	P11974	PKM	-	GO:0001882	nucleoside binding	Function	IEA	GO_REF:0000037	UniProtKB-KW:KW-0067	9986	20131116	UniProt	-
UniProtKB	P11974	PKM	-	GO:0043167	ion binding	Function	IEA	GO_REF:0000037	UniProtKB-KW:KW-0067	9986	20131116	UniProt	-
UniProtKB	P11974	PKM	-	GO:0006793	phosphorus metabolic process	Process	IEA	GO_REF:0000037	UniProtKB-KW:KW-0418	9986	20131116	UniProt	-
UniProtKB	P11974	PKM	-	GO:0016740	transferase activity	Function	IEA	GO_REF:0000037	UniProtKB-KW:KW-0418	9986	20131116	UniProt	-
UniProtKB	P11974	PKM	-	GO:0016740	transferase activity	Function	IEA	GO_REF:0000037	UniProtKB-KW:KW-0808	9986	20131116	UniProt	-
UniProtKB	P11974	PKM	-	GO:0043167	ion binding	Function	IEA	GO_REF:0000002	InterPro:IPR001697|InterPro:IPR015793|InterPro:IPR015794	9986	20131116	InterPro	-
UniProtKB	P11974	PKM	-	GO:0043167	ion binding	Function	IEA	GO_REF:0000037	UniProtKB-KW:KW-0479	9986	20131116	UniProt	-
UniProtKB	P12303	TTR	-	GO:0005515	protein binding	Function	IEA	GO_REF:0000037	UniProtKB-KW:KW-0372	9940	20131116	UniProt	-
UniProtKB	P12344	GOT2	-	GO:0003824	catalytic activity	Function	IEA	GO_REF:0000002	InterPro:IPR004838|InterPro:IPR015421	9913	20131116	InterPro	-
UniProtKB	P12344	GOT2	-	GO:0016740	transferase activity	Function	IEA	GO_REF:0000003	EC:2.6.1.1	9913	20131116	UniProt	-
UniProtKB	P12344	GOT2	-	GO:0016740	transferase activity	Function	ISS	GO_REF:0000024	UniProtKB:P00508	9913	20091214	UniProt	-
UniProtKB	P12344	GOT2	-	GO:0016740	transferase activity	Function	ISS	GO_REF:0000024	UniProtKB:P05202	9913	20061003	AgBase	-
UniProtKB	P12344	GOT2	-	GO:0016740	transferase activity	Function	IEA	GO_REF:0000002	InterPro:IPR000796	9913	20131116	InterPro	-
UniProtKB	P12344	GOT2	-	GO:0016740	transferase activity	Function	IEA	GO_REF:0000037	UniProtKB-KW:KW-0032	9913	20131116	UniProt	-
UniProtKB	P12344	GOT2	-	GO:0016740	transferase activity	Function	IEA	GO_REF:0000037	UniProtKB-KW:KW-0808	9913	20131116	UniProt	-
UniProtKB	P12344	GOT2	-	GO:0043167	ion binding	Function	IEA	GO_REF:0000002	InterPro:IPR004838|InterPro:IPR004839|InterPro:IPR015421	9913	20131116	InterPro	-
UniProtKB	P12344	GOT2	-	GO:0048037	cofactor binding	Function	IEA	GO_REF:0000002	InterPro:IPR004838|InterPro:IPR004839|InterPro:IPR015421	9913	20131116	InterPro	-
UniProtKB	P12344	GOT2	-	GO:0016740	transferase activity	Function	IEA	GO_REF:0000003	EC:2.6.1.1	9913	20131116	UniProt	-
UniProtKB	P12429	ANXA3	-	GO:0030234	enzyme regulator activity	Function	IEA	GO_REF:0000002	InterPro:IPR002390	9606	20131116	InterPro	-
UniProtKB	P12429	ANXA3	-	GO:0043167	ion binding	Function	IEA	GO_REF:0000002	InterPro:IPR001464|InterPro:IPR002390|InterPro:IPR018252|InterPro:IPR018502	9606	20131116	InterPro	-
UniProtKB	P12429	ANXA3	-	GO:0008289	lipid binding	Function	IEA	GO_REF:0000002	InterPro:IPR001464|InterPro:IPR002390|InterPro:IPR018252|InterPro:IPR018502	9606	20131116	InterPro	-
UniProtKB	P12429	ANXA3	-	GO:0043167	ion binding	Function	IEA	GO_REF:0000002	InterPro:IPR001464|InterPro:IPR002390|InterPro:IPR018252|InterPro:IPR018502	9606	20131116	InterPro	-
UniProtKB	P12429	ANXA3	-	GO:0008289	lipid binding	Function	IEA	GO_REF:0000037	UniProtKB-KW:KW-0111	9606	20131116	UniProt	-
UniProtKB	P12429	ANXA3	-	GO:0043167	ion binding	Function	IEA	GO_REF:0000037	UniProtKB-KW:KW-0111	9606	20131116	UniProt	-
UniProtKB	P12429	ANXA3	-	GO:0008289	lipid binding	Function	IDA	PMID:2138016	-	9606	20100208	UniProt	-
UniProtKB	P12429	ANXA3	-	GO:0043167	ion binding	Function	IDA	PMID:2138016	-	9606	20100208	UniProt	-
UniProtKB	P12429	ANXA3	-	GO:0008289	lipid binding	Function	IDA	PMID:2138632	-	9606	20100208	UniProt	-
UniProtKB	P12429	ANXA3	-	GO:0043167	ion binding	Function	IDA	PMID:2138632	-	9606	20100208	UniProt	-
UniProtKB	P12429	ANXA3	-	GO:0030234	enzyme regulator activity	Function	IEA	GO_REF:0000037	UniProtKB-KW:KW-0593	9606	20131116	UniProt	-
UniProtKB	P12725	-	-	GO:0030234	enzyme regulator activity	Function	IEA	GO_REF:0000037	UniProtKB-KW:KW-0722	9940	20131116	UniProt	-
UniProtKB	P12725	-	-	GO:0030234	enzyme regulator activity	Function	IEA	GO_REF:0000037	UniProtKB-KW:KW-0646	9940	20131116	UniProt	-
UniProtKB	P12798	PHKB	-	GO:0003824	catalytic activity	Function	IEA	GO_REF:0000002	InterPro:IPR008928	9986	20131116	InterPro	-
UniProtKB	P12798	PHKB	-	GO:0016787	hydrolase activity	Function	IEA	GO_REF:0000002	InterPro:IPR011613	9986	20131116	InterPro	-
UniProtKB	P12798	PHKB	-	GO:0005515	protein binding	Function	IEA	GO_REF:0000002	InterPro:IPR008734	9986	20131116	InterPro	-
UniProtKB	P12798	PHKB	-	GO:0005515	protein binding	Function	IEA	GO_REF:0000037	UniProtKB-KW:KW-0112	9986	20131116	UniProt	-
UniProtKB	P13272	UQCRFS1	-	GO:0005215	transporter activity	Function	IEA	GO_REF:0000002	InterPro:IPR004192|InterPro:IPR005805|InterPro:IPR006317|InterPro:IPR015248	9913	20131116	InterPro	-
UniProtKB	P13272	UQCRFS1	-	GO:0006811	ion transport	Process	IEA	GO_REF:0000002	InterPro:IPR004192|InterPro:IPR005805|InterPro:IPR006317|InterPro:IPR015248	9913	20131116	InterPro	-
UniProtKB	P13272	UQCRFS1	-	GO:0006818	hydrogen transport	Process	IEA	GO_REF:0000002	InterPro:IPR004192|InterPro:IPR005805|InterPro:IPR006317|InterPro:IPR015248	9913	20131116	InterPro	-
UniProtKB	P13272	UQCRFS1	-	GO:0009987	cellular process	Process	IEA	GO_REF:0000002	InterPro:IPR004192|InterPro:IPR005805|InterPro:IPR006317|InterPro:IPR015248	9913	20131116	InterPro	-
UniProtKB	P13272	UQCRFS1	-	GO:0016491	oxidoreductase activity	Function	IEA	GO_REF:0000002	InterPro:IPR004192|InterPro:IPR005805|InterPro:IPR006317|InterPro:IPR015248	9913	20131116	InterPro	-
UniProtKB	P13272	UQCRFS1	-	GO:0005215	transporter activity	Function	IEA	GO_REF:0000003	EC:1.10.2.2	9913	20131116	UniProt	-
UniProtKB	P13272	UQCRFS1	-	GO:0006811	ion transport	Process	IEA	GO_REF:0000003	EC:1.10.2.2	9913	20131116	UniProt	-
UniProtKB	P13272	UQCRFS1	-	GO:0006818	hydrogen transport	Process	IEA	GO_REF:0000003	EC:1.10.2.2	9913	20131116	UniProt	-
UniProtKB	P13272	UQCRFS1	-	GO:0009987	cellular process	Process	IEA	GO_REF:0000003	EC:1.10.2.2	9913	20131116	UniProt	-
UniProtKB	P13272	UQCRFS1	-	GO:0016491	oxidoreductase activity	Function	IEA	GO_REF:0000003	EC:1.10.2.2	9913	20131116	UniProt	-
UniProtKB	P13272	UQCRFS1	-	GO:0016491	oxidoreductase activity	Function	IEA	GO_REF:0000002	InterPro:IPR017941	9913	20131116	InterPro	-
UniProtKB	P13272	UQCRFS1	-	GO:0016491	oxidoreductase activity	Function	IEA	GO_REF:0000037	UniProtKB-KW:KW-0560	9913	20131116	UniProt	-
UniProtKB	P13272	UQCRFS1	-	GO:0016491	oxidoreductase activity	Function	IEA	GO_REF:0000002	InterPro:IPR014349	9913	20131116	InterPro	-
UniProtKB	P13272	UQCRFS1	-	GO:0043167	ion binding	Function	IEA	GO_REF:0000037	UniProtKB-KW:KW-0479	9913	20131116	UniProt	-
UniProtKB	P13272	UQCRFS1	-	GO:0051540	metal cluster binding	Function	IEA	GO_REF:0000037	UniProtKB-KW:KW-0411	9913	20131116	UniProt	-
UniProtKB	P13272	UQCRFS1	-	GO:0051540	metal cluster binding	Function	IEA	GO_REF:0000002	InterPro:IPR017941	9913	20131116	InterPro	-
UniProtKB	P13272	UQCRFS1	-	GO:0051540	metal cluster binding	Function	IEA	GO_REF:0000037	UniProtKB-KW:KW-0001	9913	20131116	UniProt	-
UniProtKB	P13619	ATP5F1	-	GO:0005215	transporter activity	Function	IEA	GO_REF:0000002	InterPro:IPR008688|InterPro:IPR013837	9913	20131116	InterPro	-
UniProtKB	P13619	ATP5F1	-	GO:0006811	ion transport	Process	IEA	GO_REF:0000002	InterPro:IPR008688|InterPro:IPR013837	9913	20131116	InterPro	-
UniProtKB	P13619	ATP5F1	-	GO:0006818	hydrogen transport	Process	IEA	GO_REF:0000002	InterPro:IPR008688|InterPro:IPR013837	9913	20131116	InterPro	-
UniProtKB	P13619	ATP5F1	-	GO:0009987	cellular process	Process	IEA	GO_REF:0000002	InterPro:IPR008688|InterPro:IPR013837	9913	20131116	InterPro	-
UniProtKB	P13619	ATP5F1	-	GO:0009116	nucleoside metabolic process	Process	IEA	GO_REF:0000019	Ensembl:ENSP00000358737	9913	20131116	Ensembl	-
UniProtKB	P13619	ATP5F1	-	GO:0009117	nucleotide metabolic process	Process	IEA	GO_REF:0000019	Ensembl:ENSP00000358737	9913	20131116	Ensembl	-
UniProtKB	P13619	ATP5F1	-	GO:0016787	hydrolase activity	Function	IEA	GO_REF:0000019	Ensembl:ENSP00000358737	9913	20131116	Ensembl	-
UniProtKB	P13619	ATP5F1	-	GO:0005215	transporter activity	Function	ISS	GO_REF:0000033	PANTHER:PTN000296496	9913	20110106	RefGenome	-
UniProtKB	P13619	ATP5F1	-	GO:0006811	ion transport	Process	ISS	GO_REF:0000033	PANTHER:PTN000296496	9913	20110106	RefGenome	-
UniProtKB	P13619	ATP5F1	-	GO:0006818	hydrogen transport	Process	ISS	GO_REF:0000033	PANTHER:PTN000296496	9913	20110106	RefGenome	-
UniProtKB	P13619	ATP5F1	-	GO:0009116	nucleoside metabolic process	Process	ISS	GO_REF:0000033	PANTHER:PTN000296496	9913	20110106	RefGenome	-
UniProtKB	P13619	ATP5F1	-	GO:0009117	nucleotide metabolic process	Process	ISS	GO_REF:0000033	PANTHER:PTN000296496	9913	20110106	RefGenome	-
UniProtKB	P13619	ATP5F1	-	GO:0016787	hydrolase activity	Function	ISS	GO_REF:0000033	PANTHER:PTN000296496	9913	20110106	RefGenome	-
UniProtKB	P13619	ATP5F1	contributes_to	GO:0009116	nucleoside metabolic process	Process	ISS	GO_REF:0000024	UniProtKB:P24539	9913	20091009	UniProt	-
UniProtKB	P13619	ATP5F1	contributes_to	GO:0009117	nucleotide metabolic process	Process	ISS	GO_REF:0000024	UniProtKB:P24539	9913	20091009	UniProt	-
UniProtKB	P13619	ATP5F1	contributes_to	GO:0016787	hydrolase activity	Function	ISS	GO_REF:0000024	UniProtKB:P24539	9913	20091009	UniProt	-
UniProtKB	P13696	PEBP1	-	GO:0000166	nucleotide binding	Function	IEA	GO_REF:0000037	UniProtKB-KW:KW-0547	9913	20131116	UniProt	-
UniProtKB	P13696	PEBP1	-	GO:0030234	enzyme regulator activity	Function	IEA	GO_REF:0000037	UniProtKB-KW:KW-0722	9913	20131116	UniProt	-
UniProtKB	P13696	PEBP1	-	GO:0000166	nucleotide binding	Function	IEA	GO_REF:0000037	UniProtKB-KW:KW-0067	9913	20131116	UniProt	-
UniProtKB	P13696	PEBP1	-	GO:0001882	nucleoside binding	Function	IEA	GO_REF:0000037	UniProtKB-KW:KW-0067	9913	20131116	UniProt	-
UniProtKB	P13696	PEBP1	-	GO:0043167	ion binding	Function	IEA	GO_REF:0000037	UniProtKB-KW:KW-0067	9913	20131116	UniProt	-
UniProtKB	P13696	PEBP1	-	GO:0008289	lipid binding	Function	IEA	GO_REF:0000037	UniProtKB-KW:KW-0446	9913	20131116	UniProt	-
UniProtKB	P13696	PEBP1	-	GO:0030234	enzyme regulator activity	Function	IEA	GO_REF:0000037	UniProtKB-KW:KW-0646	9913	20131116	UniProt	-
UniProtKB	P13804	ETFA	-	GO:0009055	electron carrier activity	Function	IEA	GO_REF:0000002	InterPro:IPR001308	9606	20131116	InterPro	-
UniProtKB	P13804	ETFA	-	GO:0009055	electron carrier activity	Function	IDA	PMID:10423253	-	9606	20090716	UniProt	-
UniProtKB	P13804	ETFA	-	GO:0009055	electron carrier activity	Function	TAS	PMID:8617498	-	9606	20031119	PINC	-
UniProtKB	P13804	ETFA	-	GO:0016491	oxidoreductase activity	Function	IDA	PMID:10423253	-	9606	20090716	UniProt	-
UniProtKB	P13804	ETFA	-	GO:0016491	oxidoreductase activity	Function	IDA	PMID:9334218	-	9606	20090716	UniProt	-
UniProtKB	P13804	ETFA	-	GO:0000166	nucleotide binding	Function	IEA	GO_REF:0000002	InterPro:IPR001308	9606	20131116	InterPro	-
UniProtKB	P13804	ETFA	-	GO:0043167	ion binding	Function	IEA	GO_REF:0000002	InterPro:IPR001308	9606	20131116	InterPro	-
UniProtKB	P13804	ETFA	-	GO:0048037	cofactor binding	Function	IEA	GO_REF:0000002	InterPro:IPR001308	9606	20131116	InterPro	-
UniProtKB	P13804	ETFA	-	GO:0000166	nucleotide binding	Function	IDA	PMID:10423253	-	9606	20090716	UniProt	-
UniProtKB	P13804	ETFA	-	GO:0043167	ion binding	Function	IDA	PMID:10423253	-	9606	20090716	UniProt	-
UniProtKB	P13804	ETFA	-	GO:0048037	cofactor binding	Function	IDA	PMID:10423253	-	9606	20090716	UniProt	-
UniProtKB	P13804	ETFA	-	GO:0000166	nucleotide binding	Function	IDA	PMID:9334218	-	9606	20090716	UniProt	-
UniProtKB	P13804	ETFA	-	GO:0043167	ion binding	Function	IDA	PMID:9334218	-	9606	20090716	UniProt	-
UniProtKB	P13804	ETFA	-	GO:0048037	cofactor binding	Function	IDA	PMID:9334218	-	9606	20090716	UniProt	-
UniProtKB	P14543	NID1	-	GO:0043167	ion binding	Function	IEA	GO_REF:0000002	InterPro:IPR001881|InterPro:IPR018097	9606	20131116	InterPro	-
UniProtKB	P14543	NID1	-	GO:0005515	protein binding	Function	IEA	GO_REF:0000019	Ensembl:ENSMUSP00000005532	9606	20131116	Ensembl	-
UniProtKB	P14543	NID1	-	GO:0005515	protein binding	Function	IEA	GO_REF:0000019	Ensembl:ENSMUSP00000005532	9606	20131116	Ensembl	-
UniProtKB	P14543	NID1	-	GO:0050840	extracellular matrix binding	Function	IEA	GO_REF:0000019	Ensembl:ENSMUSP00000005532	9606	20131116	Ensembl	-
UniProtKB	P14543	NID1	-	GO:0050840	extracellular matrix binding	Function	IEA	GO_REF:0000019	Ensembl:ENSMUSP00000005532	9606	20131116	Ensembl	-
UniProtKB	P14602	Hspb1	-	GO:0005515	protein binding	Function	IDA	PMID:15731106	-	10090	20120102	BHF-UCL	-
UniProtKB	P14602	Hspb1	-	GO:0030234	enzyme regulator activity	Function	IDA	PMID:15731106	-	10090	20110404	BHF-UCL	-
UniProtKB	P14602	Hspb1	-	GO:0005515	protein binding	Function	IEA	GO_REF:0000019	Ensembl:ENSP00000248553	10090	20131116	Ensembl	-
UniProtKB	P14602	Hspb1	-	GO:0005515	protein binding	Function	ISS	GO_REF:0000024	UniProtKB:P42930	10090	20110404	BHF-UCL	-
UniProtKB	P14639	ALB	-	GO:0008289	lipid binding	Function	IEA	GO_REF:0000037	UniProtKB-KW:KW-0446	9940	20131116	UniProt	-
UniProtKB	P14639	ALB	-	GO:0043167	ion binding	Function	IEA	GO_REF:0000037	UniProtKB-KW:KW-0479	9940	20131116	UniProt	-
UniProtKB	P14649	MYL6B	-	GO:0003774	motor activity	Function	TAS	PMID:2304459	-	9606	20060301	HGNC	-
UniProtKB	P14649	MYL6B	-	GO:0043167	ion binding	Function	IEA	GO_REF:0000002	InterPro:IPR002048|InterPro:IPR011992	9606	20131116	InterPro	-
UniProtKB	P14649	MYL6B	-	GO:0005515	protein binding	Function	IPI	PMID:15510214	UniProtKB:Q02440	9606	20131117	IntAct	-
UniProtKB	P14649	MYL6B	-	GO:0005198	structural molecule activity	Function	TAS	PMID:2304459	-	9606	20060301	HGNC	-
UniProtKB	P14649	MYL6B	-	GO:0005198	structural molecule activity	Function	TAS	PMID:2458299	-	9606	20030904	PINC	-
UniProtKB	P15090	FABP4	-	GO:0005215	transporter activity	Function	IEA	GO_REF:0000002	InterPro:IPR000463	9606	20131116	InterPro	-
UniProtKB	P15090	FABP4	-	GO:0008289	lipid binding	Function	TAS	PMID:2481498	-	9606	20030904	PINC	-
UniProtKB	P15090	FABP4	-	GO:0031406	carboxylic acid binding	Function	TAS	PMID:2481498	-	9606	20030904	PINC	-
UniProtKB	P15090	FABP4	-	GO:0008289	lipid binding	Function	IEA	GO_REF:0000002	InterPro:IPR000463	9606	20131116	InterPro	-
UniProtKB	P15090	FABP4	-	GO:0008289	lipid binding	Function	IEA	GO_REF:0000037	UniProtKB-KW:KW-0446	9606	20131116	UniProt	-
UniProtKB	P15121	AKR1B1	-	GO:0016491	oxidoreductase activity	Function	IEA	GO_REF:0000003	EC:1.1.1.21	9606	20131116	UniProt	-
UniProtKB	P15121	AKR1B1	-	GO:0016491	oxidoreductase activity	Function	IEA	GO_REF:0000019	Ensembl:ENSMUSP00000100045	9606	20131116	Ensembl	-
UniProtKB	P15121	AKR1B1	-	GO:0016491	oxidoreductase activity	Function	TAS	PMID:2112546	-	9606	20030904	PINC	-
UniProtKB	P15121	AKR1B1	-	GO:0016491	oxidoreductase activity	Function	TAS	PMID:8435445	-	9606	20061107	UniProt	-
UniProtKB	P15121	AKR1B1	-	GO:0009055	electron carrier activity	Function	TAS	PMID:2112546	-	9606	20060428	UniProt	-
UniProtKB	P15121	AKR1B1	-	GO:0016491	oxidoreductase activity	Function	IEA	GO_REF:0000002	InterPro:IPR018170|InterPro:IPR020471	9606	20131116	InterPro	-
UniProtKB	P15121	AKR1B1	-	GO:0016491	oxidoreductase activity	Function	IEA	GO_REF:0000037	UniProtKB-KW:KW-0560	9606	20131116	UniProt	-
UniProtKB	P15121	AKR1B1	-	GO:0016491	oxidoreductase activity	Function	IDA	PMID:20837989	-	9606	20120119	UniProt	-
UniProtKB	P15259	PGAM2	-	GO:0003824	catalytic activity	Function	IEA	GO_REF:0000002	InterPro:IPR001345	9606	20131116	InterPro	-
UniProtKB	P15259	PGAM2	-	GO:0016853	isomerase activity	Function	IEA	GO_REF:0000003	EC:5.4.2.4	9606	20131116	UniProt	-
UniProtKB	P15259	PGAM2	-	GO:0006793	phosphorus metabolic process	Process	IEA	GO_REF:0000003	EC:3.1.3.13	9606	20131116	UniProt	-
UniProtKB	P15259	PGAM2	-	GO:0016787	hydrolase activity	Function	IEA	GO_REF:0000003	EC:3.1.3.13	9606	20131116	UniProt	-
UniProtKB	P15259	PGAM2	-	GO:0016853	isomerase activity	Function	IEA	GO_REF:0000002	InterPro:IPR005952	9606	20131116	InterPro	-
UniProtKB	P15259	PGAM2	-	GO:0016853	isomerase activity	Function	IEA	GO_REF:0000019	Ensembl:ENSMUSP00000020768	9606	20131116	Ensembl	-
UniProtKB	P15259	PGAM2	-	GO:0016853	isomerase activity	Function	IEA	GO_REF:0000019	Ensembl:ENSRNOP00000018227	9606	20131116	Ensembl	-
UniProtKB	P15259	PGAM2	-	GO:0016853	isomerase activity	Function	IMP	PMID:6262916	-	9606	20080916	UniProt	-
UniProtKB	P15259	PGAM2	-	GO:0016787	hydrolase activity	Function	IEA	GO_REF:0000037	UniProtKB-KW:KW-0378	9606	20131116	UniProt	-
UniProtKB	P15259	PGAM2	-	GO:0016853	isomerase activity	Function	IEA	GO_REF:0000037	UniProtKB-KW:KW-0413	9606	20131116	UniProt	-
UniProtKB	P15259	PGAM2	-	GO:0016853	isomerase activity	Function	IEA	GO_REF:0000002	InterPro:IPR005952	9606	20131116	InterPro	-
UniProtKB	P15259	PGAM2	-	GO:0016853	isomerase activity	Function	IEA	GO_REF:0000019	Ensembl:ENSRNOP00000018227	9606	20131116	Ensembl	-
UniProtKB	P15259	PGAM2	-	GO:0048037	cofactor binding	Function	IEA	GO_REF:0000019	Ensembl:ENSRNOP00000018227	9606	20131116	Ensembl	-
UniProtKB	P15690	NDUFS1	-	GO:0016491	oxidoreductase activity	Function	IEA	GO_REF:0000003	EC:1.6.99.3	9913	20131116	UniProt	-
UniProtKB	P15690	NDUFS1	-	GO:0016491	oxidoreductase activity	Function	IEA	GO_REF:0000002	InterPro:IPR000283	9913	20131116	InterPro	-
UniProtKB	P15690	NDUFS1	-	GO:0016491	oxidoreductase activity	Function	IEA	GO_REF:0000003	EC:1.6.5.3	9913	20131116	UniProt	-
UniProtKB	P15690	NDUFS1	-	GO:0016491	oxidoreductase activity	Function	IBA	GO_REF:0000033	PANTHER:PTN000177279	9913	20110207	RefGenome	-
UniProtKB	P15690	NDUFS1	-	GO:0009055	electron carrier activity	Function	IEA	GO_REF:0000002	InterPro:IPR001041	9913	20131116	InterPro	-
UniProtKB	P15690	NDUFS1	-	GO:0016491	oxidoreductase activity	Function	IEA	GO_REF:0000002	InterPro:IPR006656|InterPro:IPR019574	9913	20131116	InterPro	-
UniProtKB	P15690	NDUFS1	-	GO:0016491	oxidoreductase activity	Function	IEA	GO_REF:0000037	UniProtKB-KW:KW-0560	9913	20131116	UniProt	-
UniProtKB	P15690	NDUFS1	-	GO:0016491	oxidoreductase activity	Function	IEA	GO_REF:0000002	InterPro:IPR010228|InterPro:IPR015405	9913	20131116	InterPro	-
UniProtKB	P15690	NDUFS1	-	GO:0043167	ion binding	Function	IEA	GO_REF:0000037	UniProtKB-KW:KW-0479	9913	20131116	UniProt	-
UniProtKB	P15690	NDUFS1	-	GO:0051540	metal cluster binding	Function	IEA	GO_REF:0000002	InterPro:IPR001041|InterPro:IPR010228|InterPro:IPR015405	9913	20131116	InterPro	-
UniProtKB	P15690	NDUFS1	-	GO:0051540	metal cluster binding	Function	IEA	GO_REF:0000037	UniProtKB-KW:KW-0411	9913	20131116	UniProt	-
UniProtKB	P15690	NDUFS1	-	GO:0051540	metal cluster binding	Function	IEA	GO_REF:0000037	UniProtKB-KW:KW-0001	9913	20131116	UniProt	-
UniProtKB	P15690	NDUFS1	-	GO:0051540	metal cluster binding	Function	IEA	GO_REF:0000037	UniProtKB-KW:KW-0004	9913	20131116	UniProt	-
UniProtKB	P15690	NDUFS1	contributes_to	GO:0016491	oxidoreductase activity	Function	ISS	GO_REF:0000024	UniProtKB:P28331	9913	20070302	UniProt	-
UniProtKB	P16303	Ces1d	-	GO:0016787	hydrolase activity	Function	ISS	GO_REF:0000024	UniProtKB:Q8VCT4	10116	20120312	UniProt	-
UniProtKB	P16303	Ces1d	-	GO:0016787	hydrolase activity	Function	ISS	GO_REF:0000024	UniProtKB:Q8VCT4	10116	20120312	UniProt	-
UniProtKB	P16303	Ces1d	-	GO:0016787	hydrolase activity	Function	IEA	GO_REF:0000037	UniProtKB-KW:KW-0378	10116	20131116	UniProt	-
UniProtKB	P16303	Ces1d	-	GO:0016787	hydrolase activity	Function	IEA	GO_REF:0000003	EC:3.1.1.67	10116	20131116	UniProt	-
UniProtKB	P16303	Ces1d	-	GO:0016787	hydrolase activity	Function	IEA	GO_REF:0000003	EC:3.1.1.1	10116	20131116	UniProt	-
UniProtKB	P16303	Ces1d	-	GO:0016787	hydrolase activity	Function	IMP	PMID:11429416	-	10116	20050217	RGD	-
UniProtKB	P16303	Ces1d	-	GO:0016787	hydrolase activity	Function	TAS	PMID:2386485	-	10116	20050217	RGD	-
UniProtKB	P16409	Myl3	-	GO:0003774	motor activity	Function	IDA	PMID:14659803	-	10116	20070306	RGD	-
UniProtKB	P16409	Myl3	-	GO:0005515	protein binding	Function	IEA	GO_REF:0000019	Ensembl:ENSP00000379210	10116	20131116	Ensembl	-
UniProtKB	P16409	Myl3	-	GO:0043167	ion binding	Function	IEA	GO_REF:0000002	InterPro:IPR002048|InterPro:IPR011992	10116	20131116	InterPro	-
UniProtKB	P16960	RYR1	-	GO:0005215	transporter activity	Function	IEA	GO_REF:0000002	InterPro:IPR005821	9823	20131116	InterPro	-
UniProtKB	P16960	RYR1	-	GO:0006811	ion transport	Process	IEA	GO_REF:0000002	InterPro:IPR005821	9823	20131116	InterPro	-
UniProtKB	P16960	RYR1	-	GO:0009987	cellular process	Process	IEA	GO_REF:0000002	InterPro:IPR005821	9823	20131116	InterPro	-
UniProtKB	P16960	RYR1	-	GO:0005215	transporter activity	Function	IEA	GO_REF:0000002	InterPro:IPR009460	9823	20131116	InterPro	-
UniProtKB	P16960	RYR1	-	GO:0006811	ion transport	Process	IEA	GO_REF:0000002	InterPro:IPR009460	9823	20131116	InterPro	-
UniProtKB	P16960	RYR1	-	GO:0009987	cellular process	Process	IEA	GO_REF:0000002	InterPro:IPR009460	9823	20131116	InterPro	-
UniProtKB	P16960	RYR1	-	GO:0005215	transporter activity	Function	ISS	GO_REF:0000024	UniProtKB:E9PZQ0	9823	20111222	UniProt	-
UniProtKB	P16960	RYR1	-	GO:0006811	ion transport	Process	ISS	GO_REF:0000024	UniProtKB:E9PZQ0	9823	20111222	UniProt	-
UniProtKB	P16960	RYR1	-	GO:0009987	cellular process	Process	ISS	GO_REF:0000024	UniProtKB:E9PZQ0	9823	20111222	UniProt	-
UniProtKB	P16960	RYR1	-	GO:0005215	transporter activity	Function	ISS	GO_REF:0000024	UniProtKB:E9PZQ0	9823	20111222	UniProt	-
UniProtKB	P16960	RYR1	-	GO:0006811	ion transport	Process	ISS	GO_REF:0000024	UniProtKB:E9PZQ0	9823	20111222	UniProt	-
UniProtKB	P16960	RYR1	-	GO:0009987	cellular process	Process	ISS	GO_REF:0000024	UniProtKB:E9PZQ0	9823	20111222	UniProt	-
UniProtKB	P16960	RYR1	-	GO:0065007	biological regulation	Process	ISS	GO_REF:0000024	UniProtKB:E9PZQ0	9823	20111222	UniProt	-
UniProtKB	P16960	RYR1	-	GO:0005215	transporter activity	Function	IEA	GO_REF:0000002	InterPro:IPR000699	9823	20131116	InterPro	-
UniProtKB	P16960	RYR1	-	GO:0006811	ion transport	Process	IEA	GO_REF:0000002	InterPro:IPR000699	9823	20131116	InterPro	-
UniProtKB	P16960	RYR1	-	GO:0009987	cellular process	Process	IEA	GO_REF:0000002	InterPro:IPR000699	9823	20131116	InterPro	-
UniProtKB	P16960	RYR1	-	GO:0005215	transporter activity	Function	ISS	GO_REF:0000024	UniProtKB:E9PZQ0	9823	20111222	UniProt	-
UniProtKB	P16960	RYR1	-	GO:0006811	ion transport	Process	ISS	GO_REF:0000024	UniProtKB:E9PZQ0	9823	20111222	UniProt	-
UniProtKB	P16960	RYR1	-	GO:0009987	cellular process	Process	ISS	GO_REF:0000024	UniProtKB:E9PZQ0	9823	20111222	UniProt	-
UniProtKB	P16960	RYR1	-	GO:0005215	transporter activity	Function	IEA	GO_REF:0000037	UniProtKB-KW:KW-0107	9823	20131116	UniProt	-
UniProtKB	P16960	RYR1	-	GO:0006811	ion transport	Process	IEA	GO_REF:0000037	UniProtKB-KW:KW-0107	9823	20131116	UniProt	-
UniProtKB	P16960	RYR1	-	GO:0009987	cellular process	Process	IEA	GO_REF:0000037	UniProtKB-KW:KW-0107	9823	20131116	UniProt	-
UniProtKB	P16960	RYR1	-	GO:0043167	ion binding	Function	IEA	GO_REF:0000002	InterPro:IPR011992	9823	20131116	InterPro	-
UniProtKB	P16960	RYR1	-	GO:0005515	protein binding	Function	IEA	GO_REF:0000037	UniProtKB-KW:KW-0112	9823	20131116	UniProt	-
UniProtKB	P18206	VCL	-	GO:0005515	protein binding	Function	IPI	PMID:18341635	UniProtKB:Q14118	9606	20100514	UniProt	-
UniProtKB	P18206	VCL	-	GO:0005515	protein binding	Function	IDA	PMID:16803572	-	9606	20130110	BHF-UCL	-
UniProtKB	P18206	VCL	-	GO:0005198	structural molecule activity	Function	IEA	GO_REF:0000002	InterPro:IPR000633|InterPro:IPR006077|InterPro:IPR017997	9606	20131116	InterPro	-
UniProtKB	P18206	VCL	-	GO:0005515	protein binding	Function	IPI	PMID:10320934	UniProtKB:Q9Y4G6	9606	20120708	UniProt	-
UniProtKB	P18206	VCL	-	GO:0005515	protein binding	Function	IPI	PMID:12473693	UniProtKB:O15144	9606	20131117	IntAct	-
UniProtKB	P18206	VCL	-	GO:0005515	protein binding	Function	IPI	PMID:15070891	UniProtKB:Q9Y490	9606	20051221	UniProt	-
UniProtKB	P18206	VCL	-	GO:0005515	protein binding	Function	IPI	PMID:15163412	UniProtKB:Q9Y3I0	9606	20081106	UniProt	-
UniProtKB	P18206	VCL	-	GO:0005515	protein binding	Function	IPI	PMID:15988023	UniProtKB:P12814	9606	20051221	UniProt	-
UniProtKB	P18206	VCL	-	GO:0005515	protein binding	Function	IPI	PMID:16803572	UniProtKB:P11532	9606	20130110	BHF-UCL	-
UniProtKB	P18206	VCL	-	GO:0005515	protein binding	Function	IPI	PMID:16803572	UniProtKB:P46939	9606	20130110	BHF-UCL	-
UniProtKB	P18206	VCL	-	GO:0005515	protein binding	Function	IPI	PMID:16826238	UniProtKB:Q6XVZ2	9606	20131117	IntAct	-
UniProtKB	P18206	VCL	-	GO:0005515	protein binding	Function	IPI	PMID:17082770	UniProtKB:Q62417-2	9606	20131117	IntAct	-
UniProtKB	P18206	VCL	-	GO:0005515	protein binding	Function	IPI	PMID:17289036	UniProtKB:Q6XVZ2	9606	20131117	IntAct	-
UniProtKB	P18206	VCL	-	GO:0005515	protein binding	Function	IPI	PMID:17932491	UniProtKB:P18010	9606	20131117	IntAct	-
UniProtKB	P18206	VCL	-	GO:0005515	protein binding	Function	IPI	PMID:18028034	UniProtKB:O15061	9606	20090116	UniProt	-
UniProtKB	P18206	VCL	-	GO:0005515	protein binding	Function	IPI	PMID:22427331	UniProtKB:Q5VW36	9606	20120416	UniProt	-
UniProtKB	P18206	VCL	-	GO:0005515	protein binding	Function	IPI	PMID:9054445	UniProtKB:P49023	9606	20051221	UniProt	-
UniProtKB	P18206	VCL	-	GO:0005515	protein binding	Function	IPI	PMID:9885244	UniProtKB:O60504	9606	20051221	UniProt	-
UniProtKB	P18206	VCL	-	GO:0005515	protein binding	Function	ISS	PMID:20086044	UniProtKB:P12003	9606	20100721	BHF-UCL	-
UniProtKB	P18206	VCL	-	GO:0005515	protein binding	Function	IEA	GO_REF:0000019	Ensembl:ENSRNOP00000015179	9606	20131116	Ensembl	-
UniProtKB	P18206	VCL	-	GO:0005515	protein binding	Function	IPI	PMID:9700171	UniProtKB:P35221	9606	20051221	UniProt	-
UniProtKB	P18206	VCL	-	GO:0005515	protein binding	Function	ISS	PMID:20086044	UniProtKB:P12003	9606	20100721	BHF-UCL	-
UniProtKB	P18688	PHKA1	-	GO:0003824	catalytic activity	Function	IEA	GO_REF:0000002	InterPro:IPR008928|InterPro:IPR012341	9986	20131116	InterPro	-
UniProtKB	P18688	PHKA1	-	GO:0016787	hydrolase activity	Function	IEA	GO_REF:0000002	InterPro:IPR011613	9986	20131116	InterPro	-
UniProtKB	P18688	PHKA1	-	GO:0005515	protein binding	Function	IEA	GO_REF:0000002	InterPro:IPR008734	9986	20131116	InterPro	-
UniProtKB	P18688	PHKA1	-	GO:0005515	protein binding	Function	IEA	GO_REF:0000037	UniProtKB-KW:KW-0112	9986	20131116	UniProt	-
UniProtKB	P19120	HSPA8	-	GO:0000166	nucleotide binding	Function	IEA	GO_REF:0000037	UniProtKB-KW:KW-0547	9913	20131116	UniProt	-
UniProtKB	P19120	HSPA8	-	GO:0005515	protein binding	Function	IPI	PMID:19878303	UniProtKB:P13569	9913	20131117	IntAct	-
UniProtKB	P19120	HSPA8	-	GO:0005515	protein binding	Function	IPI	PMID:19878303	UniProtKB:P26361	9913	20131117	IntAct	-
UniProtKB	P19120	HSPA8	-	GO:0000166	nucleotide binding	Function	IEA	GO_REF:0000037	UniProtKB-KW:KW-0067	9913	20131116	UniProt	-
UniProtKB	P19120	HSPA8	-	GO:0001882	nucleoside binding	Function	IEA	GO_REF:0000037	UniProtKB-KW:KW-0067	9913	20131116	UniProt	-
UniProtKB	P19120	HSPA8	-	GO:0043167	ion binding	Function	IEA	GO_REF:0000037	UniProtKB-KW:KW-0067	9913	20131116	UniProt	-
UniProtKB	P19483	ATP5A1	-	GO:0000166	nucleotide binding	Function	IEA	GO_REF:0000037	UniProtKB-KW:KW-0547	9913	20131116	UniProt	-
UniProtKB	P19483	ATP5A1	-	GO:0005515	protein binding	Function	IPI	PMID:7397110	UniProtKB:P05631	9913	20060809	UniProt	-
UniProtKB	P19483	ATP5A1	-	GO:0000166	nucleotide binding	Function	IEA	GO_REF:0000002	InterPro:IPR000194|InterPro:IPR020003	9913	20131116	InterPro	-
UniProtKB	P19483	ATP5A1	-	GO:0001882	nucleoside binding	Function	IEA	GO_REF:0000002	InterPro:IPR000194|InterPro:IPR020003	9913	20131116	InterPro	-
UniProtKB	P19483	ATP5A1	-	GO:0043167	ion binding	Function	IEA	GO_REF:0000002	InterPro:IPR000194|InterPro:IPR020003	9913	20131116	InterPro	-
UniProtKB	P19483	ATP5A1	-	GO:0000166	nucleotide binding	Function	IEA	GO_REF:0000037	UniProtKB-KW:KW-0067	9913	20131116	UniProt	-
UniProtKB	P19483	ATP5A1	-	GO:0001882	nucleoside binding	Function	IEA	GO_REF:0000037	UniProtKB-KW:KW-0067	9913	20131116	UniProt	-
UniProtKB	P19483	ATP5A1	-	GO:0043167	ion binding	Function	IEA	GO_REF:0000037	UniProtKB-KW:KW-0067	9913	20131116	UniProt	-
UniProtKB	P19483	ATP5A1	-	GO:0005215	transporter activity	Function	IEA	GO_REF:0000002	InterPro:IPR000793	9913	20131116	InterPro	-
UniProtKB	P19483	ATP5A1	-	GO:0009987	cellular process	Process	IEA	GO_REF:0000002	InterPro:IPR000793	9913	20131116	InterPro	-
UniProtKB	P19483	ATP5A1	-	GO:0016787	hydrolase activity	Function	IEA	GO_REF:0000002	InterPro:IPR000793	9913	20131116	InterPro	-
UniProtKB	P19483	ATP5A1	-	GO:0005215	transporter activity	Function	IEA	GO_REF:0000002	InterPro:IPR005294	9913	20131116	InterPro	-
UniProtKB	P19483	ATP5A1	-	GO:0006811	ion transport	Process	IEA	GO_REF:0000002	InterPro:IPR005294	9913	20131116	InterPro	-
UniProtKB	P19483	ATP5A1	-	GO:0006818	hydrogen transport	Process	IEA	GO_REF:0000002	InterPro:IPR005294	9913	20131116	InterPro	-
UniProtKB	P19483	ATP5A1	-	GO:0009116	nucleoside metabolic process	Process	IEA	GO_REF:0000002	InterPro:IPR005294	9913	20131116	InterPro	-
UniProtKB	P19483	ATP5A1	-	GO:0009117	nucleotide metabolic process	Process	IEA	GO_REF:0000002	InterPro:IPR005294	9913	20131116	InterPro	-
UniProtKB	P19483	ATP5A1	-	GO:0016787	hydrolase activity	Function	IEA	GO_REF:0000002	InterPro:IPR005294	9913	20131116	InterPro	-
UniProtKB	P19483	ATP5A1	-	GO:0005215	transporter activity	Function	IEA	GO_REF:0000002	InterPro:IPR005294	9913	20131116	InterPro	-
UniProtKB	P19483	ATP5A1	-	GO:0006811	ion transport	Process	IEA	GO_REF:0000002	InterPro:IPR005294	9913	20131116	InterPro	-
UniProtKB	P19483	ATP5A1	-	GO:0006818	hydrogen transport	Process	IEA	GO_REF:0000002	InterPro:IPR005294	9913	20131116	InterPro	-
UniProtKB	P19483	ATP5A1	-	GO:0009116	nucleoside metabolic process	Process	IEA	GO_REF:0000002	InterPro:IPR005294	9913	20131116	InterPro	-
UniProtKB	P19483	ATP5A1	-	GO:0009117	nucleotide metabolic process	Process	IEA	GO_REF:0000002	InterPro:IPR005294	9913	20131116	InterPro	-
UniProtKB	P19483	ATP5A1	-	GO:0016787	hydrolase activity	Function	IEA	GO_REF:0000002	InterPro:IPR005294	9913	20131116	InterPro	-
UniProtKB	P19633	Casq1	-	GO:0003674	molecular_function	Function	ND	GO_REF:0000015	-	10116	20091005	RGD	-
UniProtKB	P19633	Casq1	-	GO:0043167	ion binding	Function	IEA	GO_REF:0000002	InterPro:IPR001393|InterPro:IPR018233	10116	20131116	InterPro	-
UniProtKB	P19633	Casq1	-	GO:0043167	ion binding	Function	IDA	PMID:19029185	-	10116	20121207	RGD	-
UniProtKB	P19858	LDHA	-	GO:0003824	catalytic activity	Function	IEA	GO_REF:0000002	InterPro:IPR015955	9913	20131116	InterPro	-
UniProtKB	P19858	LDHA	-	GO:0016491	oxidoreductase activity	Function	IEA	GO_REF:0000002	InterPro:IPR011304|InterPro:IPR018177	9913	20131116	InterPro	-
UniProtKB	P19858	LDHA	-	GO:0016491	oxidoreductase activity	Function	IEA	GO_REF:0000003	EC:1.1.1.27	9913	20131116	UniProt	-
UniProtKB	P19858	LDHA	-	GO:0016491	oxidoreductase activity	Function	IEA	GO_REF:0000002	InterPro:IPR001236	9913	20131116	InterPro	-
UniProtKB	P19858	LDHA	-	GO:0016491	oxidoreductase activity	Function	IEA	GO_REF:0000037	UniProtKB-KW:KW-0560	9913	20131116	UniProt	-
UniProtKB	P19858	LDHA	-	GO:0016491	oxidoreductase activity	Function	IEA	GO_REF:0000002	InterPro:IPR001557|InterPro:IPR015955|InterPro:IPR022383	9913	20131116	InterPro	-
UniProtKB	P20000	ALDH2	-	GO:0016491	oxidoreductase activity	Function	IEA	GO_REF:0000003	EC:1.2.1.3	9913	20131116	UniProt	-
UniProtKB	P20000	ALDH2	-	GO:0016491	oxidoreductase activity	Function	IEA	GO_REF:0000002	InterPro:IPR015590|InterPro:IPR016160|InterPro:IPR016161|InterPro:IPR016162|InterPro:IPR016163	9913	20131116	InterPro	-
UniProtKB	P20000	ALDH2	-	GO:0016491	oxidoreductase activity	Function	IEA	GO_REF:0000037	UniProtKB-KW:KW-0560	9913	20131116	UniProt	-
UniProtKB	P20000	ALDH2	-	GO:0016491	oxidoreductase activity	Function	IEA	GO_REF:0000002	InterPro:IPR016163	9913	20131116	InterPro	-
UniProtKB	P20004	ACO2	-	GO:0016829	lyase activity	Function	IEA	GO_REF:0000002	InterPro:IPR006248	9913	20131116	InterPro	-
UniProtKB	P20004	ACO2	-	GO:0016829	lyase activity	Function	IEA	GO_REF:0000003	EC:4.2.1.3	9913	20131116	UniProt	-
UniProtKB	P20004	ACO2	-	GO:0016829	lyase activity	Function	IEA	GO_REF:0000019	Ensembl:ENSMUSP00000023116	9913	20131116	Ensembl	-
UniProtKB	P20004	ACO2	-	GO:0016829	lyase activity	Function	ISS	GO_REF:0000024	UniProtKB:Q99KI0	9913	20060331	AgBase	-
UniProtKB	P20004	ACO2	-	GO:0043167	ion binding	Function	IEA	GO_REF:0000019	Ensembl:ENSP00000216254	9913	20131116	Ensembl	-
UniProtKB	P20004	ACO2	-	GO:0043167	ion binding	Function	ISS	GO_REF:0000024	UniProtKB:Q99798	9913	20060331	AgBase	-
UniProtKB	P20004	ACO2	-	GO:0016829	lyase activity	Function	IEA	GO_REF:0000037	UniProtKB-KW:KW-0456	9913	20131116	UniProt	-
UniProtKB	P20004	ACO2	-	GO:0043167	ion binding	Function	IEA	GO_REF:0000037	UniProtKB-KW:KW-0479	9913	20131116	UniProt	-
UniProtKB	P20004	ACO2	-	GO:0051540	metal cluster binding	Function	IEA	GO_REF:0000037	UniProtKB-KW:KW-0411	9913	20131116	UniProt	-
UniProtKB	P20004	ACO2	-	GO:0051540	metal cluster binding	Function	IEA	GO_REF:0000002	InterPro:IPR006248	9913	20131116	InterPro	-
UniProtKB	P20004	ACO2	-	GO:0051540	metal cluster binding	Function	IEA	GO_REF:0000037	UniProtKB-KW:KW-0004	9913	20131116	UniProt	-
UniProtKB	P20929	NEB	-	GO:0005515	protein binding	Function	IEA	GO_REF:0000037	UniProtKB-KW:KW-0009	9606	20131116	UniProt	-
UniProtKB	P20929	NEB	-	GO:0005515	protein binding	Function	IPI	PMID:12482578	UniProtKB:Q07889	9606	20131117	IntAct	-
UniProtKB	P20929	NEB	-	GO:0005515	protein binding	Function	IPI	PMID:12482578	UniProtKB:Q86TC9	9606	20131117	IntAct	-
UniProtKB	P20929	NEB	-	GO:0005515	protein binding	Function	IPI	PMID:12482578	UniProtKB:Q8WZ42	9606	20131117	IntAct	-
UniProtKB	P20929	NEB	-	GO:0005515	protein binding	Function	IPI	PMID:16902413	UniProtKB:Q8WZ42	9606	20131117	IntAct	-
UniProtKB	P20929	NEB	-	GO:0005515	protein binding	Function	IPI	PMID:18639526	UniProtKB:O95425	9606	20131117	IntAct	-
UniProtKB	P20929	NEB	-	GO:0005515	protein binding	Function	IPI	PMID:23414517	UniProtKB:O60662	9606	20131117	IntAct	-
UniProtKB	P20929	NEB	-	GO:0005515	protein binding	Function	IPI	PMID:23414517	UniProtKB:O75386	9606	20131117	IntAct	-
UniProtKB	P20929	NEB	-	GO:0005515	protein binding	Function	IPI	PMID:23414517	UniProtKB:O75923	9606	20131117	IntAct	-
UniProtKB	P20929	NEB	-	GO:0005515	protein binding	Function	IPI	PMID:23414517	UniProtKB:P21399	9606	20131117	IntAct	-
UniProtKB	P20929	NEB	-	GO:0005515	protein binding	Function	IPI	PMID:23414517	UniProtKB:Q96CV9	9606	20131117	IntAct	-
UniProtKB	P20929	NEB	-	GO:0005515	protein binding	Function	IPI	PMID:23414517	UniProtKB:Q9BZ29	9606	20131117	IntAct	-
UniProtKB	P20929	NEB	-	GO:0005198	structural molecule activity	Function	TAS	PMID:7739042	-	9606	20030904	PINC	-
UniProtKB	P22314	UBA1	-	GO:0000166	nucleotide binding	Function	IEA	GO_REF:0000037	UniProtKB-KW:KW-0547	9606	20131116	UniProt	-
UniProtKB	P22314	UBA1	-	GO:0003824	catalytic activity	Function	IEA	GO_REF:0000002	InterPro:IPR000594	9606	20131116	InterPro	-
UniProtKB	P22314	UBA1	-	GO:0005515	protein binding	Function	IPI	PMID:16227972	UniProtKB:Q9H2C0	9606	20131117	IntAct	-
UniProtKB	P22314	UBA1	-	GO:0005515	protein binding	Function	IPI	PMID:17956732	UniProtKB:P63279	9606	20131117	IntAct	-
UniProtKB	P22314	UBA1	-	GO:0005515	protein binding	Function	IPI	PMID:22190034	UniProtKB:Q76353	9606	20131117	IntAct	-
UniProtKB	P22314	UBA1	-	GO:0000166	nucleotide binding	Function	IEA	GO_REF:0000002	InterPro:IPR000127	9606	20131116	InterPro	-
UniProtKB	P22314	UBA1	-	GO:0001882	nucleoside binding	Function	IEA	GO_REF:0000002	InterPro:IPR000127	9606	20131116	InterPro	-
UniProtKB	P22314	UBA1	-	GO:0043167	ion binding	Function	IEA	GO_REF:0000002	InterPro:IPR000127	9606	20131116	InterPro	-
UniProtKB	P22314	UBA1	-	GO:0000166	nucleotide binding	Function	IEA	GO_REF:0000037	UniProtKB-KW:KW-0067	9606	20131116	UniProt	-
UniProtKB	P22314	UBA1	-	GO:0001882	nucleoside binding	Function	IEA	GO_REF:0000037	UniProtKB-KW:KW-0067	9606	20131116	UniProt	-
UniProtKB	P22314	UBA1	-	GO:0043167	ion binding	Function	IEA	GO_REF:0000037	UniProtKB-KW:KW-0067	9606	20131116	UniProt	-
UniProtKB	P22314	UBA1	-	GO:0008641	small protein activating enzyme activity	Function	IEA	GO_REF:0000002	InterPro:IPR000011|InterPro:IPR000127	9606	20131116	InterPro	-
UniProtKB	P22314	UBA1	-	GO:0016874	ligase activity	Function	IEA	GO_REF:0000037	UniProtKB-KW:KW-0436	9606	20131116	UniProt	-
UniProtKB	P22392	NME2	-	GO:0000166	nucleotide binding	Function	IEA	GO_REF:0000037	UniProtKB-KW:KW-0547	9606	20131116	UniProt	-
UniProtKB	P22392	NME2	-	GO:0003676	nucleic acid binding	Function	IEA	GO_REF:0000037	UniProtKB-KW:KW-0238	9606	20131116	UniProt	-
UniProtKB	P22392	NME2	-	GO:0003674	molecular_function	Function	TAS	PMID:8392752	-	9606	20010809	UniProt	-
UniProtKB	P22392	NME2	-	GO:0065007	biological regulation	Process	TAS	PMID:8392752	-	9606	20010809	UniProt	-
UniProtKB	P22392	NME2	-	GO:0009117	nucleotide metabolic process	Process	IEA	GO_REF:0000002	InterPro:IPR001564	9606	20131116	InterPro	-
UniProtKB	P22392	NME2	-	GO:0016740	transferase activity	Function	IEA	GO_REF:0000002	InterPro:IPR001564	9606	20131116	InterPro	-
UniProtKB	P22392	NME2	-	GO:0009117	nucleotide metabolic process	Process	IEA	GO_REF:0000003	EC:2.7.4.6	9606	20131116	UniProt	-
UniProtKB	P22392	NME2	-	GO:0016740	transferase activity	Function	IEA	GO_REF:0000003	EC:2.7.4.6	9606	20131116	UniProt	-
UniProtKB	P22392	NME2	-	GO:0009117	nucleotide metabolic process	Process	IDA	PMID:1851158	-	9606	20100514	UniProt	-
UniProtKB	P22392	NME2	-	GO:0016740	transferase activity	Function	IDA	PMID:1851158	-	9606	20100514	UniProt	-
UniProtKB	P22392	NME2	-	GO:0006464	cellular protein modification process	Process	IEA	GO_REF:0000003	EC:2.7.13.3	9606	20131116	UniProt	-
UniProtKB	P22392	NME2	-	GO:0006793	phosphorus metabolic process	Process	IEA	GO_REF:0000003	EC:2.7.13.3	9606	20131116	UniProt	-
UniProtKB	P22392	NME2	-	GO:0016740	transferase activity	Function	IEA	GO_REF:0000003	EC:2.7.13.3	9606	20131116	UniProt	-
UniProtKB	P22392	NME2	-	GO:0005515	protein binding	Function	IPI	PMID:11919189	UniProtKB:O14713	9606	20090317	UniProt	-
UniProtKB	P22392	NME2	-	GO:0005515	protein binding	Function	IPI	PMID:11919189	UniProtKB:O14713-1	9606	20131117	IntAct	-
UniProtKB	P22392	NME2	-	GO:0005515	protein binding	Function	IPI	PMID:17314099	UniProtKB:P15531	9606	20131117	IntAct	-
UniProtKB	P22392	NME2	-	GO:0005515	protein binding	Function	IPI	PMID:21988832	UniProtKB:P15531	9606	20131117	IntAct	-
UniProtKB	P22392	NME2	-	GO:0000166	nucleotide binding	Function	IEA	GO_REF:0000002	InterPro:IPR001564	9606	20131116	InterPro	-
UniProtKB	P22392	NME2	-	GO:0001882	nucleoside binding	Function	IEA	GO_REF:0000002	InterPro:IPR001564	9606	20131116	InterPro	-
UniProtKB	P22392	NME2	-	GO:0043167	ion binding	Function	IEA	GO_REF:0000002	InterPro:IPR001564	9606	20131116	InterPro	-
UniProtKB	P22392	NME2	-	GO:0000166	nucleotide binding	Function	NAS	GO_REF:0000029	-	9606	20021104	UniProt	-
UniProtKB	P22392	NME2	-	GO:0001882	nucleoside binding	Function	NAS	GO_REF:0000029	-	9606	20021104	UniProt	-
UniProtKB	P22392	NME2	-	GO:0043167	ion binding	Function	NAS	GO_REF:0000029	-	9606	20021104	UniProt	-
UniProtKB	P22392	NME2	-	GO:0000166	nucleotide binding	Function	IEA	GO_REF:0000037	UniProtKB-KW:KW-0067	9606	20131116	UniProt	-
UniProtKB	P22392	NME2	-	GO:0001882	nucleoside binding	Function	IEA	GO_REF:0000037	UniProtKB-KW:KW-0067	9606	20131116	UniProt	-
UniProtKB	P22392	NME2	-	GO:0043167	ion binding	Function	IEA	GO_REF:0000037	UniProtKB-KW:KW-0067	9606	20131116	UniProt	-
UniProtKB	P22392	NME2	-	GO:0006793	phosphorus metabolic process	Process	IEA	GO_REF:0000037	UniProtKB-KW:KW-0418	9606	20131116	UniProt	-
UniProtKB	P22392	NME2	-	GO:0016740	transferase activity	Function	IEA	GO_REF:0000037	UniProtKB-KW:KW-0418	9606	20131116	UniProt	-
UniProtKB	P22392	NME2	-	GO:0016740	transferase activity	Function	IEA	GO_REF:0000037	UniProtKB-KW:KW-0808	9606	20131116	UniProt	-
UniProtKB	P22392	NME2	-	GO:0043167	ion binding	Function	IEA	GO_REF:0000037	UniProtKB-KW:KW-0479	9606	20131116	UniProt	-
UniProtKB	P23004	UQCRC2	-	GO:0003824	catalytic activity	Function	IEA	GO_REF:0000002	InterPro:IPR011249	9913	20131116	InterPro	-
UniProtKB	P23004	UQCRC2	-	GO:0008233	peptidase activity	Function	IEA	GO_REF:0000002	InterPro:IPR001431	9913	20131116	InterPro	-
UniProtKB	P23004	UQCRC2	-	GO:0043167	ion binding	Function	IEA	GO_REF:0000002	InterPro:IPR011237|InterPro:IPR011249	9913	20131116	InterPro	-
UniProtKB	P23109	AMPD1	-	GO:0016787	hydrolase activity	Function	IEA	GO_REF:0000002	InterPro:IPR006329	9606	20131116	InterPro	-
UniProtKB	P23109	AMPD1	-	GO:0019239	deaminase activity	Function	IEA	GO_REF:0000002	InterPro:IPR006329	9606	20131116	InterPro	-
UniProtKB	P23109	AMPD1	-	GO:0016787	hydrolase activity	Function	IEA	GO_REF:0000003	EC:3.5.4.6	9606	20131116	UniProt	-
UniProtKB	P23109	AMPD1	-	GO:0019239	deaminase activity	Function	IEA	GO_REF:0000003	EC:3.5.4.6	9606	20131116	UniProt	-
UniProtKB	P23109	AMPD1	-	GO:0016787	hydrolase activity	Function	TAS	PMID:644316	-	9606	20030904	PINC	-
UniProtKB	P23109	AMPD1	-	GO:0019239	deaminase activity	Function	TAS	PMID:644316	-	9606	20030904	PINC	-
UniProtKB	P23109	AMPD1	-	GO:0016787	hydrolase activity	Function	IEA	GO_REF:0000037	UniProtKB-KW:KW-0378	9606	20131116	UniProt	-
UniProtKB	P23109	AMPD1	-	GO:0019239	deaminase activity	Function	IEA	GO_REF:0000002	InterPro:IPR001365|InterPro:IPR006650	9606	20131116	InterPro	-
UniProtKB	P23109	AMPD1	-	GO:0005515	protein binding	Function	IEA	GO_REF:0000019	Ensembl:ENSRNOP00000025248	9606	20131116	Ensembl	-
UniProtKB	P23109	AMPD1	-	GO:0043167	ion binding	Function	IEA	GO_REF:0000037	UniProtKB-KW:KW-0479	9606	20131116	UniProt	-
UniProtKB	P23709	NDUFS3	-	GO:0016491	oxidoreductase activity	Function	IEA	GO_REF:0000003	EC:1.6.99.3	9913	20131116	UniProt	-
UniProtKB	P23709	NDUFS3	-	GO:0016491	oxidoreductase activity	Function	ISS	GO_REF:0000024	UniProtKB:O75489	9913	20070226	UniProt	-
UniProtKB	P23709	NDUFS3	-	GO:0016491	oxidoreductase activity	Function	IEA	GO_REF:0000002	InterPro:IPR001268	9913	20131116	InterPro	-
UniProtKB	P23709	NDUFS3	-	GO:0016491	oxidoreductase activity	Function	IEA	GO_REF:0000003	EC:1.6.5.3	9913	20131116	UniProt	-
UniProtKB	P23709	NDUFS3	-	GO:0016491	oxidoreductase activity	Function	IEA	GO_REF:0000037	UniProtKB-KW:KW-0560	9913	20131116	UniProt	-
UniProtKB	P23709	NDUFS3	-	GO:0016491	oxidoreductase activity	Function	IEA	GO_REF:0000002	InterPro:IPR010218|InterPro:IPR020396	9913	20131116	InterPro	-
UniProtKB	P24043	LAMA2	-	GO:0005515	protein binding	Function	IEA	GO_REF:0000002	InterPro:IPR009254	9606	20131116	InterPro	-
UniProtKB	P24043	LAMA2	-	GO:0005198	structural molecule activity	Function	TAS	PMID:2185464	-	9606	20030904	PINC	-
UniProtKB	P25708	NDUFV1	-	GO:0016491	oxidoreductase activity	Function	IEA	GO_REF:0000003	EC:1.6.99.3	9913	20131116	UniProt	-
UniProtKB	P25708	NDUFV1	-	GO:0016491	oxidoreductase activity	Function	IEA	GO_REF:0000002	InterPro:IPR001949	9913	20131116	InterPro	-
UniProtKB	P25708	NDUFV1	-	GO:0016491	oxidoreductase activity	Function	IEA	GO_REF:0000003	EC:1.6.5.3	9913	20131116	UniProt	-
UniProtKB	P25708	NDUFV1	-	GO:0000166	nucleotide binding	Function	IEA	GO_REF:0000002	InterPro:IPR001949|InterPro:IPR011537	9913	20131116	InterPro	-
UniProtKB	P25708	NDUFV1	-	GO:0043167	ion binding	Function	IEA	GO_REF:0000002	InterPro:IPR001949|InterPro:IPR011537	9913	20131116	InterPro	-
UniProtKB	P25708	NDUFV1	-	GO:0048037	cofactor binding	Function	IEA	GO_REF:0000002	InterPro:IPR001949|InterPro:IPR011537	9913	20131116	InterPro	-
UniProtKB	P25708	NDUFV1	-	GO:0016491	oxidoreductase activity	Function	IEA	GO_REF:0000037	UniProtKB-KW:KW-0560	9913	20131116	UniProt	-
UniProtKB	P25708	NDUFV1	-	GO:0016491	oxidoreductase activity	Function	IEA	GO_REF:0000002	InterPro:IPR011537|InterPro:IPR011538	9913	20131116	InterPro	-
UniProtKB	P25708	NDUFV1	-	GO:0043167	ion binding	Function	IEA	GO_REF:0000037	UniProtKB-KW:KW-0479	9913	20131116	UniProt	-
UniProtKB	P25708	NDUFV1	-	GO:0000166	nucleotide binding	Function	IEA	GO_REF:0000002	InterPro:IPR011537	9913	20131116	InterPro	-
UniProtKB	P25708	NDUFV1	-	GO:0048037	cofactor binding	Function	IEA	GO_REF:0000002	InterPro:IPR011537	9913	20131116	InterPro	-
UniProtKB	P25708	NDUFV1	-	GO:0051540	metal cluster binding	Function	IEA	GO_REF:0000037	UniProtKB-KW:KW-0411	9913	20131116	UniProt	-
UniProtKB	P25708	NDUFV1	-	GO:0051540	metal cluster binding	Function	IEA	GO_REF:0000002	InterPro:IPR001949|InterPro:IPR011537|InterPro:IPR011538	9913	20131116	InterPro	-
UniProtKB	P25708	NDUFV1	-	GO:0051540	metal cluster binding	Function	IEA	GO_REF:0000037	UniProtKB-KW:KW-0004	9913	20131116	UniProt	-
UniProtKB	P28801	GSTP1	-	GO:0016740	transferase activity	Function	IEA	GO_REF:0000002	InterPro:IPR003082	9913	20131116	InterPro	-
UniProtKB	P28801	GSTP1	-	GO:0016740	transferase activity	Function	IEA	GO_REF:0000003	EC:2.5.1.18	9913	20131116	UniProt	-
UniProtKB	P28801	GSTP1	-	GO:0016740	transferase activity	Function	IEA	GO_REF:0000019	Ensembl:ENSP00000381607	9913	20131116	Ensembl	-
UniProtKB	P28801	GSTP1	-	GO:0016740	transferase activity	Function	IEA	GO_REF:0000037	UniProtKB-KW:KW-0808	9913	20131116	UniProt	-
UniProtKB	P28801	GSTP1	-	GO:0005488	binding	Function	IEA	GO_REF:0000019	Ensembl:ENSP00000381607	9913	20131116	Ensembl	-
UniProtKB	P28801	GSTP1	-	GO:0005488	binding	Function	IEA	GO_REF:0000019	Ensembl:ENSP00000381607	9913	20131116	Ensembl	-
UniProtKB	P29361	YWHAZ	-	GO:0005515	protein binding	Function	IEA	GO_REF:0000002	InterPro:IPR000308	9940	20131116	InterPro	-
UniProtKB	P29701	AHSG	-	GO:0030234	enzyme regulator activity	Function	IEA	GO_REF:0000002	InterPro:IPR000010	9940	20131116	InterPro	-
UniProtKB	P31039	SDHA	-	GO:0016491	oxidoreductase activity	Function	IEA	GO_REF:0000003	EC:1.3.5.1	9913	20131116	UniProt	-
UniProtKB	P31039	SDHA	-	GO:0016491	oxidoreductase activity	Function	IEA	GO_REF:0000002	InterPro:IPR003952|InterPro:IPR015939	9913	20131116	InterPro	-
UniProtKB	P31039	SDHA	-	GO:0016491	oxidoreductase activity	Function	IEA	GO_REF:0000037	UniProtKB-KW:KW-0560	9913	20131116	UniProt	-
UniProtKB	P31039	SDHA	-	GO:0016491	oxidoreductase activity	Function	IEA	GO_REF:0000002	InterPro:IPR011281|InterPro:IPR014006	9913	20131116	InterPro	-
UniProtKB	P31039	SDHA	-	GO:0000166	nucleotide binding	Function	IEA	GO_REF:0000002	InterPro:IPR011281|InterPro:IPR014006	9913	20131116	InterPro	-
UniProtKB	P31039	SDHA	-	GO:0043167	ion binding	Function	IEA	GO_REF:0000002	InterPro:IPR011281|InterPro:IPR014006	9913	20131116	InterPro	-
UniProtKB	P31039	SDHA	-	GO:0048037	cofactor binding	Function	IEA	GO_REF:0000002	InterPro:IPR011281|InterPro:IPR014006	9913	20131116	InterPro	-
UniProtKB	P31039	SDHA	contributes_to	GO:0016491	oxidoreductase activity	Function	ISS	GO_REF:0000024	UniProtKB:P31040	9913	20080911	UniProt	-
UniProtKB	P31081	HSPD1	-	GO:0000166	nucleotide binding	Function	IEA	GO_REF:0000037	UniProtKB-KW:KW-0547	9913	20131116	UniProt	-
UniProtKB	P31081	HSPD1	-	GO:0000166	nucleotide binding	Function	IEA	GO_REF:0000002	InterPro:IPR002423	9913	20131116	InterPro	-
UniProtKB	P31081	HSPD1	-	GO:0001882	nucleoside binding	Function	IEA	GO_REF:0000002	InterPro:IPR002423	9913	20131116	InterPro	-
UniProtKB	P31081	HSPD1	-	GO:0043167	ion binding	Function	IEA	GO_REF:0000002	InterPro:IPR002423	9913	20131116	InterPro	-
UniProtKB	P31081	HSPD1	-	GO:0000166	nucleotide binding	Function	IEA	GO_REF:0000037	UniProtKB-KW:KW-0067	9913	20131116	UniProt	-
UniProtKB	P31081	HSPD1	-	GO:0001882	nucleoside binding	Function	IEA	GO_REF:0000037	UniProtKB-KW:KW-0067	9913	20131116	UniProt	-
UniProtKB	P31081	HSPD1	-	GO:0043167	ion binding	Function	IEA	GO_REF:0000037	UniProtKB-KW:KW-0067	9913	20131116	UniProt	-
UniProtKB	P31800	UQCRC1	-	GO:0003824	catalytic activity	Function	IEA	GO_REF:0000002	InterPro:IPR011249	9913	20131116	InterPro	-
UniProtKB	P31800	UQCRC1	-	GO:0043167	ion binding	Function	IEA	GO_REF:0000002	InterPro:IPR011237|InterPro:IPR011249	9913	20131116	InterPro	-
UniProtKB	P31948	STIP1	-	GO:0005515	protein binding	Function	IPI	PMID:20029029	UniProtKB:P00533	9606	20131117	IntAct	-
UniProtKB	P31948	STIP1	-	GO:0005515	protein binding	Function	IEA	GO_REF:0000019	Ensembl:ENSRNOP00000028743	9606	20131116	Ensembl	-
UniProtKB	P31948	STIP1	-	GO:0005515	protein binding	Function	IEA	GO_REF:0000019	Ensembl:ENSRNOP00000028743	9606	20131116	Ensembl	-
UniProtKB	P31948	STIP1	-	GO:0005515	protein binding	Function	IEA	GO_REF:0000019	Ensembl:ENSRNOP00000028743	9606	20131116	Ensembl	-
UniProtKB	P31976	EZR	-	GO:0005515	protein binding	Function	IEA	GO_REF:0000002	InterPro:IPR008954	9913	20131116	InterPro	-
UniProtKB	P31976	EZR	-	GO:0005515	protein binding	Function	IEA	GO_REF:0000002	InterPro:IPR000798|InterPro:IPR011174|InterPro:IPR011259	9913	20131116	InterPro	-
UniProtKB	P31976	EZR	-	GO:0005515	protein binding	Function	IEA	GO_REF:0000019	Ensembl:ENSP00000356042	9913	20131116	Ensembl	-
UniProtKB	P31976	EZR	-	GO:0005515	protein binding	Function	ISS	GO_REF:0000024	UniProtKB:P15311	9913	20081110	BHF-UCL	-
UniProtKB	P31976	EZR	-	GO:0005515	protein binding	Function	IEA	GO_REF:0000019	Ensembl:ENSP00000356042	9913	20131116	Ensembl	-
UniProtKB	P31976	EZR	-	GO:0005515	protein binding	Function	ISS	GO_REF:0000024	UniProtKB:P15311	9913	20051222	UniProt	-
UniProtKB	P32119	PRDX2	-	GO:0016209	antioxidant activity	Function	IEA	GO_REF:0000037	UniProtKB-KW:KW-0575	9606	20131116	UniProt	-
UniProtKB	P32119	PRDX2	-	GO:0016491	oxidoreductase activity	Function	IEA	GO_REF:0000037	UniProtKB-KW:KW-0575	9606	20131116	UniProt	-
UniProtKB	P32119	PRDX2	-	GO:0016209	antioxidant activity	Function	TAS	PMID:18606987	-	9606	20090727	BHF-UCL	-
UniProtKB	P32119	PRDX2	-	GO:0016491	oxidoreductase activity	Function	TAS	PMID:18606987	-	9606	20090727	BHF-UCL	-
UniProtKB	P32119	PRDX2	-	GO:0016209	antioxidant activity	Function	IDA	PMID:8144038	-	9606	20060419	UniProt	-
UniProtKB	P32119	PRDX2	-	GO:0016491	oxidoreductase activity	Function	IDA	PMID:8144038	-	9606	20060419	UniProt	-
UniProtKB	P32119	PRDX2	-	GO:0016209	antioxidant activity	Function	IEA	GO_REF:0000002	InterPro:IPR000866	9606	20131116	InterPro	-
UniProtKB	P32119	PRDX2	-	GO:0016209	antioxidant activity	Function	IEA	GO_REF:0000037	UniProtKB-KW:KW-0049	9606	20131116	UniProt	-
UniProtKB	P32119	PRDX2	-	GO:0016209	antioxidant activity	Function	NAS	PMID:12943237	-	9606	20050810	UniProt	-
UniProtKB	P32119	PRDX2	-	GO:0016209	antioxidant activity	Function	IDA	PMID:8144038	-	9606	20060419	UniProt	-
UniProtKB	P32119	PRDX2	-	GO:0016491	oxidoreductase activity	Function	IEA	GO_REF:0000002	InterPro:IPR000866	9606	20131116	InterPro	-
UniProtKB	P32119	PRDX2	-	GO:0016491	oxidoreductase activity	Function	IEA	GO_REF:0000037	UniProtKB-KW:KW-0560	9606	20131116	UniProt	-
UniProtKB	P32119	PRDX2	-	GO:0016491	oxidoreductase activity	Function	IEA	GO_REF:0000002	InterPro:IPR019479	9606	20131116	InterPro	-
UniProtKB	P32119	PRDX2	-	GO:0016491	oxidoreductase activity	Function	IEA	GO_REF:0000003	EC:1.11.1.15	9606	20131116	UniProt	-
UniProtKB	P33048	CSN2	-	GO:0005215	transporter activity	Function	IEA	GO_REF:0000002	InterPro:IPR001588	9925	20131116	InterPro	-
UniProtKB	P33097	GOT1	-	GO:0003824	catalytic activity	Function	IEA	GO_REF:0000002	InterPro:IPR004838|InterPro:IPR015421	9913	20131116	InterPro	-
UniProtKB	P33097	GOT1	-	GO:0016740	transferase activity	Function	IEA	GO_REF:0000003	EC:2.6.1.1	9913	20131116	UniProt	-
UniProtKB	P33097	GOT1	-	GO:0016829	lyase activity	Function	IEA	GO_REF:0000019	Ensembl:ENSMUSP00000026196	9913	20131116	Ensembl	-
UniProtKB	P33097	GOT1	-	GO:0016740	transferase activity	Function	IEA	GO_REF:0000002	InterPro:IPR000796	9913	20131116	InterPro	-
UniProtKB	P33097	GOT1	-	GO:0016740	transferase activity	Function	IEA	GO_REF:0000037	UniProtKB-KW:KW-0032	9913	20131116	UniProt	-
UniProtKB	P33097	GOT1	-	GO:0016740	transferase activity	Function	IEA	GO_REF:0000037	UniProtKB-KW:KW-0808	9913	20131116	UniProt	-
UniProtKB	P33097	GOT1	-	GO:0043167	ion binding	Function	IEA	GO_REF:0000002	InterPro:IPR004838|InterPro:IPR004839|InterPro:IPR015421	9913	20131116	InterPro	-
UniProtKB	P33097	GOT1	-	GO:0048037	cofactor binding	Function	IEA	GO_REF:0000002	InterPro:IPR004838|InterPro:IPR004839|InterPro:IPR015421	9913	20131116	InterPro	-
UniProtKB	P33097	GOT1	-	GO:0016740	transferase activity	Function	IEA	GO_REF:0000003	EC:2.6.1.3	9913	20131116	UniProt	-
UniProtKB	P33097	GOT1	-	GO:0016740	transferase activity	Function	ISS	GO_REF:0000024	UniProtKB:P13221	9913	20130225	UniProt	-
UniProtKB	P33097	GOT1	-	GO:0016740	transferase activity	Function	IEA	GO_REF:0000003	EC:2.6.1.1	9913	20131116	UniProt	-
UniProtKB	P35080	PFN2	-	GO:0005515	protein binding	Function	IEA	GO_REF:0000002	InterPro:IPR005454|InterPro:IPR005455|InterPro:IPR027310	9606	20131116	InterPro	-
UniProtKB	P35080	PFN2	-	GO:0005515	protein binding	Function	NAS	GO_REF:0000029	-	9606	20021104	UniProt	-
UniProtKB	P35080	PFN2	-	GO:0005515	protein binding	Function	IEA	GO_REF:0000037	UniProtKB-KW:KW-0009	9606	20131116	UniProt	-
UniProtKB	P35080	PFN2	-	GO:0005515	protein binding	Function	IPI	PMID:15383276	UniProtKB:P42858	9606	20131117	IntAct	-
UniProtKB	P35080	PFN2	-	GO:0005515	protein binding	Function	IPI	PMID:16169070	UniProtKB:Q14789	9606	20131117	IntAct	-
UniProtKB	P35080	PFN2	-	GO:0005515	protein binding	Function	IPI	PMID:9822597	UniProtKB:O08816	9606	20131117	IntAct	-
UniProtKB	P35080	PFN2	-	GO:0008289	lipid binding	Function	NAS	GO_REF:0000029	-	9606	20021104	UniProt	-
UniProtKB	P35080	PFN2	-	GO:0043167	ion binding	Function	NAS	GO_REF:0000029	-	9606	20021104	UniProt	-
UniProtKB	P35232	PHB	-	GO:0003674	molecular_function	Function	IEA	GO_REF:0000019	Ensembl:ENSMUSP00000119603	9606	20131116	Ensembl	-
UniProtKB	P35232	PHB	-	GO:0016070	RNA metabolic process	Process	IEA	GO_REF:0000019	Ensembl:ENSMUSP00000119603	9606	20131116	Ensembl	-
UniProtKB	P35232	PHB	-	GO:0065007	biological regulation	Process	IEA	GO_REF:0000019	Ensembl:ENSMUSP00000119603	9606	20131116	Ensembl	-
UniProtKB	P35232	PHB	-	GO:0005515	protein binding	Function	IPI	PMID:11302691	UniProtKB:Q99623	9606	20060317	UniProt	-
UniProtKB	P35232	PHB	-	GO:0005515	protein binding	Function	IPI	PMID:12065415	UniProtKB:P51531	9606	20110504	BHF-UCL	-
UniProtKB	P35232	PHB	-	GO:0005515	protein binding	Function	IPI	PMID:12065415	UniProtKB:P51532	9606	20110504	BHF-UCL	-
UniProtKB	P35232	PHB	-	GO:0005515	protein binding	Function	IPI	PMID:16319068	UniProtKB:O14980	9606	20131117	IntAct	-
UniProtKB	P35232	PHB	-	GO:0005515	protein binding	Function	IPI	PMID:16964284	UniProtKB:P06400	9606	20110118	BHF-UCL	-
UniProtKB	P35232	PHB	-	GO:0005515	protein binding	Function	IPI	PMID:20134482	UniProtKB:Q13309-2	9606	20131117	IntAct	-
UniProtKB	P35232	PHB	-	GO:0005515	protein binding	Function	IPI	PMID:20195357	UniProtKB:Q496Y0	9606	20131117	IntAct	-
UniProtKB	P35232	PHB	-	GO:0005515	protein binding	Function	IPI	PMID:21746876	UniProtKB:Q9UJZ1	9606	20130213	UniProt	-
UniProtKB	P35232	PHB	-	GO:0005515	protein binding	Function	IPI	PMID:16964284	UniProtKB:Q13547	9606	20110118	BHF-UCL	-
UniProtKB	P35232	PHB	-	GO:0003676	nucleic acid binding	Function	IDA	PMID:18487222	-	9606	20110213	BHF-UCL	-
UniProtKB	P35466	S100A4	-	GO:0043167	ion binding	Function	IEA	GO_REF:0000002	InterPro:IPR001751|InterPro:IPR002048|InterPro:IPR011992	9913	20131116	InterPro	-
UniProtKB	P35466	S100A4	-	GO:0043167	ion binding	Function	IEA	GO_REF:0000019	Ensembl:ENSMUSP00000001046	9913	20131116	Ensembl	-
UniProtKB	P35466	S100A4	-	GO:0043167	ion binding	Function	ISS	GO_REF:0000024	UniProtKB:P07091	9913	20070403	AgBase	-
UniProtKB	P35466	S100A4	-	GO:0005515	protein binding	Function	IEA	GO_REF:0000019	Ensembl:ENSMUSP00000001046	9913	20131116	Ensembl	-
UniProtKB	P35466	S100A4	-	GO:0043167	ion binding	Function	IEA	GO_REF:0000037	UniProtKB-KW:KW-0479	9913	20131116	UniProt	-
UniProtKB	P35466	S100A4	-	GO:0005515	protein binding	Function	IEA	GO_REF:0000019	Ensembl:ENSP00000357705	9913	20131116	Ensembl	-
UniProtKB	P35705	PRDX3	-	GO:0016209	antioxidant activity	Function	IEA	GO_REF:0000037	UniProtKB-KW:KW-0575	9913	20131116	UniProt	-
UniProtKB	P35705	PRDX3	-	GO:0016491	oxidoreductase activity	Function	IEA	GO_REF:0000037	UniProtKB-KW:KW-0575	9913	20131116	UniProt	-
UniProtKB	P35705	PRDX3	-	GO:0005515	protein binding	Function	IEA	GO_REF:0000019	Ensembl:ENSP00000298510	9913	20131116	Ensembl	-
UniProtKB	P35705	PRDX3	-	GO:0016209	antioxidant activity	Function	IEA	GO_REF:0000002	InterPro:IPR000866	9913	20131116	InterPro	-
UniProtKB	P35705	PRDX3	-	GO:0016209	antioxidant activity	Function	IEA	GO_REF:0000037	UniProtKB-KW:KW-0049	9913	20131116	UniProt	-
UniProtKB	P35705	PRDX3	-	GO:0016491	oxidoreductase activity	Function	IEA	GO_REF:0000002	InterPro:IPR000866	9913	20131116	InterPro	-
UniProtKB	P35705	PRDX3	-	GO:0016491	oxidoreductase activity	Function	IEA	GO_REF:0000037	UniProtKB-KW:KW-0560	9913	20131116	UniProt	-
UniProtKB	P35705	PRDX3	-	GO:0005515	protein binding	Function	IEA	GO_REF:0000019	Ensembl:ENSP00000298510	9913	20131116	Ensembl	-
UniProtKB	P35705	PRDX3	-	GO:0005515	protein binding	Function	IEA	GO_REF:0000019	Ensembl:ENSP00000298510	9913	20131116	Ensembl	-
UniProtKB	P35705	PRDX3	-	GO:0005515	protein binding	Function	IEA	GO_REF:0000019	Ensembl:ENSMUSP00000025961	9913	20131116	Ensembl	-
UniProtKB	P35705	PRDX3	-	GO:0009987	cellular process	Process	IEA	GO_REF:0000019	Ensembl:ENSP00000298510	9913	20131116	Ensembl	-
UniProtKB	P35705	PRDX3	-	GO:0030234	enzyme regulator activity	Function	IEA	GO_REF:0000019	Ensembl:ENSP00000298510	9913	20131116	Ensembl	-
UniProtKB	P35705	PRDX3	-	GO:0016491	oxidoreductase activity	Function	IEA	GO_REF:0000002	InterPro:IPR019479	9913	20131116	InterPro	-
UniProtKB	P35705	PRDX3	-	GO:0016491	oxidoreductase activity	Function	IEA	GO_REF:0000003	EC:1.11.1.15	9913	20131116	UniProt	-
UniProtKB	P40227	CCT6A	-	GO:0000166	nucleotide binding	Function	IEA	GO_REF:0000037	UniProtKB-KW:KW-0547	9606	20131116	UniProt	-
UniProtKB	P40227	CCT6A	-	GO:0000166	nucleotide binding	Function	IEA	GO_REF:0000002	InterPro:IPR002194|InterPro:IPR002423|InterPro:IPR012722	9606	20131116	InterPro	-
UniProtKB	P40227	CCT6A	-	GO:0001882	nucleoside binding	Function	IEA	GO_REF:0000002	InterPro:IPR002194|InterPro:IPR002423|InterPro:IPR012722	9606	20131116	InterPro	-
UniProtKB	P40227	CCT6A	-	GO:0043167	ion binding	Function	IEA	GO_REF:0000002	InterPro:IPR002194|InterPro:IPR002423|InterPro:IPR012722	9606	20131116	InterPro	-
UniProtKB	P40227	CCT6A	-	GO:0000166	nucleotide binding	Function	IEA	GO_REF:0000037	UniProtKB-KW:KW-0067	9606	20131116	UniProt	-
UniProtKB	P40227	CCT6A	-	GO:0001882	nucleoside binding	Function	IEA	GO_REF:0000037	UniProtKB-KW:KW-0067	9606	20131116	UniProt	-
UniProtKB	P40227	CCT6A	-	GO:0043167	ion binding	Function	IEA	GO_REF:0000037	UniProtKB-KW:KW-0067	9606	20131116	UniProt	-
UniProtKB	P40227	CCT6A	-	GO:0005515	protein binding	Function	IEA	GO_REF:0000002	InterPro:IPR002194|InterPro:IPR012722	9606	20131116	InterPro	-
UniProtKB	P40227	CCT6A	-	GO:0005515	protein binding	Function	TAS	PMID:8034610	-	9606	20040806	PINC	-
UniProtKB	P41976	SOD2	-	GO:0016209	antioxidant activity	Function	IEA	GO_REF:0000002	InterPro:IPR001189|InterPro:IPR019831|InterPro:IPR019832|InterPro:IPR019833	9913	20131116	InterPro	-
UniProtKB	P41976	SOD2	-	GO:0016491	oxidoreductase activity	Function	IEA	GO_REF:0000002	InterPro:IPR001189|InterPro:IPR019831|InterPro:IPR019832|InterPro:IPR019833	9913	20131116	InterPro	-
UniProtKB	P41976	SOD2	-	GO:0016209	antioxidant activity	Function	IEA	GO_REF:0000003	EC:1.15.1.1	9913	20131116	UniProt	-
UniProtKB	P41976	SOD2	-	GO:0016491	oxidoreductase activity	Function	IEA	GO_REF:0000003	EC:1.15.1.1	9913	20131116	UniProt	-
UniProtKB	P41976	SOD2	-	GO:0016209	antioxidant activity	Function	ISS	GO_REF:0000024	UniProtKB:P04179	9913	20090603	UniProt	-
UniProtKB	P41976	SOD2	-	GO:0016491	oxidoreductase activity	Function	ISS	GO_REF:0000024	UniProtKB:P04179	9913	20090603	UniProt	-
UniProtKB	P41976	SOD2	-	GO:0016491	oxidoreductase activity	Function	IEA	GO_REF:0000037	UniProtKB-KW:KW-0560	9913	20131116	UniProt	-
UniProtKB	P41976	SOD2	-	GO:0043167	ion binding	Function	ISS	GO_REF:0000024	UniProtKB:P04179	9913	20090603	UniProt	-
UniProtKB	P41976	SOD2	-	GO:0043167	ion binding	Function	IEA	GO_REF:0000002	InterPro:IPR001189|InterPro:IPR019831|InterPro:IPR019832|InterPro:IPR019833	9913	20131116	InterPro	-
UniProtKB	P41976	SOD2	-	GO:0043167	ion binding	Function	IEA	GO_REF:0000037	UniProtKB-KW:KW-0479	9913	20131116	UniProt	-
UniProtKB	P42026	NDUFS7	-	GO:0016491	oxidoreductase activity	Function	IEA	GO_REF:0000003	EC:1.6.99.3	9913	20131116	UniProt	-
UniProtKB	P42026	NDUFS7	-	GO:0016491	oxidoreductase activity	Function	IEA	GO_REF:0000019	Ensembl:ENSP00000233627	9913	20131116	Ensembl	-
UniProtKB	P42026	NDUFS7	-	GO:0016491	oxidoreductase activity	Function	IEA	GO_REF:0000002	InterPro:IPR006138	9913	20131116	InterPro	-
UniProtKB	P42026	NDUFS7	-	GO:0016491	oxidoreductase activity	Function	IEA	GO_REF:0000003	EC:1.6.5.3	9913	20131116	UniProt	-
UniProtKB	P42026	NDUFS7	-	GO:0016491	oxidoreductase activity	Function	IEA	GO_REF:0000037	UniProtKB-KW:KW-0560	9913	20131116	UniProt	-
UniProtKB	P42026	NDUFS7	-	GO:0043167	ion binding	Function	IEA	GO_REF:0000037	UniProtKB-KW:KW-0479	9913	20131116	UniProt	-
UniProtKB	P42026	NDUFS7	-	GO:0048037	cofactor binding	Function	IEA	GO_REF:0000002	InterPro:IPR006138	9913	20131116	InterPro	-
UniProtKB	P42026	NDUFS7	-	GO:0051540	metal cluster binding	Function	IEA	GO_REF:0000002	InterPro:IPR006137	9913	20131116	InterPro	-
UniProtKB	P42026	NDUFS7	-	GO:0051540	metal cluster binding	Function	IEA	GO_REF:0000037	UniProtKB-KW:KW-0411	9913	20131116	UniProt	-
UniProtKB	P42026	NDUFS7	-	GO:0051540	metal cluster binding	Function	IEA	GO_REF:0000002	InterPro:IPR006138	9913	20131116	InterPro	-
UniProtKB	P42026	NDUFS7	-	GO:0051540	metal cluster binding	Function	IEA	GO_REF:0000037	UniProtKB-KW:KW-0004	9913	20131116	UniProt	-
UniProtKB	P42026	NDUFS7	contributes_to	GO:0016491	oxidoreductase activity	Function	ISS	GO_REF:0000024	UniProtKB:O75251	9913	20091118	UniProt	-
UniProtKB	P42028	NDUFS8	-	GO:0016491	oxidoreductase activity	Function	IEA	GO_REF:0000003	EC:1.6.99.3	9913	20131116	UniProt	-
UniProtKB	P42028	NDUFS8	-	GO:0016491	oxidoreductase activity	Function	IEA	GO_REF:0000019	Ensembl:ENSP00000315774	9913	20131116	Ensembl	-
UniProtKB	P42028	NDUFS8	-	GO:0016491	oxidoreductase activity	Function	IEA	GO_REF:0000003	EC:1.6.5.3	9913	20131116	UniProt	-
UniProtKB	P42028	NDUFS8	-	GO:0016491	oxidoreductase activity	Function	IEA	GO_REF:0000037	UniProtKB-KW:KW-0560	9913	20131116	UniProt	-
UniProtKB	P42028	NDUFS8	-	GO:0016491	oxidoreductase activity	Function	IEA	GO_REF:0000002	InterPro:IPR010226	9913	20131116	InterPro	-
UniProtKB	P42028	NDUFS8	-	GO:0043167	ion binding	Function	IEA	GO_REF:0000037	UniProtKB-KW:KW-0479	9913	20131116	UniProt	-
UniProtKB	P42028	NDUFS8	-	GO:0051540	metal cluster binding	Function	IEA	GO_REF:0000002	InterPro:IPR001450|InterPro:IPR017896	9913	20131116	InterPro	-
UniProtKB	P42028	NDUFS8	-	GO:0051540	metal cluster binding	Function	IEA	GO_REF:0000037	UniProtKB-KW:KW-0411	9913	20131116	UniProt	-
UniProtKB	P42028	NDUFS8	-	GO:0051540	metal cluster binding	Function	IEA	GO_REF:0000002	InterPro:IPR010226	9913	20131116	InterPro	-
UniProtKB	P42028	NDUFS8	-	GO:0051540	metal cluster binding	Function	IEA	GO_REF:0000037	UniProtKB-KW:KW-0004	9913	20131116	UniProt	-
UniProtKB	P46976	GYG1	-	GO:0005515	protein binding	Function	IPI	PMID:16189514	UniProtKB:P13807	9606	20131117	IntAct	-
UniProtKB	P46976	GYG1	-	GO:0005515	protein binding	Function	IPI	PMID:17055998	UniProtKB:P13807	9606	20100915	UniProt	-
UniProtKB	P46976	GYG1	-	GO:0005515	protein binding	Function	IPI	PMID:17055998	UniProtKB:P13807	9606	20131117	IntAct	-
UniProtKB	P46976	GYG1	-	GO:0030246	carbohydrate binding	Function	IEA	GO_REF:0000019	Ensembl:ENSRNOP00000014837	9606	20131116	Ensembl	-
UniProtKB	P46976	GYG1	-	GO:0016740	transferase activity	Function	IEA	GO_REF:0000003	EC:2.4.1.186	9606	20131116	UniProt	-
UniProtKB	P46976	GYG1	-	GO:0016740	transferase activity	Function	IEA	GO_REF:0000019	Ensembl:ENSRNOP00000014837	9606	20131116	Ensembl	-
UniProtKB	P46976	GYG1	-	GO:0016740	transferase activity	Function	IEA	GO_REF:0000037	UniProtKB-KW:KW-0808	9606	20131116	UniProt	-
UniProtKB	P46976	GYG1	-	GO:0016740	transferase activity	Function	IEA	GO_REF:0000002	InterPro:IPR002495	9606	20131116	InterPro	-
UniProtKB	P46976	GYG1	-	GO:0043167	ion binding	Function	IEA	GO_REF:0000037	UniProtKB-KW:KW-0479	9606	20131116	UniProt	-
UniProtKB	P48305	NDUFB4	-	GO:0016491	oxidoreductase activity	Function	IEA	GO_REF:0000002	InterPro:IPR009866	9913	20131116	InterPro	-
UniProtKB	P48616	VIM	-	GO:0005198	structural molecule activity	Function	IEA	GO_REF:0000002	InterPro:IPR001664	9913	20131116	InterPro	-
UniProtKB	P48616	VIM	-	GO:0005198	structural molecule activity	Function	IEA	GO_REF:0000019	Ensembl:ENSP00000446007	9913	20131116	Ensembl	-
UniProtKB	P48616	VIM	-	GO:0005198	structural molecule activity	Function	ISS	GO_REF:0000024	UniProtKB:P08670	9913	20041020	UniProt	-
UniProtKB	P48616	VIM	-	GO:0005515	protein binding	Function	IPI	PMID:19121313	UniProtKB:P18341	9913	20131117	IntAct	-
UniProtKB	P48616	VIM	-	GO:0005515	protein binding	Function	IEA	GO_REF:0000019	Ensembl:ENSP00000446007	9913	20131116	Ensembl	-
UniProtKB	P48616	VIM	-	GO:0005515	protein binding	Function	IEA	GO_REF:0000019	Ensembl:ENSP00000446007	9913	20131116	Ensembl	-
UniProtKB	P48616	VIM	-	GO:0005515	protein binding	Function	IEA	GO_REF:0000019	Ensembl:ENSP00000446007	9913	20131116	Ensembl	-
UniProtKB	P48788	TNNI2	-	GO:0005515	protein binding	Function	IEA	GO_REF:0000037	UniProtKB-KW:KW-0009	9606	20131116	UniProt	-
UniProtKB	P48788	TNNI2	-	GO:0005515	protein binding	Function	IPI	PMID:18331830	UniProtKB:P11474	9606	20080508	UniProt	-
UniProtKB	P48788	TNNI2	-	GO:0005515	protein binding	Function	IPI	PMID:17194691	UniProtKB:P45378	9606	20080125	UniProt	-
UniProtKB	P48788	TNNI2	contributes_to	GO:0005515	protein binding	Function	IDA	PMID:17194691	-	9606	20080125	UniProt	-
UniProtKB	P48818	ACADVL	-	GO:0016491	oxidoreductase activity	Function	IEA	GO_REF:0000002	InterPro:IPR006089|InterPro:IPR006091	9913	20131116	InterPro	-
UniProtKB	P48818	ACADVL	-	GO:0016491	oxidoreductase activity	Function	IEA	GO_REF:0000037	UniProtKB-KW:KW-0560	9913	20131116	UniProt	-
UniProtKB	P48818	ACADVL	-	GO:0016491	oxidoreductase activity	Function	IEA	GO_REF:0000002	InterPro:IPR009075|InterPro:IPR009100|InterPro:IPR013786	9913	20131116	InterPro	-
UniProtKB	P48818	ACADVL	-	GO:0000166	nucleotide binding	Function	IEA	GO_REF:0000002	InterPro:IPR013786	9913	20131116	InterPro	-
UniProtKB	P48818	ACADVL	-	GO:0043167	ion binding	Function	IEA	GO_REF:0000002	InterPro:IPR013786	9913	20131116	InterPro	-
UniProtKB	P48818	ACADVL	-	GO:0048037	cofactor binding	Function	IEA	GO_REF:0000002	InterPro:IPR013786	9913	20131116	InterPro	-
UniProtKB	P50395	GDI2	-	GO:0030234	enzyme regulator activity	Function	IEA	GO_REF:0000002	InterPro:IPR000806	9606	20131116	InterPro	-
UniProtKB	P50395	GDI2	-	GO:0030234	enzyme regulator activity	Function	TAS	PMID:7543319	-	9606	20030904	PINC	-
UniProtKB	P50395	GDI2	-	GO:0030234	enzyme regulator activity	Function	IEA	GO_REF:0000037	UniProtKB-KW:KW-0343	9606	20131116	UniProt	-
UniProtKB	P50395	GDI2	-	GO:0030234	enzyme regulator activity	Function	IEA	GO_REF:0000019	Ensembl:ENSMUSP00000062996	9606	20131116	Ensembl	-
UniProtKB	P50395	GDI2	-	GO:0005515	protein binding	Function	IPI	PMID:11809807	UniProtKB:Q15669	9606	20090924	UniProt	-
UniProtKB	P50395	GDI2	-	GO:0005515	protein binding	Function	IPI	PMID:19570034	UniProtKB:P20338	9606	20131117	IntAct	-
UniProtKB	P50395	GDI2	-	GO:0005515	protein binding	Function	IPI	PMID:19570034	UniProtKB:P61027	9606	20131117	IntAct	-
UniProtKB	P50413	TXN	-	GO:0016491	oxidoreductase activity	Function	IEA	GO_REF:0000002	InterPro:IPR005746	9940	20131116	InterPro	-
UniProtKB	P50753	Tnnt2	-	GO:0005515	protein binding	Function	ISS	GO_REF:0000024	UniProtKB:P45379	10116	20120320	UniProt	-
UniProtKB	P50753	Tnnt2	-	GO:0005515	protein binding	Function	ISS	GO_REF:0000024	UniProtKB:P45379	10116	20120320	UniProt	-
UniProtKB	P50753	Tnnt2	-	GO:0005515	protein binding	Function	ISS	GO_REF:0000024	UniProtKB:P45379	10116	20120320	UniProt	-
UniProtKB	P50753	Tnnt2	-	GO:0005515	protein binding	Function	IDA	PMID:16443664	-	10116	20060728	RGD	-
UniProtKB	P50753	Tnnt2	-	GO:0060090	binding, bridging	Function	IDA	PMID:16443664	-	10116	20060728	RGD	-
UniProtKB	P50753	Tnnt2	-	GO:0005515	protein binding	Function	IPI	PMID:12501194	RGD:11434	10116	20060728	RGD	-
UniProtKB	P51970	NDUFA8	-	GO:0016491	oxidoreductase activity	Function	TAS	PMID:9860297	-	9606	20030904	PINC	-
UniProtKB	P51970	NDUFA8	-	GO:0016491	oxidoreductase activity	Function	NAS	PMID:9878551	-	9606	20070221	UniProt	-
UniProtKB	P51977	ALDH1A1	-	GO:0016491	oxidoreductase activity	Function	IEA	GO_REF:0000003	EC:1.2.1.36	9940	20131116	UniProt	-
UniProtKB	P51977	ALDH1A1	-	GO:0016491	oxidoreductase activity	Function	IEA	GO_REF:0000002	InterPro:IPR015590|InterPro:IPR016160|InterPro:IPR016161|InterPro:IPR016162|InterPro:IPR016163	9940	20131116	InterPro	-
UniProtKB	P51977	ALDH1A1	-	GO:0016491	oxidoreductase activity	Function	IEA	GO_REF:0000037	UniProtKB-KW:KW-0560	9940	20131116	UniProt	-
UniProtKB	P51977	ALDH1A1	-	GO:0016491	oxidoreductase activity	Function	IEA	GO_REF:0000002	InterPro:IPR016163	9940	20131116	InterPro	-
UniProtKB	P52179	MYOM1	-	GO:0005515	protein binding	Function	IPI	PMID:23414517	UniProtKB:O75923	9606	20131117	IntAct	-
UniProtKB	P52179	MYOM1	-	GO:0005198	structural molecule activity	Function	TAS	PMID:7505783	-	9606	20030904	PINC	-
UniProtKB	P52179	MYOM1	-	GO:0005515	protein binding	Function	IPI	PMID:18059477	UniProtKB:P52179	9606	20131117	IntAct	-
UniProtKB	P52179	MYOM1	-	GO:0005515	protein binding	Function	IEA	GO_REF:0000019	Ensembl:ENSMUSP00000072945	9606	20131116	Ensembl	-
UniProtKB	P52179	MYOM1	-	GO:0005515	protein binding	Function	ISS	GO_REF:0000024	UniProtKB:Q62234	9606	20130212	UniProt	-
UniProtKB	P52505	NDUFAB1	-	GO:0008289	lipid binding	Function	IDA	PMID:16109413	-	9913	20060308	AgBase	-
UniProtKB	P52505	NDUFAB1	-	GO:0031406	carboxylic acid binding	Function	IDA	PMID:16109413	-	9913	20060308	AgBase	-
UniProtKB	P52505	NDUFAB1	-	GO:0016491	oxidoreductase activity	Function	TAS	PMID:1907568	-	9913	20060308	AgBase	-
UniProtKB	P52505	NDUFAB1	-	GO:0016491	oxidoreductase activity	Function	TAS	PMID:16109413	-	9913	20060308	AgBase	-
UniProtKB	P54296	MYOM2	-	GO:0005515	protein binding	Function	IPI	PMID:23414517	UniProtKB:O75923	9606	20131117	IntAct	-
UniProtKB	P54296	MYOM2	-	GO:0005515	protein binding	Function	IPI	PMID:23414517	UniProtKB:P21817	9606	20131117	IntAct	-
UniProtKB	P54296	MYOM2	-	GO:0005515	protein binding	Function	IPI	PMID:23414517	UniProtKB:P35609	9606	20131117	IntAct	-
UniProtKB	P54296	MYOM2	-	GO:0005515	protein binding	Function	IPI	PMID:23414517	UniProtKB:Q8WZ42	9606	20131117	IntAct	-
UniProtKB	P54296	MYOM2	-	GO:0005198	structural molecule activity	Function	TAS	PMID:7505783	-	9606	20030904	PINC	-
UniProtKB	P54840	GYS2	-	GO:0003824	catalytic activity	Function	IEA	GO_REF:0000037	UniProtKB-KW:KW-0021	9606	20131116	UniProt	-
UniProtKB	P54840	GYS2	-	GO:0016740	transferase activity	Function	IEA	GO_REF:0000002	InterPro:IPR008631	9606	20131116	InterPro	-
UniProtKB	P54840	GYS2	-	GO:0016740	transferase activity	Function	IEA	GO_REF:0000003	EC:2.4.1.11	9606	20131116	UniProt	-
UniProtKB	P54840	GYS2	-	GO:0016740	transferase activity	Function	ISS	GO_REF:0000024	UniProtKB:P17625	9606	20060104	UniProt	-
UniProtKB	P54840	GYS2	-	GO:0016740	transferase activity	Function	IDA	PMID:1731614	-	9606	20060104	UniProt	-
UniProtKB	P54840	GYS2	-	GO:0016740	transferase activity	Function	IEA	GO_REF:0000037	UniProtKB-KW:KW-0808	9606	20131116	UniProt	-
UniProtKB	P54840	GYS2	-	GO:0016740	transferase activity	Function	IEA	GO_REF:0000037	UniProtKB-KW:KW-0328	9606	20131116	UniProt	-
UniProtKB	P54840	GYS2	-	GO:0005515	protein binding	Function	TAS	PMID:9691087	-	9606	20060104	UniProt	-
UniProtKB	P55786	NPEPPS	-	GO:0008233	peptidase activity	Function	IEA	GO_REF:0000002	InterPro:IPR015568	9606	20131116	InterPro	-
UniProtKB	P55786	NPEPPS	-	GO:0008233	peptidase activity	Function	IEA	GO_REF:0000037	UniProtKB-KW:KW-0031	9606	20131116	UniProt	-
UniProtKB	P55786	NPEPPS	-	GO:0008233	peptidase activity	Function	TAS	PMID:10329370	-	9606	20030904	PINC	-
UniProtKB	P55786	NPEPPS	-	GO:0008233	peptidase activity	Function	IEA	GO_REF:0000037	UniProtKB-KW:KW-0645	9606	20131116	UniProt	-
UniProtKB	P55786	NPEPPS	-	GO:0008233	peptidase activity	Function	IEA	GO_REF:0000002	InterPro:IPR014782	9606	20131116	InterPro	-
UniProtKB	P55786	NPEPPS	-	GO:0008233	peptidase activity	Function	IEA	GO_REF:0000037	UniProtKB-KW:KW-0482	9606	20131116	UniProt	-
UniProtKB	P55786	NPEPPS	-	GO:0043167	ion binding	Function	IEA	GO_REF:0000002	InterPro:IPR014782	9606	20131116	InterPro	-
UniProtKB	P55786	NPEPPS	-	GO:0016787	hydrolase activity	Function	IEA	GO_REF:0000037	UniProtKB-KW:KW-0378	9606	20131116	UniProt	-
UniProtKB	P55786	NPEPPS	-	GO:0043167	ion binding	Function	IEA	GO_REF:0000037	UniProtKB-KW:KW-0479	9606	20131116	UniProt	-
UniProtKB	P56134	ATP5J2	-	GO:0005215	transporter activity	Function	IC	PMID:12110673	GO:0005753	9606	20091009	UniProt	-
UniProtKB	P56134	ATP5J2	-	GO:0009987	cellular process	Process	IC	PMID:12110673	GO:0005753	9606	20091009	UniProt	-
UniProtKB	P56134	ATP5J2	contributes_to	GO:0009116	nucleoside metabolic process	Process	IDA	PMID:12110673	-	9606	20080415	UniProt	-
UniProtKB	P56134	ATP5J2	contributes_to	GO:0009117	nucleotide metabolic process	Process	IDA	PMID:12110673	-	9606	20080415	UniProt	-
UniProtKB	P56134	ATP5J2	contributes_to	GO:0016787	hydrolase activity	Function	IDA	PMID:12110673	-	9606	20080415	UniProt	-
UniProtKB	P58772	TPM1	-	GO:0005515	protein binding	Function	IEA	GO_REF:0000037	UniProtKB-KW:KW-0009	9986	20131116	UniProt	-
UniProtKB	P58774	Tpm2	-	GO:0005515	protein binding	Function	IEA	GO_REF:0000037	UniProtKB-KW:KW-0009	10090	20131116	UniProt	-
UniProtKB	P58774	Tpm2	-	GO:0005198	structural molecule activity	Function	TAS	PMID:8618961	-	10090	19990914	MGI	-
UniProtKB	P58774	Tpm2	-	GO:0005515	protein binding	Function	IPI	PMID:11591653	UniProtKB:Q8BMZ5	10090	20080829	MGI	-
UniProtKB	P60174	TPI1	-	GO:0003824	catalytic activity	Function	IEA	GO_REF:0000002	InterPro:IPR013785	9606	20131116	InterPro	-
UniProtKB	P60174	TPI1	-	GO:0016853	isomerase activity	Function	IEA	GO_REF:0000002	InterPro:IPR000652|InterPro:IPR020861|InterPro:IPR022896	9606	20131116	InterPro	-
UniProtKB	P60174	TPI1	-	GO:0016853	isomerase activity	Function	IEA	GO_REF:0000003	EC:5.3.1.1	9606	20131116	UniProt	-
UniProtKB	P60174	TPI1	-	GO:0016853	isomerase activity	Function	IEA	GO_REF:0000019	Ensembl:ENSMUSP00000130858	9606	20131116	Ensembl	-
UniProtKB	P60174	TPI1	-	GO:0016853	isomerase activity	Function	TAS	PMID:2579079	-	9606	20061107	UniProt	-
UniProtKB	P60174	TPI1	-	GO:0016853	isomerase activity	Function	NAS	PMID:2876430	-	9606	20041105	UniProt	-
UniProtKB	P60174	TPI1	-	GO:0016853	isomerase activity	Function	EXP	Reactome:REACT_469	-	9606	20091216	Reactome	-
UniProtKB	P60174	TPI1	-	GO:0016853	isomerase activity	Function	EXP	Reactome:REACT_775	-	9606	20091216	Reactome	-
UniProtKB	P60174	TPI1	-	GO:0005515	protein binding	Function	IPI	PMID:20849852	UniProtKB:P12004	9606	20131117	IntAct	-
UniProtKB	P60174	TPI1	-	GO:0016853	isomerase activity	Function	IEA	GO_REF:0000019	Ensembl:ENSMUSP00000130858	9606	20131116	Ensembl	-
UniProtKB	P60174	TPI1	-	GO:0016853	isomerase activity	Function	IEA	GO_REF:0000037	UniProtKB-KW:KW-0413	9606	20131116	UniProt	-
UniProtKB	P60335	Pcbp1	-	GO:0003676	nucleic acid binding	Function	IEA	GO_REF:0000037	UniProtKB-KW:KW-0238	10090	20131116	UniProt	-
UniProtKB	P60335	Pcbp1	-	GO:0003676	nucleic acid binding	Function	IEA	GO_REF:0000019	Ensembl:ENSP00000305556	10090	20131116	Ensembl	-
UniProtKB	P60335	Pcbp1	-	GO:0003676	nucleic acid binding	Function	IEA	GO_REF:0000002	InterPro:IPR004087|InterPro:IPR004088	10090	20131116	InterPro	-
UniProtKB	P60335	Pcbp1	-	GO:0003676	nucleic acid binding	Function	IEA	GO_REF:0000019	Ensembl:ENSP00000305556	10090	20131116	Ensembl	-
UniProtKB	P60335	Pcbp1	-	GO:0003676	nucleic acid binding	Function	IEA	GO_REF:0000037	UniProtKB-KW:KW-0694	10090	20131116	UniProt	-
UniProtKB	P60335	Pcbp1	-	GO:0003676	nucleic acid binding	Function	TAS	PMID:10455157	-	10090	20000811	MGI	-
UniProtKB	P60335	Pcbp1	-	GO:0005515	protein binding	Function	IPI	PMID:15102471	UniProtKB:Q99N13	10090	20131117	IntAct	-
UniProtKB	P60335	Pcbp1	-	GO:0003676	nucleic acid binding	Function	TAS	PMID:10455157	-	10090	20000811	MGI	-
UniProtKB	P60335	Pcbp1	-	GO:0045182	translation regulator activity	Function	TAS	PMID:10455157	-	10090	20000811	MGI	-
UniProtKB	P60660	MYL6	-	GO:0003774	motor activity	Function	TAS	PMID:2304459	-	9606	20060301	HGNC	-
UniProtKB	P60660	MYL6	-	GO:0043167	ion binding	Function	IEA	GO_REF:0000002	InterPro:IPR002048|InterPro:IPR011992	9606	20131116	InterPro	-
UniProtKB	P60660	MYL6	-	GO:0005515	protein binding	Function	IPI	PMID:21182205	UniProtKB:P03372	9606	20131117	IntAct	-
UniProtKB	P60660	MYL6	-	GO:0005515	protein binding	Function	IPI	PMID:21217774	UniProtKB:P03372	9606	20131117	IntAct	-
UniProtKB	P60660	MYL6	-	GO:0005198	structural molecule activity	Function	IDA	PMID:16953301	-	9606	20070416	HGNC	-
UniProtKB	P60660	MYL6	-	GO:0009116	nucleoside metabolic process	Process	ISS	GO_REF:0000024	UniProtKB:P60662	9606	20070416	HGNC	-
UniProtKB	P60660	MYL6	-	GO:0009117	nucleotide metabolic process	Process	ISS	GO_REF:0000024	UniProtKB:P60662	9606	20070416	HGNC	-
UniProtKB	P60660	MYL6	-	GO:0016787	hydrolase activity	Function	ISS	GO_REF:0000024	UniProtKB:P60662	9606	20070416	HGNC	-
UniProtKB	P61013	PLN	-	GO:0003674	molecular_function	Function	IEA	GO_REF:0000002	InterPro:IPR005984	9823	20131116	InterPro	-
UniProtKB	P61013	PLN	-	GO:0030234	enzyme regulator activity	Function	IEA	GO_REF:0000002	InterPro:IPR005984	9823	20131116	InterPro	-
UniProtKB	P61088	UBE2N	-	GO:0000166	nucleotide binding	Function	IEA	GO_REF:0000037	UniProtKB-KW:KW-0547	9606	20131116	UniProt	-
UniProtKB	P61088	UBE2N	-	GO:0006464	cellular protein modification process	Process	IEA	GO_REF:0000003	EC:6.3.2.19	9606	20131116	UniProt	-
UniProtKB	P61088	UBE2N	-	GO:0016874	ligase activity	Function	IEA	GO_REF:0000003	EC:6.3.2.19	9606	20131116	UniProt	-
UniProtKB	P61088	UBE2N	-	GO:0006464	cellular protein modification process	Process	IDA	PMID:20061386	-	9606	20100719	UniProt	-
UniProtKB	P61088	UBE2N	-	GO:0016874	ligase activity	Function	IDA	PMID:20061386	-	9606	20100719	UniProt	-
UniProtKB	P61088	UBE2N	-	GO:0005515	protein binding	Function	IPI	PMID:11473255	UniProtKB:Q15819	9606	20131117	IntAct	-
UniProtKB	P61088	UBE2N	-	GO:0005515	protein binding	Function	IPI	PMID:14695475	UniProtKB:O95999	9606	20090429	UniProt	-
UniProtKB	P61088	UBE2N	-	GO:0005515	protein binding	Function	IPI	PMID:15231748	UniProtKB:Q9Y3C5	9606	20131117	IntAct	-
UniProtKB	P61088	UBE2N	-	GO:0005515	protein binding	Function	IPI	PMID:16129784	UniProtKB:Q13404	9606	20060320	HGNC	-
UniProtKB	P61088	UBE2N	-	GO:0005515	protein binding	Function	IPI	PMID:16129784	UniProtKB:Q15819	9606	20060320	HGNC	-
UniProtKB	P61088	UBE2N	-	GO:0005515	protein binding	Function	IPI	PMID:16307917	UniProtKB:Q13404	9606	20131117	IntAct	-
UniProtKB	P61088	UBE2N	-	GO:0005515	protein binding	Function	IPI	PMID:16307917	UniProtKB:Q9UNE7	9606	20131117	IntAct	-
UniProtKB	P61088	UBE2N	-	GO:0005515	protein binding	Function	IPI	PMID:16307917	UniProtKB:Q9WUD1	9606	20060124	HGNC	-
UniProtKB	P61088	UBE2N	-	GO:0005515	protein binding	Function	IPI	PMID:16307917	UniProtKB:Q9WUD1	9606	20131117	IntAct	-
UniProtKB	P61088	UBE2N	-	GO:0005515	protein binding	Function	IPI	PMID:19203578	UniProtKB:Q8IYW5	9606	20120708	UniProt	-
UniProtKB	P61088	UBE2N	-	GO:0005515	protein binding	Function	IPI	PMID:19203578	UniProtKB:Q8IYW5	9606	20131117	IntAct	-
UniProtKB	P61088	UBE2N	-	GO:0005515	protein binding	Function	IPI	PMID:19340006	UniProtKB:O95376	9606	20100628	UniProt	-
UniProtKB	P61088	UBE2N	-	GO:0005515	protein binding	Function	IPI	PMID:19549727	UniProtKB:P98170	9606	20131117	IntAct	-
UniProtKB	P61088	UBE2N	-	GO:0005515	protein binding	Function	IPI	PMID:19549727	UniProtKB:Q13404	9606	20131117	IntAct	-
UniProtKB	P61088	UBE2N	-	GO:0005515	protein binding	Function	IPI	PMID:19549727	UniProtKB:Q15819	9606	20131117	IntAct	-
UniProtKB	P61088	UBE2N	-	GO:0005515	protein binding	Function	IPI	PMID:19549727	UniProtKB:Q8ND25	9606	20131117	IntAct	-
UniProtKB	P61088	UBE2N	-	GO:0005515	protein binding	Function	IPI	PMID:19549727	UniProtKB:Q9Y3C5	9606	20131117	IntAct	-
UniProtKB	P61088	UBE2N	-	GO:0005515	protein binding	Function	IPI	PMID:19549727	UniProtKB:Q9Y4K3	9606	20131117	IntAct	-
UniProtKB	P61088	UBE2N	-	GO:0005515	protein binding	Function	IPI	PMID:19690564	UniProtKB:Q8ND25	9606	20131117	IntAct	-
UniProtKB	P61088	UBE2N	-	GO:0005515	protein binding	Function	IPI	PMID:19690564	UniProtKB:Q9Y3C5	9606	20131117	IntAct	-
UniProtKB	P61088	UBE2N	-	GO:0005515	protein binding	Function	IPI	PMID:20725033	UniProtKB:Q96FW1	9606	20120827	UniProt	-
UniProtKB	P61088	UBE2N	-	GO:0005515	protein binding	Function	IPI	PMID:21659603	UniProtKB:Q9BSD3	9606	20110706	UniProt	-
UniProtKB	P61088	UBE2N	-	GO:0005515	protein binding	Function	IPI	PMID:22266820	UniProtKB:O76064	9606	20120827	UniProt	-
UniProtKB	P61088	UBE2N	-	GO:0000166	nucleotide binding	Function	IEA	GO_REF:0000037	UniProtKB-KW:KW-0067	9606	20131116	UniProt	-
UniProtKB	P61088	UBE2N	-	GO:0001882	nucleoside binding	Function	IEA	GO_REF:0000037	UniProtKB-KW:KW-0067	9606	20131116	UniProt	-
UniProtKB	P61088	UBE2N	-	GO:0043167	ion binding	Function	IEA	GO_REF:0000037	UniProtKB-KW:KW-0067	9606	20131116	UniProt	-
UniProtKB	P61088	UBE2N	-	GO:0016874	ligase activity	Function	IEA	GO_REF:0000037	UniProtKB-KW:KW-0436	9606	20131116	UniProt	-
UniProtKB	P61088	UBE2N	-	GO:0016874	ligase activity	Function	IEA	GO_REF:0000002	InterPro:IPR000608	9606	20131116	InterPro	-
UniProtKB	P61088	UBE2N	-	GO:0005515	protein binding	Function	IDA	PMID:16122702	-	9606	20060320	HGNC	-
UniProtKB	P61604	HSPE1	-	GO:0005515	protein binding	Function	IPI	PMID:18319262	UniProtKB:P49789	9606	20131117	IntAct	-
UniProtKB	P61604	HSPE1	-	GO:0005515	protein binding	Function	IPI	PMID:9989505	UniProtKB:O00255	9606	20080201	UniProt	-
UniProtKB	P61604	HSPE1	-	GO:0000166	nucleotide binding	Function	IEA	GO_REF:0000002	InterPro:IPR018369	9606	20131116	InterPro	-
UniProtKB	P61604	HSPE1	-	GO:0001882	nucleoside binding	Function	IEA	GO_REF:0000002	InterPro:IPR018369	9606	20131116	InterPro	-
UniProtKB	P61604	HSPE1	-	GO:0043167	ion binding	Function	IEA	GO_REF:0000002	InterPro:IPR018369	9606	20131116	InterPro	-
UniProtKB	P61604	HSPE1	-	GO:0005515	protein binding	Function	NAS	PMID:12483302	-	9606	20060221	UniProt	-
UniProtKB	P61604	HSPE1	-	GO:0005515	protein binding	Function	NAS	PMID:7916212	-	9606	20060221	UniProt	-
UniProtKB	P61604	HSPE1	-	GO:0005515	protein binding	Function	ISS	GO_REF:0000024	UniProtKB:P61604	9606	20060221	UniProt	-
UniProtKB	P61604	HSPE1	-	GO:0005515	protein binding	Function	IPI	PMID:10205158	UniProtKB:P10809	9606	20060221	UniProt	-
UniProtKB	P61604	HSPE1	-	GO:0005515	protein binding	Function	TAS	PMID:7698325	-	9606	20061116	PINC	-
UniProtKB	P62244	RPS15A	-	GO:0003676	nucleic acid binding	Function	NAS	PMID:9582194	-	9606	20080506	UniProt	-
UniProtKB	P62244	RPS15A	-	GO:0005198	structural molecule activity	Function	IEA	GO_REF:0000002	InterPro:IPR000630	9606	20131116	InterPro	-
UniProtKB	P62244	RPS15A	-	GO:0005198	structural molecule activity	Function	IDA	PMID:15883184	-	9606	20060308	UniProt	-
UniProtKB	P62244	RPS15A	-	GO:0005198	structural molecule activity	Function	NAS	PMID:9582194	-	9606	20080506	UniProt	-
UniProtKB	P62258	YWHAE	-	GO:0005515	protein binding	Function	IPI	PMID:11504882	UniProtKB:P56524	9606	20131117	IntAct	-
UniProtKB	P62258	YWHAE	-	GO:0005515	protein binding	Function	IPI	PMID:1266503	UniProtKB:P48552	9606	20050927	UniProt	-
UniProtKB	P62258	YWHAE	-	GO:0005515	protein binding	Function	IPI	PMID:15722337	UniProtKB:Q13322	9606	20100625	UniProt	-
UniProtKB	P62258	YWHAE	-	GO:0005515	protein binding	Function	IPI	PMID:16099986	UniProtKB:Q9GZV5	9606	20131117	IntAct	-
UniProtKB	P62258	YWHAE	-	GO:0005515	protein binding	Function	IPI	PMID:16227609	UniProtKB:O15151	9606	20131117	IntAct	-
UniProtKB	P62258	YWHAE	-	GO:0005515	protein binding	Function	IPI	PMID:16260042	UniProtKB:Q99469	9606	20131117	IntAct	-
UniProtKB	P62258	YWHAE	-	GO:0005515	protein binding	Function	IPI	PMID:16376338	UniProtKB:P63104	9606	20131117	IntAct	-
UniProtKB	P62258	YWHAE	-	GO:0005515	protein binding	Function	IPI	PMID:16511560	UniProtKB:O15151	9606	20131117	IntAct	-
UniProtKB	P62258	YWHAE	-	GO:0005515	protein binding	Function	IPI	PMID:16775625	UniProtKB:O94921	9606	20131117	IntAct	-
UniProtKB	P62258	YWHAE	-	GO:0005515	protein binding	Function	IPI	PMID:18045992	UniProtKB:P56524	9606	20131117	IntAct	-
UniProtKB	P62258	YWHAE	-	GO:0005515	protein binding	Function	IPI	PMID:18227151	UniProtKB:Q9GZV5	9606	20131117	IntAct	-
UniProtKB	P62258	YWHAE	-	GO:0005515	protein binding	Function	IPI	PMID:18356162	UniProtKB:O15151	9606	20131117	IntAct	-
UniProtKB	P62258	YWHAE	-	GO:0005515	protein binding	Function	IPI	PMID:18458160	UniProtKB:Q14678-2	9606	20131117	IntAct	-
UniProtKB	P62258	YWHAE	-	GO:0005515	protein binding	Function	IPI	PMID:19172738	UniProtKB:Q9UQC2	9606	20091118	UniProt	-
UniProtKB	P62258	YWHAE	-	GO:0005515	protein binding	Function	IPI	PMID:20618440	UniProtKB:P63104	9606	20131117	IntAct	-
UniProtKB	P62258	YWHAE	-	GO:0005515	protein binding	Function	IPI	PMID:20642453	UniProtKB:Q5S007	9606	20131117	IntAct	-
UniProtKB	P62258	YWHAE	-	GO:0005515	protein binding	Function	IPI	PMID:20936779	UniProtKB:P31946	9606	20131117	IntAct	-
UniProtKB	P62258	YWHAE	-	GO:0005515	protein binding	Function	IPI	PMID:20936779	UniProtKB:P56524	9606	20131117	IntAct	-
UniProtKB	P62258	YWHAE	-	GO:0005515	protein binding	Function	IPI	PMID:20936779	UniProtKB:P61981	9606	20131117	IntAct	-
UniProtKB	P62258	YWHAE	-	GO:0005515	protein binding	Function	IPI	PMID:20936779	UniProtKB:Q9GZV5	9606	20131117	IntAct	-
UniProtKB	P62258	YWHAE	-	GO:0005515	protein binding	Function	IPI	PMID:21242966	UniProtKB:Q9UKT5	9606	20131117	IntAct	-
UniProtKB	P62258	YWHAE	-	GO:0005515	protein binding	Function	IPI	PMID:21282530	UniProtKB:O00257-3	9606	20131117	IntAct	-
UniProtKB	P62258	YWHAE	-	GO:0005515	protein binding	Function	IPI	PMID:21346153	UniProtKB:O35244	9606	20131117	IntAct	-
UniProtKB	P62258	YWHAE	-	GO:0005515	protein binding	Function	IPI	PMID:21988832	UniProtKB:P61981	9606	20131117	IntAct	-
UniProtKB	P62258	YWHAE	-	GO:0005515	protein binding	Function	IPI	PMID:21988832	UniProtKB:P63104	9606	20131117	IntAct	-
UniProtKB	P62258	YWHAE	-	GO:0005515	protein binding	Function	IPI	PMID:22151054	UniProtKB:P58340	9606	20131117	IntAct	-
UniProtKB	P62258	YWHAE	-	GO:0005515	protein binding	Function	IPI	PMID:22246185	UniProtKB:O14727	9606	20131117	IntAct	-
UniProtKB	P62258	YWHAE	-	GO:0005515	protein binding	Function	IPI	PMID:23075850	UniProtKB:Q5S007	9606	20131117	IntAct	-
UniProtKB	P62258	YWHAE	-	GO:0005515	protein binding	Function	IPI	PMID:23752268	UniProtKB:P56524	9606	20131117	IntAct	-
UniProtKB	P62258	YWHAE	-	GO:0003674	molecular_function	Function	IDA	PMID:11953308	-	9606	20130719	BHF-UCL	-
UniProtKB	P62258	YWHAE	-	GO:0005515	protein binding	Function	IEA	GO_REF:0000019	Ensembl:ENSRNOP00000007100	9606	20131116	Ensembl	-
UniProtKB	P62258	YWHAE	-	GO:0005515	protein binding	Function	IPI	PMID:10788521	UniProtKB:P11388	9606	20060823	UniProt	-
UniProtKB	P62258	YWHAE	-	GO:0005515	protein binding	Function	IEA	GO_REF:0000002	InterPro:IPR000308	9606	20131116	InterPro	-
UniProtKB	P62258	YWHAE	-	GO:0005515	protein binding	Function	IEA	GO_REF:0000019	Ensembl:ENSMUSP00000070993	9606	20131116	Ensembl	-
UniProtKB	P62258	YWHAE	-	GO:0005515	protein binding	Function	IEA	GO_REF:0000019	Ensembl:ENSRNOP00000007100	9606	20131116	Ensembl	-
UniProtKB	P62258	YWHAE	-	GO:0005515	protein binding	Function	IPI	PMID:10869435	UniProtKB:P56524	9606	20090803	BHF-UCL	-
UniProtKB	P62258	YWHAE	-	GO:0005515	protein binding	Function	IPI	PMID:10869435	UniProtKB:Q9UQL6	9606	20090803	BHF-UCL	-
UniProtKB	P62258	YWHAE	-	GO:0005515	protein binding	Function	IPI	PMID:11953308	UniProtKB:Q12809	9606	20130719	BHF-UCL	-
UniProtKB	P62258	YWHAE	-	GO:0005515	protein binding	Function	IPI	PMID:11953308	UniProtKB:Q04917	9606	20130719	BHF-UCL	-
UniProtKB	P62258	YWHAE	-	GO:0005515	protein binding	Function	IPI	PMID:10869435	UniProtKB:P56524	9606	20090803	BHF-UCL	-
UniProtKB	P62258	YWHAE	-	GO:0016597	amino acid binding	Function	IPI	PMID:10869435	UniProtKB:P56524	9606	20090803	BHF-UCL	-
UniProtKB	P62258	YWHAE	-	GO:0005515	protein binding	Function	IPI	PMID:10869435	UniProtKB:Q9UQL6	9606	20090803	BHF-UCL	-
UniProtKB	P62263	RPS14	-	GO:0003676	nucleic acid binding	Function	ISS	GO_REF:0000024	UniProtKB:P39516	9606	20061108	UniProt	-
UniProtKB	P62263	RPS14	-	GO:0005198	structural molecule activity	Function	IEA	GO_REF:0000002	InterPro:IPR001971	9606	20131116	InterPro	-
UniProtKB	P62263	RPS14	-	GO:0045182	translation regulator activity	Function	IMP	PMID:3683397	-	9606	20080903	UniProt	-
UniProtKB	P62263	RPS14	-	GO:0003676	nucleic acid binding	Function	IDA	PMID:7867928	-	9606	20080903	UniProt	-
UniProtKB	P62805	HIST1H4A	-	GO:0003676	nucleic acid binding	Function	IEA	GO_REF:0000002	InterPro:IPR001951|InterPro:IPR007125|InterPro:IPR019809	9606	20131116	InterPro	-
UniProtKB	P62805	HIST1H4A	-	GO:0003676	nucleic acid binding	Function	IEA	GO_REF:0000037	UniProtKB-KW:KW-0238	9606	20131116	UniProt	-
UniProtKB	P62805	HIST1H4A	-	GO:0003676	nucleic acid binding	Function	TAS	PMID:3035717	-	9606	20041129	UniProt	-
UniProtKB	P62805	HIST1H4A	-	GO:0005515	protein binding	Function	IPI	PMID:10220385	UniProtKB:Q13547	9606	20131117	IntAct	-
UniProtKB	P62805	HIST1H4A	-	GO:0005515	protein binding	Function	IPI	PMID:14585971	UniProtKB:Q9BQA5	9606	20090713	UniProt	-
UniProtKB	P62805	HIST1H4A	-	GO:0005515	protein binding	Function	IPI	PMID:15161933	UniProtKB:P63104	9606	20131117	IntAct	-
UniProtKB	P62805	HIST1H4A	-	GO:0005515	protein binding	Function	IPI	PMID:15933069	UniProtKB:Q9NQR1	9606	20131117	IntAct	-
UniProtKB	P62805	HIST1H4A	-	GO:0005515	protein binding	Function	IPI	PMID:16415788	UniProtKB:A8MW92	9606	20131117	IntAct	-
UniProtKB	P62805	HIST1H4A	-	GO:0005515	protein binding	Function	IPI	PMID:16415788	UniProtKB:O75164	9606	20131117	IntAct	-
UniProtKB	P62805	HIST1H4A	-	GO:0005515	protein binding	Function	IPI	PMID:16415788	UniProtKB:Q12888	9606	20131117	IntAct	-
UniProtKB	P62805	HIST1H4A	-	GO:0005515	protein binding	Function	IPI	PMID:16415788	UniProtKB:Q9BVI0	9606	20131117	IntAct	-
UniProtKB	P62805	HIST1H4A	-	GO:0005515	protein binding	Function	IPI	PMID:16415788	UniProtKB:Q9Y468	9606	20131117	IntAct	-
UniProtKB	P62805	HIST1H4A	-	GO:0005515	protein binding	Function	IPI	PMID:16917504	UniProtKB:O60264	9606	20131117	IntAct	-
UniProtKB	P62805	HIST1H4A	-	GO:0005515	protein binding	Function	IPI	PMID:17540172	UniProtKB:Q9Y468	9606	20090710	UniProt	-
UniProtKB	P62805	HIST1H4A	-	GO:0005515	protein binding	Function	IPI	PMID:17540172	UniProtKB:Q9Y468	9606	20131117	IntAct	-
UniProtKB	P62805	HIST1H4A	-	GO:0005515	protein binding	Function	IPI	PMID:18404153	UniProtKB:Q9NQ92	9606	20131117	IntAct	-
UniProtKB	P62805	HIST1H4A	-	GO:0005515	protein binding	Function	IPI	PMID:18408754	UniProtKB:Q9Y468	9606	20090710	UniProt	-
UniProtKB	P62805	HIST1H4A	-	GO:0005515	protein binding	Function	IPI	PMID:18474616	UniProtKB:Q9Y468	9606	20090710	UniProt	-
UniProtKB	P62805	HIST1H4A	-	GO:0005515	protein binding	Function	IPI	PMID:19410544	UniProtKB:P49450	9606	20131117	IntAct	-
UniProtKB	P62805	HIST1H4A	-	GO:0005515	protein binding	Function	IPI	PMID:19494831	UniProtKB:Q9VK33	9606	20131117	IntAct	-
UniProtKB	P62805	HIST1H4A	-	GO:0005515	protein binding	Function	IPI	PMID:19862764	UniProtKB:O14929	9606	20131117	IntAct	-
UniProtKB	P62805	HIST1H4A	-	GO:0005515	protein binding	Function	IPI	PMID:19862764	UniProtKB:P25205	9606	20131117	IntAct	-
UniProtKB	P62805	HIST1H4A	-	GO:0005515	protein binding	Function	IPI	PMID:19862764	UniProtKB:P33992	9606	20131117	IntAct	-
UniProtKB	P62805	HIST1H4A	-	GO:0005515	protein binding	Function	IPI	PMID:19862764	UniProtKB:P49736	9606	20131117	IntAct	-
UniProtKB	P62805	HIST1H4A	-	GO:0005515	protein binding	Function	IPI	PMID:19862764	UniProtKB:Q16576	9606	20131117	IntAct	-
UniProtKB	P62805	HIST1H4A	-	GO:0005515	protein binding	Function	IPI	PMID:20618440	UniProtKB:P63104	9606	20131117	IntAct	-
UniProtKB	P62805	HIST1H4A	-	GO:0005515	protein binding	Function	IPI	PMID:20709061	UniProtKB:P25440	9606	20131117	IntAct	-
UniProtKB	P62805	HIST1H4A	-	GO:0005515	protein binding	Function	IPI	PMID:20951943	UniProtKB:O14744	9606	20131117	IntAct	-
UniProtKB	P62805	HIST1H4A	-	GO:0005515	protein binding	Function	IPI	PMID:21478274	UniProtKB:P49450	9606	20131117	IntAct	-
UniProtKB	P62805	HIST1H4A	-	GO:0005515	protein binding	Function	IPI	PMID:21596426	UniProtKB:Q12830	9606	20131117	IntAct	-
UniProtKB	P62805	HIST1H4A	-	GO:0005515	protein binding	Function	IPI	PMID:21596426	UniProtKB:Q12830-4	9606	20131117	IntAct	-
UniProtKB	P62805	HIST1H4A	-	GO:0005515	protein binding	Function	IPI	PMID:21983900	UniProtKB:Q13547	9606	20131117	IntAct	-
UniProtKB	P62805	HIST1H4A	-	GO:0005515	protein binding	Function	IPI	PMID:21983900	UniProtKB:Q9NQR1	9606	20131117	IntAct	-
UniProtKB	P62805	HIST1H4A	-	GO:0005515	protein binding	Function	IPI	PMID:22373579	UniProtKB:O75164	9606	20131117	IntAct	-
UniProtKB	P62805	HIST1H4A	-	GO:0005515	protein binding	Function	IPI	PMID:22373579	UniProtKB:Q12888	9606	20131117	IntAct	-
UniProtKB	P62805	HIST1H4A	-	GO:0005515	protein binding	Function	IPI	PMID:23831576	UniProtKB:P45481	9606	20131117	IntAct	-
UniProtKB	P62805	HIST1H4A	-	GO:0005515	protein binding	Function	IPI	PMID:9540062	UniProtKB:P14316	9606	20120708	UniProt	-
UniProtKB	P62805	HIST1H4A	-	GO:0005515	protein binding	Function	IPI	PMID:9540062	UniProtKB:Q9BQA5	9606	20090713	UniProt	-
UniProtKB	P62805	HIST1H4A	-	GO:0005515	protein binding	Function	IEA	GO_REF:0000002	InterPro:IPR009072	9606	20131116	InterPro	-
UniProtKB	P62826	RAN	-	GO:0000166	nucleotide binding	Function	IEA	GO_REF:0000037	UniProtKB-KW:KW-0547	9606	20131116	UniProt	-
UniProtKB	P62826	RAN	-	GO:0003682	chromatin binding	Function	TAS	PMID:1961752	-	9606	20041207	UniProt	-
UniProtKB	P62826	RAN	-	GO:0003674	molecular_function	Function	NAS	PMID:15572661	-	9606	20050624	UniProt	-
UniProtKB	P62826	RAN	-	GO:0065007	biological regulation	Process	NAS	PMID:15572661	-	9606	20050624	UniProt	-
UniProtKB	P62826	RAN	-	GO:0009116	nucleoside metabolic process	Process	IEA	GO_REF:0000002	InterPro:IPR002041	9606	20131116	InterPro	-
UniProtKB	P62826	RAN	-	GO:0009117	nucleotide metabolic process	Process	IEA	GO_REF:0000002	InterPro:IPR002041	9606	20131116	InterPro	-
UniProtKB	P62826	RAN	-	GO:0016787	hydrolase activity	Function	IEA	GO_REF:0000002	InterPro:IPR002041	9606	20131116	InterPro	-
UniProtKB	P62826	RAN	-	GO:0009116	nucleoside metabolic process	Process	TAS	PMID:10400640	-	9606	20041203	UniProt	-
UniProtKB	P62826	RAN	-	GO:0009117	nucleotide metabolic process	Process	TAS	PMID:10400640	-	9606	20041203	UniProt	-
UniProtKB	P62826	RAN	-	GO:0016787	hydrolase activity	Function	TAS	PMID:10400640	-	9606	20041203	UniProt	-
UniProtKB	P62826	RAN	-	GO:0005515	protein binding	Function	IPI	PMID:10353245	UniProtKB:Q92973	9606	20131117	IntAct	-
UniProtKB	P62826	RAN	-	GO:0005515	protein binding	Function	IPI	PMID:11024021	UniProtKB:Q92973	9606	20131117	IntAct	-
UniProtKB	P62826	RAN	-	GO:0005515	protein binding	Function	IPI	PMID:11290418	UniProtKB:Q9HD47	9606	20130722	BHF-UCL	-
UniProtKB	P62826	RAN	-	GO:0005515	protein binding	Function	IPI	PMID:11336674	UniProtKB:P18754	9606	20131117	IntAct	-
UniProtKB	P62826	RAN	-	GO:0005515	protein binding	Function	IPI	PMID:18591255	UniProtKB:O15392	9606	20090625	UniProt	-
UniProtKB	P62826	RAN	-	GO:0005515	protein binding	Function	IPI	PMID:18617507	UniProtKB:P18754	9606	20131117	IntAct	-
UniProtKB	P62826	RAN	-	GO:0005515	protein binding	Function	IPI	PMID:18617507	UniProtKB:Q86Y07-1	9606	20131117	IntAct	-
UniProtKB	P62826	RAN	-	GO:0005515	protein binding	Function	IPI	PMID:18617507	UniProtKB:Q86Y07-5	9606	20131117	IntAct	-
UniProtKB	P62826	RAN	-	GO:0005515	protein binding	Function	IPI	PMID:18617507	UniProtKB:Q99986	9606	20131117	IntAct	-
UniProtKB	P62826	RAN	-	GO:0005515	protein binding	Function	IPI	PMID:1961752	UniProtKB:P18754	9606	20041207	UniProt	-
UniProtKB	P62826	RAN	-	GO:0005515	protein binding	Function	IPI	PMID:1961752	UniProtKB:P18754	9606	20131117	IntAct	-
UniProtKB	P62826	RAN	-	GO:0005515	protein binding	Function	IPI	PMID:21139563	UniProtKB:O94829	9606	20131117	IntAct	-
UniProtKB	P62826	RAN	-	GO:0000166	nucleotide binding	Function	IEA	GO_REF:0000002	InterPro:IPR001806|InterPro:IPR002041|InterPro:IPR005225	9606	20131116	InterPro	-
UniProtKB	P62826	RAN	-	GO:0001882	nucleoside binding	Function	IEA	GO_REF:0000002	InterPro:IPR001806|InterPro:IPR002041|InterPro:IPR005225	9606	20131116	InterPro	-
UniProtKB	P62826	RAN	-	GO:0043167	ion binding	Function	IEA	GO_REF:0000002	InterPro:IPR001806|InterPro:IPR002041|InterPro:IPR005225	9606	20131116	InterPro	-
UniProtKB	P62826	RAN	-	GO:0000166	nucleotide binding	Function	IEA	GO_REF:0000037	UniProtKB-KW:KW-0342	9606	20131116	UniProt	-
UniProtKB	P62826	RAN	-	GO:0001882	nucleoside binding	Function	IEA	GO_REF:0000037	UniProtKB-KW:KW-0342	9606	20131116	UniProt	-
UniProtKB	P62826	RAN	-	GO:0043167	ion binding	Function	IEA	GO_REF:0000037	UniProtKB-KW:KW-0342	9606	20131116	UniProt	-
UniProtKB	P62826	RAN	-	GO:0000166	nucleotide binding	Function	IDA	PMID:1961752	-	9606	20041207	UniProt	-
UniProtKB	P62826	RAN	-	GO:0001882	nucleoside binding	Function	IDA	PMID:1961752	-	9606	20041207	UniProt	-
UniProtKB	P62826	RAN	-	GO:0043167	ion binding	Function	IDA	PMID:1961752	-	9606	20041207	UniProt	-
UniProtKB	P62826	RAN	-	GO:0005515	protein binding	Function	NAS	PMID:15572661	-	9606	20050624	UniProt	-
UniProtKB	P62851	RPS25	-	GO:0003676	nucleic acid binding	Function	NAS	PMID:10050887	-	9606	20080829	UniProt	-
UniProtKB	P62851	RPS25	-	GO:0005198	structural molecule activity	Function	IEA	GO_REF:0000019	Ensembl:ENSRNOP00000033144	9606	20131116	Ensembl	-
UniProtKB	P62896	CYCS	-	GO:0043167	ion binding	Function	IEA	GO_REF:0000002	InterPro:IPR002327|InterPro:IPR003088	9940	20131116	InterPro	-
UniProtKB	P62896	CYCS	-	GO:0009055	electron carrier activity	Function	IEA	GO_REF:0000002	InterPro:IPR002327|InterPro:IPR003088|InterPro:IPR009056	9940	20131116	InterPro	-
UniProtKB	P62896	CYCS	-	GO:0046906	tetrapyrrole binding	Function	IEA	GO_REF:0000002	InterPro:IPR002327|InterPro:IPR003088|InterPro:IPR009056	9940	20131116	InterPro	-
UniProtKB	P62896	CYCS	-	GO:0043167	ion binding	Function	IEA	GO_REF:0000037	UniProtKB-KW:KW-0479	9940	20131116	UniProt	-
UniProtKB	P62936	PPIA	-	GO:0006464	cellular protein modification process	Process	IEA	GO_REF:0000002	InterPro:IPR002130|InterPro:IPR020892|InterPro:IPR024936	9823	20131116	InterPro	-
UniProtKB	P62936	PPIA	-	GO:0016853	isomerase activity	Function	IEA	GO_REF:0000002	InterPro:IPR002130|InterPro:IPR020892|InterPro:IPR024936	9823	20131116	InterPro	-
UniProtKB	P62936	PPIA	-	GO:0006464	cellular protein modification process	Process	IEA	GO_REF:0000003	EC:5.2.1.8	9823	20131116	UniProt	-
UniProtKB	P62936	PPIA	-	GO:0016853	isomerase activity	Function	IEA	GO_REF:0000003	EC:5.2.1.8	9823	20131116	UniProt	-
UniProtKB	P62936	PPIA	-	GO:0006464	cellular protein modification process	Process	ISS	GO_REF:0000024	UniProtKB:P62937	9823	20120201	UniProt	-
UniProtKB	P62936	PPIA	-	GO:0016853	isomerase activity	Function	ISS	GO_REF:0000024	UniProtKB:P62937	9823	20120201	UniProt	-
UniProtKB	P62936	PPIA	-	GO:0006464	cellular protein modification process	Process	IEA	GO_REF:0000037	UniProtKB-KW:KW-0697	9823	20131116	UniProt	-
UniProtKB	P62936	PPIA	-	GO:0016853	isomerase activity	Function	IEA	GO_REF:0000037	UniProtKB-KW:KW-0697	9823	20131116	UniProt	-
UniProtKB	P62936	PPIA	-	GO:0016853	isomerase activity	Function	IEA	GO_REF:0000037	UniProtKB-KW:KW-0413	9823	20131116	UniProt	-
UniProtKB	P62936	PPIA	-	GO:0042277	peptide binding	Function	IEA	GO_REF:0000037	UniProtKB-KW:KW-0197	9823	20131116	UniProt	-
UniProtKB	P62987	UBA52	-	GO:0005198	structural molecule activity	Function	IEA	GO_REF:0000002	InterPro:IPR001975	9606	20131116	InterPro	-
UniProtKB	P62987	UBA52	-	GO:0005198	structural molecule activity	Function	NAS	PMID:12962325	-	9606	20110923	UniProt	UniProtKB:P62987:PRO_0000396434
UniProtKB	P62987	UBA52	-	GO:0005515	protein binding	Function	IPI	PMID:15936278	UniProtKB:P25686-3	9606	20091209	BHF-UCL	-
UniProtKB	P63261	ACTG1	-	GO:0000166	nucleotide binding	Function	IEA	GO_REF:0000037	UniProtKB-KW:KW-0547	9606	20131116	UniProt	-
UniProtKB	P63261	ACTG1	-	GO:0005198	structural molecule activity	Function	IEA	GO_REF:0000019	Ensembl:ENSMUSP00000071486	9606	20131116	Ensembl	-
UniProtKB	P63261	ACTG1	-	GO:0005198	structural molecule activity	Function	IC	PMID:16130169	GO:0005856	9606	20061108	UniProt	-
UniProtKB	P63261	ACTG1	-	GO:0005515	protein binding	Function	IPI	PMID:16189514	UniProtKB:P60709	9606	20131117	IntAct	-
UniProtKB	P63261	ACTG1	-	GO:0005515	protein binding	Function	IPI	PMID:16189514	UniProtKB:Q9Y281	9606	20131117	IntAct	-
UniProtKB	P63261	ACTG1	-	GO:0005515	protein binding	Function	IPI	PMID:20706999	UniProtKB:P40692	9606	20131117	IntAct	-
UniProtKB	P63261	ACTG1	-	GO:0005515	protein binding	Function	IPI	PMID:21516116	UniProtKB:P60709	9606	20131117	IntAct	-
UniProtKB	P63261	ACTG1	-	GO:0000166	nucleotide binding	Function	IEA	GO_REF:0000037	UniProtKB-KW:KW-0067	9606	20131116	UniProt	-
UniProtKB	P63261	ACTG1	-	GO:0001882	nucleoside binding	Function	IEA	GO_REF:0000037	UniProtKB-KW:KW-0067	9606	20131116	UniProt	-
UniProtKB	P63261	ACTG1	-	GO:0043167	ion binding	Function	IEA	GO_REF:0000037	UniProtKB-KW:KW-0067	9606	20131116	UniProt	-
UniProtKB	P63261	ACTG1	-	GO:0005515	protein binding	Function	IPI	PMID:16189514	UniProtKB:P63261	9606	20131117	IntAct	-
UniProtKB	P63261	ACTG1	-	GO:0005515	protein binding	Function	IPI	PMID:21516116	UniProtKB:P63261	9606	20131117	IntAct	-
UniProtKB	P63267	ACTG2	-	GO:0000166	nucleotide binding	Function	IEA	GO_REF:0000037	UniProtKB-KW:KW-0547	9606	20131116	UniProt	-
UniProtKB	P63267	ACTG2	-	GO:0000166	nucleotide binding	Function	IEA	GO_REF:0000037	UniProtKB-KW:KW-0067	9606	20131116	UniProt	-
UniProtKB	P63267	ACTG2	-	GO:0001882	nucleoside binding	Function	IEA	GO_REF:0000037	UniProtKB-KW:KW-0067	9606	20131116	UniProt	-
UniProtKB	P63267	ACTG2	-	GO:0043167	ion binding	Function	IEA	GO_REF:0000037	UniProtKB-KW:KW-0067	9606	20131116	UniProt	-
UniProtKB	P63315	TNNC1	-	GO:0043167	ion binding	Function	IEA	GO_REF:0000002	InterPro:IPR001125|InterPro:IPR002048|InterPro:IPR011992	9913	20131116	InterPro	-
UniProtKB	P63315	TNNC1	-	GO:0005515	protein binding	Function	IEA	GO_REF:0000019	Ensembl:ENSP00000232975	9913	20131116	Ensembl	-
UniProtKB	P63315	TNNC1	-	GO:0005515	protein binding	Function	IEA	GO_REF:0000019	Ensembl:ENSP00000232975	9913	20131116	Ensembl	-
UniProtKB	P63315	TNNC1	-	GO:0005515	protein binding	Function	IEA	GO_REF:0000019	Ensembl:ENSP00000232975	9913	20131116	Ensembl	-
UniProtKB	P63315	TNNC1	-	GO:0043167	ion binding	Function	IEA	GO_REF:0000037	UniProtKB-KW:KW-0479	9913	20131116	UniProt	-
UniProtKB	P63315	TNNC1	-	GO:0005515	protein binding	Function	IEA	GO_REF:0000019	Ensembl:ENSP00000232975	9913	20131116	Ensembl	-
UniProtKB	P63315	TNNC1	-	GO:0005515	protein binding	Function	IEA	GO_REF:0000019	Ensembl:ENSMUSP00000131991	9913	20131116	Ensembl	-
UniProtKB	P67984	Rpl22	-	GO:0003676	nucleic acid binding	Function	IEA	GO_REF:0000037	UniProtKB-KW:KW-0694	10090	20131116	UniProt	-
UniProtKB	P67984	Rpl22	-	GO:0005198	structural molecule activity	Function	IEA	GO_REF:0000002	InterPro:IPR002671	10090	20131116	InterPro	-
UniProtKB	P67984	Rpl22	-	GO:0043167	ion binding	Function	IEA	GO_REF:0000037	UniProtKB-KW:KW-0358	10090	20131116	UniProt	-
UniProtKB	P67984	Rpl22	-	GO:0043167	ion binding	Function	IDA	PMID:8135813	-	10090	20080903	MGI	-
UniProtKB	P68133	ACTA1	-	GO:0000166	nucleotide binding	Function	IEA	GO_REF:0000037	UniProtKB-KW:KW-0547	9606	20131116	UniProt	-
UniProtKB	P68133	ACTA1	-	GO:0005198	structural molecule activity	Function	TAS	PMID:10508519	-	9606	20061108	UniProt	-
UniProtKB	P68133	ACTA1	-	GO:0005515	protein binding	Function	IPI	PMID:12849983	UniProtKB:P24855	9606	20051104	UniProt	-
UniProtKB	P68133	ACTA1	-	GO:0005515	protein binding	Function	IPI	PMID:18835984	UniProtKB:P0A5P6	9606	20131013	MTBBASE	-
UniProtKB	P68133	ACTA1	-	GO:0000166	nucleotide binding	Function	IEA	GO_REF:0000037	UniProtKB-KW:KW-0067	9606	20131116	UniProt	-
UniProtKB	P68133	ACTA1	-	GO:0001882	nucleoside binding	Function	IEA	GO_REF:0000037	UniProtKB-KW:KW-0067	9606	20131116	UniProt	-
UniProtKB	P68133	ACTA1	-	GO:0043167	ion binding	Function	IEA	GO_REF:0000037	UniProtKB-KW:KW-0067	9606	20131116	UniProt	-
UniProtKB	P68133	ACTA1	-	GO:0000166	nucleotide binding	Function	TAS	PMID:10508519	-	9606	20051109	UniProt	-
UniProtKB	P68133	ACTA1	-	GO:0001882	nucleoside binding	Function	TAS	PMID:10508519	-	9606	20051109	UniProt	-
UniProtKB	P68133	ACTA1	-	GO:0043167	ion binding	Function	TAS	PMID:10508519	-	9606	20051109	UniProt	-
UniProtKB	P68133	ACTA1	-	GO:0005515	protein binding	Function	TAS	PMID:10508519	-	9606	20051109	UniProt	-
UniProtKB	P68133	ACTA1	-	GO:0000166	nucleotide binding	Function	TAS	PMID:10508519	-	9606	20051115	UniProt	-
UniProtKB	P68133	ACTA1	-	GO:0001882	nucleoside binding	Function	TAS	PMID:10508519	-	9606	20051115	UniProt	-
UniProtKB	P68133	ACTA1	-	GO:0043167	ion binding	Function	TAS	PMID:10508519	-	9606	20051115	UniProt	-
UniProtKB	P68239	-	-	GO:0005215	transporter activity	Function	IEA	GO_REF:0000037	UniProtKB-KW:KW-0561	9899	20131116	UniProt	-
UniProtKB	P68239	-	-	GO:0015669	gas transport	Process	IEA	GO_REF:0000037	UniProtKB-KW:KW-0561	9899	20131116	UniProt	-
UniProtKB	P68239	-	-	GO:0043167	ion binding	Function	IEA	GO_REF:0000002	InterPro:IPR000971|InterPro:IPR002338|InterPro:IPR002339|InterPro:IPR012292	9899	20131116	InterPro	-
UniProtKB	P68239	-	-	GO:0019825	oxygen binding	Function	IEA	GO_REF:0000002	InterPro:IPR002338|InterPro:IPR002339|InterPro:IPR012292	9899	20131116	InterPro	-
UniProtKB	P68239	-	-	GO:0046906	tetrapyrrole binding	Function	IEA	GO_REF:0000002	InterPro:IPR000971|InterPro:IPR002338|InterPro:IPR002339|InterPro:IPR012292	9899	20131116	InterPro	-
UniProtKB	P68239	-	-	GO:0043167	ion binding	Function	IEA	GO_REF:0000037	UniProtKB-KW:KW-0479	9899	20131116	UniProt	-
UniProtKB	P68253	YWHAG	-	GO:0005515	protein binding	Function	ISS	GO_REF:0000024	UniProtKB:P61981	9940	20041202	UniProt	-
UniProtKB	P68253	YWHAG	-	GO:0005515	protein binding	Function	IEA	GO_REF:0000002	InterPro:IPR000308	9940	20131116	InterPro	-
UniProtKB	P68368	Tuba4a	-	GO:0000166	nucleotide binding	Function	IEA	GO_REF:0000037	UniProtKB-KW:KW-0547	10090	20131116	UniProt	-
UniProtKB	P68368	Tuba4a	-	GO:0009116	nucleoside metabolic process	Process	IEA	GO_REF:0000002	InterPro:IPR008280|InterPro:IPR018316	10090	20131116	InterPro	-
UniProtKB	P68368	Tuba4a	-	GO:0009117	nucleotide metabolic process	Process	IEA	GO_REF:0000002	InterPro:IPR008280|InterPro:IPR018316	10090	20131116	InterPro	-
UniProtKB	P68368	Tuba4a	-	GO:0016787	hydrolase activity	Function	IEA	GO_REF:0000002	InterPro:IPR008280|InterPro:IPR018316	10090	20131116	InterPro	-
UniProtKB	P68368	Tuba4a	-	GO:0005198	structural molecule activity	Function	IEA	GO_REF:0000002	InterPro:IPR002452	10090	20131116	InterPro	-
UniProtKB	P68368	Tuba4a	-	GO:0000166	nucleotide binding	Function	IEA	GO_REF:0000002	InterPro:IPR002452|InterPro:IPR008280|InterPro:IPR017975|InterPro:IPR018316	10090	20131116	InterPro	-
UniProtKB	P68368	Tuba4a	-	GO:0001882	nucleoside binding	Function	IEA	GO_REF:0000002	InterPro:IPR002452|InterPro:IPR008280|InterPro:IPR017975|InterPro:IPR018316	10090	20131116	InterPro	-
UniProtKB	P68368	Tuba4a	-	GO:0043167	ion binding	Function	IEA	GO_REF:0000002	InterPro:IPR002452|InterPro:IPR008280|InterPro:IPR017975|InterPro:IPR018316	10090	20131116	InterPro	-
UniProtKB	P68368	Tuba4a	-	GO:0000166	nucleotide binding	Function	IEA	GO_REF:0000037	UniProtKB-KW:KW-0342	10090	20131116	UniProt	-
UniProtKB	P68368	Tuba4a	-	GO:0001882	nucleoside binding	Function	IEA	GO_REF:0000037	UniProtKB-KW:KW-0342	10090	20131116	UniProt	-
UniProtKB	P68368	Tuba4a	-	GO:0043167	ion binding	Function	IEA	GO_REF:0000037	UniProtKB-KW:KW-0342	10090	20131116	UniProt	-
UniProtKB	P68369	Tuba1a	-	GO:0000166	nucleotide binding	Function	IEA	GO_REF:0000037	UniProtKB-KW:KW-0547	10090	20131116	UniProt	-
UniProtKB	P68369	Tuba1a	-	GO:0009116	nucleoside metabolic process	Process	IEA	GO_REF:0000002	InterPro:IPR008280|InterPro:IPR018316	10090	20131116	InterPro	-
UniProtKB	P68369	Tuba1a	-	GO:0009117	nucleotide metabolic process	Process	IEA	GO_REF:0000002	InterPro:IPR008280|InterPro:IPR018316	10090	20131116	InterPro	-
UniProtKB	P68369	Tuba1a	-	GO:0016787	hydrolase activity	Function	IEA	GO_REF:0000002	InterPro:IPR008280|InterPro:IPR018316	10090	20131116	InterPro	-
UniProtKB	P68369	Tuba1a	-	GO:0005198	structural molecule activity	Function	IEA	GO_REF:0000002	InterPro:IPR002452	10090	20131116	InterPro	-
UniProtKB	P68369	Tuba1a	-	GO:0005515	protein binding	Function	IPI	PMID:19893491	UniProtKB:Q80TQ2	10090	20131117	IntAct	-
UniProtKB	P68369	Tuba1a	-	GO:0000166	nucleotide binding	Function	IEA	GO_REF:0000002	InterPro:IPR002452|InterPro:IPR008280|InterPro:IPR017975|InterPro:IPR018316	10090	20131116	InterPro	-
UniProtKB	P68369	Tuba1a	-	GO:0001882	nucleoside binding	Function	IEA	GO_REF:0000002	InterPro:IPR002452|InterPro:IPR008280|InterPro:IPR017975|InterPro:IPR018316	10090	20131116	InterPro	-
UniProtKB	P68369	Tuba1a	-	GO:0043167	ion binding	Function	IEA	GO_REF:0000002	InterPro:IPR002452|InterPro:IPR008280|InterPro:IPR017975|InterPro:IPR018316	10090	20131116	InterPro	-
UniProtKB	P68369	Tuba1a	-	GO:0000166	nucleotide binding	Function	IEA	GO_REF:0000037	UniProtKB-KW:KW-0342	10090	20131116	UniProt	-
UniProtKB	P68369	Tuba1a	-	GO:0001882	nucleoside binding	Function	IEA	GO_REF:0000037	UniProtKB-KW:KW-0342	10090	20131116	UniProt	-
UniProtKB	P68369	Tuba1a	-	GO:0043167	ion binding	Function	IEA	GO_REF:0000037	UniProtKB-KW:KW-0342	10090	20131116	UniProt	-
UniProtKB	P68369	Tuba1a	-	GO:0005515	protein binding	Function	IEA	GO_REF:0000019	Ensembl:ENSRNOP00000006322	10090	20131116	Ensembl	-
UniProtKB	P79134	ANXA6	-	GO:0043167	ion binding	Function	IEA	GO_REF:0000002	InterPro:IPR001464|InterPro:IPR002393|InterPro:IPR018252|InterPro:IPR018502	9913	20131116	InterPro	-
UniProtKB	P79134	ANXA6	-	GO:0008289	lipid binding	Function	IEA	GO_REF:0000002	InterPro:IPR001464|InterPro:IPR002393|InterPro:IPR018252|InterPro:IPR018502	9913	20131116	InterPro	-
UniProtKB	P79134	ANXA6	-	GO:0043167	ion binding	Function	IEA	GO_REF:0000002	InterPro:IPR001464|InterPro:IPR002393|InterPro:IPR018252|InterPro:IPR018502	9913	20131116	InterPro	-
UniProtKB	P79134	ANXA6	-	GO:0008289	lipid binding	Function	IEA	GO_REF:0000037	UniProtKB-KW:KW-0111	9913	20131116	UniProt	-
UniProtKB	P79134	ANXA6	-	GO:0043167	ion binding	Function	IEA	GO_REF:0000037	UniProtKB-KW:KW-0111	9913	20131116	UniProt	-
UniProtKB	P79136	CAPZB	-	GO:0005515	protein binding	Function	IEA	GO_REF:0000002	InterPro:IPR001698|InterPro:IPR019771	9913	20131116	InterPro	-
UniProtKB	P79136	CAPZB	-	GO:0005515	protein binding	Function	IEA	GO_REF:0000037	UniProtKB-KW:KW-0009	9913	20131116	UniProt	-
UniProtKB	P79136	CAPZB	-	GO:0005515	protein binding	Function	IPI	PMID:15845376	UniProtKB:Q3T0F7	9913	20131117	IntAct	-
UniProtKB	P80177	MIF	-	GO:0016853	isomerase activity	Function	IEA	GO_REF:0000003	EC:5.3.3.12	9913	20131116	UniProt	-
UniProtKB	P80177	MIF	-	GO:0016853	isomerase activity	Function	IEA	GO_REF:0000019	Ensembl:ENSP00000215754	9913	20131116	Ensembl	-
UniProtKB	P80177	MIF	-	GO:0016853	isomerase activity	Function	ISS	GO_REF:0000024	UniProtKB:P14174	9913	20090603	UniProt	-
UniProtKB	P80177	MIF	-	GO:0005515	protein binding	Function	IEA	GO_REF:0000019	Ensembl:ENSP00000215754	9913	20131116	Ensembl	-
UniProtKB	P80177	MIF	-	GO:0005515	protein binding	Function	IEA	GO_REF:0000019	Ensembl:ENSMUSP00000041149	9913	20131116	Ensembl	-
UniProtKB	P80177	MIF	-	GO:0005515	protein binding	Function	IEA	GO_REF:0000019	Ensembl:ENSP00000215754	9913	20131116	Ensembl	-
UniProtKB	P80177	MIF	-	GO:0005515	protein binding	Function	IEA	GO_REF:0000037	UniProtKB-KW:KW-0202	9913	20131116	UniProt	-
UniProtKB	P80177	MIF	-	GO:0005515	protein binding	Function	IEA	GO_REF:0000019	Ensembl:ENSP00000215754	9913	20131116	Ensembl	-
UniProtKB	P80177	MIF	-	GO:0016853	isomerase activity	Function	IEA	GO_REF:0000037	UniProtKB-KW:KW-0413	9913	20131116	UniProt	-
UniProtKB	P80177	MIF	-	GO:0042056	chemoattractant activity	Function	IEA	GO_REF:0000019	Ensembl:ENSP00000215754	9913	20131116	Ensembl	-
UniProtKB	P80177	MIF	-	GO:0016853	isomerase activity	Function	IEA	GO_REF:0000003	EC:5.3.2.1	9913	20131116	UniProt	-
UniProtKB	P80177	MIF	-	GO:0016853	isomerase activity	Function	IEA	GO_REF:0000019	Ensembl:ENSMUSP00000041149	9913	20131116	Ensembl	-
UniProtKB	P80177	MIF	-	GO:0016853	isomerase activity	Function	IEA	GO_REF:0000019	Ensembl:ENSP00000215754	9913	20131116	Ensembl	-
UniProtKB	P80895	PCMT1	-	GO:0006464	cellular protein modification process	Process	IEA	GO_REF:0000002	InterPro:IPR000682	9823	20131116	InterPro	-
UniProtKB	P80895	PCMT1	-	GO:0016740	transferase activity	Function	IEA	GO_REF:0000002	InterPro:IPR000682	9823	20131116	InterPro	-
UniProtKB	P80895	PCMT1	-	GO:0006464	cellular protein modification process	Process	IEA	GO_REF:0000003	EC:2.1.1.77	9823	20131116	UniProt	-
UniProtKB	P80895	PCMT1	-	GO:0016740	transferase activity	Function	IEA	GO_REF:0000003	EC:2.1.1.77	9823	20131116	UniProt	-
UniProtKB	P80895	PCMT1	-	GO:0006464	cellular protein modification process	Process	IEA	GO_REF:0000019	Ensembl:ENSMUSP00000124932	9823	20131116	Ensembl	-
UniProtKB	P80895	PCMT1	-	GO:0016740	transferase activity	Function	IEA	GO_REF:0000019	Ensembl:ENSMUSP00000124932	9823	20131116	Ensembl	-
UniProtKB	P80895	PCMT1	-	GO:0016740	transferase activity	Function	IEA	GO_REF:0000037	UniProtKB-KW:KW-0489	9823	20131116	UniProt	-
UniProtKB	P80895	PCMT1	-	GO:0016740	transferase activity	Function	IEA	GO_REF:0000037	UniProtKB-KW:KW-0808	9823	20131116	UniProt	-
UniProtKB	P81184	LGALS1	-	GO:0005488	binding	Function	IEA	GO_REF:0000002	InterPro:IPR015535	9940	20131116	InterPro	-
UniProtKB	P81184	LGALS1	-	GO:0030246	carbohydrate binding	Function	IEA	GO_REF:0000002	InterPro:IPR001079	9940	20131116	InterPro	-
UniProtKB	P99024	Tubb5	-	GO:0000166	nucleotide binding	Function	IEA	GO_REF:0000037	UniProtKB-KW:KW-0547	10090	20131116	UniProt	-
UniProtKB	P99024	Tubb5	-	GO:0009116	nucleoside metabolic process	Process	IEA	GO_REF:0000002	InterPro:IPR008280|InterPro:IPR018316	10090	20131116	InterPro	-
UniProtKB	P99024	Tubb5	-	GO:0009117	nucleotide metabolic process	Process	IEA	GO_REF:0000002	InterPro:IPR008280|InterPro:IPR018316	10090	20131116	InterPro	-
UniProtKB	P99024	Tubb5	-	GO:0016787	hydrolase activity	Function	IEA	GO_REF:0000002	InterPro:IPR008280|InterPro:IPR018316	10090	20131116	InterPro	-
UniProtKB	P99024	Tubb5	-	GO:0005198	structural molecule activity	Function	IEA	GO_REF:0000002	InterPro:IPR002453	10090	20131116	InterPro	-
UniProtKB	P99024	Tubb5	-	GO:0005198	structural molecule activity	Function	IDA	PMID:15121885	-	10090	20050107	MGI	-
UniProtKB	P99024	Tubb5	-	GO:0000166	nucleotide binding	Function	IEA	GO_REF:0000002	InterPro:IPR002453|InterPro:IPR008280|InterPro:IPR017975|InterPro:IPR018316	10090	20131116	InterPro	-
UniProtKB	P99024	Tubb5	-	GO:0001882	nucleoside binding	Function	IEA	GO_REF:0000002	InterPro:IPR002453|InterPro:IPR008280|InterPro:IPR017975|InterPro:IPR018316	10090	20131116	InterPro	-
UniProtKB	P99024	Tubb5	-	GO:0043167	ion binding	Function	IEA	GO_REF:0000002	InterPro:IPR002453|InterPro:IPR008280|InterPro:IPR017975|InterPro:IPR018316	10090	20131116	InterPro	-
UniProtKB	P99024	Tubb5	-	GO:0000166	nucleotide binding	Function	IEA	GO_REF:0000037	UniProtKB-KW:KW-0342	10090	20131116	UniProt	-
UniProtKB	P99024	Tubb5	-	GO:0001882	nucleoside binding	Function	IEA	GO_REF:0000037	UniProtKB-KW:KW-0342	10090	20131116	UniProt	-
UniProtKB	P99024	Tubb5	-	GO:0043167	ion binding	Function	IEA	GO_REF:0000037	UniProtKB-KW:KW-0342	10090	20131116	UniProt	-
UniProtKB	P99024	Tubb5	-	GO:0000166	nucleotide binding	Function	NAS	PMID:3782288	-	10090	20050812	UniProt	-
UniProtKB	P99024	Tubb5	-	GO:0001882	nucleoside binding	Function	NAS	PMID:3782288	-	10090	20050812	UniProt	-
UniProtKB	P99024	Tubb5	-	GO:0043167	ion binding	Function	NAS	PMID:3782288	-	10090	20050812	UniProt	-
UniProtKB	P99024	Tubb5	-	GO:0005515	protein binding	Function	IEA	GO_REF:0000019	Ensembl:ENSRNOP00000001095	10090	20131116	Ensembl	-
UniProtKB	P99024	Tubb5	-	GO:0005515	protein binding	Function	IEA	GO_REF:0000019	Ensembl:ENSP00000339001	10090	20131116	Ensembl	-
UniProtKB	Q00325	SLC25A3	-	GO:0005215	transporter activity	Function	IEA	GO_REF:0000037	UniProtKB-KW:KW-0769	9606	20131116	UniProt	-
UniProtKB	Q00325	SLC25A3	-	GO:0009987	cellular process	Process	IEA	GO_REF:0000037	UniProtKB-KW:KW-0769	9606	20131116	UniProt	-
UniProtKB	Q00325	SLC25A3	-	GO:0005215	transporter activity	Function	TAS	PMID:8144629	-	9606	20030904	PINC	-
UniProtKB	Q00325	SLC25A3	-	GO:0006811	ion transport	Process	TAS	PMID:8144629	-	9606	20030904	PINC	-
UniProtKB	Q00325	SLC25A3	-	GO:0009987	cellular process	Process	TAS	PMID:8144629	-	9606	20030904	PINC	-
UniProtKB	Q00361	ATP5I	-	GO:0005215	transporter activity	Function	IEA	GO_REF:0000002	InterPro:IPR008386	9913	20131116	InterPro	-
UniProtKB	Q00361	ATP5I	-	GO:0006811	ion transport	Process	IEA	GO_REF:0000002	InterPro:IPR008386	9913	20131116	InterPro	-
UniProtKB	Q00361	ATP5I	-	GO:0006818	hydrogen transport	Process	IEA	GO_REF:0000002	InterPro:IPR008386	9913	20131116	InterPro	-
UniProtKB	Q00361	ATP5I	-	GO:0009987	cellular process	Process	IEA	GO_REF:0000002	InterPro:IPR008386	9913	20131116	InterPro	-
UniProtKB	Q00872	MYBPC1	-	GO:0005515	protein binding	Function	IEA	GO_REF:0000037	UniProtKB-KW:KW-0009	9606	20131116	UniProt	-
UniProtKB	Q00872	MYBPC1	-	GO:0005515	protein binding	Function	IPI	PMID:23414517	UniProtKB:O75923	9606	20131117	IntAct	-
UniProtKB	Q00872	MYBPC1	-	GO:0005515	protein binding	Function	IPI	PMID:23414517	UniProtKB:Q14324	9606	20131117	IntAct	-
UniProtKB	Q00872	MYBPC1	-	GO:0005198	structural molecule activity	Function	TAS	PMID:8375400	-	9606	20030904	PINC	-
UniProtKB	Q00872	MYBPC1	-	GO:0005515	protein binding	Function	ISS	PMID:1429890	UniProtKB:A6QP89	9606	20080115	BHF-UCL	-
UniProtKB	Q01321	NDUFA4	-	GO:0005215	transporter activity	Function	IEA	GO_REF:0000019	Ensembl:ENSP00000339720	9913	20131116	Ensembl	-
UniProtKB	Q01321	NDUFA4	-	GO:0006811	ion transport	Process	IEA	GO_REF:0000019	Ensembl:ENSP00000339720	9913	20131116	Ensembl	-
UniProtKB	Q01321	NDUFA4	-	GO:0006818	hydrogen transport	Process	IEA	GO_REF:0000019	Ensembl:ENSP00000339720	9913	20131116	Ensembl	-
UniProtKB	Q01321	NDUFA4	-	GO:0009987	cellular process	Process	IEA	GO_REF:0000019	Ensembl:ENSP00000339720	9913	20131116	Ensembl	-
UniProtKB	Q01321	NDUFA4	-	GO:0016491	oxidoreductase activity	Function	IEA	GO_REF:0000019	Ensembl:ENSP00000339720	9913	20131116	Ensembl	-
UniProtKB	Q01321	NDUFA4	contributes_to	GO:0005215	transporter activity	Function	ISS	GO_REF:0000024	UniProtKB:O00483	9913	20121022	UniProt	-
UniProtKB	Q01321	NDUFA4	contributes_to	GO:0006811	ion transport	Process	ISS	GO_REF:0000024	UniProtKB:O00483	9913	20121022	UniProt	-
UniProtKB	Q01321	NDUFA4	contributes_to	GO:0006818	hydrogen transport	Process	ISS	GO_REF:0000024	UniProtKB:O00483	9913	20121022	UniProt	-
UniProtKB	Q01321	NDUFA4	contributes_to	GO:0009987	cellular process	Process	ISS	GO_REF:0000024	UniProtKB:O00483	9913	20121022	UniProt	-
UniProtKB	Q01321	NDUFA4	contributes_to	GO:0016491	oxidoreductase activity	Function	ISS	GO_REF:0000024	UniProtKB:O00483	9913	20121022	UniProt	-
UniProtKB	Q01995	TAGLN	-	GO:0005515	protein binding	Function	IEA	GO_REF:0000037	UniProtKB-KW:KW-0009	9606	20131116	UniProt	-
UniProtKB	Q01995	TAGLN	-	GO:0005515	protein binding	Function	IPI	PMID:22245152	UniProtKB:P08069	9606	20131117	IntAct	-
UniProtKB	Q02368	NDUFB7	-	GO:0016491	oxidoreductase activity	Function	IEA	GO_REF:0000002	InterPro:IPR008698	9913	20131116	InterPro	-
UniProtKB	Q02368	NDUFB7	-	GO:0016491	oxidoreductase activity	Function	IEA	GO_REF:0000002	InterPro:IPR008698	9913	20131116	InterPro	-
UniProtKB	Q02378	NDUFB1	-	GO:0016491	oxidoreductase activity	Function	IEA	GO_REF:0000002	InterPro:IPR012575	9913	20131116	InterPro	-
UniProtKB	Q02827	NDUFC2	-	GO:0016491	oxidoreductase activity	Function	IEA	GO_REF:0000002	InterPro:IPR009423	9913	20131116	InterPro	-
UniProtKB	Q04467	IDH2	-	GO:0043167	ion binding	Function	IEA	GO_REF:0000002	InterPro:IPR019818	9913	20131116	InterPro	-
UniProtKB	Q04467	IDH2	-	GO:0043167	ion binding	Function	ISS	GO_REF:0000024	UniProtKB:O75874	9913	20100108	UniProt	-
UniProtKB	Q04467	IDH2	-	GO:0016491	oxidoreductase activity	Function	IEA	GO_REF:0000002	InterPro:IPR004790	9913	20131116	InterPro	-
UniProtKB	Q04467	IDH2	-	GO:0016491	oxidoreductase activity	Function	IEA	GO_REF:0000003	EC:1.1.1.42	9913	20131116	UniProt	-
UniProtKB	Q04467	IDH2	-	GO:0016491	oxidoreductase activity	Function	ISS	GO_REF:0000024	UniProtKB:O75874	9913	20100108	UniProt	-
UniProtKB	Q04467	IDH2	-	GO:0016491	oxidoreductase activity	Function	ISS	GO_REF:0000024	UniProtKB:P54071	9913	20070126	AgBase	-
UniProtKB	Q04467	IDH2	-	GO:0016491	oxidoreductase activity	Function	IEA	GO_REF:0000037	UniProtKB-KW:KW-0560	9913	20131116	UniProt	-
UniProtKB	Q04467	IDH2	-	GO:0016491	oxidoreductase activity	Function	IEA	GO_REF:0000002	InterPro:IPR019818|InterPro:IPR024084	9913	20131116	InterPro	-
UniProtKB	Q04467	IDH2	-	GO:0043167	ion binding	Function	IEA	GO_REF:0000037	UniProtKB-KW:KW-0479	9913	20131116	UniProt	-
UniProtKB	Q04467	IDH2	-	GO:0000166	nucleotide binding	Function	IEA	GO_REF:0000002	InterPro:IPR019818	9913	20131116	InterPro	-
UniProtKB	Q04467	IDH2	-	GO:0048037	cofactor binding	Function	IEA	GO_REF:0000002	InterPro:IPR019818	9913	20131116	InterPro	-
UniProtKB	Q05443	LUM	-	GO:0005515	protein binding	Function	IEA	GO_REF:0000019	Ensembl:ENSP00000266718	9913	20131116	Ensembl	-
UniProtKB	Q05639	EEF1A2	-	GO:0000166	nucleotide binding	Function	IEA	GO_REF:0000037	UniProtKB-KW:KW-0547	9606	20131116	UniProt	-
UniProtKB	Q05639	EEF1A2	-	GO:0003676	nucleic acid binding	Function	IEA	GO_REF:0000002	InterPro:IPR004539	9606	20131116	InterPro	-
UniProtKB	Q05639	EEF1A2	-	GO:0006412	translation	Process	IEA	GO_REF:0000002	InterPro:IPR004539	9606	20131116	InterPro	-
UniProtKB	Q05639	EEF1A2	-	GO:0003676	nucleic acid binding	Function	IEA	GO_REF:0000019	Ensembl:ENSMUSP00000054556	9606	20131116	Ensembl	-
UniProtKB	Q05639	EEF1A2	-	GO:0006412	translation	Process	IEA	GO_REF:0000019	Ensembl:ENSMUSP00000054556	9606	20131116	Ensembl	-
UniProtKB	Q05639	EEF1A2	-	GO:0003676	nucleic acid binding	Function	IEA	GO_REF:0000037	UniProtKB-KW:KW-0251	9606	20131116	UniProt	-
UniProtKB	Q05639	EEF1A2	-	GO:0006412	translation	Process	IEA	GO_REF:0000037	UniProtKB-KW:KW-0251	9606	20131116	UniProt	-
UniProtKB	Q05639	EEF1A2	-	GO:0009116	nucleoside metabolic process	Process	IEA	GO_REF:0000002	InterPro:IPR000795	9606	20131116	InterPro	-
UniProtKB	Q05639	EEF1A2	-	GO:0009117	nucleotide metabolic process	Process	IEA	GO_REF:0000002	InterPro:IPR000795	9606	20131116	InterPro	-
UniProtKB	Q05639	EEF1A2	-	GO:0016787	hydrolase activity	Function	IEA	GO_REF:0000002	InterPro:IPR000795	9606	20131116	InterPro	-
UniProtKB	Q05639	EEF1A2	-	GO:0000166	nucleotide binding	Function	IEA	GO_REF:0000002	InterPro:IPR000795|InterPro:IPR004160|InterPro:IPR004161|InterPro:IPR004539	9606	20131116	InterPro	-
UniProtKB	Q05639	EEF1A2	-	GO:0001882	nucleoside binding	Function	IEA	GO_REF:0000002	InterPro:IPR000795|InterPro:IPR004160|InterPro:IPR004161|InterPro:IPR004539	9606	20131116	InterPro	-
UniProtKB	Q05639	EEF1A2	-	GO:0043167	ion binding	Function	IEA	GO_REF:0000002	InterPro:IPR000795|InterPro:IPR004160|InterPro:IPR004161|InterPro:IPR004539	9606	20131116	InterPro	-
UniProtKB	Q05639	EEF1A2	-	GO:0000166	nucleotide binding	Function	IEA	GO_REF:0000037	UniProtKB-KW:KW-0342	9606	20131116	UniProt	-
UniProtKB	Q05639	EEF1A2	-	GO:0001882	nucleoside binding	Function	IEA	GO_REF:0000037	UniProtKB-KW:KW-0342	9606	20131116	UniProt	-
UniProtKB	Q05639	EEF1A2	-	GO:0043167	ion binding	Function	IEA	GO_REF:0000037	UniProtKB-KW:KW-0342	9606	20131116	UniProt	-
UniProtKB	Q05639	EEF1A2	-	GO:0003676	nucleic acid binding	Function	NAS	PMID:8812466	-	9606	20040811	PINC	-
UniProtKB	Q05639	EEF1A2	-	GO:0006412	translation	Process	NAS	PMID:8812466	-	9606	20040811	PINC	-
UniProtKB	Q06830	PRDX1	-	GO:0016209	antioxidant activity	Function	IEA	GO_REF:0000037	UniProtKB-KW:KW-0575	9606	20131116	UniProt	-
UniProtKB	Q06830	PRDX1	-	GO:0016491	oxidoreductase activity	Function	IEA	GO_REF:0000037	UniProtKB-KW:KW-0575	9606	20131116	UniProt	-
UniProtKB	Q06830	PRDX1	-	GO:0016209	antioxidant activity	Function	IDA	PMID:11986303	-	9606	20080529	MGI	-
UniProtKB	Q06830	PRDX1	-	GO:0016491	oxidoreductase activity	Function	IDA	PMID:11986303	-	9606	20080529	MGI	-
UniProtKB	Q06830	PRDX1	-	GO:0005515	protein binding	Function	IPI	PMID:17909037	UniProtKB:P10275	9606	20131117	IntAct	-
UniProtKB	Q06830	PRDX1	-	GO:0005515	protein binding	Function	IPI	PMID:19369943	UniProtKB:P60484	9606	20131117	IntAct	-
UniProtKB	Q06830	PRDX1	-	GO:0016209	antioxidant activity	Function	IDA	PMID:18606987	-	9606	20090727	BHF-UCL	-
UniProtKB	Q06830	PRDX1	-	GO:0016491	oxidoreductase activity	Function	IDA	PMID:18606987	-	9606	20090727	BHF-UCL	-
UniProtKB	Q06830	PRDX1	-	GO:0016209	antioxidant activity	Function	IEA	GO_REF:0000002	InterPro:IPR000866	9606	20131116	InterPro	-
UniProtKB	Q06830	PRDX1	-	GO:0016209	antioxidant activity	Function	IEA	GO_REF:0000037	UniProtKB-KW:KW-0049	9606	20131116	UniProt	-
UniProtKB	Q06830	PRDX1	-	GO:0016491	oxidoreductase activity	Function	IEA	GO_REF:0000002	InterPro:IPR000866	9606	20131116	InterPro	-
UniProtKB	Q06830	PRDX1	-	GO:0016491	oxidoreductase activity	Function	IEA	GO_REF:0000037	UniProtKB-KW:KW-0560	9606	20131116	UniProt	-
UniProtKB	Q06830	PRDX1	-	GO:0046906	tetrapyrrole binding	Function	IEA	GO_REF:0000019	Ensembl:ENSRNOP00000023132	9606	20131116	Ensembl	-
UniProtKB	Q06830	PRDX1	-	GO:0005515	protein binding	Function	IEA	GO_REF:0000019	Ensembl:ENSMUSP00000114159	9606	20131116	Ensembl	-
UniProtKB	Q06830	PRDX1	-	GO:0005515	protein binding	Function	IEA	GO_REF:0000019	Ensembl:ENSRNOP00000023132	9606	20131116	Ensembl	-
UniProtKB	Q06830	PRDX1	-	GO:0016491	oxidoreductase activity	Function	IEA	GO_REF:0000002	InterPro:IPR019479	9606	20131116	InterPro	-
UniProtKB	Q06830	PRDX1	-	GO:0016491	oxidoreductase activity	Function	IEA	GO_REF:0000003	EC:1.11.1.15	9606	20131116	UniProt	-
UniProtKB	Q06830	PRDX1	-	GO:0016491	oxidoreductase activity	Function	IEA	GO_REF:0000019	Ensembl:ENSRNOP00000023132	9606	20131116	Ensembl	-
UniProtKB	Q07130	UGP2	-	GO:0016740	transferase activity	Function	IEA	GO_REF:0000003	EC:2.7.7.9	9913	20131116	UniProt	-
UniProtKB	Q07130	UGP2	-	GO:0016740	transferase activity	Function	IEA	GO_REF:0000037	UniProtKB-KW:KW-0808	9913	20131116	UniProt	-
UniProtKB	Q07130	UGP2	-	GO:0016740	transferase activity	Function	IEA	GO_REF:0000002	InterPro:IPR002618	9913	20131116	InterPro	-
UniProtKB	Q07130	UGP2	-	GO:0016740	transferase activity	Function	IEA	GO_REF:0000037	UniProtKB-KW:KW-0548	9913	20131116	UniProt	-
UniProtKB	Q07130	UGP2	-	GO:0043167	ion binding	Function	IEA	GO_REF:0000037	UniProtKB-KW:KW-0479	9913	20131116	UniProt	-
UniProtKB	Q076A4	MYH8	-	GO:0000166	nucleotide binding	Function	IEA	GO_REF:0000037	UniProtKB-KW:KW-0547	9615	20131116	UniProt	-
UniProtKB	Q076A4	MYH8	-	GO:0003774	motor activity	Function	IEA	GO_REF:0000002	InterPro:IPR001609|InterPro:IPR002928|InterPro:IPR004009	9615	20131116	InterPro	-
UniProtKB	Q076A4	MYH8	-	GO:0005515	protein binding	Function	IEA	GO_REF:0000037	UniProtKB-KW:KW-0009	9615	20131116	UniProt	-
UniProtKB	Q076A4	MYH8	-	GO:0005515	protein binding	Function	IEA	GO_REF:0000037	UniProtKB-KW:KW-0112	9615	20131116	UniProt	-
UniProtKB	Q076A4	MYH8	-	GO:0000166	nucleotide binding	Function	IEA	GO_REF:0000002	InterPro:IPR001609|InterPro:IPR004009	9615	20131116	InterPro	-
UniProtKB	Q076A4	MYH8	-	GO:0001882	nucleoside binding	Function	IEA	GO_REF:0000002	InterPro:IPR001609|InterPro:IPR004009	9615	20131116	InterPro	-
UniProtKB	Q076A4	MYH8	-	GO:0043167	ion binding	Function	IEA	GO_REF:0000002	InterPro:IPR001609|InterPro:IPR004009	9615	20131116	InterPro	-
UniProtKB	Q076A4	MYH8	-	GO:0000166	nucleotide binding	Function	IEA	GO_REF:0000037	UniProtKB-KW:KW-0067	9615	20131116	UniProt	-
UniProtKB	Q076A4	MYH8	-	GO:0001882	nucleoside binding	Function	IEA	GO_REF:0000037	UniProtKB-KW:KW-0067	9615	20131116	UniProt	-
UniProtKB	Q076A4	MYH8	-	GO:0043167	ion binding	Function	IEA	GO_REF:0000037	UniProtKB-KW:KW-0067	9615	20131116	UniProt	-
UniProtKB	Q08DN5	MGC142781	-	GO:0016740	transferase activity	Function	IEA	GO_REF:0000019	Ensembl:ENSP00000315013	9913	20131116	Ensembl	-
UniProtKB	Q08DN5	MGC142781	-	GO:0005515	protein binding	Function	IEA	GO_REF:0000019	Ensembl:ENSP00000315013	9913	20131116	Ensembl	-
UniProtKB	Q08DN5	MGC142781	-	GO:0016740	transferase activity	Function	IEA	GO_REF:0000038	UniProtKB-KW:KW-0808	9913	20131116	UniProt	-
UniProtKB	Q08DN5	MGC142781	-	GO:0016740	transferase activity	Function	IEA	GO_REF:0000002	InterPro:IPR000542	9913	20131116	InterPro	-
UniProtKB	Q08DN5	MGC142781	-	GO:0016740	transferase activity	Function	IEA	GO_REF:0000038	UniProtKB-KW:KW-0012	9913	20131116	UniProt	-
UniProtKB	Q08DP0	PGM1	-	GO:0043167	ion binding	Function	IEA	GO_REF:0000002	InterPro:IPR016066	9913	20131116	InterPro	-
UniProtKB	Q08DP0	PGM1	-	GO:0016853	isomerase activity	Function	IEA	GO_REF:0000003	EC:5.4.2.2	9913	20131116	UniProt	-
UniProtKB	Q08DP0	PGM1	-	GO:0016853	isomerase activity	Function	ISS	GO_REF:0000024	UniProtKB:P36871	9913	20080204	AgBase	-
UniProtKB	Q08DP0	PGM1	-	GO:0016853	isomerase activity	Function	IBA	GO_REF:0000033	PANTHER:PTN000501327	9913	20120414	RefGenome	-
UniProtKB	Q08DP0	PGM1	-	GO:0016853	isomerase activity	Function	IEA	GO_REF:0000037	UniProtKB-KW:KW-0413	9913	20131116	UniProt	-
UniProtKB	Q08DP0	PGM1	-	GO:0016853	isomerase activity	Function	IEA	GO_REF:0000002	InterPro:IPR005841|InterPro:IPR005843|InterPro:IPR005844|InterPro:IPR005845|InterPro:IPR005846|InterPro:IPR016055	9913	20131116	InterPro	-
UniProtKB	Q08DP0	PGM1	-	GO:0043167	ion binding	Function	IEA	GO_REF:0000037	UniProtKB-KW:KW-0479	9913	20131116	UniProt	-
UniProtKB	Q0VCE1	GSTO1	-	GO:0016740	transferase activity	Function	IEA	GO_REF:0000002	InterPro:IPR005442	9913	20131116	InterPro	-
UniProtKB	Q0VCE1	GSTO1	-	GO:0016740	transferase activity	Function	IEA	GO_REF:0000038	UniProtKB-KW:KW-0808	9913	20131116	UniProt	-
UniProtKB	Q0VCU1	ACO1	-	GO:0003676	nucleic acid binding	Function	IEA	GO_REF:0000037	UniProtKB-KW:KW-0694	9913	20131116	UniProt	-
UniProtKB	Q0VCU1	ACO1	-	GO:0016829	lyase activity	Function	IEA	GO_REF:0000003	EC:4.2.1.3	9913	20131116	UniProt	-
UniProtKB	Q0VCU1	ACO1	-	GO:0016829	lyase activity	Function	ISS	GO_REF:0000024	UniProtKB:P21399	9913	20091111	UniProt	-
UniProtKB	Q0VCU1	ACO1	-	GO:0016829	lyase activity	Function	IEA	GO_REF:0000037	UniProtKB-KW:KW-0456	9913	20131116	UniProt	-
UniProtKB	Q0VCU1	ACO1	-	GO:0003676	nucleic acid binding	Function	ISS	GO_REF:0000024	UniProtKB:P21399	9913	20091111	UniProt	-
UniProtKB	Q0VCU1	ACO1	-	GO:0043167	ion binding	Function	IEA	GO_REF:0000037	UniProtKB-KW:KW-0479	9913	20131116	UniProt	-
UniProtKB	Q0VCU1	ACO1	-	GO:0051540	metal cluster binding	Function	IEA	GO_REF:0000037	UniProtKB-KW:KW-0411	9913	20131116	UniProt	-
UniProtKB	Q0VCU1	ACO1	-	GO:0051540	metal cluster binding	Function	IEA	GO_REF:0000002	InterPro:IPR006249	9913	20131116	InterPro	-
UniProtKB	Q0VCU1	ACO1	-	GO:0051540	metal cluster binding	Function	ISS	GO_REF:0000024	UniProtKB:P21399	9913	20091111	UniProt	-
UniProtKB	Q0VCU1	ACO1	-	GO:0051540	metal cluster binding	Function	IEA	GO_REF:0000037	UniProtKB-KW:KW-0004	9913	20131116	UniProt	-
UniProtKB	Q0VCX2	HSPA5	-	GO:0000166	nucleotide binding	Function	IEA	GO_REF:0000037	UniProtKB-KW:KW-0547	9913	20131116	UniProt	-
UniProtKB	Q0VCX2	HSPA5	-	GO:0000166	nucleotide binding	Function	IEA	GO_REF:0000037	UniProtKB-KW:KW-0067	9913	20131116	UniProt	-
UniProtKB	Q0VCX2	HSPA5	-	GO:0001882	nucleoside binding	Function	IEA	GO_REF:0000037	UniProtKB-KW:KW-0067	9913	20131116	UniProt	-
UniProtKB	Q0VCX2	HSPA5	-	GO:0043167	ion binding	Function	IEA	GO_REF:0000037	UniProtKB-KW:KW-0067	9913	20131116	UniProt	-
UniProtKB	Q0VCY0	ATP2A1	-	GO:0000166	nucleotide binding	Function	IEA	GO_REF:0000002	InterPro:IPR008250	9913	20131116	InterPro	-
UniProtKB	Q0VCY0	ATP2A1	-	GO:0000166	nucleotide binding	Function	IEA	GO_REF:0000037	UniProtKB-KW:KW-0547	9913	20131116	UniProt	-
UniProtKB	Q0VCY0	ATP2A1	-	GO:0005215	transporter activity	Function	IEA	GO_REF:0000002	InterPro:IPR005782	9913	20131116	InterPro	-
UniProtKB	Q0VCY0	ATP2A1	-	GO:0006811	ion transport	Process	IEA	GO_REF:0000002	InterPro:IPR005782	9913	20131116	InterPro	-
UniProtKB	Q0VCY0	ATP2A1	-	GO:0009116	nucleoside metabolic process	Process	IEA	GO_REF:0000002	InterPro:IPR005782	9913	20131116	InterPro	-
UniProtKB	Q0VCY0	ATP2A1	-	GO:0009117	nucleotide metabolic process	Process	IEA	GO_REF:0000002	InterPro:IPR005782	9913	20131116	InterPro	-
UniProtKB	Q0VCY0	ATP2A1	-	GO:0016787	hydrolase activity	Function	IEA	GO_REF:0000002	InterPro:IPR005782	9913	20131116	InterPro	-
UniProtKB	Q0VCY0	ATP2A1	-	GO:0005215	transporter activity	Function	IEA	GO_REF:0000003	EC:3.6.3.8	9913	20131116	UniProt	-
UniProtKB	Q0VCY0	ATP2A1	-	GO:0006811	ion transport	Process	IEA	GO_REF:0000003	EC:3.6.3.8	9913	20131116	UniProt	-
UniProtKB	Q0VCY0	ATP2A1	-	GO:0009116	nucleoside metabolic process	Process	IEA	GO_REF:0000003	EC:3.6.3.8	9913	20131116	UniProt	-
UniProtKB	Q0VCY0	ATP2A1	-	GO:0009117	nucleotide metabolic process	Process	IEA	GO_REF:0000003	EC:3.6.3.8	9913	20131116	UniProt	-
UniProtKB	Q0VCY0	ATP2A1	-	GO:0016787	hydrolase activity	Function	IEA	GO_REF:0000003	EC:3.6.3.8	9913	20131116	UniProt	-
UniProtKB	Q0VCY0	ATP2A1	-	GO:0000166	nucleotide binding	Function	IEA	GO_REF:0000037	UniProtKB-KW:KW-0067	9913	20131116	UniProt	-
UniProtKB	Q0VCY0	ATP2A1	-	GO:0001882	nucleoside binding	Function	IEA	GO_REF:0000037	UniProtKB-KW:KW-0067	9913	20131116	UniProt	-
UniProtKB	Q0VCY0	ATP2A1	-	GO:0043167	ion binding	Function	IEA	GO_REF:0000037	UniProtKB-KW:KW-0067	9913	20131116	UniProt	-
UniProtKB	Q0VCY0	ATP2A1	-	GO:0016787	hydrolase activity	Function	IEA	GO_REF:0000037	UniProtKB-KW:KW-0378	9913	20131116	UniProt	-
UniProtKB	Q0VCY0	ATP2A1	-	GO:0005215	transporter activity	Function	IEA	GO_REF:0000002	InterPro:IPR001757	9913	20131116	InterPro	-
UniProtKB	Q0VCY0	ATP2A1	-	GO:0006811	ion transport	Process	IEA	GO_REF:0000002	InterPro:IPR001757	9913	20131116	InterPro	-
UniProtKB	Q0VCY0	ATP2A1	-	GO:0009116	nucleoside metabolic process	Process	IEA	GO_REF:0000002	InterPro:IPR001757	9913	20131116	InterPro	-
UniProtKB	Q0VCY0	ATP2A1	-	GO:0009117	nucleotide metabolic process	Process	IEA	GO_REF:0000002	InterPro:IPR001757	9913	20131116	InterPro	-
UniProtKB	Q0VCY0	ATP2A1	-	GO:0016787	hydrolase activity	Function	IEA	GO_REF:0000002	InterPro:IPR001757	9913	20131116	InterPro	-
UniProtKB	Q0VCY0	ATP2A1	-	GO:0043167	ion binding	Function	IEA	GO_REF:0000002	InterPro:IPR008250	9913	20131116	InterPro	-
UniProtKB	Q0VCY0	ATP2A1	-	GO:0043167	ion binding	Function	IEA	GO_REF:0000037	UniProtKB-KW:KW-0479	9913	20131116	UniProt	-
UniProtKB	Q0VCZ8	ACSL1	-	GO:0003824	catalytic activity	Function	IEA	GO_REF:0000002	InterPro:IPR000873	9913	20131116	InterPro	-
UniProtKB	Q13203	MYBPH	-	GO:0005515	protein binding	Function	IPI	PMID:22085929	UniProtKB:F1PU60	9606	20131117	IntAct	-
UniProtKB	Q13203	MYBPH	-	GO:0005515	protein binding	Function	IPI	PMID:22085929	UniProtKB:Q13464	9606	20131117	IntAct	-
UniProtKB	Q13203	MYBPH	-	GO:0005515	protein binding	Function	IPI	PMID:23414517	UniProtKB:Q8WZ42	9606	20131117	IntAct	-
UniProtKB	Q13203	MYBPH	-	GO:0005198	structural molecule activity	Function	TAS	PMID:8486381	-	9606	20030904	PINC	-
UniProtKB	Q14315	FLNC	-	GO:0005515	protein binding	Function	IEA	GO_REF:0000002	InterPro:IPR001589	9606	20131116	InterPro	-
UniProtKB	Q14315	FLNC	-	GO:0005515	protein binding	Function	IEA	GO_REF:0000037	UniProtKB-KW:KW-0009	9606	20131116	UniProt	-
UniProtKB	Q14315	FLNC	-	GO:0005515	protein binding	Function	IPI	PMID:11038172	UniProtKB:Q9UBF9	9606	20131117	IntAct	-
UniProtKB	Q14315	FLNC	-	GO:0005515	protein binding	Function	IPI	PMID:16076904	UniProtKB:P05556	9606	20060316	UniProt	-
UniProtKB	Q14315	FLNC	-	GO:0005515	protein binding	Function	IPI	PMID:16076904	UniProtKB:Q9NP98	9606	20060316	UniProt	-
UniProtKB	Q14315	FLNC	-	GO:0005515	protein binding	Function	IPI	PMID:16076904	UniProtKB:Q9UBF9	9606	20060316	UniProt	-
UniProtKB	Q14315	FLNC	-	GO:0005515	protein binding	Function	IPI	PMID:17474147	UniProtKB:P00519	9606	20131117	IntAct	-
UniProtKB	Q14315	FLNC	-	GO:0005515	protein binding	Function	IPI	PMID:17474147	UniProtKB:P46108	9606	20131117	IntAct	-
UniProtKB	Q14315	FLNC	-	GO:0005515	protein binding	Function	IPI	PMID:17474147	UniProtKB:P62993	9606	20131117	IntAct	-
UniProtKB	Q14315	FLNC	-	GO:0005515	protein binding	Function	IPI	PMID:23414517	UniProtKB:O75923	9606	20131117	IntAct	-
UniProtKB	Q14315	FLNC	-	GO:0005515	protein binding	Function	IPI	PMID:17987659	UniProtKB:O76041	9606	20111220	UniProt	-
UniProtKB	Q14315	FLNC	-	GO:0005515	protein binding	Function	IEA	GO_REF:0000019	Ensembl:ENSRNOP00000027237	9606	20131116	Ensembl	-
UniProtKB	Q14315	FLNC	-	GO:0005515	protein binding	Function	IPI	PMID:21223964	UniProtKB:O70511	9606	20120606	BHF-UCL	-
UniProtKB	Q14324	MYBPC2	-	GO:0005515	protein binding	Function	IEA	GO_REF:0000037	UniProtKB-KW:KW-0009	9606	20131116	UniProt	-
UniProtKB	Q14324	MYBPC2	-	GO:0005515	protein binding	Function	IPI	PMID:23414517	UniProtKB:Q00872	9606	20131117	IntAct	-
UniProtKB	Q14324	MYBPC2	-	GO:0005515	protein binding	Function	IPI	PMID:23414517	UniProtKB:Q8WZ42	9606	20131117	IntAct	-
UniProtKB	Q14324	MYBPC2	-	GO:0005198	structural molecule activity	Function	TAS	PMID:8375400	-	9606	20030904	PINC	-
UniProtKB	Q14643	ITPR1	-	GO:0005215	transporter activity	Function	IEA	GO_REF:0000002	InterPro:IPR005821	9606	20131116	InterPro	-
UniProtKB	Q14643	ITPR1	-	GO:0006811	ion transport	Process	IEA	GO_REF:0000002	InterPro:IPR005821	9606	20131116	InterPro	-
UniProtKB	Q14643	ITPR1	-	GO:0009987	cellular process	Process	IEA	GO_REF:0000002	InterPro:IPR005821	9606	20131116	InterPro	-
UniProtKB	Q14643	ITPR1	-	GO:0005215	transporter activity	Function	IEA	GO_REF:0000019	Ensembl:ENSMUSP00000032192	9606	20131116	Ensembl	-
UniProtKB	Q14643	ITPR1	-	GO:0006811	ion transport	Process	IEA	GO_REF:0000019	Ensembl:ENSMUSP00000032192	9606	20131116	Ensembl	-
UniProtKB	Q14643	ITPR1	-	GO:0009987	cellular process	Process	IEA	GO_REF:0000019	Ensembl:ENSMUSP00000032192	9606	20131116	Ensembl	-
UniProtKB	Q14643	ITPR1	-	GO:0005215	transporter activity	Function	ISS	GO_REF:0000024	UniProtKB:P11881	9606	20110222	UniProt	-
UniProtKB	Q14643	ITPR1	-	GO:0006811	ion transport	Process	ISS	GO_REF:0000024	UniProtKB:P11881	9606	20110222	UniProt	-
UniProtKB	Q14643	ITPR1	-	GO:0009987	cellular process	Process	ISS	GO_REF:0000024	UniProtKB:P11881	9606	20110222	UniProt	-
UniProtKB	Q14643	ITPR1	-	GO:0004871	signal transducer activity	Function	IEA	GO_REF:0000002	InterPro:IPR000493	9606	20131116	InterPro	-
UniProtKB	Q14643	ITPR1	-	GO:0005215	transporter activity	Function	IEA	GO_REF:0000002	InterPro:IPR000493	9606	20131116	InterPro	-
UniProtKB	Q14643	ITPR1	-	GO:0006811	ion transport	Process	IEA	GO_REF:0000002	InterPro:IPR000493	9606	20131116	InterPro	-
UniProtKB	Q14643	ITPR1	-	GO:0004871	signal transducer activity	Function	IEA	GO_REF:0000019	Ensembl:ENSMUSP00000032192	9606	20131116	Ensembl	-
UniProtKB	Q14643	ITPR1	-	GO:0005215	transporter activity	Function	IEA	GO_REF:0000019	Ensembl:ENSMUSP00000032192	9606	20131116	Ensembl	-
[truncated: 893 more rows]
