# Supplementary material for: Data for in-depth characterisation of the lamb meat proteome from longissimus lumborum
Source: Data Brief. 2015 Feb 20;3:143–8. doi: 10.1016/j.dib.2015.02.006 (PMC4510072; doi:10.1016/j.dib.2015.02.006)
Supplement: Supplementary file 1 — Supplementary data [file mmc1.zip › Supple_data_6_lamb_LL_prot_YMCD.xlsx]

## Sheet: summary
GO annotation of the qualified representative sequences - Sarcoplasmic fraction protein identifications (molecular function)
Details of the GO annotation(s) for individual UniProtKB entry are tabulated in the tab "Sarc_M_aft_20112013_tab_pir"
Summary
Number of annotations: 1679
Number of distinct proteins: 196
Please note that the figures displayed on this, and the other pages in this dialog relate to the annotation set that you have selected; if you perform any filtering or ID mapping operations, the statistics displayed will alter accordingly.
You can find full details of the datasets that comprise the full annotation set here.
Number of annotations	1679
Number of distinct proteins	196
Number of redundant entries	5
Currently selected additional filtering parameters:
tax	40674
a (goslim_pir)	(462 terms)
termUse	slim
aspect	F
protein	(202 proteins)

## Sheet: protein
Annotations (by protein)
Code	Name	Percentage	Count
A4IFI0		0.00	0
A4IFG0		0.06	1
B7Z478		0.06	1
P33048		0.06	1
Q17QV3		0.06	1
Q8R0P4		0.06	1
Q95108		0.06	1
Q9CPV4		0.06	1
B2MVW8		0.06	1
P12303		0.06	1
P29701		0.06	1
Q2KJ32		0.06	1
Q2TBV3		0.06	1
P50413		0.06	1
Q5KR49		0.06	1
F6ZCA4		0.12	2
O60888		0.12	2
P81184		0.12	2
Q0VCE1		0.12	2
Q2UVX4		0.12	2
Q3B7N0		0.12	2
Q3SX40		0.12	2
Q96DG6		0.12	2
Q9WUZ7		0.12	2
A1A4K3		0.12	2
P12725		0.12	2
P24043		0.12	2
Q01995		0.12	2
P11047		0.12	2
P05976		0.12	2
F7F744		0.12	2
Q29443		0.12	2
P14639		0.12	2
A2I7N1		0.18	3
P01857		0.18	3
Q58DM8		0.18	3
P04466		0.18	3
C5IWV1		0.18	3
P62987		0.18	3
Q9N0V4		0.18	3
F7HML3		0.24	4
O75531		0.24	4
P0CB32		0.24	4
P14602		0.24	4
P52505		0.24	4
E1BBY7		0.24	4
P31948		0.24	4
P51977		0.24	4
Q6QRN6		0.24	4
Q9QUH0		0.24	4
F1N690		0.24	4
P48788		0.24	4
P62896		0.24	4
Q3ZC55		0.24	4
Q9D0M5		0.24	4
Q9TTE1		0.24	4
Q28035		0.24	4
Q3SYZ8		0.24	4
P10790		0.24	4
Q14324		0.24	4
P63267		0.24	4
P07033		0.24	4
P20000		0.24	4
Q3ZBD7		0.24	4
P11179		0.30	5
P14543		0.30	5
P14649		0.30	5
Q862H7		0.30	5
Q9CWH6		0.30	5
Q9Z2U1		0.30	5
A8E657		0.30	5
B6EBS6		0.30	5
Q15819		0.30	5
P00922		0.30	5
Q3ZBY4		0.30	5
P15090		0.30	5
Q9XSJ4		0.30	5
Q9Y281		0.30	5
Q29RK1		0.30	5
Q07130		0.30	5
P79134		0.30	5
P52179		0.30	5
P54296		0.30	5
F1MHT1		0.30	5
Q3ZC09		0.30	5
P02080		0.36	6
Q32KL2		0.36	6
Q3T056		0.36	6
Q8CHP8		0.36	6
Q9XT27		0.36	6
B2L109		0.36	6
P02077		0.36	6
P31976		0.36	6
A7MB35		0.36	6
O02691		0.36	6
P28801		0.36	6
P35466		0.36	6
P48818		0.36	6
Q3MHL4		0.36	6
P07942		0.36	6
Q1KYZ7		0.36	6
Q2KJC9		0.36	6
P68239		0.36	6
P19858		0.36	6
Q3SZX4		0.36	6
P19120		0.36	6
A6QLL8		0.36	6
F7ANQ9		0.42	7
P04272		0.42	7
Q2KJE5		0.42	7
Q32PA4		0.42	7
Q9UQ10		0.42	7
P50395		0.42	7
Q5E9B1		0.42	7
Q9JKS4		0.42	7
Q148N0		0.42	7
P13696		0.42	7
Q3T145		0.42	7
P31081		0.42	7
P00346		0.42	7
P02144		0.42	7
Q08DP0		0.42	7
P31039		0.48	8
P35080		0.48	8
P54840		0.48	8
P80895		0.48	8
Q76LV1		0.48	8
P15121		0.48	8
Q2TBI4		0.48	8
P09670		0.48	8
Q2KIV8		0.48	8
P46976		0.54	9
P60335		0.54	9
F1N206		0.54	9
P11216		0.54	9
Q3ZCH0		0.54	9
P55786		0.54	9
A6QQR7		0.60	10
Q0VCU1		0.60	10
P41976		0.60	10
P61604		0.60	10
P62936		0.60	10
Q6P7Q4		0.60	10
Q9BE40		0.60	10
Q01321		0.60	10
P12344		0.60	10
C5IJA8		0.60	10
P12429		0.66	11
Q04467		0.66	11
O88990		0.66	11
Q5EA88		0.66	11
P33097		0.66	11
P20004		0.66	11
P60174		0.66	11
P11217		0.66	11
Q3ZBT1		0.71	12
O00757		0.71	12
P80177		0.77	13
P20929		0.77	13
Q3ZBP1		0.77	13
Q5E946		0.77	13
P22314		0.77	13
Q14315		0.77	13
P15259		0.77	13
P13804		0.83	14
P35705		0.83	14
Q95M18		0.83	14
P32119		0.83	14
Q9Y490		0.83	14
O00410		0.89	15
O77834		0.89	15
Q86VP6		0.89	15
Q16836		0.89	15
Q3SYU2		0.89	15
Q9BGI1		0.89	15
Q15843		0.95	16
A5PJR4		1.01	17
Q76LV2		1.01	17
Q9XSC6		1.01	17
P11974		1.01	17
Q06830		1.07	18
P05630		1.13	19
Q2T9T7		1.25	21
P18206		1.31	22
P19483		1.37	23
P00558		1.37	23
Q0VCY0		1.37	23
P04797		1.49	25
Q6P4S6		1.73	29
O46674		1.79	30
P22392		1.79	30
P08107		1.79	30
P00829		1.85	31
P62826		1.91	32
A2VDL6		1.91	32
P61088		2.03	34
Q8WZ42		4.47	75

## Sheet: goid
GO IDs (by annotation)										GO IDs (by protein)
Code	Name	Percentage	Count							Code	Name	Percentage	Count
GO:0005515	protein binding	23.11	388							GO:0043167	ion binding	44.39	87
GO:0016491	oxidoreductase activity	10.78	181							GO:0005515	protein binding	42.35	83
GO:0043167	ion binding	10.18	171							GO:0000166	nucleotide binding	22.96	45
GO:0016740	transferase activity	7.92	133							GO:0016491	oxidoreductase activity	19.39	38
GO:0000166	nucleotide binding	6.43	108							GO:0001882	nucleoside binding	16.84	33
GO:0016787	hydrolase activity	4.59	77							GO:0016740	transferase activity	14.29	28
GO:0001882	nucleoside binding	3.34	56							GO:0016787	hydrolase activity	13.78	27
GO:0006793	phosphorus metabolic process	2.92	49							GO:0003824	catalytic activity	12.24	24
GO:0016829	lyase activity	2.32	39							GO:0005215	transporter activity	8.67	17
GO:0016853	isomerase activity	2.26	38							GO:0048037	cofactor binding	8.16	16
GO:0005215	transporter activity	2.03	34							GO:0005198	structural molecule activity	7.65	15
GO:0016209	antioxidant activity	1.91	32							GO:0030234	enzyme regulator activity	7.14	14
GO:0009117	nucleotide metabolic process	1.61	27							GO:0006793	phosphorus metabolic process	6.63	13
GO:0008233	peptidase activity	1.61	27							GO:0016829	lyase activity	6.12	12
GO:0030234	enzyme regulator activity	1.55	26							GO:0008289	lipid binding	6.12	12
GO:0003824	catalytic activity	1.49	25							GO:0009117	nucleotide metabolic process	5.61	11
GO:0003676	nucleic acid binding	1.49	25							GO:0003676	nucleic acid binding	5.61	11
GO:0005198	structural molecule activity	1.43	24							GO:0009116	nucleoside metabolic process	4.59	9
GO:0048037	cofactor binding	1.37	23							GO:0003674	molecular_function	4.59	9
GO:0009116	nucleoside metabolic process	1.37	23							GO:0016209	antioxidant activity	4.08	8
GO:0006464	cellular protein modification process	1.25	21							GO:0006464	cellular protein modification process	4.08	8
GO:0008289	lipid binding	1.19	20							GO:0046906	tetrapyrrole binding	3.57	7
GO:0006811	ion transport	1.19	20							GO:0016853	isomerase activity	3.57	7
GO:0016874	ligase activity	0.71	12							GO:0009987	cellular process	3.57	7
GO:0009987	cellular process	0.54	9							GO:0008233	peptidase activity	3.57	7
GO:0006818	hydrogen transport	0.54	9							GO:0006811	ion transport	3.57	7
GO:0003674	molecular_function	0.54	9							GO:0009055	electron carrier activity	3.06	6
GO:0009055	electron carrier activity	0.48	8							GO:0019825	oxygen binding	2.55	5
GO:0051540	metal cluster binding	0.42	7							GO:0016874	ligase activity	2.55	5
GO:0046906	tetrapyrrole binding	0.42	7							GO:0015669	gas transport	2.55	5
GO:0019825	oxygen binding	0.36	6							GO:0006818	hydrogen transport	2.04	4
GO:0015669	gas transport	0.30	5							GO:0005488	binding	2.04	4
GO:0005488	binding	0.30	5							GO:0065007	biological regulation	1.53	3
GO:0065007	biological regulation	0.24	4							GO:0030246	carbohydrate binding	1.53	3
GO:0030246	carbohydrate binding	0.18	3							GO:0003774	motor activity	1.53	3
GO:0006412	translation	0.18	3							GO:0051540	metal cluster binding	1.02	2
GO:0003774	motor activity	0.18	3							GO:0042277	peptide binding	1.02	2
GO:0050840	extracellular matrix binding	0.12	2							GO:0031406	carboxylic acid binding	1.02	2
GO:0042277	peptide binding	0.12	2							GO:0006412	translation	1.02	2
GO:0031406	carboxylic acid binding	0.12	2							GO:0060090	binding, bridging	0.51	1
GO:0015031	protein transport	0.12	2							GO:0051704	multi-organism process	0.51	1
GO:0004133	glycogen debranching enzyme activity	0.12	2							GO:0050896	response to stimulus	0.51	1
GO:0003823	antigen binding	0.12	2							GO:0050840	extracellular matrix binding	0.51	1
GO:0060090	binding, bridging	0.06	1							GO:0045182	translation regulator activity	0.51	1
GO:0051704	multi-organism process	0.06	1							GO:0042056	chemoattractant activity	0.51	1
GO:0050896	response to stimulus	0.06	1							GO:0019842	vitamin binding	0.51	1
GO:0045182	translation regulator activity	0.06	1							GO:0016597	amino acid binding	0.51	1
GO:0042056	chemoattractant activity	0.06	1							GO:0015031	protein transport	0.51	1
GO:0019842	vitamin binding	0.06	1							GO:0008641	small protein activating enzyme activity	0.51	1
GO:0016597	amino acid binding	0.06	1							GO:0006457	protein folding	0.51	1
GO:0008641	small protein activating enzyme activity	0.06	1							GO:0004133	glycogen debranching enzyme activity	0.51	1
GO:0006457	protein folding	0.06	1							GO:0003823	antigen binding	0.51	1
GO:0003682	chromatin binding	0.06	1							GO:0003682	chromatin binding	0.51	1

## Sheet: aspect
Aspects (by annotation)										Aspects (by protein)
Code	Name	Percentage	Count							Code	Name	Percentage	Count
C		0.00	0							C		0.00	0
F		100.00	1679							F		100.00	196
P		0.00	0							P		0.00	0

## Sheet: evidence
Evidence Codes (by annotation)										Evidence Codes (by protein)
Code	Name	Percentage	Count							Code	Name	Percentage	Count
EXP		0.42	7							EXP		1.53	3
IBA		0.42	7							IBA		1.53	3
IC		0.00	0							IC		0.00	0
IDA		3.81	64							IDA		11.22	22
IEA		70.94	1191							IEA		96.94	190
IEP		0.00	0							IEP		0.00	0
IGC		0.00	0							IGC		0.00	0
IGI		0.00	0							IGI		0.00	0
IKR		0.00	0							IKR		0.00	0
IMP		0.24	4							IMP		1.53	3
IPI		15.19	255							IPI		22.45	44
IRD		0.00	0							IRD		0.00	0
ISA		0.00	0							ISA		0.00	0
ISM		0.00	0							ISM		0.00	0
ISO		0.00	0							ISO		0.00	0
ISS		4.23	71							ISS		17.35	34
NAS		1.13	19							NAS		5.61	11
ND		0.24	4							ND		2.04	4
RCA		0.00	0							RCA		0.00	0
TAS		3.39	57							TAS		15.31	30

## Sheet: reference
References (by annotation)										References (by protein)
Code	Name	Percentage	Count							Code	Name	Percentage	Count
GO_REF:0000002		29.06	488							GO_REF:0000002		81.12	159
GO_REF:0000037		22.51	378							GO_REF:0000037		69.90	137
GO_REF:0000019		10.54	177							GO_REF:0000003		37.24	73
GO_REF:0000003		6.79	114							GO_REF:0000019		34.69	68
GO_REF:0000024		4.11	69							GO_REF:0000024		16.84	33
GO_REF:0000038		1.73	29							GO_REF:0000038		8.67	17
PMID:23414517		1.61	27							PMID:23414517		3.06	6
PMID:19549727		0.42	7							GO_REF:0000015		2.04	4
PMID:18274552		0.42	7							GO_REF:0000033		1.53	3
GO_REF:0000033		0.42	7							PMID:7505783		1.02	2
PMID:1961752		0.36	6							PMID:7397110		1.02	2
GO_REF:0000029		0.36	6							PMID:20029029		1.02	2
PMID:9804419		0.30	5							PMID:19549727		1.02	2
PMID:9501083		0.30	5							PMID:18606987		1.02	2
PMID:20972425		0.30	5							PMID:16902413		1.02	2
PMID:20562859		0.30	5							PMID:16189514		1.02	2
PMID:12609982		0.30	5							PMID:16129784		1.02	2
PMID:10423253		0.30	5							PMID:15070891		1.02	2
GO_REF:0000020		0.30	5							PMID:12482578		1.02	2
PMID:9334218		0.24	4							PMID:11473255		1.02	2
PMID:18617507		0.24	4							GO_REF:0000029		1.02	2
PMID:18606987		0.24	4							Reactome:REACT_775		0.51	1
PMID:1827992		0.24	4							Reactome:REACT_469		0.51	1
PMID:16307917		0.24	4							Reactome:REACT_447		0.51	1
PMID:15603737		0.24	4							Reactome:REACT_432		0.51	1
PMID:12482578		0.24	4							Reactome:REACT_242		0.51	1
GO_REF:0000015		0.24	4							Reactome:REACT_2195		0.51	1
PMID:8618961		0.18	3							Reactome:REACT_2187		0.51	1
PMID:8144038		0.18	3							Reactome:REACT_1908		0.51	1
PMID:7607248		0.18	3							Reactome:REACT_120807		0.51	1
PMID:7397110		0.18	3							Reactome:REACT_1186		0.51	1
PMID:19713960		0.18	3							PMID:9989505		0.51	1
PMID:17474147		0.18	3							PMID:9885244		0.51	1
PMID:16902413		0.18	3							PMID:9822597		0.51	1
PMID:16803572		0.18	3							PMID:9817758		0.51	1
PMID:16189514		0.18	3							PMID:9804419		0.51	1
PMID:16129784		0.18	3							PMID:9700171		0.51	1
PMID:16109413		0.18	3							PMID:9691087		0.51	1
PMID:16076904		0.18	3							PMID:9678974		0.51	1
PMID:15572661		0.18	3							PMID:9642272		0.51	1
PMID:15312048		0.18	3							PMID:9633816		0.51	1
PMID:12504026		0.18	3							PMID:9553041		0.51	1
PMID:12504025		0.18	3							PMID:9501083		0.51	1
PMID:11846417		0.18	3							PMID:9334218		0.51	1
PMID:10455157		0.18	3							PMID:9271386		0.51	1
PMID:10400640		0.18	3							PMID:9114010		0.51	1
PMID:10391924		0.18	3							PMID:9054445		0.51	1
Reactome:REACT_432		0.12	2							PMID:8903102		0.51	1
Reactome:REACT_1186		0.12	2							PMID:8719777		0.51	1
PMID:9678974		0.12	2							PMID:8687463		0.51	1
PMID:8392752		0.12	2							PMID:8618961		0.51	1
PMID:7505783		0.12	2							PMID:8617498		0.51	1
PMID:7391028		0.12	2							PMID:8435445		0.51	1
PMID:2481498		0.12	2							PMID:8392752		0.51	1
PMID:23283722		0.12	2							PMID:8375400		0.51	1
PMID:2304459		0.12	2							PMID:8144038		0.51	1
PMID:2138632		0.12	2							PMID:7916212		0.51	1
PMID:2138016		0.12	2							PMID:7739042		0.51	1
PMID:2112546		0.12	2							PMID:7698325		0.51	1
PMID:20489725		0.12	2							PMID:7607248		0.51	1
PMID:20086044		0.12	2							PMID:7569978		0.51	1
PMID:20061386		0.12	2							PMID:7543319		0.51	1
PMID:20029029		0.12	2							PMID:7391028		0.51	1
PMID:19878303		0.12	2							PMID:6287432		0.51	1
PMID:19690564		0.12	2							PMID:6262916		0.51	1
PMID:19607794		0.12	2							PMID:3904738		0.51	1
PMID:19570034		0.12	2							PMID:3346228		0.51	1
PMID:19203578		0.12	2							PMID:2876430		0.51	1
PMID:1851158		0.12	2							PMID:2579079		0.51	1
PMID:17318178		0.12	2							PMID:2481498		0.51	1
PMID:17194691		0.12	2							PMID:2458299		0.51	1
PMID:17055998		0.12	2							PMID:23283722		0.51	1
PMID:16273093		0.12	2							PMID:2304459		0.51	1
PMID:15951807		0.12	2							PMID:22770216		0.51	1
PMID:15731106		0.12	2							PMID:22730302		0.51	1
PMID:15582318		0.12	2							PMID:22693585		0.51	1
PMID:15070891		0.12	2							PMID:22427331		0.51	1
PMID:14583192		0.12	2							PMID:22318228		0.51	1
PMID:11986303		0.12	2							PMID:22266820		0.51	1
PMID:11919189		0.12	2							PMID:22245152		0.51	1
PMID:11546872		0.12	2							PMID:22190034		0.51	1
PMID:11473255		0.12	2							PMID:21988832		0.51	1
PMID:11101506		0.12	2							PMID:21985244		0.51	1
PMID:10567388		0.12	2							PMID:21887822		0.51	1
PMID:10477285		0.12	2							PMID:2185464		0.51	1
Reactome:REACT_775		0.06	1							PMID:21659603		0.51	1
Reactome:REACT_469		0.06	1							PMID:21516116		0.51	1
Reactome:REACT_447		0.06	1							PMID:2138632		0.51	1
Reactome:REACT_242		0.06	1							PMID:2138016		0.51	1
Reactome:REACT_2195		0.06	1							PMID:21266579		0.51	1
Reactome:REACT_2187		0.06	1							PMID:21223964		0.51	1
Reactome:REACT_1908		0.06	1							PMID:21139563		0.51	1
Reactome:REACT_120807		0.06	1							PMID:2112546		0.51	1
PMID:9989505		0.06	1							PMID:21102408		0.51	1
PMID:9885244		0.06	1							PMID:21081504		0.51	1
PMID:9822597		0.06	1							PMID:20972425		0.51	1
PMID:9817758		0.06	1							PMID:20860623		0.51	1
PMID:9700171		0.06	1							PMID:20849852		0.51	1
PMID:9691087		0.06	1							PMID:20837989		0.51	1
PMID:9642272		0.06	1							PMID:20828572		0.51	1
PMID:9633816		0.06	1							PMID:20725033		0.51	1
PMID:9553041		0.06	1							PMID:20618441		0.51	1
PMID:9271386		0.06	1							PMID:20562859		0.51	1
PMID:9114010		0.06	1							PMID:20489725		0.51	1
PMID:9054445		0.06	1							PMID:20488185		0.51	1
PMID:8903102		0.06	1							PMID:20392205		0.51	1
PMID:8719777		0.06	1							PMID:20195357		0.51	1
PMID:8687463		0.06	1							PMID:20086044		0.51	1
PMID:8617498		0.06	1							PMID:20061386		0.51	1
PMID:8435445		0.06	1							PMID:19878303		0.51	1
PMID:8375400		0.06	1							PMID:19875982		0.51	1
PMID:7916212		0.06	1							PMID:1975589		0.51	1
PMID:7739042		0.06	1							PMID:19713960		0.51	1
PMID:7698325		0.06	1							PMID:19690564		0.51	1
PMID:7569978		0.06	1							PMID:1961752		0.51	1
PMID:7543319		0.06	1							PMID:19608030		0.51	1
PMID:6287432		0.06	1							PMID:19607794		0.51	1
PMID:6262916		0.06	1							PMID:19570034		0.51	1
PMID:3904738		0.06	1							PMID:19376117		0.51	1
PMID:3346228		0.06	1							PMID:19369943		0.51	1
PMID:2876430		0.06	1							PMID:19340006		0.51	1
PMID:2579079		0.06	1							PMID:19203578		0.51	1
PMID:2458299		0.06	1							PMID:1907568		0.51	1
PMID:22770216		0.06	1							PMID:18975920		0.51	1
PMID:22730302		0.06	1							PMID:18826954		0.51	1
PMID:22693585		0.06	1							PMID:18805092		0.51	1
PMID:22427331		0.06	1							PMID:18639526		0.51	1
PMID:22318228		0.06	1							PMID:18617507		0.51	1
PMID:22266820		0.06	1							PMID:18591255		0.51	1
PMID:22245152		0.06	1							PMID:18555782		0.51	1
PMID:22190034		0.06	1							PMID:1851158		0.51	1
PMID:21988832		0.06	1							PMID:18342854		0.51	1
PMID:21985244		0.06	1							PMID:18341635		0.51	1
PMID:21887822		0.06	1							PMID:18331830		0.51	1
PMID:2185464		0.06	1							PMID:18319262		0.51	1
PMID:21659603		0.06	1							PMID:18310072		0.51	1
PMID:21516116		0.06	1							PMID:1827992		0.51	1
PMID:21266579		0.06	1							PMID:18274552		0.51	1
PMID:21223964		0.06	1							PMID:18157088		0.51	1
PMID:21139563		0.06	1							PMID:18059477		0.51	1
PMID:21102408		0.06	1							PMID:18028335		0.51	1
PMID:21081504		0.06	1							PMID:18028034		0.51	1
PMID:20860623		0.06	1							PMID:17987659		0.51	1
PMID:20849852		0.06	1							PMID:17956732		0.51	1
PMID:20837989		0.06	1							PMID:17932491		0.51	1
PMID:20828572		0.06	1							PMID:17909037		0.51	1
PMID:20725033		0.06	1							PMID:17474147		0.51	1
PMID:20618441		0.06	1							PMID:17342744		0.51	1
PMID:20488185		0.06	1							PMID:17318178		0.51	1
PMID:20392205		0.06	1							PMID:1731614		0.51	1
PMID:20195357		0.06	1							PMID:17314099		0.51	1
PMID:19875982		0.06	1							PMID:17290223		0.51	1
PMID:1975589		0.06	1							PMID:17289036		0.51	1
PMID:19608030		0.06	1							PMID:17194691		0.51	1
PMID:19376117		0.06	1							PMID:17167422		0.51	1
PMID:19369943		0.06	1							PMID:17082770		0.51	1
PMID:19340006		0.06	1							PMID:17055998		0.51	1
PMID:1907568		0.06	1							PMID:17024176		0.51	1
PMID:18975920		0.06	1							PMID:16962094		0.51	1
PMID:18826954		0.06	1							PMID:16826238		0.51	1
PMID:18805092		0.06	1							PMID:16803572		0.51	1
PMID:18639526		0.06	1							PMID:16786304		0.51	1
PMID:18591255		0.06	1							PMID:16546176		0.51	1
PMID:18555782		0.06	1							PMID:16396496		0.51	1
PMID:18342854		0.06	1							PMID:16307917		0.51	1
PMID:18341635		0.06	1							PMID:16289578		0.51	1
PMID:18331830		0.06	1							PMID:16275660		0.51	1
PMID:18319262		0.06	1							PMID:16273093		0.51	1
PMID:18310072		0.06	1							PMID:16227972		0.51	1
PMID:18157088		0.06	1							PMID:16169070		0.51	1
PMID:18059477		0.06	1							PMID:16130169		0.51	1
PMID:18028335		0.06	1							PMID:16122702		0.51	1
PMID:18028034		0.06	1							PMID:16109413		0.51	1
PMID:17987659		0.06	1							PMID:16076904		0.51	1
PMID:17956732		0.06	1							PMID:15988528		0.51	1
PMID:17932491		0.06	1							PMID:15988023		0.51	1
PMID:17909037		0.06	1							PMID:15951807		0.51	1
PMID:17342744		0.06	1							PMID:15936278		0.51	1
PMID:1731614		0.06	1							PMID:15841212		0.51	1
PMID:17314099		0.06	1							PMID:15731106		0.51	1
PMID:17290223		0.06	1							PMID:15720133		0.51	1
PMID:17289036		0.06	1							PMID:15694336		0.51	1
PMID:17167422		0.06	1							PMID:15680915		0.51	1
PMID:17082770		0.06	1							PMID:15671022		0.51	1
PMID:17024176		0.06	1							PMID:15657067		0.51	1
PMID:16962094		0.06	1							PMID:15603737		0.51	1
PMID:16826238		0.06	1							PMID:15582318		0.51	1
PMID:16786304		0.06	1							PMID:15572661		0.51	1
PMID:16546176		0.06	1							PMID:15537541		0.51	1
PMID:16396496		0.06	1							PMID:15510214		0.51	1
PMID:16289578		0.06	1							PMID:15465019		0.51	1
PMID:16275660		0.06	1							PMID:15383276		0.51	1
PMID:16227972		0.06	1							PMID:15312048		0.51	1
PMID:16169070		0.06	1							PMID:15282309		0.51	1
PMID:16130169		0.06	1							PMID:15231748		0.51	1
PMID:16122702		0.06	1							PMID:15163412		0.51	1
PMID:15988528		0.06	1							PMID:15159456		0.51	1
PMID:15988023		0.06	1							PMID:15102471		0.51	1
PMID:15936278		0.06	1							PMID:14695475		0.51	1
PMID:15841212		0.06	1							PMID:14583192		0.51	1
PMID:15720133		0.06	1							PMID:12962325		0.51	1
PMID:15694336		0.06	1							PMID:12943237		0.51	1
PMID:15680915		0.06	1							PMID:12855682		0.51	1
PMID:15671022		0.06	1							PMID:12853476		0.51	1
PMID:15657067		0.06	1							PMID:12609982		0.51	1
PMID:15537541		0.06	1							PMID:12504026		0.51	1
PMID:15510214		0.06	1							PMID:12504025		0.51	1
PMID:15465019		0.06	1							PMID:12483302		0.51	1
PMID:15383276		0.06	1							PMID:12473693		0.51	1
PMID:15282309		0.06	1							PMID:12473654		0.51	1
PMID:15231748		0.06	1							PMID:11986303		0.51	1
PMID:15163412		0.06	1							PMID:11919189		0.51	1
PMID:15159456		0.06	1							PMID:11846417		0.51	1
PMID:15102471		0.06	1							PMID:11842093		0.51	1
PMID:14695475		0.06	1							PMID:11809807		0.51	1
PMID:12962325		0.06	1							PMID:11717165		0.51	1
PMID:12943237		0.06	1							PMID:11696561		0.51	1
PMID:12855682		0.06	1							PMID:11567028		0.51	1
PMID:12853476		0.06	1							PMID:11546872		0.51	1
PMID:12483302		0.06	1							PMID:11448995		0.51	1
PMID:12473693		0.06	1							PMID:11336674		0.51	1
PMID:12473654		0.06	1							PMID:11290418		0.51	1
PMID:11842093		0.06	1							PMID:11279249		0.51	1
PMID:11809807		0.06	1							PMID:11114196		0.51	1
PMID:11717165		0.06	1							PMID:11101506		0.51	1
PMID:11696561		0.06	1							PMID:11038172		0.51	1
PMID:11567028		0.06	1							PMID:11024021		0.51	1
PMID:11448995		0.06	1							PMID:10842354		0.51	1
PMID:11336674		0.06	1							PMID:10800960		0.51	1
PMID:11290418		0.06	1							PMID:10712823		0.51	1
PMID:11279249		0.06	1							PMID:10647820		0.51	1
PMID:11114196		0.06	1							PMID:10610730		0.51	1
PMID:11038172		0.06	1							PMID:10567388		0.51	1
PMID:11024021		0.06	1							PMID:10555970		0.51	1
PMID:10842354		0.06	1							PMID:10481174		0.51	1
PMID:10800960		0.06	1							PMID:10477285		0.51	1
PMID:10712823		0.06	1							PMID:10455157		0.51	1
PMID:10647820		0.06	1							PMID:10423253		0.51	1
PMID:10610730		0.06	1							PMID:10400640		0.51	1
PMID:10555970		0.06	1							PMID:10391924		0.51	1
PMID:10481174		0.06	1							PMID:10353245		0.51	1
PMID:10353245		0.06	1							PMID:10329370		0.51	1
PMID:10329370		0.06	1							PMID:10320934		0.51	1
PMID:10320934		0.06	1							PMID:10320340		0.51	1
PMID:10320340		0.06	1							PMID:10205158		0.51	1
PMID:10205158		0.06	1							GO_REF:0000020		0.51	1

## Sheet: taxon
Taxon IDs (by annotation)										Taxon IDs (by protein)
Code	Name	Percentage	Count							Code	Name	Percentage	Count
9913	Bos taurus	44.91	754							9913	Bos taurus	48.47	95
9606	Homo sapiens	37.28	626							9606	Homo sapiens	28.06	55
10090	Mus musculus	5.24	88							9940	Ovis aries	8.16	16
9940	Ovis aries	3.63	61							10090	Mus musculus	6.63	13
10116	Rattus norvegicus	2.38	40							10116	Rattus norvegicus	2.04	4
9615	Canis familiaris	1.79	30							9823	Sus scrofa	1.53	3
9823	Sus scrofa	1.49	25							9925	Capra hircus	1.02	2
9986	Oryctolagus cuniculus	1.01	17							9899	Ammotragus lervia	1.02	2
9899	Ammotragus lervia	0.71	12							9796	Equus caballus	1.02	2
9544	Macaca mulatta	0.66	11							9544	Macaca mulatta	1.02	2
9796	Equus caballus	0.48	8							9986	Oryctolagus cuniculus	0.51	1
9925	Capra hircus	0.42	7							9615	Canis familiaris	0.51	1

## Sheet: assigned
Sources (by annotation)										Sources (by protein)
Code	Name	Percentage	Count							Code	Name	Percentage	Count
AgBase		1.37	23							AgBase		6.12	12
ASPGD		0.00	0							ASPGD		0.00	0
BHF-UCL		2.32	39							BHF-UCL		6.12	12
CACAO		0.00	0							CACAO		0.00	0
CGD		0.00	0							CGD		0.00	0
DFLAT		0.00	0							DFLAT		0.00	0
dictyBase		0.00	0							dictyBase		0.00	0
EcoCyc		0.00	0							EcoCyc		0.00	0
EcoliWiki		0.00	0							EcoliWiki		0.00	0
Ensembl		10.54	177							Ensembl		34.69	68
EnsemblFungi		0.00	0							EnsemblFungi		0.00	0
EnsemblPlants/Gramene		0.00	0							EnsemblPlants/Gramene		0.00	0
FlyBase		0.00	0							FlyBase		0.00	0
GDB		0.00	0							GDB		0.00	0
GeneDB_Pfalciparum		0.00	0							GeneDB_Pfalciparum		0.00	0
GOC		0.00	0							GOC		0.00	0
GR		0.00	0							GR		0.00	0
HGNC		0.54	9							HGNC		2.55	5
HPA		0.00	0							HPA		0.00	0
IntAct		9.71	163							IntAct		17.35	34
InterPro		29.06	488							InterPro		81.12	159
JCVI		0.00	0							JCVI		0.00	0
LIFEdb		0.00	0							LIFEdb		0.00	0
MENGO		0.00	0							MENGO		0.00	0
MGI		1.49	25							MGI		6.12	12
MTBBASE		0.00	0							MTBBASE		0.00	0
NTNU_SB		0.00	0							NTNU_SB		0.00	0
PAMGO_GAT		0.00	0							PAMGO_GAT		0.00	0
PAMGO_MGG		0.00	0							PAMGO_MGG		0.00	0
PINC		1.37	23							PINC		9.69	19
PomBase		0.00	0							PomBase		0.00	0
PseudoCAP		0.00	0							PseudoCAP		0.00	0
Reactome		0.71	12							Reactome		2.04	4
RefGenome		0.42	7							RefGenome		1.53	3
RGD		0.30	5							RGD		1.02	2
Roslin_Institute		0.00	0							Roslin_Institute		0.00	0
SGD		0.00	0							SGD		0.00	0
TAIR		0.00	0							TAIR		0.00	0
TIGR		0.00	0							TIGR		0.00	0
UniProt		42.11	707							UniProt		85.71	168
WormBase		0.06	1							WormBase		0.51	1
ZFIN		0.00	0							ZFIN		0.00	0

## Sheet: Sarc_M_aft_20112013_tab_pir
DB	ID	Symbol	Qualifier	GO ID	GO Name	Aspect	Evidence	Reference	With	Taxon	Date	Source	Splice
UniProtKB	A1A4K3	DDB1	-	GO:0003676	nucleic acid binding	Function	IEA	GO_REF:0000002	InterPro:IPR004871	9913	20131116	InterPro	-
UniProtKB	A1A4K3	DDB1	-	GO:0003676	nucleic acid binding	Function	IEA	GO_REF:0000037	UniProtKB-KW:KW-0238	9913	20131116	UniProt	-
UniProtKB	A2I7N1	SERPINA3-5	-	GO:0030234	enzyme regulator activity	Function	ISS	GO_REF:0000024	UniProtKB:Q9TTE1	9913	20081013	UniProt	-
UniProtKB	A2I7N1	SERPINA3-5	-	GO:0030234	enzyme regulator activity	Function	IEA	GO_REF:0000037	UniProtKB-KW:KW-0722	9913	20131116	UniProt	-
UniProtKB	A2I7N1	SERPINA3-5	-	GO:0030234	enzyme regulator activity	Function	IEA	GO_REF:0000037	UniProtKB-KW:KW-0646	9913	20131116	UniProt	-
UniProtKB	A2VDL6	ATP1A2	-	GO:0000166	nucleotide binding	Function	IEA	GO_REF:0000002	InterPro:IPR008250	9913	20131116	InterPro	-
UniProtKB	A2VDL6	ATP1A2	-	GO:0000166	nucleotide binding	Function	IEA	GO_REF:0000037	UniProtKB-KW:KW-0547	9913	20131116	UniProt	-
UniProtKB	A2VDL6	ATP1A2	-	GO:0005215	transporter activity	Function	IEA	GO_REF:0000003	EC:3.6.3.9	9913	20131116	UniProt	-
UniProtKB	A2VDL6	ATP1A2	-	GO:0006811	ion transport	Process	IEA	GO_REF:0000003	EC:3.6.3.9	9913	20131116	UniProt	-
UniProtKB	A2VDL6	ATP1A2	-	GO:0009116	nucleoside metabolic process	Process	IEA	GO_REF:0000003	EC:3.6.3.9	9913	20131116	UniProt	-
UniProtKB	A2VDL6	ATP1A2	-	GO:0009117	nucleotide metabolic process	Process	IEA	GO_REF:0000003	EC:3.6.3.9	9913	20131116	UniProt	-
UniProtKB	A2VDL6	ATP1A2	-	GO:0016787	hydrolase activity	Function	IEA	GO_REF:0000003	EC:3.6.3.9	9913	20131116	UniProt	-
UniProtKB	A2VDL6	ATP1A2	-	GO:0005215	transporter activity	Function	IEA	GO_REF:0000019	Ensembl:ENSP00000354490	9913	20131116	Ensembl	-
UniProtKB	A2VDL6	ATP1A2	-	GO:0006811	ion transport	Process	IEA	GO_REF:0000019	Ensembl:ENSP00000354490	9913	20131116	Ensembl	-
UniProtKB	A2VDL6	ATP1A2	-	GO:0009116	nucleoside metabolic process	Process	IEA	GO_REF:0000019	Ensembl:ENSP00000354490	9913	20131116	Ensembl	-
UniProtKB	A2VDL6	ATP1A2	-	GO:0009117	nucleotide metabolic process	Process	IEA	GO_REF:0000019	Ensembl:ENSP00000354490	9913	20131116	Ensembl	-
UniProtKB	A2VDL6	ATP1A2	-	GO:0016787	hydrolase activity	Function	IEA	GO_REF:0000019	Ensembl:ENSP00000354490	9913	20131116	Ensembl	-
UniProtKB	A2VDL6	ATP1A2	-	GO:0000166	nucleotide binding	Function	IEA	GO_REF:0000002	InterPro:IPR005775	9913	20131116	InterPro	-
UniProtKB	A2VDL6	ATP1A2	-	GO:0001882	nucleoside binding	Function	IEA	GO_REF:0000002	InterPro:IPR005775	9913	20131116	InterPro	-
UniProtKB	A2VDL6	ATP1A2	-	GO:0043167	ion binding	Function	IEA	GO_REF:0000002	InterPro:IPR005775	9913	20131116	InterPro	-
UniProtKB	A2VDL6	ATP1A2	-	GO:0000166	nucleotide binding	Function	IEA	GO_REF:0000037	UniProtKB-KW:KW-0067	9913	20131116	UniProt	-
UniProtKB	A2VDL6	ATP1A2	-	GO:0001882	nucleoside binding	Function	IEA	GO_REF:0000037	UniProtKB-KW:KW-0067	9913	20131116	UniProt	-
UniProtKB	A2VDL6	ATP1A2	-	GO:0043167	ion binding	Function	IEA	GO_REF:0000037	UniProtKB-KW:KW-0067	9913	20131116	UniProt	-
UniProtKB	A2VDL6	ATP1A2	-	GO:0005215	transporter activity	Function	IEA	GO_REF:0000002	InterPro:IPR005775	9913	20131116	InterPro	-
UniProtKB	A2VDL6	ATP1A2	-	GO:0006811	ion transport	Process	IEA	GO_REF:0000002	InterPro:IPR005775	9913	20131116	InterPro	-
UniProtKB	A2VDL6	ATP1A2	-	GO:0009987	cellular process	Process	IEA	GO_REF:0000002	InterPro:IPR005775	9913	20131116	InterPro	-
UniProtKB	A2VDL6	ATP1A2	-	GO:0016787	hydrolase activity	Function	IEA	GO_REF:0000037	UniProtKB-KW:KW-0378	9913	20131116	UniProt	-
UniProtKB	A2VDL6	ATP1A2	-	GO:0005215	transporter activity	Function	IEA	GO_REF:0000002	InterPro:IPR005775	9913	20131116	InterPro	-
UniProtKB	A2VDL6	ATP1A2	-	GO:0009987	cellular process	Process	IEA	GO_REF:0000002	InterPro:IPR005775	9913	20131116	InterPro	-
UniProtKB	A2VDL6	ATP1A2	-	GO:0016787	hydrolase activity	Function	IEA	GO_REF:0000002	InterPro:IPR005775	9913	20131116	InterPro	-
UniProtKB	A2VDL6	ATP1A2	-	GO:0005215	transporter activity	Function	IEA	GO_REF:0000002	InterPro:IPR001757	9913	20131116	InterPro	-
UniProtKB	A2VDL6	ATP1A2	-	GO:0006811	ion transport	Process	IEA	GO_REF:0000002	InterPro:IPR001757	9913	20131116	InterPro	-
UniProtKB	A2VDL6	ATP1A2	-	GO:0009116	nucleoside metabolic process	Process	IEA	GO_REF:0000002	InterPro:IPR001757	9913	20131116	InterPro	-
UniProtKB	A2VDL6	ATP1A2	-	GO:0009117	nucleotide metabolic process	Process	IEA	GO_REF:0000002	InterPro:IPR001757	9913	20131116	InterPro	-
UniProtKB	A2VDL6	ATP1A2	-	GO:0016787	hydrolase activity	Function	IEA	GO_REF:0000002	InterPro:IPR001757	9913	20131116	InterPro	-
UniProtKB	A2VDL6	ATP1A2	-	GO:0043167	ion binding	Function	IEA	GO_REF:0000002	InterPro:IPR008250	9913	20131116	InterPro	-
UniProtKB	A2VDL6	ATP1A2	-	GO:0043167	ion binding	Function	IEA	GO_REF:0000037	UniProtKB-KW:KW-0479	9913	20131116	UniProt	-
UniProtKB	A4IFG0	GSTM1	-	GO:0016740	transferase activity	Function	IEA	GO_REF:0000002	InterPro:IPR003081	9913	20131116	InterPro	-
UniProtKB	A5PJR4	ADSSL1	-	GO:0000166	nucleotide binding	Function	IEA	GO_REF:0000037	UniProtKB-KW:KW-0547	9913	20131116	UniProt	-
UniProtKB	A5PJR4	ADSSL1	-	GO:0043167	ion binding	Function	IEA	GO_REF:0000020	HAMAP:MF_03126	9913	20131116	UniProt	-
UniProtKB	A5PJR4	ADSSL1	-	GO:0016874	ligase activity	Function	IEA	GO_REF:0000002	InterPro:IPR001114|InterPro:IPR018220|InterPro:IPR027509	9913	20131116	InterPro	-
UniProtKB	A5PJR4	ADSSL1	-	GO:0016874	ligase activity	Function	IEA	GO_REF:0000003	EC:6.3.4.4	9913	20131116	UniProt	-
UniProtKB	A5PJR4	ADSSL1	-	GO:0016874	ligase activity	Function	IEA	GO_REF:0000019	Ensembl:ENSMUSP00000021726	9913	20131116	Ensembl	-
UniProtKB	A5PJR4	ADSSL1	-	GO:0016874	ligase activity	Function	IEA	GO_REF:0000020	HAMAP:MF_03126	9913	20131116	UniProt	-
UniProtKB	A5PJR4	ADSSL1	-	GO:0000166	nucleotide binding	Function	IEA	GO_REF:0000002	InterPro:IPR001114|InterPro:IPR018220|InterPro:IPR027509	9913	20131116	InterPro	-
UniProtKB	A5PJR4	ADSSL1	-	GO:0001882	nucleoside binding	Function	IEA	GO_REF:0000002	InterPro:IPR001114|InterPro:IPR018220|InterPro:IPR027509	9913	20131116	InterPro	-
UniProtKB	A5PJR4	ADSSL1	-	GO:0043167	ion binding	Function	IEA	GO_REF:0000002	InterPro:IPR001114|InterPro:IPR018220|InterPro:IPR027509	9913	20131116	InterPro	-
UniProtKB	A5PJR4	ADSSL1	-	GO:0000166	nucleotide binding	Function	IEA	GO_REF:0000020	HAMAP:MF_03126	9913	20131116	UniProt	-
UniProtKB	A5PJR4	ADSSL1	-	GO:0001882	nucleoside binding	Function	IEA	GO_REF:0000020	HAMAP:MF_03126	9913	20131116	UniProt	-
UniProtKB	A5PJR4	ADSSL1	-	GO:0043167	ion binding	Function	IEA	GO_REF:0000020	HAMAP:MF_03126	9913	20131116	UniProt	-
UniProtKB	A5PJR4	ADSSL1	-	GO:0000166	nucleotide binding	Function	IEA	GO_REF:0000037	UniProtKB-KW:KW-0342	9913	20131116	UniProt	-
UniProtKB	A5PJR4	ADSSL1	-	GO:0001882	nucleoside binding	Function	IEA	GO_REF:0000037	UniProtKB-KW:KW-0342	9913	20131116	UniProt	-
UniProtKB	A5PJR4	ADSSL1	-	GO:0043167	ion binding	Function	IEA	GO_REF:0000037	UniProtKB-KW:KW-0342	9913	20131116	UniProt	-
UniProtKB	A5PJR4	ADSSL1	-	GO:0016874	ligase activity	Function	IEA	GO_REF:0000037	UniProtKB-KW:KW-0436	9913	20131116	UniProt	-
UniProtKB	A5PJR4	ADSSL1	-	GO:0043167	ion binding	Function	IEA	GO_REF:0000037	UniProtKB-KW:KW-0479	9913	20131116	UniProt	-
UniProtKB	A6QLL8	ALDOA	-	GO:0003824	catalytic activity	Function	IEA	GO_REF:0000002	InterPro:IPR013785	9913	20131116	InterPro	-
UniProtKB	A6QLL8	ALDOA	-	GO:0016829	lyase activity	Function	IEA	GO_REF:0000002	InterPro:IPR000741	9913	20131116	InterPro	-
UniProtKB	A6QLL8	ALDOA	-	GO:0016829	lyase activity	Function	IEA	GO_REF:0000003	EC:4.1.2.13	9913	20131116	UniProt	-
UniProtKB	A6QLL8	ALDOA	-	GO:0005515	protein binding	Function	IEA	GO_REF:0000019	Ensembl:ENSP00000378669	9913	20131116	Ensembl	-
UniProtKB	A6QLL8	ALDOA	-	GO:0016829	lyase activity	Function	IEA	GO_REF:0000038	UniProtKB-KW:KW-0456	9913	20131116	UniProt	-
UniProtKB	A6QLL8	ALDOA	-	GO:0030246	carbohydrate binding	Function	IEA	GO_REF:0000019	Ensembl:ENSP00000378669	9913	20131116	Ensembl	-
UniProtKB	A6QQR7	GPD1L	-	GO:0016491	oxidoreductase activity	Function	IEA	GO_REF:0000002	InterPro:IPR006109|InterPro:IPR006168|InterPro:IPR017751	9913	20131116	InterPro	-
UniProtKB	A6QQR7	GPD1L	-	GO:0016491	oxidoreductase activity	Function	IEA	GO_REF:0000002	InterPro:IPR013328	9913	20131116	InterPro	-
UniProtKB	A6QQR7	GPD1L	-	GO:0016491	oxidoreductase activity	Function	IEA	GO_REF:0000038	UniProtKB-KW:KW-0560	9913	20131116	UniProt	-
UniProtKB	A6QQR7	GPD1L	-	GO:0016491	oxidoreductase activity	Function	IEA	GO_REF:0000002	InterPro:IPR011128|InterPro:IPR013328	9913	20131116	InterPro	-
UniProtKB	A6QQR7	GPD1L	-	GO:0003674	molecular_function	Function	IEA	GO_REF:0000019	Ensembl:ENSP00000282541	9913	20131116	Ensembl	-
UniProtKB	A6QQR7	GPD1L	-	GO:0005515	protein binding	Function	IEA	GO_REF:0000002	InterPro:IPR017751	9913	20131116	InterPro	-
UniProtKB	A6QQR7	GPD1L	-	GO:0005515	protein binding	Function	IEA	GO_REF:0000019	Ensembl:ENSP00000282541	9913	20131116	Ensembl	-
UniProtKB	A6QQR7	GPD1L	-	GO:0048037	cofactor binding	Function	IEA	GO_REF:0000002	InterPro:IPR013328	9913	20131116	InterPro	-
UniProtKB	A6QQR7	GPD1L	-	GO:0000166	nucleotide binding	Function	IEA	GO_REF:0000002	InterPro:IPR011128|InterPro:IPR017751	9913	20131116	InterPro	-
UniProtKB	A6QQR7	GPD1L	-	GO:0048037	cofactor binding	Function	IEA	GO_REF:0000002	InterPro:IPR011128|InterPro:IPR017751	9913	20131116	InterPro	-
UniProtKB	A7MB35	PDHA1	-	GO:0016491	oxidoreductase activity	Function	IEA	GO_REF:0000019	Ensembl:ENSMUSP00000033662	9913	20131116	Ensembl	-
UniProtKB	A7MB35	PDHA1	-	GO:0016491	oxidoreductase activity	Function	ISS	GO_REF:0000024	UniProtKB:P08559	9913	20121212	UniProt	-
UniProtKB	A7MB35	PDHA1	-	GO:0016491	oxidoreductase activity	Function	IEA	GO_REF:0000002	InterPro:IPR017597	9913	20131116	InterPro	-
UniProtKB	A7MB35	PDHA1	-	GO:0016491	oxidoreductase activity	Function	IEA	GO_REF:0000003	EC:1.2.4.1	9913	20131116	UniProt	-
UniProtKB	A7MB35	PDHA1	-	GO:0016491	oxidoreductase activity	Function	IEA	GO_REF:0000037	UniProtKB-KW:KW-0560	9913	20131116	UniProt	-
UniProtKB	A7MB35	PDHA1	-	GO:0016491	oxidoreductase activity	Function	IEA	GO_REF:0000002	InterPro:IPR001017	9913	20131116	InterPro	-
UniProtKB	A8E657	AASS	-	GO:0003824	catalytic activity	Function	IEA	GO_REF:0000037	UniProtKB-KW:KW-0511	9913	20131116	UniProt	-
UniProtKB	A8E657	AASS	-	GO:0016491	oxidoreductase activity	Function	IEA	GO_REF:0000002	InterPro:IPR005097	9913	20131116	InterPro	-
UniProtKB	A8E657	AASS	-	GO:0016491	oxidoreductase activity	Function	IEA	GO_REF:0000037	UniProtKB-KW:KW-0560	9913	20131116	UniProt	-
UniProtKB	A8E657	AASS	-	GO:0016491	oxidoreductase activity	Function	IEA	GO_REF:0000003	EC:1.5.1.8	9913	20131116	UniProt	-
UniProtKB	A8E657	AASS	-	GO:0016491	oxidoreductase activity	Function	IEA	GO_REF:0000003	EC:1.5.1.9	9913	20131116	UniProt	-
UniProtKB	B2L109	GYS1	-	GO:0016740	transferase activity	Function	IEA	GO_REF:0000002	InterPro:IPR008631	9796	20131116	InterPro	-
UniProtKB	B2L109	GYS1	-	GO:0016740	transferase activity	Function	IEA	GO_REF:0000003	EC:2.4.1.11	9796	20131116	UniProt	-
UniProtKB	B2L109	GYS1	-	GO:0016740	transferase activity	Function	IEA	GO_REF:0000019	Ensembl:ENSMUSP00000003964	9796	20131116	Ensembl	-
UniProtKB	B2L109	GYS1	-	GO:0016740	transferase activity	Function	IEA	GO_REF:0000038	UniProtKB-KW:KW-0808	9796	20131116	UniProt	-
UniProtKB	B2L109	GYS1	-	GO:0016740	transferase activity	Function	IEA	GO_REF:0000038	UniProtKB-KW:KW-0328	9796	20131116	UniProt	-
UniProtKB	B2L109	GYS1	-	GO:0005515	protein binding	Function	IEA	GO_REF:0000019	Ensembl:ENSP00000317904	9796	20131116	Ensembl	-
UniProtKB	B2MVW8	-	-	GO:0005215	transporter activity	Function	IEA	GO_REF:0000002	InterPro:IPR002113	9940	20131116	InterPro	-
UniProtKB	B6EBS6	PSMA6	-	GO:0008233	peptidase activity	Function	IEA	GO_REF:0000002	InterPro:IPR000426	9940	20131116	InterPro	-
UniProtKB	B6EBS6	PSMA6	-	GO:0008233	peptidase activity	Function	IEA	GO_REF:0000002	InterPro:IPR001353|InterPro:IPR023332	9940	20131116	InterPro	-
UniProtKB	B6EBS6	PSMA6	-	GO:0008233	peptidase activity	Function	IEA	GO_REF:0000038	UniProtKB-KW:KW-0888	9940	20131116	UniProt	-
UniProtKB	B6EBS6	PSMA6	-	GO:0008233	peptidase activity	Function	IEA	GO_REF:0000038	UniProtKB-KW:KW-0645	9940	20131116	UniProt	-
UniProtKB	B6EBS6	PSMA6	-	GO:0016787	hydrolase activity	Function	IEA	GO_REF:0000038	UniProtKB-KW:KW-0378	9940	20131116	UniProt	-
UniProtKB	B7Z478	PSMB2	-	GO:0008233	peptidase activity	Function	IEA	GO_REF:0000002	InterPro:IPR001353|InterPro:IPR023333	9606	20131116	InterPro	-
UniProtKB	C5IJA8	-	-	GO:0009117	nucleotide metabolic process	Process	IEA	GO_REF:0000002	InterPro:IPR006267	9940	20131116	InterPro	-
UniProtKB	C5IJA8	-	-	GO:0016740	transferase activity	Function	IEA	GO_REF:0000002	InterPro:IPR006267	9940	20131116	InterPro	-
UniProtKB	C5IJA8	-	-	GO:0000166	nucleotide binding	Function	IEA	GO_REF:0000002	InterPro:IPR000850|InterPro:IPR006267	9940	20131116	InterPro	-
UniProtKB	C5IJA8	-	-	GO:0001882	nucleoside binding	Function	IEA	GO_REF:0000002	InterPro:IPR000850|InterPro:IPR006267	9940	20131116	InterPro	-
UniProtKB	C5IJA8	-	-	GO:0043167	ion binding	Function	IEA	GO_REF:0000002	InterPro:IPR000850|InterPro:IPR006267	9940	20131116	InterPro	-
UniProtKB	C5IJA8	-	-	GO:0006793	phosphorus metabolic process	Process	IEA	GO_REF:0000038	UniProtKB-KW:KW-0418	9940	20131116	UniProt	-
UniProtKB	C5IJA8	-	-	GO:0016740	transferase activity	Function	IEA	GO_REF:0000038	UniProtKB-KW:KW-0418	9940	20131116	UniProt	-
UniProtKB	C5IJA8	-	-	GO:0016740	transferase activity	Function	IEA	GO_REF:0000038	UniProtKB-KW:KW-0808	9940	20131116	UniProt	-
UniProtKB	C5IJA8	-	-	GO:0006793	phosphorus metabolic process	Process	IEA	GO_REF:0000002	InterPro:IPR000850	9940	20131116	InterPro	-
UniProtKB	C5IJA8	-	-	GO:0016740	transferase activity	Function	IEA	GO_REF:0000002	InterPro:IPR000850	9940	20131116	InterPro	-
UniProtKB	C5IWV1	FH	-	GO:0003824	catalytic activity	Function	IEA	GO_REF:0000002	InterPro:IPR008948|InterPro:IPR020557	9940	20131116	InterPro	-
UniProtKB	C5IWV1	FH	-	GO:0016829	lyase activity	Function	IEA	GO_REF:0000002	InterPro:IPR005677	9940	20131116	InterPro	-
UniProtKB	C5IWV1	FH	-	GO:0016829	lyase activity	Function	IEA	GO_REF:0000002	InterPro:IPR018951	9940	20131116	InterPro	-
UniProtKB	E1BBY7	HSPA4	-	GO:0000166	nucleotide binding	Function	IEA	GO_REF:0000038	UniProtKB-KW:KW-0547	9913	20131116	UniProt	-
UniProtKB	E1BBY7	HSPA4	-	GO:0000166	nucleotide binding	Function	IEA	GO_REF:0000038	UniProtKB-KW:KW-0067	9913	20131116	UniProt	-
UniProtKB	E1BBY7	HSPA4	-	GO:0001882	nucleoside binding	Function	IEA	GO_REF:0000038	UniProtKB-KW:KW-0067	9913	20131116	UniProt	-
UniProtKB	E1BBY7	HSPA4	-	GO:0043167	ion binding	Function	IEA	GO_REF:0000038	UniProtKB-KW:KW-0067	9913	20131116	UniProt	-
UniProtKB	F1MHT1	AGL	-	GO:0003824	catalytic activity	Function	IEA	GO_REF:0000002	InterPro:IPR008928|InterPro:IPR013781	9913	20131116	InterPro	-
UniProtKB	F1MHT1	AGL	-	GO:0004133	glycogen debranching enzyme activity	Function	IEA	GO_REF:0000002	InterPro:IPR006421|InterPro:IPR010401	9913	20131116	InterPro	-
UniProtKB	F1MHT1	AGL	-	GO:0016740	transferase activity	Function	IEA	GO_REF:0000002	InterPro:IPR006421|InterPro:IPR010401	9913	20131116	InterPro	-
UniProtKB	F1MHT1	AGL	-	GO:0004133	glycogen debranching enzyme activity	Function	IEA	GO_REF:0000002	InterPro:IPR006421|InterPro:IPR010401	9913	20131116	InterPro	-
UniProtKB	F1MHT1	AGL	-	GO:0016787	hydrolase activity	Function	IEA	GO_REF:0000002	InterPro:IPR006421|InterPro:IPR010401	9913	20131116	InterPro	-
UniProtKB	F1N206	DLD	-	GO:0016491	oxidoreductase activity	Function	IEA	GO_REF:0000002	InterPro:IPR006258	9913	20131116	InterPro	-
UniProtKB	F1N206	DLD	-	GO:0016491	oxidoreductase activity	Function	IEA	GO_REF:0000003	EC:1.8.1.4	9913	20131116	UniProt	-
UniProtKB	F1N206	DLD	-	GO:0016491	oxidoreductase activity	Function	IEA	GO_REF:0000019	Ensembl:ENSMUSP00000106481	9913	20131116	Ensembl	-
UniProtKB	F1N206	DLD	-	GO:0016491	oxidoreductase activity	Function	IEA	GO_REF:0000002	InterPro:IPR001327|InterPro:IPR016156|InterPro:IPR023753	9913	20131116	InterPro	-
UniProtKB	F1N206	DLD	-	GO:0016491	oxidoreductase activity	Function	IEA	GO_REF:0000038	UniProtKB-KW:KW-0560	9913	20131116	UniProt	-
UniProtKB	F1N206	DLD	-	GO:0016491	oxidoreductase activity	Function	IEA	GO_REF:0000002	InterPro:IPR012999	9913	20131116	InterPro	-
UniProtKB	F1N206	DLD	-	GO:0000166	nucleotide binding	Function	IEA	GO_REF:0000002	InterPro:IPR001327|InterPro:IPR006258|InterPro:IPR016156	9913	20131116	InterPro	-
UniProtKB	F1N206	DLD	-	GO:0043167	ion binding	Function	IEA	GO_REF:0000002	InterPro:IPR001327|InterPro:IPR006258|InterPro:IPR016156	9913	20131116	InterPro	-
UniProtKB	F1N206	DLD	-	GO:0048037	cofactor binding	Function	IEA	GO_REF:0000002	InterPro:IPR001327|InterPro:IPR006258|InterPro:IPR016156	9913	20131116	InterPro	-
UniProtKB	F1N690	DLAT	-	GO:0016740	transferase activity	Function	IEA	GO_REF:0000002	InterPro:IPR006257	9913	20131116	InterPro	-
UniProtKB	F1N690	DLAT	-	GO:0016740	transferase activity	Function	IEA	GO_REF:0000038	UniProtKB-KW:KW-0808	9913	20131116	UniProt	-
UniProtKB	F1N690	DLAT	-	GO:0016740	transferase activity	Function	IEA	GO_REF:0000002	InterPro:IPR001078|InterPro:IPR004167	9913	20131116	InterPro	-
UniProtKB	F1N690	DLAT	-	GO:0016740	transferase activity	Function	IEA	GO_REF:0000038	UniProtKB-KW:KW-0012	9913	20131116	UniProt	-
UniProtKB	F6ZCA4	PADI2	-	GO:0016787	hydrolase activity	Function	IEA	GO_REF:0000002	InterPro:IPR004303|InterPro:IPR013530|InterPro:IPR013732|InterPro:IPR013733|InterPro:IPR016296	9796	20131116	InterPro	-
UniProtKB	F6ZCA4	PADI2	-	GO:0043167	ion binding	Function	IEA	GO_REF:0000002	InterPro:IPR013530|InterPro:IPR013732|InterPro:IPR013733	9796	20131116	InterPro	-
UniProtKB	F7ANQ9	S100B	-	GO:0043167	ion binding	Function	IEA	GO_REF:0000002	InterPro:IPR001751|InterPro:IPR002048|InterPro:IPR011992	9544	20131116	InterPro	-
UniProtKB	F7ANQ9	S100B	-	GO:0005515	protein binding	Function	IEA	GO_REF:0000019	Ensembl:ENSP00000291700	9544	20131116	Ensembl	-
UniProtKB	F7ANQ9	S100B	-	GO:0005515	protein binding	Function	IEA	GO_REF:0000019	Ensembl:ENSP00000291700	9544	20131116	Ensembl	-
UniProtKB	F7ANQ9	S100B	-	GO:0005515	protein binding	Function	IEA	GO_REF:0000019	Ensembl:ENSP00000291700	9544	20131116	Ensembl	-
UniProtKB	F7ANQ9	S100B	-	GO:0043167	ion binding	Function	IEA	GO_REF:0000038	UniProtKB-KW:KW-0479	9544	20131116	UniProt	-
UniProtKB	F7ANQ9	S100B	-	GO:0005515	protein binding	Function	IEA	GO_REF:0000019	Ensembl:ENSP00000291700	9544	20131116	Ensembl	-
UniProtKB	F7ANQ9	S100B	-	GO:0005515	protein binding	Function	IEA	GO_REF:0000019	Ensembl:ENSP00000291700	9544	20131116	Ensembl	-
UniProtKB	F7F744	Plec	-	GO:0005515	protein binding	Function	IEA	GO_REF:0000002	InterPro:IPR001589	10116	20131116	InterPro	-
UniProtKB	F7F744	Plec	-	GO:0005515	protein binding	Function	IEA	GO_REF:0000038	UniProtKB-KW:KW-0009	10116	20131116	UniProt	-
UniProtKB	F7HML3	LOC723733	-	GO:0003676	nucleic acid binding	Function	IEA	GO_REF:0000002	InterPro:IPR001662	9544	20131116	InterPro	-
UniProtKB	F7HML3	LOC723733	-	GO:0006412	translation	Process	IEA	GO_REF:0000002	InterPro:IPR001662	9544	20131116	InterPro	-
UniProtKB	F7HML3	LOC723733	-	GO:0003676	nucleic acid binding	Function	IEA	GO_REF:0000038	UniProtKB-KW:KW-0251	9544	20131116	UniProt	-
UniProtKB	F7HML3	LOC723733	-	GO:0006412	translation	Process	IEA	GO_REF:0000038	UniProtKB-KW:KW-0251	9544	20131116	UniProt	-
UniProtKB	O00410	IPO5	-	GO:0030234	enzyme regulator activity	Function	TAS	PMID:9271386	-	9606	20030904	PINC	-
UniProtKB	O00410	IPO5	-	GO:0005515	protein binding	Function	IPI	PMID:15282309	UniProtKB:Q9BUP3	9606	20061113	UniProt	-
UniProtKB	O00410	IPO5	-	GO:0005515	protein binding	Function	IPI	PMID:20562859	UniProtKB:O95166	9606	20131117	IntAct	-
UniProtKB	O00410	IPO5	-	GO:0005515	protein binding	Function	IPI	PMID:20562859	UniProtKB:P60520	9606	20131117	IntAct	-
UniProtKB	O00410	IPO5	-	GO:0005515	protein binding	Function	IPI	PMID:20562859	UniProtKB:Q9BXW4	9606	20131117	IntAct	-
UniProtKB	O00410	IPO5	-	GO:0005515	protein binding	Function	IPI	PMID:20562859	UniProtKB:Q9GZQ8	9606	20131117	IntAct	-
UniProtKB	O00410	IPO5	-	GO:0005515	protein binding	Function	IPI	PMID:20562859	UniProtKB:Q9H0R8	9606	20131117	IntAct	-
UniProtKB	O00410	IPO5	-	GO:0005515	protein binding	Function	IPI	PMID:20828572	UniProtKB:P18124	9606	20131117	IntAct	-
UniProtKB	O00410	IPO5	-	GO:0005515	protein binding	Function	IPI	PMID:22730302	UniProtKB:Q8NE35	9606	20131101	UniProt	-
UniProtKB	O00410	IPO5	-	GO:0005515	protein binding	Function	IEA	GO_REF:0000002	InterPro:IPR001494	9606	20131116	InterPro	-
UniProtKB	O00410	IPO5	-	GO:0005515	protein binding	Function	TAS	PMID:9114010	-	9606	20030904	PINC	-
UniProtKB	O00410	IPO5	-	GO:0005215	transporter activity	Function	IEA	GO_REF:0000019	Ensembl:ENSMUSP00000032898	9606	20131116	Ensembl	-
UniProtKB	O00410	IPO5	-	GO:0015031	protein transport	Process	IEA	GO_REF:0000019	Ensembl:ENSMUSP00000032898	9606	20131116	Ensembl	-
UniProtKB	O00410	IPO5	-	GO:0005215	transporter activity	Function	ISS	GO_REF:0000024	UniProtKB:Q8BKC5	9606	20121101	UniProt	-
UniProtKB	O00410	IPO5	-	GO:0015031	protein transport	Process	ISS	GO_REF:0000024	UniProtKB:Q8BKC5	9606	20121101	UniProt	-
UniProtKB	O00757	FBP2	-	GO:0003824	catalytic activity	Function	IEA	GO_REF:0000037	UniProtKB-KW:KW-0021	9606	20131116	UniProt	-
UniProtKB	O00757	FBP2	-	GO:0006793	phosphorus metabolic process	Process	TAS	PMID:9678974	-	9606	20030904	PINC	-
UniProtKB	O00757	FBP2	-	GO:0016787	hydrolase activity	Function	TAS	PMID:9678974	-	9606	20030904	PINC	-
UniProtKB	O00757	FBP2	-	GO:0016787	hydrolase activity	Function	IEA	GO_REF:0000037	UniProtKB-KW:KW-0378	9606	20131116	UniProt	-
UniProtKB	O00757	FBP2	-	GO:0006793	phosphorus metabolic process	Process	IEA	GO_REF:0000002	InterPro:IPR000146	9606	20131116	InterPro	-
UniProtKB	O00757	FBP2	-	GO:0016787	hydrolase activity	Function	IEA	GO_REF:0000002	InterPro:IPR000146	9606	20131116	InterPro	-
UniProtKB	O00757	FBP2	-	GO:0006793	phosphorus metabolic process	Process	IEA	GO_REF:0000003	EC:3.1.3.11	9606	20131116	UniProt	-
UniProtKB	O00757	FBP2	-	GO:0016787	hydrolase activity	Function	IEA	GO_REF:0000003	EC:3.1.3.11	9606	20131116	UniProt	-
UniProtKB	O00757	FBP2	-	GO:0006793	phosphorus metabolic process	Process	IEA	GO_REF:0000019	Ensembl:ENSRNOP00000023865	9606	20131116	Ensembl	-
UniProtKB	O00757	FBP2	-	GO:0016787	hydrolase activity	Function	IEA	GO_REF:0000019	Ensembl:ENSRNOP00000023865	9606	20131116	Ensembl	-
UniProtKB	O00757	FBP2	-	GO:0016787	hydrolase activity	Function	IEA	GO_REF:0000002	InterPro:IPR000146|InterPro:IPR020548	9606	20131116	InterPro	-
UniProtKB	O00757	FBP2	-	GO:0043167	ion binding	Function	IEA	GO_REF:0000037	UniProtKB-KW:KW-0479	9606	20131116	UniProt	-
UniProtKB	O02691	HSD17B10	-	GO:0016491	oxidoreductase activity	Function	IEA	GO_REF:0000003	EC:1.1.1.35	9913	20131116	UniProt	-
UniProtKB	O02691	HSD17B10	-	GO:0016491	oxidoreductase activity	Function	IEA	GO_REF:0000019	Ensembl:ENSP00000168216	9913	20131116	Ensembl	-
UniProtKB	O02691	HSD17B10	-	GO:0016491	oxidoreductase activity	Function	IEA	GO_REF:0000002	InterPro:IPR002198|InterPro:IPR020904	9913	20131116	InterPro	-
UniProtKB	O02691	HSD17B10	-	GO:0016491	oxidoreductase activity	Function	IEA	GO_REF:0000037	UniProtKB-KW:KW-0560	9913	20131116	UniProt	-
UniProtKB	O02691	HSD17B10	-	GO:0016491	oxidoreductase activity	Function	IEA	GO_REF:0000003	EC:1.1.1.51	9913	20131116	UniProt	-
UniProtKB	O02691	HSD17B10	-	GO:0016491	oxidoreductase activity	Function	IEA	GO_REF:0000003	EC:1.1.1.178	9913	20131116	UniProt	-
UniProtKB	O46674	ATP2A2	-	GO:0000166	nucleotide binding	Function	IEA	GO_REF:0000002	InterPro:IPR008250	9615	20131116	InterPro	-
UniProtKB	O46674	ATP2A2	-	GO:0000166	nucleotide binding	Function	IEA	GO_REF:0000037	UniProtKB-KW:KW-0547	9615	20131116	UniProt	-
UniProtKB	O46674	ATP2A2	-	GO:0005215	transporter activity	Function	IEA	GO_REF:0000002	InterPro:IPR005782	9615	20131116	InterPro	-
UniProtKB	O46674	ATP2A2	-	GO:0006811	ion transport	Process	IEA	GO_REF:0000002	InterPro:IPR005782	9615	20131116	InterPro	-
UniProtKB	O46674	ATP2A2	-	GO:0009116	nucleoside metabolic process	Process	IEA	GO_REF:0000002	InterPro:IPR005782	9615	20131116	InterPro	-
UniProtKB	O46674	ATP2A2	-	GO:0009117	nucleotide metabolic process	Process	IEA	GO_REF:0000002	InterPro:IPR005782	9615	20131116	InterPro	-
UniProtKB	O46674	ATP2A2	-	GO:0016787	hydrolase activity	Function	IEA	GO_REF:0000002	InterPro:IPR005782	9615	20131116	InterPro	-
UniProtKB	O46674	ATP2A2	-	GO:0005215	transporter activity	Function	IEA	GO_REF:0000003	EC:3.6.3.8	9615	20131116	UniProt	-
UniProtKB	O46674	ATP2A2	-	GO:0006811	ion transport	Process	IEA	GO_REF:0000003	EC:3.6.3.8	9615	20131116	UniProt	-
UniProtKB	O46674	ATP2A2	-	GO:0009116	nucleoside metabolic process	Process	IEA	GO_REF:0000003	EC:3.6.3.8	9615	20131116	UniProt	-
UniProtKB	O46674	ATP2A2	-	GO:0009117	nucleotide metabolic process	Process	IEA	GO_REF:0000003	EC:3.6.3.8	9615	20131116	UniProt	-
UniProtKB	O46674	ATP2A2	-	GO:0016787	hydrolase activity	Function	IEA	GO_REF:0000003	EC:3.6.3.8	9615	20131116	UniProt	-
UniProtKB	O46674	ATP2A2	-	GO:0005215	transporter activity	Function	IEA	GO_REF:0000019	Ensembl:ENSMUSP00000031423	9615	20131116	Ensembl	-
UniProtKB	O46674	ATP2A2	-	GO:0006811	ion transport	Process	IEA	GO_REF:0000019	Ensembl:ENSMUSP00000031423	9615	20131116	Ensembl	-
UniProtKB	O46674	ATP2A2	-	GO:0009116	nucleoside metabolic process	Process	IEA	GO_REF:0000019	Ensembl:ENSMUSP00000031423	9615	20131116	Ensembl	-
UniProtKB	O46674	ATP2A2	-	GO:0009117	nucleotide metabolic process	Process	IEA	GO_REF:0000019	Ensembl:ENSMUSP00000031423	9615	20131116	Ensembl	-
UniProtKB	O46674	ATP2A2	-	GO:0016787	hydrolase activity	Function	IEA	GO_REF:0000019	Ensembl:ENSMUSP00000031423	9615	20131116	Ensembl	-
UniProtKB	O46674	ATP2A2	-	GO:0000166	nucleotide binding	Function	IEA	GO_REF:0000037	UniProtKB-KW:KW-0067	9615	20131116	UniProt	-
UniProtKB	O46674	ATP2A2	-	GO:0001882	nucleoside binding	Function	IEA	GO_REF:0000037	UniProtKB-KW:KW-0067	9615	20131116	UniProt	-
UniProtKB	O46674	ATP2A2	-	GO:0043167	ion binding	Function	IEA	GO_REF:0000037	UniProtKB-KW:KW-0067	9615	20131116	UniProt	-
UniProtKB	O46674	ATP2A2	-	GO:0005515	protein binding	Function	IEA	GO_REF:0000019	Ensembl:ENSP00000440045	9615	20131116	Ensembl	-
UniProtKB	O46674	ATP2A2	-	GO:0016787	hydrolase activity	Function	IEA	GO_REF:0000037	UniProtKB-KW:KW-0378	9615	20131116	UniProt	-
UniProtKB	O46674	ATP2A2	-	GO:0005215	transporter activity	Function	IEA	GO_REF:0000002	InterPro:IPR001757	9615	20131116	InterPro	-
UniProtKB	O46674	ATP2A2	-	GO:0006811	ion transport	Process	IEA	GO_REF:0000002	InterPro:IPR001757	9615	20131116	InterPro	-
UniProtKB	O46674	ATP2A2	-	GO:0009116	nucleoside metabolic process	Process	IEA	GO_REF:0000002	InterPro:IPR001757	9615	20131116	InterPro	-
UniProtKB	O46674	ATP2A2	-	GO:0009117	nucleotide metabolic process	Process	IEA	GO_REF:0000002	InterPro:IPR001757	9615	20131116	InterPro	-
UniProtKB	O46674	ATP2A2	-	GO:0016787	hydrolase activity	Function	IEA	GO_REF:0000002	InterPro:IPR001757	9615	20131116	InterPro	-
UniProtKB	O46674	ATP2A2	-	GO:0005515	protein binding	Function	IEA	GO_REF:0000019	Ensembl:ENSP00000440045	9615	20131116	Ensembl	-
UniProtKB	O46674	ATP2A2	-	GO:0043167	ion binding	Function	IEA	GO_REF:0000002	InterPro:IPR008250	9615	20131116	InterPro	-
UniProtKB	O46674	ATP2A2	-	GO:0043167	ion binding	Function	IEA	GO_REF:0000037	UniProtKB-KW:KW-0479	9615	20131116	UniProt	-
UniProtKB	O60888	CUTA	-	GO:0005515	protein binding	Function	IPI	PMID:20195357	UniProtKB:P22736	9606	20131117	IntAct	-
UniProtKB	O60888	CUTA	-	GO:0005515	protein binding	Function	IPI	PMID:10800960	UniProtKB:P22303	9606	20050408	UniProt	-
UniProtKB	O75531	BANF1	-	GO:0003676	nucleic acid binding	Function	IEA	GO_REF:0000002	InterPro:IPR004122	9606	20131116	InterPro	-
UniProtKB	O75531	BANF1	-	GO:0003676	nucleic acid binding	Function	IEA	GO_REF:0000019	Ensembl:ENSMUSP00000126202	9606	20131116	Ensembl	-
UniProtKB	O75531	BANF1	-	GO:0003676	nucleic acid binding	Function	IEA	GO_REF:0000037	UniProtKB-KW:KW-0238	9606	20131116	UniProt	-
UniProtKB	O75531	BANF1	-	GO:0005515	protein binding	Function	IPI	PMID:22770216	UniProtKB:Q86XL3	9606	20120726	UniProt	-
UniProtKB	O77834	PRDX6	-	GO:0003824	catalytic activity	Function	IEA	GO_REF:0000037	UniProtKB-KW:KW-0511	9913	20131116	UniProt	-
UniProtKB	O77834	PRDX6	-	GO:0016209	antioxidant activity	Function	ISS	GO_REF:0000024	UniProtKB:O08709	9913	20061004	AgBase	-
UniProtKB	O77834	PRDX6	-	GO:0016491	oxidoreductase activity	Function	ISS	GO_REF:0000024	UniProtKB:O08709	9913	20061004	AgBase	-
UniProtKB	O77834	PRDX6	-	GO:0016209	antioxidant activity	Function	IEA	GO_REF:0000037	UniProtKB-KW:KW-0575	9913	20131116	UniProt	-
UniProtKB	O77834	PRDX6	-	GO:0016491	oxidoreductase activity	Function	IEA	GO_REF:0000037	UniProtKB-KW:KW-0575	9913	20131116	UniProt	-
UniProtKB	O77834	PRDX6	-	GO:0016209	antioxidant activity	Function	IEA	GO_REF:0000003	EC:1.11.1.9	9913	20131116	UniProt	-
UniProtKB	O77834	PRDX6	-	GO:0016491	oxidoreductase activity	Function	IEA	GO_REF:0000003	EC:1.11.1.9	9913	20131116	UniProt	-
UniProtKB	O77834	PRDX6	-	GO:0016787	hydrolase activity	Function	IEA	GO_REF:0000019	Ensembl:ENSP00000342026	9913	20131116	Ensembl	-
UniProtKB	O77834	PRDX6	-	GO:0016209	antioxidant activity	Function	IEA	GO_REF:0000002	InterPro:IPR000866	9913	20131116	InterPro	-
UniProtKB	O77834	PRDX6	-	GO:0016209	antioxidant activity	Function	IEA	GO_REF:0000037	UniProtKB-KW:KW-0049	9913	20131116	UniProt	-
UniProtKB	O77834	PRDX6	-	GO:0016491	oxidoreductase activity	Function	IEA	GO_REF:0000002	InterPro:IPR000866	9913	20131116	InterPro	-
UniProtKB	O77834	PRDX6	-	GO:0016491	oxidoreductase activity	Function	IEA	GO_REF:0000037	UniProtKB-KW:KW-0560	9913	20131116	UniProt	-
UniProtKB	O77834	PRDX6	-	GO:0016787	hydrolase activity	Function	IEA	GO_REF:0000037	UniProtKB-KW:KW-0378	9913	20131116	UniProt	-
UniProtKB	O77834	PRDX6	-	GO:0016491	oxidoreductase activity	Function	IEA	GO_REF:0000002	InterPro:IPR019479	9913	20131116	InterPro	-
UniProtKB	O77834	PRDX6	-	GO:0016491	oxidoreductase activity	Function	IEA	GO_REF:0000003	EC:1.11.1.15	9913	20131116	UniProt	-
UniProtKB	O88990	Actn3	-	GO:0005515	protein binding	Function	IEA	GO_REF:0000002	InterPro:IPR001589	10090	20131116	InterPro	-
UniProtKB	O88990	Actn3	-	GO:0005515	protein binding	Function	IEA	GO_REF:0000037	UniProtKB-KW:KW-0009	10090	20131116	UniProt	-
UniProtKB	O88990	Actn3	-	GO:0043167	ion binding	Function	IEA	GO_REF:0000002	InterPro:IPR002048|InterPro:IPR011992	10090	20131116	InterPro	-
UniProtKB	O88990	Actn3	-	GO:0005515	protein binding	Function	IPI	PMID:11114196	UniProtKB:Q9JJW5	10090	20051003	MGI	-
UniProtKB	O88990	Actn3	-	GO:0005515	protein binding	Function	IPI	PMID:22693585	UniProtKB:Q8K4E0	10090	20121113	MGI	-
UniProtKB	O88990	Actn3	-	GO:0005515	protein binding	Function	TAS	PMID:8618961	-	10090	20040413	MGI	-
UniProtKB	O88990	Actn3	-	GO:0060090	binding, bridging	Function	TAS	PMID:8618961	-	10090	20040413	MGI	-
UniProtKB	O88990	Actn3	-	GO:0005515	protein binding	Function	TAS	PMID:15841212	-	10090	20060717	UniProt	-
UniProtKB	O88990	Actn3	-	GO:0043167	ion binding	Function	IEA	GO_REF:0000037	UniProtKB-KW:KW-0479	10090	20131116	UniProt	-
UniProtKB	O88990	Actn3	-	GO:0005515	protein binding	Function	IDA	PMID:15465019	-	10090	20050128	MGI	-
UniProtKB	O88990	Actn3	-	GO:0005515	protein binding	Function	TAS	PMID:8618961	-	10090	20040413	MGI	-
UniProtKB	P00346	MDH2	-	GO:0003824	catalytic activity	Function	IEA	GO_REF:0000002	InterPro:IPR015955	9823	20131116	InterPro	-
UniProtKB	P00346	MDH2	-	GO:0016491	oxidoreductase activity	Function	IEA	GO_REF:0000002	InterPro:IPR001236	9823	20131116	InterPro	-
UniProtKB	P00346	MDH2	-	GO:0016491	oxidoreductase activity	Function	IEA	GO_REF:0000037	UniProtKB-KW:KW-0560	9823	20131116	UniProt	-
UniProtKB	P00346	MDH2	-	GO:0016491	oxidoreductase activity	Function	IEA	GO_REF:0000002	InterPro:IPR001252	9823	20131116	InterPro	-
UniProtKB	P00346	MDH2	-	GO:0016491	oxidoreductase activity	Function	IEA	GO_REF:0000002	InterPro:IPR001557|InterPro:IPR015955|InterPro:IPR022383	9823	20131116	InterPro	-
UniProtKB	P00346	MDH2	-	GO:0016491	oxidoreductase activity	Function	IEA	GO_REF:0000002	InterPro:IPR010097	9823	20131116	InterPro	-
UniProtKB	P00346	MDH2	-	GO:0016491	oxidoreductase activity	Function	IEA	GO_REF:0000003	EC:1.1.1.37	9823	20131116	UniProt	-
UniProtKB	P00558	PGK1	-	GO:0000166	nucleotide binding	Function	IEA	GO_REF:0000037	UniProtKB-KW:KW-0547	9606	20131116	UniProt	-
UniProtKB	P00558	PGK1	-	GO:0006793	phosphorus metabolic process	Process	IEA	GO_REF:0000002	InterPro:IPR001576|InterPro:IPR015824|InterPro:IPR015901|InterPro:IPR015911	9606	20131116	InterPro	-
UniProtKB	P00558	PGK1	-	GO:0016740	transferase activity	Function	IEA	GO_REF:0000002	InterPro:IPR001576|InterPro:IPR015824|InterPro:IPR015901|InterPro:IPR015911	9606	20131116	InterPro	-
UniProtKB	P00558	PGK1	-	GO:0006793	phosphorus metabolic process	Process	IEA	GO_REF:0000003	EC:2.7.2.3	9606	20131116	UniProt	-
UniProtKB	P00558	PGK1	-	GO:0016740	transferase activity	Function	IEA	GO_REF:0000003	EC:2.7.2.3	9606	20131116	UniProt	-
UniProtKB	P00558	PGK1	-	GO:0006793	phosphorus metabolic process	Process	ISS	GO_REF:0000024	UniProtKB:P41759	9606	20050315	UniProt	-
UniProtKB	P00558	PGK1	-	GO:0016740	transferase activity	Function	ISS	GO_REF:0000024	UniProtKB:P41759	9606	20050315	UniProt	-
UniProtKB	P00558	PGK1	-	GO:0006793	phosphorus metabolic process	Process	TAS	PMID:7391028	-	9606	20030904	PINC	-
UniProtKB	P00558	PGK1	-	GO:0016740	transferase activity	Function	TAS	PMID:7391028	-	9606	20030904	PINC	-
UniProtKB	P00558	PGK1	-	GO:0006793	phosphorus metabolic process	Process	EXP	Reactome:REACT_1186	-	9606	20091216	Reactome	-
UniProtKB	P00558	PGK1	-	GO:0016740	transferase activity	Function	EXP	Reactome:REACT_1186	-	9606	20091216	Reactome	-
UniProtKB	P00558	PGK1	-	GO:0006793	phosphorus metabolic process	Process	EXP	Reactome:REACT_432	-	9606	20091216	Reactome	-
UniProtKB	P00558	PGK1	-	GO:0016740	transferase activity	Function	EXP	Reactome:REACT_432	-	9606	20091216	Reactome	-
UniProtKB	P00558	PGK1	-	GO:0005515	protein binding	Function	IPI	PMID:20392205	UniProtKB:P04406	9606	20131117	IntAct	-
UniProtKB	P00558	PGK1	-	GO:0000166	nucleotide binding	Function	ISS	GO_REF:0000024	UniProtKB:P00559	9606	20050315	UniProt	-
UniProtKB	P00558	PGK1	-	GO:0001882	nucleoside binding	Function	ISS	GO_REF:0000024	UniProtKB:P00559	9606	20050315	UniProt	-
UniProtKB	P00558	PGK1	-	GO:0043167	ion binding	Function	ISS	GO_REF:0000024	UniProtKB:P00559	9606	20050315	UniProt	-
UniProtKB	P00558	PGK1	-	GO:0000166	nucleotide binding	Function	IEA	GO_REF:0000037	UniProtKB-KW:KW-0067	9606	20131116	UniProt	-
UniProtKB	P00558	PGK1	-	GO:0001882	nucleoside binding	Function	IEA	GO_REF:0000037	UniProtKB-KW:KW-0067	9606	20131116	UniProt	-
UniProtKB	P00558	PGK1	-	GO:0043167	ion binding	Function	IEA	GO_REF:0000037	UniProtKB-KW:KW-0067	9606	20131116	UniProt	-
UniProtKB	P00558	PGK1	-	GO:0006793	phosphorus metabolic process	Process	IEA	GO_REF:0000037	UniProtKB-KW:KW-0418	9606	20131116	UniProt	-
UniProtKB	P00558	PGK1	-	GO:0016740	transferase activity	Function	IEA	GO_REF:0000037	UniProtKB-KW:KW-0418	9606	20131116	UniProt	-
UniProtKB	P00558	PGK1	-	GO:0016740	transferase activity	Function	IEA	GO_REF:0000037	UniProtKB-KW:KW-0808	9606	20131116	UniProt	-
UniProtKB	P00829	ATP5B	-	GO:0000166	nucleotide binding	Function	IEA	GO_REF:0000002	InterPro:IPR003593	9913	20131116	InterPro	-
UniProtKB	P00829	ATP5B	-	GO:0000166	nucleotide binding	Function	IEA	GO_REF:0000037	UniProtKB-KW:KW-0547	9913	20131116	UniProt	-
UniProtKB	P00829	ATP5B	-	GO:0005515	protein binding	Function	IPI	PMID:7397110	UniProtKB:P01096	9913	20060809	UniProt	-
UniProtKB	P00829	ATP5B	-	GO:0005515	protein binding	Function	IPI	PMID:7397110	UniProtKB:P05631	9913	20060809	UniProt	-
UniProtKB	P00829	ATP5B	-	GO:0000166	nucleotide binding	Function	IEA	GO_REF:0000002	InterPro:IPR000194|InterPro:IPR020003	9913	20131116	InterPro	-
UniProtKB	P00829	ATP5B	-	GO:0001882	nucleoside binding	Function	IEA	GO_REF:0000002	InterPro:IPR000194|InterPro:IPR020003	9913	20131116	InterPro	-
UniProtKB	P00829	ATP5B	-	GO:0043167	ion binding	Function	IEA	GO_REF:0000002	InterPro:IPR000194|InterPro:IPR020003	9913	20131116	InterPro	-
UniProtKB	P00829	ATP5B	-	GO:0000166	nucleotide binding	Function	IEA	GO_REF:0000037	UniProtKB-KW:KW-0067	9913	20131116	UniProt	-
UniProtKB	P00829	ATP5B	-	GO:0001882	nucleoside binding	Function	IEA	GO_REF:0000037	UniProtKB-KW:KW-0067	9913	20131116	UniProt	-
UniProtKB	P00829	ATP5B	-	GO:0043167	ion binding	Function	IEA	GO_REF:0000037	UniProtKB-KW:KW-0067	9913	20131116	UniProt	-
UniProtKB	P00829	ATP5B	-	GO:0016787	hydrolase activity	Function	IEA	GO_REF:0000037	UniProtKB-KW:KW-0378	9913	20131116	UniProt	-
UniProtKB	P00829	ATP5B	-	GO:0005215	transporter activity	Function	IEA	GO_REF:0000002	InterPro:IPR000793	9913	20131116	InterPro	-
UniProtKB	P00829	ATP5B	-	GO:0009987	cellular process	Process	IEA	GO_REF:0000002	InterPro:IPR000793	9913	20131116	InterPro	-
UniProtKB	P00829	ATP5B	-	GO:0016787	hydrolase activity	Function	IEA	GO_REF:0000002	InterPro:IPR000793	9913	20131116	InterPro	-
UniProtKB	P00829	ATP5B	-	GO:0009116	nucleoside metabolic process	Process	IEA	GO_REF:0000019	Ensembl:ENSP00000262030	9913	20131116	Ensembl	-
UniProtKB	P00829	ATP5B	-	GO:0009117	nucleotide metabolic process	Process	IEA	GO_REF:0000019	Ensembl:ENSP00000262030	9913	20131116	Ensembl	-
UniProtKB	P00829	ATP5B	-	GO:0016787	hydrolase activity	Function	IEA	GO_REF:0000019	Ensembl:ENSP00000262030	9913	20131116	Ensembl	-
UniProtKB	P00829	ATP5B	-	GO:0016787	hydrolase activity	Function	IEA	GO_REF:0000002	InterPro:IPR003593	9913	20131116	InterPro	-
UniProtKB	P00829	ATP5B	-	GO:0005515	protein binding	Function	IEA	GO_REF:0000019	Ensembl:ENSP00000262030	9913	20131116	Ensembl	-
UniProtKB	P00829	ATP5B	-	GO:0005215	transporter activity	Function	IEA	GO_REF:0000002	InterPro:IPR005722	9913	20131116	InterPro	-
UniProtKB	P00829	ATP5B	-	GO:0006811	ion transport	Process	IEA	GO_REF:0000002	InterPro:IPR005722	9913	20131116	InterPro	-
UniProtKB	P00829	ATP5B	-	GO:0006818	hydrogen transport	Process	IEA	GO_REF:0000002	InterPro:IPR005722	9913	20131116	InterPro	-
UniProtKB	P00829	ATP5B	-	GO:0009116	nucleoside metabolic process	Process	IEA	GO_REF:0000002	InterPro:IPR005722	9913	20131116	InterPro	-
UniProtKB	P00829	ATP5B	-	GO:0009117	nucleotide metabolic process	Process	IEA	GO_REF:0000002	InterPro:IPR005722	9913	20131116	InterPro	-
UniProtKB	P00829	ATP5B	-	GO:0016787	hydrolase activity	Function	IEA	GO_REF:0000002	InterPro:IPR005722	9913	20131116	InterPro	-
UniProtKB	P00829	ATP5B	-	GO:0005215	transporter activity	Function	IEA	GO_REF:0000019	Ensembl:ENSP00000262030	9913	20131116	Ensembl	-
UniProtKB	P00829	ATP5B	-	GO:0006811	ion transport	Process	IEA	GO_REF:0000019	Ensembl:ENSP00000262030	9913	20131116	Ensembl	-
UniProtKB	P00829	ATP5B	-	GO:0006818	hydrogen transport	Process	IEA	GO_REF:0000019	Ensembl:ENSP00000262030	9913	20131116	Ensembl	-
UniProtKB	P00829	ATP5B	-	GO:0009116	nucleoside metabolic process	Process	IEA	GO_REF:0000019	Ensembl:ENSP00000262030	9913	20131116	Ensembl	-
UniProtKB	P00829	ATP5B	-	GO:0009117	nucleotide metabolic process	Process	IEA	GO_REF:0000019	Ensembl:ENSP00000262030	9913	20131116	Ensembl	-
UniProtKB	P00829	ATP5B	-	GO:0016787	hydrolase activity	Function	IEA	GO_REF:0000019	Ensembl:ENSP00000262030	9913	20131116	Ensembl	-
UniProtKB	P00922	CA2	-	GO:0016829	lyase activity	Function	IEA	GO_REF:0000002	InterPro:IPR018338	9940	20131116	InterPro	-
UniProtKB	P00922	CA2	-	GO:0016829	lyase activity	Function	IEA	GO_REF:0000003	EC:4.2.1.1	9940	20131116	UniProt	-
UniProtKB	P00922	CA2	-	GO:0043167	ion binding	Function	IEA	GO_REF:0000002	InterPro:IPR018338	9940	20131116	InterPro	-
UniProtKB	P00922	CA2	-	GO:0016829	lyase activity	Function	IEA	GO_REF:0000037	UniProtKB-KW:KW-0456	9940	20131116	UniProt	-
UniProtKB	P00922	CA2	-	GO:0043167	ion binding	Function	IEA	GO_REF:0000037	UniProtKB-KW:KW-0479	9940	20131116	UniProt	-
UniProtKB	P01857	IGHG1	-	GO:0003823	antigen binding	Function	IEA	GO_REF:0000037	UniProtKB-KW:KW-0392	9606	20131116	UniProt	-
UniProtKB	P01857	IGHG1	-	GO:0003823	antigen binding	Function	TAS	PMID:6287432	-	9606	20010814	UniProt	-
UniProtKB	P01857	IGHG1	-	GO:0005515	protein binding	Function	IPI	PMID:11567028	UniProtKB:P31994	9606	20131117	IntAct	-
UniProtKB	P02077	-	-	GO:0005215	transporter activity	Function	IEA	GO_REF:0000037	UniProtKB-KW:KW-0561	9925	20131116	UniProt	-
UniProtKB	P02077	-	-	GO:0015669	gas transport	Process	IEA	GO_REF:0000037	UniProtKB-KW:KW-0561	9925	20131116	UniProt	-
UniProtKB	P02077	-	-	GO:0043167	ion binding	Function	IEA	GO_REF:0000002	InterPro:IPR000971|InterPro:IPR002337|InterPro:IPR012292	9925	20131116	InterPro	-
UniProtKB	P02077	-	-	GO:0019825	oxygen binding	Function	IEA	GO_REF:0000002	InterPro:IPR002337|InterPro:IPR012292	9925	20131116	InterPro	-
UniProtKB	P02077	-	-	GO:0046906	tetrapyrrole binding	Function	IEA	GO_REF:0000002	InterPro:IPR000971|InterPro:IPR002337|InterPro:IPR012292	9925	20131116	InterPro	-
UniProtKB	P02077	-	-	GO:0043167	ion binding	Function	IEA	GO_REF:0000037	UniProtKB-KW:KW-0479	9925	20131116	UniProt	-
UniProtKB	P02080	-	-	GO:0005215	transporter activity	Function	IEA	GO_REF:0000037	UniProtKB-KW:KW-0561	9899	20131116	UniProt	-
UniProtKB	P02080	-	-	GO:0015669	gas transport	Process	IEA	GO_REF:0000037	UniProtKB-KW:KW-0561	9899	20131116	UniProt	-
UniProtKB	P02080	-	-	GO:0043167	ion binding	Function	IEA	GO_REF:0000002	InterPro:IPR000971|InterPro:IPR002337|InterPro:IPR012292	9899	20131116	InterPro	-
UniProtKB	P02080	-	-	GO:0019825	oxygen binding	Function	IEA	GO_REF:0000002	InterPro:IPR002337|InterPro:IPR012292	9899	20131116	InterPro	-
UniProtKB	P02080	-	-	GO:0046906	tetrapyrrole binding	Function	IEA	GO_REF:0000002	InterPro:IPR000971|InterPro:IPR002337|InterPro:IPR012292	9899	20131116	InterPro	-
UniProtKB	P02080	-	-	GO:0043167	ion binding	Function	IEA	GO_REF:0000037	UniProtKB-KW:KW-0479	9899	20131116	UniProt	-
UniProtKB	P02144	MB	-	GO:0005215	transporter activity	Function	IEA	GO_REF:0000037	UniProtKB-KW:KW-0561	9606	20131116	UniProt	-
UniProtKB	P02144	MB	-	GO:0015669	gas transport	Process	IEA	GO_REF:0000037	UniProtKB-KW:KW-0561	9606	20131116	UniProt	-
UniProtKB	P02144	MB	-	GO:0043167	ion binding	Function	IEA	GO_REF:0000002	InterPro:IPR000971|InterPro:IPR012292	9606	20131116	InterPro	-
UniProtKB	P02144	MB	-	GO:0019825	oxygen binding	Function	IEA	GO_REF:0000002	InterPro:IPR002335|InterPro:IPR012292	9606	20131116	InterPro	-
UniProtKB	P02144	MB	-	GO:0019825	oxygen binding	Function	IEA	GO_REF:0000019	Ensembl:ENSRNOP00000006184	9606	20131116	Ensembl	-
UniProtKB	P02144	MB	-	GO:0046906	tetrapyrrole binding	Function	IEA	GO_REF:0000002	InterPro:IPR000971|InterPro:IPR002335|InterPro:IPR012292	9606	20131116	InterPro	-
UniProtKB	P02144	MB	-	GO:0043167	ion binding	Function	IEA	GO_REF:0000037	UniProtKB-KW:KW-0479	9606	20131116	UniProt	-
UniProtKB	P04272	ANXA2	-	GO:0030234	enzyme regulator activity	Function	IEA	GO_REF:0000002	InterPro:IPR002389	9913	20131116	InterPro	-
UniProtKB	P04272	ANXA2	-	GO:0043167	ion binding	Function	IEA	GO_REF:0000002	InterPro:IPR001464|InterPro:IPR002389|InterPro:IPR018252|InterPro:IPR018502	9913	20131116	InterPro	-
UniProtKB	P04272	ANXA2	-	GO:0008289	lipid binding	Function	IEA	GO_REF:0000002	InterPro:IPR001464|InterPro:IPR002389|InterPro:IPR018252|InterPro:IPR018502	9913	20131116	InterPro	-
UniProtKB	P04272	ANXA2	-	GO:0043167	ion binding	Function	IEA	GO_REF:0000002	InterPro:IPR001464|InterPro:IPR002389|InterPro:IPR018252|InterPro:IPR018502	9913	20131116	InterPro	-
UniProtKB	P04272	ANXA2	-	GO:0008289	lipid binding	Function	IEA	GO_REF:0000037	UniProtKB-KW:KW-0111	9913	20131116	UniProt	-
UniProtKB	P04272	ANXA2	-	GO:0043167	ion binding	Function	IEA	GO_REF:0000037	UniProtKB-KW:KW-0111	9913	20131116	UniProt	-
UniProtKB	P04272	ANXA2	-	GO:0005515	protein binding	Function	IEA	GO_REF:0000002	InterPro:IPR002389	9913	20131116	InterPro	-
UniProtKB	P04466	Mylpf	-	GO:0043167	ion binding	Function	IEA	GO_REF:0000002	InterPro:IPR002048|InterPro:IPR011992	10116	20131116	InterPro	-
UniProtKB	P04466	Mylpf	-	GO:0005198	structural molecule activity	Function	IEA	GO_REF:0000019	Ensembl:ENSMUSP00000032910	10116	20131116	Ensembl	-
UniProtKB	P04466	Mylpf	-	GO:0043167	ion binding	Function	IEA	GO_REF:0000037	UniProtKB-KW:KW-0479	10116	20131116	UniProt	-
UniProtKB	P04797	Gapdh	-	GO:0016491	oxidoreductase activity	Function	IEA	GO_REF:0000003	EC:1.2.1.12	10116	20131116	UniProt	-
UniProtKB	P04797	Gapdh	-	GO:0016491	oxidoreductase activity	Function	IDA	PMID:15720133	-	10116	20090115	RGD	-
UniProtKB	P04797	Gapdh	-	GO:0016491	oxidoreductase activity	Function	IDA	PMID:15951807	-	10116	20101123	UniProt	-
UniProtKB	P04797	Gapdh	-	GO:0005515	protein binding	Function	IPI	PMID:15312048	UniProtKB:P61023	10116	20120607	UniProt	-
UniProtKB	P04797	Gapdh	-	GO:0005515	protein binding	Function	IPI	PMID:15312048	UniProtKB:P61023	10116	20131117	IntAct	-
UniProtKB	P04797	Gapdh	-	GO:0005515	protein binding	Function	IPI	PMID:15680915	UniProtKB:Q80Z30	10116	20131117	IntAct	-
UniProtKB	P04797	Gapdh	-	GO:0005515	protein binding	Function	IPI	PMID:15951807	UniProtKB:Q920M9	10116	20101123	UniProt	-
UniProtKB	P04797	Gapdh	-	GO:0005515	protein binding	Function	IPI	PMID:16396496	UniProtKB:P19357	10116	20131117	IntAct	-
UniProtKB	P04797	Gapdh	-	GO:0005515	protein binding	Function	IPI	PMID:18028335	RGD:1304683	10116	20081120	RGD	-
UniProtKB	P04797	Gapdh	-	GO:0005515	protein binding	Function	IPI	PMID:19607794	UniProtKB:D3ZUQ0	10116	20101123	UniProt	-
UniProtKB	P04797	Gapdh	-	GO:0005515	protein binding	Function	IPI	PMID:19607794	UniProtKB:Q920M9	10116	20101123	UniProt	-
UniProtKB	P04797	Gapdh	-	GO:0005515	protein binding	Function	IPI	PMID:20488185	UniProtKB:P47196	10116	20131117	IntAct	-
UniProtKB	P04797	Gapdh	-	GO:0005515	protein binding	Function	IPI	PMID:20972425	UniProtKB:P70288	10116	20101123	UniProt	-
UniProtKB	P04797	Gapdh	-	GO:0005515	protein binding	Function	IPI	PMID:20972425	UniProtKB:P97313	10116	20101123	UniProt	-
UniProtKB	P04797	Gapdh	-	GO:0005515	protein binding	Function	IPI	PMID:20972425	UniProtKB:Q923E4	10116	20101123	UniProt	-
UniProtKB	P04797	Gapdh	-	GO:0005515	protein binding	Function	IDA	PMID:15312048	-	10116	20120607	UniProt	-
UniProtKB	P04797	Gapdh	-	GO:0016491	oxidoreductase activity	Function	IEA	GO_REF:0000037	UniProtKB-KW:KW-0560	10116	20131116	UniProt	-
UniProtKB	P04797	Gapdh	-	GO:0016491	oxidoreductase activity	Function	IEA	GO_REF:0000002	InterPro:IPR006424|InterPro:IPR020828|InterPro:IPR020829|InterPro:IPR020830|InterPro:IPR020831	10116	20131116	InterPro	-
UniProtKB	P04797	Gapdh	-	GO:0016740	transferase activity	Function	IEA	GO_REF:0000037	UniProtKB-KW:KW-0808	10116	20131116	UniProt	-
UniProtKB	P04797	Gapdh	-	GO:0006464	cellular protein modification process	Process	IDA	PMID:20972425	-	10116	20101123	UniProt	-
UniProtKB	P04797	Gapdh	-	GO:0016740	transferase activity	Function	IDA	PMID:20972425	-	10116	20101123	UniProt	-
UniProtKB	P04797	Gapdh	-	GO:0000166	nucleotide binding	Function	IEA	GO_REF:0000002	InterPro:IPR006424	10116	20131116	InterPro	-
UniProtKB	P04797	Gapdh	-	GO:0048037	cofactor binding	Function	IEA	GO_REF:0000002	InterPro:IPR006424	10116	20131116	InterPro	-
UniProtKB	P04797	Gapdh	-	GO:0000166	nucleotide binding	Function	IEA	GO_REF:0000002	InterPro:IPR006424	10116	20131116	InterPro	-
UniProtKB	P04797	Gapdh	-	GO:0048037	cofactor binding	Function	IEA	GO_REF:0000002	InterPro:IPR006424	10116	20131116	InterPro	-
UniProtKB	P05630	ATP5D	-	GO:0005215	transporter activity	Function	IDA	PMID:1827992	-	9913	20060110	MGI	-
UniProtKB	P05630	ATP5D	-	GO:0006811	ion transport	Process	IDA	PMID:1827992	-	9913	20060110	MGI	-
UniProtKB	P05630	ATP5D	-	GO:0006818	hydrogen transport	Process	IDA	PMID:1827992	-	9913	20060110	MGI	-
UniProtKB	P05630	ATP5D	-	GO:0009987	cellular process	Process	IDA	PMID:1827992	-	9913	20060110	MGI	-
UniProtKB	P05630	ATP5D	-	GO:0009116	nucleoside metabolic process	Process	IEA	GO_REF:0000019	Ensembl:ENSP00000215375	9913	20131116	Ensembl	-
UniProtKB	P05630	ATP5D	-	GO:0009117	nucleotide metabolic process	Process	IEA	GO_REF:0000019	Ensembl:ENSP00000215375	9913	20131116	Ensembl	-
UniProtKB	P05630	ATP5D	-	GO:0016787	hydrolase activity	Function	IEA	GO_REF:0000019	Ensembl:ENSP00000215375	9913	20131116	Ensembl	-
UniProtKB	P05630	ATP5D	-	GO:0005215	transporter activity	Function	IEA	GO_REF:0000002	InterPro:IPR001469|InterPro:IPR020546	9913	20131116	InterPro	-
UniProtKB	P05630	ATP5D	-	GO:0006811	ion transport	Process	IEA	GO_REF:0000002	InterPro:IPR001469|InterPro:IPR020546	9913	20131116	InterPro	-
UniProtKB	P05630	ATP5D	-	GO:0006818	hydrogen transport	Process	IEA	GO_REF:0000002	InterPro:IPR001469|InterPro:IPR020546	9913	20131116	InterPro	-
UniProtKB	P05630	ATP5D	-	GO:0009116	nucleoside metabolic process	Process	IEA	GO_REF:0000002	InterPro:IPR001469|InterPro:IPR020546	9913	20131116	InterPro	-
UniProtKB	P05630	ATP5D	-	GO:0009117	nucleotide metabolic process	Process	IEA	GO_REF:0000002	InterPro:IPR001469|InterPro:IPR020546	9913	20131116	InterPro	-
UniProtKB	P05630	ATP5D	-	GO:0016787	hydrolase activity	Function	IEA	GO_REF:0000002	InterPro:IPR001469|InterPro:IPR020546	9913	20131116	InterPro	-
UniProtKB	P05630	ATP5D	-	GO:0005215	transporter activity	Function	IEA	GO_REF:0000002	InterPro:IPR001469|InterPro:IPR020546	9913	20131116	InterPro	-
UniProtKB	P05630	ATP5D	-	GO:0006811	ion transport	Process	IEA	GO_REF:0000002	InterPro:IPR001469|InterPro:IPR020546	9913	20131116	InterPro	-
UniProtKB	P05630	ATP5D	-	GO:0006818	hydrogen transport	Process	IEA	GO_REF:0000002	InterPro:IPR001469|InterPro:IPR020546	9913	20131116	InterPro	-
UniProtKB	P05630	ATP5D	-	GO:0009116	nucleoside metabolic process	Process	IEA	GO_REF:0000002	InterPro:IPR001469|InterPro:IPR020546	9913	20131116	InterPro	-
UniProtKB	P05630	ATP5D	-	GO:0009117	nucleotide metabolic process	Process	IEA	GO_REF:0000002	InterPro:IPR001469|InterPro:IPR020546	9913	20131116	InterPro	-
UniProtKB	P05630	ATP5D	-	GO:0016787	hydrolase activity	Function	IEA	GO_REF:0000002	InterPro:IPR001469|InterPro:IPR020546	9913	20131116	InterPro	-
UniProtKB	P05976	MYL1	-	GO:0043167	ion binding	Function	IEA	GO_REF:0000002	InterPro:IPR002048|InterPro:IPR011992	9606	20131116	InterPro	-
UniProtKB	P05976	MYL1	-	GO:0005198	structural molecule activity	Function	NAS	PMID:3904738	-	9606	20080118	BHF-UCL	-
UniProtKB	P07033	ACYP2	-	GO:0016787	hydrolase activity	Function	IEA	GO_REF:0000002	InterPro:IPR020456|InterPro:IPR027147	9913	20131116	InterPro	-
UniProtKB	P07033	ACYP2	-	GO:0016787	hydrolase activity	Function	IEA	GO_REF:0000003	EC:3.6.1.7	9913	20131116	UniProt	-
UniProtKB	P07033	ACYP2	-	GO:0016787	hydrolase activity	Function	IBA	GO_REF:0000033	PANTHER:PTN000003030	9913	20130905	RefGenome	-
UniProtKB	P07033	ACYP2	-	GO:0016787	hydrolase activity	Function	IEA	GO_REF:0000037	UniProtKB-KW:KW-0378	9913	20131116	UniProt	-
UniProtKB	P07942	LAMB1	-	GO:0005515	protein binding	Function	IEA	GO_REF:0000019	Ensembl:ENSMUSP00000002979	9606	20131116	Ensembl	-
UniProtKB	P07942	LAMB1	-	GO:0005198	structural molecule activity	Function	NAS	PMID:10842354	-	9606	20060817	UniProt	-
UniProtKB	P07942	LAMB1	-	GO:0005198	structural molecule activity	Function	NAS	PMID:1975589	-	9606	20040811	PINC	-
UniProtKB	P07942	LAMB1	-	GO:0005198	structural molecule activity	Function	IDA	PMID:16289578	-	9606	20070416	HGNC	-
UniProtKB	P07942	LAMB1	-	GO:0005515	protein binding	Function	IEA	GO_REF:0000019	Ensembl:ENSMUSP00000002979	9606	20131116	Ensembl	-
UniProtKB	P07942	LAMB1	-	GO:0008289	lipid binding	Function	IEA	GO_REF:0000019	Ensembl:ENSMUSP00000002979	9606	20131116	Ensembl	-
UniProtKB	P08107	HSPA1A	-	GO:0000166	nucleotide binding	Function	IEA	GO_REF:0000037	UniProtKB-KW:KW-0547	9606	20131116	UniProt	-
UniProtKB	P08107	HSPA1A	-	GO:0003674	molecular_function	Function	IEA	GO_REF:0000037	UniProtKB-KW:KW-1183	9606	20131116	UniProt	-
UniProtKB	P08107	HSPA1A	-	GO:0050896	response to stimulus	Process	IEA	GO_REF:0000037	UniProtKB-KW:KW-1183	9606	20131116	UniProt	-
UniProtKB	P08107	HSPA1A	-	GO:0051704	multi-organism process	Process	IEA	GO_REF:0000037	UniProtKB-KW:KW-1183	9606	20131116	UniProt	-
UniProtKB	P08107	HSPA1A	-	GO:0003676	nucleic acid binding	Function	IDA	PMID:21266579	-	9606	20131009	MGI	-
UniProtKB	P08107	HSPA1A	-	GO:0005515	protein binding	Function	IPI	PMID:12853476	UniProtKB:Q99615	9606	20100517	UniProt	-
UniProtKB	P08107	HSPA1A	-	GO:0005515	protein binding	Function	IPI	PMID:15603737	UniProtKB:Q9UL15	9606	20100111	BHF-UCL	-
UniProtKB	P08107	HSPA1A	-	GO:0005515	protein binding	Function	IPI	PMID:15657067	UniProtKB:P00533	9606	20131117	IntAct	-
UniProtKB	P08107	HSPA1A	-	GO:0005515	protein binding	Function	IPI	PMID:15671022	UniProtKB:P37840	9606	20090901	UniProt	-
UniProtKB	P08107	HSPA1A	-	GO:0005515	protein binding	Function	IPI	PMID:16275660	UniProtKB:Q9UNE7	9606	20131117	IntAct	-
UniProtKB	P08107	HSPA1A	-	GO:0005515	protein binding	Function	IPI	PMID:17024176	UniProtKB:Q62392	9606	20131117	IntAct	-
UniProtKB	P08107	HSPA1A	-	GO:0005515	protein binding	Function	IPI	PMID:17167422	UniProtKB:P15976	9606	20131117	IntAct	-
UniProtKB	P08107	HSPA1A	-	GO:0005515	protein binding	Function	IPI	PMID:17342744	UniProtKB:P08473	9606	20131117	IntAct	-
UniProtKB	P08107	HSPA1A	-	GO:0005515	protein binding	Function	IPI	PMID:18555782	UniProtKB:P32589	9606	20131117	IntAct	-
UniProtKB	P08107	HSPA1A	-	GO:0005515	protein binding	Function	IPI	PMID:18975920	UniProtKB:P37840	9606	20090611	UniProt	-
UniProtKB	P08107	HSPA1A	-	GO:0005515	protein binding	Function	IPI	PMID:19376117	UniProtKB:Q9HB09-2	9606	20131117	IntAct	-
UniProtKB	P08107	HSPA1A	-	GO:0005515	protein binding	Function	IPI	PMID:19875982	UniProtKB:P37840	9606	20131117	IntAct	-
UniProtKB	P08107	HSPA1A	-	GO:0005515	protein binding	Function	IPI	PMID:20029029	UniProtKB:P00533	9606	20131117	IntAct	-
UniProtKB	P08107	HSPA1A	-	GO:0005515	protein binding	Function	IPI	PMID:20618441	UniProtKB:Q9UNE7	9606	20131117	IntAct	-
UniProtKB	P08107	HSPA1A	-	GO:0005515	protein binding	Function	IPI	PMID:21081504	UniProtKB:Q9CRB9	9606	20110427	UniProt	-
UniProtKB	P08107	HSPA1A	-	GO:0005515	protein binding	Function	IPI	PMID:21887822	UniProtKB:P53350	9606	20131117	IntAct	-
UniProtKB	P08107	HSPA1A	-	GO:0005515	protein binding	Function	IPI	PMID:21985244	UniProtKB:P37840	9606	20131117	IntAct	-
UniProtKB	P08107	HSPA1A	-	GO:0000166	nucleotide binding	Function	IEA	GO_REF:0000037	UniProtKB-KW:KW-0067	9606	20131116	UniProt	-
UniProtKB	P08107	HSPA1A	-	GO:0001882	nucleoside binding	Function	IEA	GO_REF:0000037	UniProtKB-KW:KW-0067	9606	20131116	UniProt	-
UniProtKB	P08107	HSPA1A	-	GO:0043167	ion binding	Function	IEA	GO_REF:0000037	UniProtKB-KW:KW-0067	9606	20131116	UniProt	-
UniProtKB	P08107	HSPA1A	-	GO:0005515	protein binding	Function	IPI	PMID:15603737	UniProtKB:O60260	9606	20100111	BHF-UCL	-
UniProtKB	P08107	HSPA1A	-	GO:0005515	protein binding	Function	IDA	PMID:15603737	-	9606	20100111	BHF-UCL	-
UniProtKB	P08107	HSPA1A	-	GO:0006457	protein folding	Process	IDA	PMID:15603737	-	9606	20100111	BHF-UCL	-
UniProtKB	P08107	HSPA1A	-	GO:0005515	protein binding	Function	IPI	PMID:9553041	UniProtKB:P19544	9606	20091204	UniProt	-
UniProtKB	P08107	HSPA1A	-	GO:0005515	protein binding	Function	TAS	PMID:16130169	-	9606	20051220	UniProt	-
UniProtKB	P09670	SOD1	-	GO:0016209	antioxidant activity	Function	IEA	GO_REF:0000002	InterPro:IPR018152	9940	20131116	InterPro	-
UniProtKB	P09670	SOD1	-	GO:0016491	oxidoreductase activity	Function	IEA	GO_REF:0000002	InterPro:IPR018152	9940	20131116	InterPro	-
UniProtKB	P09670	SOD1	-	GO:0016209	antioxidant activity	Function	IEA	GO_REF:0000003	EC:1.15.1.1	9940	20131116	UniProt	-
UniProtKB	P09670	SOD1	-	GO:0016491	oxidoreductase activity	Function	IEA	GO_REF:0000003	EC:1.15.1.1	9940	20131116	UniProt	-
UniProtKB	P09670	SOD1	-	GO:0016209	antioxidant activity	Function	IEA	GO_REF:0000037	UniProtKB-KW:KW-0049	9940	20131116	UniProt	-
UniProtKB	P09670	SOD1	-	GO:0016491	oxidoreductase activity	Function	IEA	GO_REF:0000037	UniProtKB-KW:KW-0560	9940	20131116	UniProt	-
UniProtKB	P09670	SOD1	-	GO:0043167	ion binding	Function	IEA	GO_REF:0000002	InterPro:IPR001424	9940	20131116	InterPro	-
UniProtKB	P09670	SOD1	-	GO:0043167	ion binding	Function	IEA	GO_REF:0000037	UniProtKB-KW:KW-0479	9940	20131116	UniProt	-
UniProtKB	P0CB32	HSPA1L	-	GO:0000166	nucleotide binding	Function	IEA	GO_REF:0000037	UniProtKB-KW:KW-0547	9913	20131116	UniProt	-
UniProtKB	P0CB32	HSPA1L	-	GO:0000166	nucleotide binding	Function	IEA	GO_REF:0000037	UniProtKB-KW:KW-0067	9913	20131116	UniProt	-
UniProtKB	P0CB32	HSPA1L	-	GO:0001882	nucleoside binding	Function	IEA	GO_REF:0000037	UniProtKB-KW:KW-0067	9913	20131116	UniProt	-
UniProtKB	P0CB32	HSPA1L	-	GO:0043167	ion binding	Function	IEA	GO_REF:0000037	UniProtKB-KW:KW-0067	9913	20131116	UniProt	-
UniProtKB	P10790	FABP3	-	GO:0005215	transporter activity	Function	IEA	GO_REF:0000002	InterPro:IPR000463	9913	20131116	InterPro	-
UniProtKB	P10790	FABP3	-	GO:0005515	protein binding	Function	IEA	GO_REF:0000019	Ensembl:ENSP00000362817	9913	20131116	Ensembl	-
UniProtKB	P10790	FABP3	-	GO:0008289	lipid binding	Function	IEA	GO_REF:0000002	InterPro:IPR000463	9913	20131116	InterPro	-
UniProtKB	P10790	FABP3	-	GO:0008289	lipid binding	Function	IEA	GO_REF:0000037	UniProtKB-KW:KW-0446	9913	20131116	UniProt	-
UniProtKB	P11047	LAMC1	-	GO:0005198	structural molecule activity	Function	IMP	PMID:15159456	-	9606	20070416	HGNC	-
UniProtKB	P11047	LAMC1	-	GO:0008289	lipid binding	Function	IEA	GO_REF:0000019	Ensembl:ENSMUSP00000027752	9606	20131116	Ensembl	-
UniProtKB	P11179	DLST	-	GO:0016740	transferase activity	Function	IEA	GO_REF:0000002	InterPro:IPR006255	9913	20131116	InterPro	-
UniProtKB	P11179	DLST	-	GO:0016740	transferase activity	Function	IEA	GO_REF:0000003	EC:2.3.1.61	9913	20131116	UniProt	-
UniProtKB	P11179	DLST	-	GO:0016740	transferase activity	Function	IEA	GO_REF:0000037	UniProtKB-KW:KW-0808	9913	20131116	UniProt	-
UniProtKB	P11179	DLST	-	GO:0016740	transferase activity	Function	IEA	GO_REF:0000002	InterPro:IPR001078	9913	20131116	InterPro	-
UniProtKB	P11179	DLST	-	GO:0016740	transferase activity	Function	IEA	GO_REF:0000037	UniProtKB-KW:KW-0012	9913	20131116	UniProt	-
UniProtKB	P11216	PYGB	-	GO:0003824	catalytic activity	Function	IEA	GO_REF:0000037	UniProtKB-KW:KW-0021	9606	20131116	UniProt	-
UniProtKB	P11216	PYGB	-	GO:0016740	transferase activity	Function	IEA	GO_REF:0000002	InterPro:IPR011833	9606	20131116	InterPro	-
UniProtKB	P11216	PYGB	-	GO:0016740	transferase activity	Function	IEA	GO_REF:0000003	EC:2.4.1.1	9606	20131116	UniProt	-
UniProtKB	P11216	PYGB	-	GO:0016740	transferase activity	Function	IEA	GO_REF:0000002	InterPro:IPR000811	9606	20131116	InterPro	-
UniProtKB	P11216	PYGB	-	GO:0016740	transferase activity	Function	NAS	PMID:3346228	-	9606	20080416	UniProt	-
UniProtKB	P11216	PYGB	-	GO:0016740	transferase activity	Function	IEA	GO_REF:0000037	UniProtKB-KW:KW-0808	9606	20131116	UniProt	-
UniProtKB	P11216	PYGB	-	GO:0016740	transferase activity	Function	IEA	GO_REF:0000037	UniProtKB-KW:KW-0328	9606	20131116	UniProt	-
UniProtKB	P11216	PYGB	-	GO:0043167	ion binding	Function	IEA	GO_REF:0000002	InterPro:IPR011833	9606	20131116	InterPro	-
UniProtKB	P11216	PYGB	-	GO:0048037	cofactor binding	Function	IEA	GO_REF:0000002	InterPro:IPR011833	9606	20131116	InterPro	-
UniProtKB	P11217	PYGM	-	GO:0000166	nucleotide binding	Function	IEA	GO_REF:0000037	UniProtKB-KW:KW-0547	9606	20131116	UniProt	-
UniProtKB	P11217	PYGM	-	GO:0003824	catalytic activity	Function	IEA	GO_REF:0000037	UniProtKB-KW:KW-0021	9606	20131116	UniProt	-
UniProtKB	P11217	PYGM	-	GO:0016740	transferase activity	Function	IEA	GO_REF:0000002	InterPro:IPR011833	9606	20131116	InterPro	-
UniProtKB	P11217	PYGM	-	GO:0016740	transferase activity	Function	IEA	GO_REF:0000003	EC:2.4.1.1	9606	20131116	UniProt	-
UniProtKB	P11217	PYGM	-	GO:0016740	transferase activity	Function	IEA	GO_REF:0000002	InterPro:IPR000811	9606	20131116	InterPro	-
UniProtKB	P11217	PYGM	-	GO:0016740	transferase activity	Function	IEA	GO_REF:0000019	Ensembl:ENSMUSP00000047564	9606	20131116	Ensembl	-
UniProtKB	P11217	PYGM	-	GO:0016740	transferase activity	Function	TAS	PMID:9633816	-	9606	20030904	PINC	-
UniProtKB	P11217	PYGM	-	GO:0016740	transferase activity	Function	IEA	GO_REF:0000037	UniProtKB-KW:KW-0808	9606	20131116	UniProt	-
UniProtKB	P11217	PYGM	-	GO:0016740	transferase activity	Function	IEA	GO_REF:0000037	UniProtKB-KW:KW-0328	9606	20131116	UniProt	-
UniProtKB	P11217	PYGM	-	GO:0043167	ion binding	Function	IEA	GO_REF:0000002	InterPro:IPR011833	9606	20131116	InterPro	-
UniProtKB	P11217	PYGM	-	GO:0048037	cofactor binding	Function	IEA	GO_REF:0000002	InterPro:IPR011833	9606	20131116	InterPro	-
UniProtKB	P11974	PKM	-	GO:0000166	nucleotide binding	Function	IEA	GO_REF:0000037	UniProtKB-KW:KW-0547	9986	20131116	UniProt	-
UniProtKB	P11974	PKM	-	GO:0043167	ion binding	Function	IEA	GO_REF:0000002	InterPro:IPR001697|InterPro:IPR015793|InterPro:IPR015794	9986	20131116	InterPro	-
UniProtKB	P11974	PKM	-	GO:0003824	catalytic activity	Function	IEA	GO_REF:0000002	InterPro:IPR015813	9986	20131116	InterPro	-
UniProtKB	P11974	PKM	-	GO:0003824	catalytic activity	Function	IEA	GO_REF:0000037	UniProtKB-KW:KW-0021	9986	20131116	UniProt	-
UniProtKB	P11974	PKM	-	GO:0006793	phosphorus metabolic process	Process	IEA	GO_REF:0000002	InterPro:IPR001697|InterPro:IPR015793|InterPro:IPR015794|InterPro:IPR015806|InterPro:IPR018209	9986	20131116	InterPro	-
UniProtKB	P11974	PKM	-	GO:0016740	transferase activity	Function	IEA	GO_REF:0000002	InterPro:IPR001697|InterPro:IPR015793|InterPro:IPR015794|InterPro:IPR015806|InterPro:IPR018209	9986	20131116	InterPro	-
UniProtKB	P11974	PKM	-	GO:0006793	phosphorus metabolic process	Process	IEA	GO_REF:0000003	EC:2.7.1.40	9986	20131116	UniProt	-
UniProtKB	P11974	PKM	-	GO:0016740	transferase activity	Function	IEA	GO_REF:0000003	EC:2.7.1.40	9986	20131116	UniProt	-
UniProtKB	P11974	PKM	-	GO:0005515	protein binding	Function	IPI	PMID:10555970	UniProtKB:P00563	9986	20131117	IntAct	-
UniProtKB	P11974	PKM	-	GO:0000166	nucleotide binding	Function	IEA	GO_REF:0000037	UniProtKB-KW:KW-0067	9986	20131116	UniProt	-
UniProtKB	P11974	PKM	-	GO:0001882	nucleoside binding	Function	IEA	GO_REF:0000037	UniProtKB-KW:KW-0067	9986	20131116	UniProt	-
UniProtKB	P11974	PKM	-	GO:0043167	ion binding	Function	IEA	GO_REF:0000037	UniProtKB-KW:KW-0067	9986	20131116	UniProt	-
UniProtKB	P11974	PKM	-	GO:0006793	phosphorus metabolic process	Process	IEA	GO_REF:0000037	UniProtKB-KW:KW-0418	9986	20131116	UniProt	-
UniProtKB	P11974	PKM	-	GO:0016740	transferase activity	Function	IEA	GO_REF:0000037	UniProtKB-KW:KW-0418	9986	20131116	UniProt	-
UniProtKB	P11974	PKM	-	GO:0016740	transferase activity	Function	IEA	GO_REF:0000037	UniProtKB-KW:KW-0808	9986	20131116	UniProt	-
UniProtKB	P11974	PKM	-	GO:0043167	ion binding	Function	IEA	GO_REF:0000002	InterPro:IPR001697|InterPro:IPR015793|InterPro:IPR015794	9986	20131116	InterPro	-
UniProtKB	P11974	PKM	-	GO:0043167	ion binding	Function	IEA	GO_REF:0000037	UniProtKB-KW:KW-0479	9986	20131116	UniProt	-
UniProtKB	P12303	TTR	-	GO:0005515	protein binding	Function	IEA	GO_REF:0000037	UniProtKB-KW:KW-0372	9940	20131116	UniProt	-
UniProtKB	P12344	GOT2	-	GO:0003824	catalytic activity	Function	IEA	GO_REF:0000002	InterPro:IPR004838|InterPro:IPR015421	9913	20131116	InterPro	-
UniProtKB	P12344	GOT2	-	GO:0016740	transferase activity	Function	IEA	GO_REF:0000003	EC:2.6.1.1	9913	20131116	UniProt	-
UniProtKB	P12344	GOT2	-	GO:0016740	transferase activity	Function	ISS	GO_REF:0000024	UniProtKB:P00508	9913	20091214	UniProt	-
UniProtKB	P12344	GOT2	-	GO:0016740	transferase activity	Function	ISS	GO_REF:0000024	UniProtKB:P05202	9913	20061003	AgBase	-
UniProtKB	P12344	GOT2	-	GO:0016740	transferase activity	Function	IEA	GO_REF:0000002	InterPro:IPR000796	9913	20131116	InterPro	-
UniProtKB	P12344	GOT2	-	GO:0016740	transferase activity	Function	IEA	GO_REF:0000037	UniProtKB-KW:KW-0032	9913	20131116	UniProt	-
UniProtKB	P12344	GOT2	-	GO:0016740	transferase activity	Function	IEA	GO_REF:0000037	UniProtKB-KW:KW-0808	9913	20131116	UniProt	-
UniProtKB	P12344	GOT2	-	GO:0043167	ion binding	Function	IEA	GO_REF:0000002	InterPro:IPR004838|InterPro:IPR004839|InterPro:IPR015421	9913	20131116	InterPro	-
UniProtKB	P12344	GOT2	-	GO:0048037	cofactor binding	Function	IEA	GO_REF:0000002	InterPro:IPR004838|InterPro:IPR004839|InterPro:IPR015421	9913	20131116	InterPro	-
UniProtKB	P12344	GOT2	-	GO:0016740	transferase activity	Function	IEA	GO_REF:0000003	EC:2.6.1.1	9913	20131116	UniProt	-
UniProtKB	P12429	ANXA3	-	GO:0030234	enzyme regulator activity	Function	IEA	GO_REF:0000002	InterPro:IPR002390	9606	20131116	InterPro	-
UniProtKB	P12429	ANXA3	-	GO:0043167	ion binding	Function	IEA	GO_REF:0000002	InterPro:IPR001464|InterPro:IPR002390|InterPro:IPR018252|InterPro:IPR018502	9606	20131116	InterPro	-
UniProtKB	P12429	ANXA3	-	GO:0008289	lipid binding	Function	IEA	GO_REF:0000002	InterPro:IPR001464|InterPro:IPR002390|InterPro:IPR018252|InterPro:IPR018502	9606	20131116	InterPro	-
UniProtKB	P12429	ANXA3	-	GO:0043167	ion binding	Function	IEA	GO_REF:0000002	InterPro:IPR001464|InterPro:IPR002390|InterPro:IPR018252|InterPro:IPR018502	9606	20131116	InterPro	-
UniProtKB	P12429	ANXA3	-	GO:0008289	lipid binding	Function	IEA	GO_REF:0000037	UniProtKB-KW:KW-0111	9606	20131116	UniProt	-
UniProtKB	P12429	ANXA3	-	GO:0043167	ion binding	Function	IEA	GO_REF:0000037	UniProtKB-KW:KW-0111	9606	20131116	UniProt	-
UniProtKB	P12429	ANXA3	-	GO:0008289	lipid binding	Function	IDA	PMID:2138016	-	9606	20100208	UniProt	-
UniProtKB	P12429	ANXA3	-	GO:0043167	ion binding	Function	IDA	PMID:2138016	-	9606	20100208	UniProt	-
UniProtKB	P12429	ANXA3	-	GO:0008289	lipid binding	Function	IDA	PMID:2138632	-	9606	20100208	UniProt	-
UniProtKB	P12429	ANXA3	-	GO:0043167	ion binding	Function	IDA	PMID:2138632	-	9606	20100208	UniProt	-
UniProtKB	P12429	ANXA3	-	GO:0030234	enzyme regulator activity	Function	IEA	GO_REF:0000037	UniProtKB-KW:KW-0593	9606	20131116	UniProt	-
UniProtKB	P12725	-	-	GO:0030234	enzyme regulator activity	Function	IEA	GO_REF:0000037	UniProtKB-KW:KW-0722	9940	20131116	UniProt	-
UniProtKB	P12725	-	-	GO:0030234	enzyme regulator activity	Function	IEA	GO_REF:0000037	UniProtKB-KW:KW-0646	9940	20131116	UniProt	-
UniProtKB	P13696	PEBP1	-	GO:0000166	nucleotide binding	Function	IEA	GO_REF:0000037	UniProtKB-KW:KW-0547	9913	20131116	UniProt	-
UniProtKB	P13696	PEBP1	-	GO:0030234	enzyme regulator activity	Function	IEA	GO_REF:0000037	UniProtKB-KW:KW-0722	9913	20131116	UniProt	-
UniProtKB	P13696	PEBP1	-	GO:0000166	nucleotide binding	Function	IEA	GO_REF:0000037	UniProtKB-KW:KW-0067	9913	20131116	UniProt	-
UniProtKB	P13696	PEBP1	-	GO:0001882	nucleoside binding	Function	IEA	GO_REF:0000037	UniProtKB-KW:KW-0067	9913	20131116	UniProt	-
UniProtKB	P13696	PEBP1	-	GO:0043167	ion binding	Function	IEA	GO_REF:0000037	UniProtKB-KW:KW-0067	9913	20131116	UniProt	-
UniProtKB	P13696	PEBP1	-	GO:0008289	lipid binding	Function	IEA	GO_REF:0000037	UniProtKB-KW:KW-0446	9913	20131116	UniProt	-
UniProtKB	P13696	PEBP1	-	GO:0030234	enzyme regulator activity	Function	IEA	GO_REF:0000037	UniProtKB-KW:KW-0646	9913	20131116	UniProt	-
UniProtKB	P13804	ETFA	-	GO:0009055	electron carrier activity	Function	IEA	GO_REF:0000002	InterPro:IPR001308	9606	20131116	InterPro	-
UniProtKB	P13804	ETFA	-	GO:0009055	electron carrier activity	Function	IDA	PMID:10423253	-	9606	20090716	UniProt	-
UniProtKB	P13804	ETFA	-	GO:0009055	electron carrier activity	Function	TAS	PMID:8617498	-	9606	20031119	PINC	-
UniProtKB	P13804	ETFA	-	GO:0016491	oxidoreductase activity	Function	IDA	PMID:10423253	-	9606	20090716	UniProt	-
UniProtKB	P13804	ETFA	-	GO:0016491	oxidoreductase activity	Function	IDA	PMID:9334218	-	9606	20090716	UniProt	-
UniProtKB	P13804	ETFA	-	GO:0000166	nucleotide binding	Function	IEA	GO_REF:0000002	InterPro:IPR001308	9606	20131116	InterPro	-
UniProtKB	P13804	ETFA	-	GO:0043167	ion binding	Function	IEA	GO_REF:0000002	InterPro:IPR001308	9606	20131116	InterPro	-
UniProtKB	P13804	ETFA	-	GO:0048037	cofactor binding	Function	IEA	GO_REF:0000002	InterPro:IPR001308	9606	20131116	InterPro	-
UniProtKB	P13804	ETFA	-	GO:0000166	nucleotide binding	Function	IDA	PMID:10423253	-	9606	20090716	UniProt	-
UniProtKB	P13804	ETFA	-	GO:0043167	ion binding	Function	IDA	PMID:10423253	-	9606	20090716	UniProt	-
UniProtKB	P13804	ETFA	-	GO:0048037	cofactor binding	Function	IDA	PMID:10423253	-	9606	20090716	UniProt	-
UniProtKB	P13804	ETFA	-	GO:0000166	nucleotide binding	Function	IDA	PMID:9334218	-	9606	20090716	UniProt	-
UniProtKB	P13804	ETFA	-	GO:0043167	ion binding	Function	IDA	PMID:9334218	-	9606	20090716	UniProt	-
UniProtKB	P13804	ETFA	-	GO:0048037	cofactor binding	Function	IDA	PMID:9334218	-	9606	20090716	UniProt	-
UniProtKB	P14543	NID1	-	GO:0043167	ion binding	Function	IEA	GO_REF:0000002	InterPro:IPR001881|InterPro:IPR018097	9606	20131116	InterPro	-
UniProtKB	P14543	NID1	-	GO:0005515	protein binding	Function	IEA	GO_REF:0000019	Ensembl:ENSMUSP00000005532	9606	20131116	Ensembl	-
UniProtKB	P14543	NID1	-	GO:0005515	protein binding	Function	IEA	GO_REF:0000019	Ensembl:ENSMUSP00000005532	9606	20131116	Ensembl	-
UniProtKB	P14543	NID1	-	GO:0050840	extracellular matrix binding	Function	IEA	GO_REF:0000019	Ensembl:ENSMUSP00000005532	9606	20131116	Ensembl	-
UniProtKB	P14543	NID1	-	GO:0050840	extracellular matrix binding	Function	IEA	GO_REF:0000019	Ensembl:ENSMUSP00000005532	9606	20131116	Ensembl	-
UniProtKB	P14602	Hspb1	-	GO:0005515	protein binding	Function	IDA	PMID:15731106	-	10090	20120102	BHF-UCL	-
UniProtKB	P14602	Hspb1	-	GO:0030234	enzyme regulator activity	Function	IDA	PMID:15731106	-	10090	20110404	BHF-UCL	-
UniProtKB	P14602	Hspb1	-	GO:0005515	protein binding	Function	IEA	GO_REF:0000019	Ensembl:ENSP00000248553	10090	20131116	Ensembl	-
UniProtKB	P14602	Hspb1	-	GO:0005515	protein binding	Function	ISS	GO_REF:0000024	UniProtKB:P42930	10090	20110404	BHF-UCL	-
UniProtKB	P14639	ALB	-	GO:0008289	lipid binding	Function	IEA	GO_REF:0000037	UniProtKB-KW:KW-0446	9940	20131116	UniProt	-
UniProtKB	P14639	ALB	-	GO:0043167	ion binding	Function	IEA	GO_REF:0000037	UniProtKB-KW:KW-0479	9940	20131116	UniProt	-
UniProtKB	P14649	MYL6B	-	GO:0003774	motor activity	Function	TAS	PMID:2304459	-	9606	20060301	HGNC	-
UniProtKB	P14649	MYL6B	-	GO:0043167	ion binding	Function	IEA	GO_REF:0000002	InterPro:IPR002048|InterPro:IPR011992	9606	20131116	InterPro	-
UniProtKB	P14649	MYL6B	-	GO:0005515	protein binding	Function	IPI	PMID:15510214	UniProtKB:Q02440	9606	20131117	IntAct	-
UniProtKB	P14649	MYL6B	-	GO:0005198	structural molecule activity	Function	TAS	PMID:2304459	-	9606	20060301	HGNC	-
UniProtKB	P14649	MYL6B	-	GO:0005198	structural molecule activity	Function	TAS	PMID:2458299	-	9606	20030904	PINC	-
UniProtKB	P15090	FABP4	-	GO:0005215	transporter activity	Function	IEA	GO_REF:0000002	InterPro:IPR000463	9606	20131116	InterPro	-
UniProtKB	P15090	FABP4	-	GO:0008289	lipid binding	Function	TAS	PMID:2481498	-	9606	20030904	PINC	-
UniProtKB	P15090	FABP4	-	GO:0031406	carboxylic acid binding	Function	TAS	PMID:2481498	-	9606	20030904	PINC	-
UniProtKB	P15090	FABP4	-	GO:0008289	lipid binding	Function	IEA	GO_REF:0000002	InterPro:IPR000463	9606	20131116	InterPro	-
UniProtKB	P15090	FABP4	-	GO:0008289	lipid binding	Function	IEA	GO_REF:0000037	UniProtKB-KW:KW-0446	9606	20131116	UniProt	-
UniProtKB	P15121	AKR1B1	-	GO:0016491	oxidoreductase activity	Function	IEA	GO_REF:0000003	EC:1.1.1.21	9606	20131116	UniProt	-
UniProtKB	P15121	AKR1B1	-	GO:0016491	oxidoreductase activity	Function	IEA	GO_REF:0000019	Ensembl:ENSMUSP00000100045	9606	20131116	Ensembl	-
UniProtKB	P15121	AKR1B1	-	GO:0016491	oxidoreductase activity	Function	TAS	PMID:2112546	-	9606	20030904	PINC	-
UniProtKB	P15121	AKR1B1	-	GO:0016491	oxidoreductase activity	Function	TAS	PMID:8435445	-	9606	20061107	UniProt	-
UniProtKB	P15121	AKR1B1	-	GO:0009055	electron carrier activity	Function	TAS	PMID:2112546	-	9606	20060428	UniProt	-
UniProtKB	P15121	AKR1B1	-	GO:0016491	oxidoreductase activity	Function	IEA	GO_REF:0000002	InterPro:IPR018170|InterPro:IPR020471	9606	20131116	InterPro	-
UniProtKB	P15121	AKR1B1	-	GO:0016491	oxidoreductase activity	Function	IEA	GO_REF:0000037	UniProtKB-KW:KW-0560	9606	20131116	UniProt	-
UniProtKB	P15121	AKR1B1	-	GO:0016491	oxidoreductase activity	Function	IDA	PMID:20837989	-	9606	20120119	UniProt	-
UniProtKB	P15259	PGAM2	-	GO:0003824	catalytic activity	Function	IEA	GO_REF:0000002	InterPro:IPR001345	9606	20131116	InterPro	-
UniProtKB	P15259	PGAM2	-	GO:0016853	isomerase activity	Function	IEA	GO_REF:0000003	EC:5.4.2.4	9606	20131116	UniProt	-
UniProtKB	P15259	PGAM2	-	GO:0006793	phosphorus metabolic process	Process	IEA	GO_REF:0000003	EC:3.1.3.13	9606	20131116	UniProt	-
UniProtKB	P15259	PGAM2	-	GO:0016787	hydrolase activity	Function	IEA	GO_REF:0000003	EC:3.1.3.13	9606	20131116	UniProt	-
UniProtKB	P15259	PGAM2	-	GO:0016853	isomerase activity	Function	IEA	GO_REF:0000002	InterPro:IPR005952	9606	20131116	InterPro	-
UniProtKB	P15259	PGAM2	-	GO:0016853	isomerase activity	Function	IEA	GO_REF:0000019	Ensembl:ENSMUSP00000020768	9606	20131116	Ensembl	-
UniProtKB	P15259	PGAM2	-	GO:0016853	isomerase activity	Function	IEA	GO_REF:0000019	Ensembl:ENSRNOP00000018227	9606	20131116	Ensembl	-
UniProtKB	P15259	PGAM2	-	GO:0016853	isomerase activity	Function	IMP	PMID:6262916	-	9606	20080916	UniProt	-
UniProtKB	P15259	PGAM2	-	GO:0016787	hydrolase activity	Function	IEA	GO_REF:0000037	UniProtKB-KW:KW-0378	9606	20131116	UniProt	-
UniProtKB	P15259	PGAM2	-	GO:0016853	isomerase activity	Function	IEA	GO_REF:0000037	UniProtKB-KW:KW-0413	9606	20131116	UniProt	-
UniProtKB	P15259	PGAM2	-	GO:0016853	isomerase activity	Function	IEA	GO_REF:0000002	InterPro:IPR005952	9606	20131116	InterPro	-
UniProtKB	P15259	PGAM2	-	GO:0016853	isomerase activity	Function	IEA	GO_REF:0000019	Ensembl:ENSRNOP00000018227	9606	20131116	Ensembl	-
UniProtKB	P15259	PGAM2	-	GO:0048037	cofactor binding	Function	IEA	GO_REF:0000019	Ensembl:ENSRNOP00000018227	9606	20131116	Ensembl	-
UniProtKB	P18206	VCL	-	GO:0005515	protein binding	Function	IPI	PMID:18341635	UniProtKB:Q14118	9606	20100514	UniProt	-
UniProtKB	P18206	VCL	-	GO:0005515	protein binding	Function	IDA	PMID:16803572	-	9606	20130110	BHF-UCL	-
UniProtKB	P18206	VCL	-	GO:0005198	structural molecule activity	Function	IEA	GO_REF:0000002	InterPro:IPR000633|InterPro:IPR006077|InterPro:IPR017997	9606	20131116	InterPro	-
UniProtKB	P18206	VCL	-	GO:0005515	protein binding	Function	IPI	PMID:10320934	UniProtKB:Q9Y4G6	9606	20120708	UniProt	-
UniProtKB	P18206	VCL	-	GO:0005515	protein binding	Function	IPI	PMID:12473693	UniProtKB:O15144	9606	20131117	IntAct	-
UniProtKB	P18206	VCL	-	GO:0005515	protein binding	Function	IPI	PMID:15070891	UniProtKB:Q9Y490	9606	20051221	UniProt	-
UniProtKB	P18206	VCL	-	GO:0005515	protein binding	Function	IPI	PMID:15163412	UniProtKB:Q9Y3I0	9606	20081106	UniProt	-
UniProtKB	P18206	VCL	-	GO:0005515	protein binding	Function	IPI	PMID:15988023	UniProtKB:P12814	9606	20051221	UniProt	-
UniProtKB	P18206	VCL	-	GO:0005515	protein binding	Function	IPI	PMID:16803572	UniProtKB:P11532	9606	20130110	BHF-UCL	-
UniProtKB	P18206	VCL	-	GO:0005515	protein binding	Function	IPI	PMID:16803572	UniProtKB:P46939	9606	20130110	BHF-UCL	-
UniProtKB	P18206	VCL	-	GO:0005515	protein binding	Function	IPI	PMID:16826238	UniProtKB:Q6XVZ2	9606	20131117	IntAct	-
UniProtKB	P18206	VCL	-	GO:0005515	protein binding	Function	IPI	PMID:17082770	UniProtKB:Q62417-2	9606	20131117	IntAct	-
UniProtKB	P18206	VCL	-	GO:0005515	protein binding	Function	IPI	PMID:17289036	UniProtKB:Q6XVZ2	9606	20131117	IntAct	-
UniProtKB	P18206	VCL	-	GO:0005515	protein binding	Function	IPI	PMID:17932491	UniProtKB:P18010	9606	20131117	IntAct	-
UniProtKB	P18206	VCL	-	GO:0005515	protein binding	Function	IPI	PMID:18028034	UniProtKB:O15061	9606	20090116	UniProt	-
UniProtKB	P18206	VCL	-	GO:0005515	protein binding	Function	IPI	PMID:22427331	UniProtKB:Q5VW36	9606	20120416	UniProt	-
UniProtKB	P18206	VCL	-	GO:0005515	protein binding	Function	IPI	PMID:9054445	UniProtKB:P49023	9606	20051221	UniProt	-
UniProtKB	P18206	VCL	-	GO:0005515	protein binding	Function	IPI	PMID:9885244	UniProtKB:O60504	9606	20051221	UniProt	-
UniProtKB	P18206	VCL	-	GO:0005515	protein binding	Function	ISS	PMID:20086044	UniProtKB:P12003	9606	20100721	BHF-UCL	-
UniProtKB	P18206	VCL	-	GO:0005515	protein binding	Function	IEA	GO_REF:0000019	Ensembl:ENSRNOP00000015179	9606	20131116	Ensembl	-
UniProtKB	P18206	VCL	-	GO:0005515	protein binding	Function	IPI	PMID:9700171	UniProtKB:P35221	9606	20051221	UniProt	-
UniProtKB	P18206	VCL	-	GO:0005515	protein binding	Function	ISS	PMID:20086044	UniProtKB:P12003	9606	20100721	BHF-UCL	-
UniProtKB	P19120	HSPA8	-	GO:0000166	nucleotide binding	Function	IEA	GO_REF:0000037	UniProtKB-KW:KW-0547	9913	20131116	UniProt	-
UniProtKB	P19120	HSPA8	-	GO:0005515	protein binding	Function	IPI	PMID:19878303	UniProtKB:P13569	9913	20131117	IntAct	-
UniProtKB	P19120	HSPA8	-	GO:0005515	protein binding	Function	IPI	PMID:19878303	UniProtKB:P26361	9913	20131117	IntAct	-
UniProtKB	P19120	HSPA8	-	GO:0000166	nucleotide binding	Function	IEA	GO_REF:0000037	UniProtKB-KW:KW-0067	9913	20131116	UniProt	-
UniProtKB	P19120	HSPA8	-	GO:0001882	nucleoside binding	Function	IEA	GO_REF:0000037	UniProtKB-KW:KW-0067	9913	20131116	UniProt	-
UniProtKB	P19120	HSPA8	-	GO:0043167	ion binding	Function	IEA	GO_REF:0000037	UniProtKB-KW:KW-0067	9913	20131116	UniProt	-
UniProtKB	P19483	ATP5A1	-	GO:0000166	nucleotide binding	Function	IEA	GO_REF:0000037	UniProtKB-KW:KW-0547	9913	20131116	UniProt	-
UniProtKB	P19483	ATP5A1	-	GO:0005515	protein binding	Function	IPI	PMID:7397110	UniProtKB:P05631	9913	20060809	UniProt	-
UniProtKB	P19483	ATP5A1	-	GO:0000166	nucleotide binding	Function	IEA	GO_REF:0000002	InterPro:IPR000194|InterPro:IPR020003	9913	20131116	InterPro	-
UniProtKB	P19483	ATP5A1	-	GO:0001882	nucleoside binding	Function	IEA	GO_REF:0000002	InterPro:IPR000194|InterPro:IPR020003	9913	20131116	InterPro	-
UniProtKB	P19483	ATP5A1	-	GO:0043167	ion binding	Function	IEA	GO_REF:0000002	InterPro:IPR000194|InterPro:IPR020003	9913	20131116	InterPro	-
UniProtKB	P19483	ATP5A1	-	GO:0000166	nucleotide binding	Function	IEA	GO_REF:0000037	UniProtKB-KW:KW-0067	9913	20131116	UniProt	-
UniProtKB	P19483	ATP5A1	-	GO:0001882	nucleoside binding	Function	IEA	GO_REF:0000037	UniProtKB-KW:KW-0067	9913	20131116	UniProt	-
UniProtKB	P19483	ATP5A1	-	GO:0043167	ion binding	Function	IEA	GO_REF:0000037	UniProtKB-KW:KW-0067	9913	20131116	UniProt	-
UniProtKB	P19483	ATP5A1	-	GO:0005215	transporter activity	Function	IEA	GO_REF:0000002	InterPro:IPR000793	9913	20131116	InterPro	-
UniProtKB	P19483	ATP5A1	-	GO:0009987	cellular process	Process	IEA	GO_REF:0000002	InterPro:IPR000793	9913	20131116	InterPro	-
UniProtKB	P19483	ATP5A1	-	GO:0016787	hydrolase activity	Function	IEA	GO_REF:0000002	InterPro:IPR000793	9913	20131116	InterPro	-
UniProtKB	P19483	ATP5A1	-	GO:0005215	transporter activity	Function	IEA	GO_REF:0000002	InterPro:IPR005294	9913	20131116	InterPro	-
UniProtKB	P19483	ATP5A1	-	GO:0006811	ion transport	Process	IEA	GO_REF:0000002	InterPro:IPR005294	9913	20131116	InterPro	-
UniProtKB	P19483	ATP5A1	-	GO:0006818	hydrogen transport	Process	IEA	GO_REF:0000002	InterPro:IPR005294	9913	20131116	InterPro	-
UniProtKB	P19483	ATP5A1	-	GO:0009116	nucleoside metabolic process	Process	IEA	GO_REF:0000002	InterPro:IPR005294	9913	20131116	InterPro	-
UniProtKB	P19483	ATP5A1	-	GO:0009117	nucleotide metabolic process	Process	IEA	GO_REF:0000002	InterPro:IPR005294	9913	20131116	InterPro	-
UniProtKB	P19483	ATP5A1	-	GO:0016787	hydrolase activity	Function	IEA	GO_REF:0000002	InterPro:IPR005294	9913	20131116	InterPro	-
UniProtKB	P19483	ATP5A1	-	GO:0005215	transporter activity	Function	IEA	GO_REF:0000002	InterPro:IPR005294	9913	20131116	InterPro	-
UniProtKB	P19483	ATP5A1	-	GO:0006811	ion transport	Process	IEA	GO_REF:0000002	InterPro:IPR005294	9913	20131116	InterPro	-
UniProtKB	P19483	ATP5A1	-	GO:0006818	hydrogen transport	Process	IEA	GO_REF:0000002	InterPro:IPR005294	9913	20131116	InterPro	-
UniProtKB	P19483	ATP5A1	-	GO:0009116	nucleoside metabolic process	Process	IEA	GO_REF:0000002	InterPro:IPR005294	9913	20131116	InterPro	-
UniProtKB	P19483	ATP5A1	-	GO:0009117	nucleotide metabolic process	Process	IEA	GO_REF:0000002	InterPro:IPR005294	9913	20131116	InterPro	-
UniProtKB	P19483	ATP5A1	-	GO:0016787	hydrolase activity	Function	IEA	GO_REF:0000002	InterPro:IPR005294	9913	20131116	InterPro	-
UniProtKB	P19858	LDHA	-	GO:0003824	catalytic activity	Function	IEA	GO_REF:0000002	InterPro:IPR015955	9913	20131116	InterPro	-
UniProtKB	P19858	LDHA	-	GO:0016491	oxidoreductase activity	Function	IEA	GO_REF:0000002	InterPro:IPR011304|InterPro:IPR018177	9913	20131116	InterPro	-
UniProtKB	P19858	LDHA	-	GO:0016491	oxidoreductase activity	Function	IEA	GO_REF:0000003	EC:1.1.1.27	9913	20131116	UniProt	-
UniProtKB	P19858	LDHA	-	GO:0016491	oxidoreductase activity	Function	IEA	GO_REF:0000002	InterPro:IPR001236	9913	20131116	InterPro	-
UniProtKB	P19858	LDHA	-	GO:0016491	oxidoreductase activity	Function	IEA	GO_REF:0000037	UniProtKB-KW:KW-0560	9913	20131116	UniProt	-
UniProtKB	P19858	LDHA	-	GO:0016491	oxidoreductase activity	Function	IEA	GO_REF:0000002	InterPro:IPR001557|InterPro:IPR015955|InterPro:IPR022383	9913	20131116	InterPro	-
UniProtKB	P20000	ALDH2	-	GO:0016491	oxidoreductase activity	Function	IEA	GO_REF:0000003	EC:1.2.1.3	9913	20131116	UniProt	-
UniProtKB	P20000	ALDH2	-	GO:0016491	oxidoreductase activity	Function	IEA	GO_REF:0000002	InterPro:IPR015590|InterPro:IPR016160|InterPro:IPR016161|InterPro:IPR016162|InterPro:IPR016163	9913	20131116	InterPro	-
UniProtKB	P20000	ALDH2	-	GO:0016491	oxidoreductase activity	Function	IEA	GO_REF:0000037	UniProtKB-KW:KW-0560	9913	20131116	UniProt	-
UniProtKB	P20000	ALDH2	-	GO:0016491	oxidoreductase activity	Function	IEA	GO_REF:0000002	InterPro:IPR016163	9913	20131116	InterPro	-
UniProtKB	P20004	ACO2	-	GO:0016829	lyase activity	Function	IEA	GO_REF:0000002	InterPro:IPR006248	9913	20131116	InterPro	-
UniProtKB	P20004	ACO2	-	GO:0016829	lyase activity	Function	IEA	GO_REF:0000003	EC:4.2.1.3	9913	20131116	UniProt	-
UniProtKB	P20004	ACO2	-	GO:0016829	lyase activity	Function	IEA	GO_REF:0000019	Ensembl:ENSMUSP00000023116	9913	20131116	Ensembl	-
UniProtKB	P20004	ACO2	-	GO:0016829	lyase activity	Function	ISS	GO_REF:0000024	UniProtKB:Q99KI0	9913	20060331	AgBase	-
UniProtKB	P20004	ACO2	-	GO:0043167	ion binding	Function	IEA	GO_REF:0000019	Ensembl:ENSP00000216254	9913	20131116	Ensembl	-
UniProtKB	P20004	ACO2	-	GO:0043167	ion binding	Function	ISS	GO_REF:0000024	UniProtKB:Q99798	9913	20060331	AgBase	-
UniProtKB	P20004	ACO2	-	GO:0016829	lyase activity	Function	IEA	GO_REF:0000037	UniProtKB-KW:KW-0456	9913	20131116	UniProt	-
UniProtKB	P20004	ACO2	-	GO:0043167	ion binding	Function	IEA	GO_REF:0000037	UniProtKB-KW:KW-0479	9913	20131116	UniProt	-
UniProtKB	P20004	ACO2	-	GO:0051540	metal cluster binding	Function	IEA	GO_REF:0000037	UniProtKB-KW:KW-0411	9913	20131116	UniProt	-
UniProtKB	P20004	ACO2	-	GO:0051540	metal cluster binding	Function	IEA	GO_REF:0000002	InterPro:IPR006248	9913	20131116	InterPro	-
UniProtKB	P20004	ACO2	-	GO:0051540	metal cluster binding	Function	IEA	GO_REF:0000037	UniProtKB-KW:KW-0004	9913	20131116	UniProt	-
UniProtKB	P20929	NEB	-	GO:0005515	protein binding	Function	IEA	GO_REF:0000037	UniProtKB-KW:KW-0009	9606	20131116	UniProt	-
UniProtKB	P20929	NEB	-	GO:0005515	protein binding	Function	IPI	PMID:12482578	UniProtKB:Q07889	9606	20131117	IntAct	-
UniProtKB	P20929	NEB	-	GO:0005515	protein binding	Function	IPI	PMID:12482578	UniProtKB:Q86TC9	9606	20131117	IntAct	-
UniProtKB	P20929	NEB	-	GO:0005515	protein binding	Function	IPI	PMID:12482578	UniProtKB:Q8WZ42	9606	20131117	IntAct	-
UniProtKB	P20929	NEB	-	GO:0005515	protein binding	Function	IPI	PMID:16902413	UniProtKB:Q8WZ42	9606	20131117	IntAct	-
UniProtKB	P20929	NEB	-	GO:0005515	protein binding	Function	IPI	PMID:18639526	UniProtKB:O95425	9606	20131117	IntAct	-
UniProtKB	P20929	NEB	-	GO:0005515	protein binding	Function	IPI	PMID:23414517	UniProtKB:O60662	9606	20131117	IntAct	-
UniProtKB	P20929	NEB	-	GO:0005515	protein binding	Function	IPI	PMID:23414517	UniProtKB:O75386	9606	20131117	IntAct	-
UniProtKB	P20929	NEB	-	GO:0005515	protein binding	Function	IPI	PMID:23414517	UniProtKB:O75923	9606	20131117	IntAct	-
UniProtKB	P20929	NEB	-	GO:0005515	protein binding	Function	IPI	PMID:23414517	UniProtKB:P21399	9606	20131117	IntAct	-
UniProtKB	P20929	NEB	-	GO:0005515	protein binding	Function	IPI	PMID:23414517	UniProtKB:Q96CV9	9606	20131117	IntAct	-
UniProtKB	P20929	NEB	-	GO:0005515	protein binding	Function	IPI	PMID:23414517	UniProtKB:Q9BZ29	9606	20131117	IntAct	-
UniProtKB	P20929	NEB	-	GO:0005198	structural molecule activity	Function	TAS	PMID:7739042	-	9606	20030904	PINC	-
UniProtKB	P22314	UBA1	-	GO:0000166	nucleotide binding	Function	IEA	GO_REF:0000037	UniProtKB-KW:KW-0547	9606	20131116	UniProt	-
UniProtKB	P22314	UBA1	-	GO:0003824	catalytic activity	Function	IEA	GO_REF:0000002	InterPro:IPR000594	9606	20131116	InterPro	-
UniProtKB	P22314	UBA1	-	GO:0005515	protein binding	Function	IPI	PMID:16227972	UniProtKB:Q9H2C0	9606	20131117	IntAct	-
UniProtKB	P22314	UBA1	-	GO:0005515	protein binding	Function	IPI	PMID:17956732	UniProtKB:P63279	9606	20131117	IntAct	-
UniProtKB	P22314	UBA1	-	GO:0005515	protein binding	Function	IPI	PMID:22190034	UniProtKB:Q76353	9606	20131117	IntAct	-
UniProtKB	P22314	UBA1	-	GO:0000166	nucleotide binding	Function	IEA	GO_REF:0000002	InterPro:IPR000127	9606	20131116	InterPro	-
UniProtKB	P22314	UBA1	-	GO:0001882	nucleoside binding	Function	IEA	GO_REF:0000002	InterPro:IPR000127	9606	20131116	InterPro	-
UniProtKB	P22314	UBA1	-	GO:0043167	ion binding	Function	IEA	GO_REF:0000002	InterPro:IPR000127	9606	20131116	InterPro	-
UniProtKB	P22314	UBA1	-	GO:0000166	nucleotide binding	Function	IEA	GO_REF:0000037	UniProtKB-KW:KW-0067	9606	20131116	UniProt	-
UniProtKB	P22314	UBA1	-	GO:0001882	nucleoside binding	Function	IEA	GO_REF:0000037	UniProtKB-KW:KW-0067	9606	20131116	UniProt	-
UniProtKB	P22314	UBA1	-	GO:0043167	ion binding	Function	IEA	GO_REF:0000037	UniProtKB-KW:KW-0067	9606	20131116	UniProt	-
UniProtKB	P22314	UBA1	-	GO:0008641	small protein activating enzyme activity	Function	IEA	GO_REF:0000002	InterPro:IPR000011|InterPro:IPR000127	9606	20131116	InterPro	-
UniProtKB	P22314	UBA1	-	GO:0016874	ligase activity	Function	IEA	GO_REF:0000037	UniProtKB-KW:KW-0436	9606	20131116	UniProt	-
UniProtKB	P22392	NME2	-	GO:0000166	nucleotide binding	Function	IEA	GO_REF:0000037	UniProtKB-KW:KW-0547	9606	20131116	UniProt	-
UniProtKB	P22392	NME2	-	GO:0003676	nucleic acid binding	Function	IEA	GO_REF:0000037	UniProtKB-KW:KW-0238	9606	20131116	UniProt	-
UniProtKB	P22392	NME2	-	GO:0003674	molecular_function	Function	TAS	PMID:8392752	-	9606	20010809	UniProt	-
UniProtKB	P22392	NME2	-	GO:0065007	biological regulation	Process	TAS	PMID:8392752	-	9606	20010809	UniProt	-
UniProtKB	P22392	NME2	-	GO:0009117	nucleotide metabolic process	Process	IEA	GO_REF:0000002	InterPro:IPR001564	9606	20131116	InterPro	-
UniProtKB	P22392	NME2	-	GO:0016740	transferase activity	Function	IEA	GO_REF:0000002	InterPro:IPR001564	9606	20131116	InterPro	-
UniProtKB	P22392	NME2	-	GO:0009117	nucleotide metabolic process	Process	IEA	GO_REF:0000003	EC:2.7.4.6	9606	20131116	UniProt	-
UniProtKB	P22392	NME2	-	GO:0016740	transferase activity	Function	IEA	GO_REF:0000003	EC:2.7.4.6	9606	20131116	UniProt	-
UniProtKB	P22392	NME2	-	GO:0009117	nucleotide metabolic process	Process	IDA	PMID:1851158	-	9606	20100514	UniProt	-
UniProtKB	P22392	NME2	-	GO:0016740	transferase activity	Function	IDA	PMID:1851158	-	9606	20100514	UniProt	-
UniProtKB	P22392	NME2	-	GO:0006464	cellular protein modification process	Process	IEA	GO_REF:0000003	EC:2.7.13.3	9606	20131116	UniProt	-
UniProtKB	P22392	NME2	-	GO:0006793	phosphorus metabolic process	Process	IEA	GO_REF:0000003	EC:2.7.13.3	9606	20131116	UniProt	-
UniProtKB	P22392	NME2	-	GO:0016740	transferase activity	Function	IEA	GO_REF:0000003	EC:2.7.13.3	9606	20131116	UniProt	-
UniProtKB	P22392	NME2	-	GO:0005515	protein binding	Function	IPI	PMID:11919189	UniProtKB:O14713	9606	20090317	UniProt	-
UniProtKB	P22392	NME2	-	GO:0005515	protein binding	Function	IPI	PMID:11919189	UniProtKB:O14713-1	9606	20131117	IntAct	-
UniProtKB	P22392	NME2	-	GO:0005515	protein binding	Function	IPI	PMID:17314099	UniProtKB:P15531	9606	20131117	IntAct	-
UniProtKB	P22392	NME2	-	GO:0005515	protein binding	Function	IPI	PMID:21988832	UniProtKB:P15531	9606	20131117	IntAct	-
UniProtKB	P22392	NME2	-	GO:0000166	nucleotide binding	Function	IEA	GO_REF:0000002	InterPro:IPR001564	9606	20131116	InterPro	-
UniProtKB	P22392	NME2	-	GO:0001882	nucleoside binding	Function	IEA	GO_REF:0000002	InterPro:IPR001564	9606	20131116	InterPro	-
UniProtKB	P22392	NME2	-	GO:0043167	ion binding	Function	IEA	GO_REF:0000002	InterPro:IPR001564	9606	20131116	InterPro	-
UniProtKB	P22392	NME2	-	GO:0000166	nucleotide binding	Function	NAS	GO_REF:0000029	-	9606	20021104	UniProt	-
UniProtKB	P22392	NME2	-	GO:0001882	nucleoside binding	Function	NAS	GO_REF:0000029	-	9606	20021104	UniProt	-
UniProtKB	P22392	NME2	-	GO:0043167	ion binding	Function	NAS	GO_REF:0000029	-	9606	20021104	UniProt	-
UniProtKB	P22392	NME2	-	GO:0000166	nucleotide binding	Function	IEA	GO_REF:0000037	UniProtKB-KW:KW-0067	9606	20131116	UniProt	-
UniProtKB	P22392	NME2	-	GO:0001882	nucleoside binding	Function	IEA	GO_REF:0000037	UniProtKB-KW:KW-0067	9606	20131116	UniProt	-
UniProtKB	P22392	NME2	-	GO:0043167	ion binding	Function	IEA	GO_REF:0000037	UniProtKB-KW:KW-0067	9606	20131116	UniProt	-
UniProtKB	P22392	NME2	-	GO:0006793	phosphorus metabolic process	Process	IEA	GO_REF:0000037	UniProtKB-KW:KW-0418	9606	20131116	UniProt	-
UniProtKB	P22392	NME2	-	GO:0016740	transferase activity	Function	IEA	GO_REF:0000037	UniProtKB-KW:KW-0418	9606	20131116	UniProt	-
UniProtKB	P22392	NME2	-	GO:0016740	transferase activity	Function	IEA	GO_REF:0000037	UniProtKB-KW:KW-0808	9606	20131116	UniProt	-
UniProtKB	P22392	NME2	-	GO:0043167	ion binding	Function	IEA	GO_REF:0000037	UniProtKB-KW:KW-0479	9606	20131116	UniProt	-
UniProtKB	P24043	LAMA2	-	GO:0005515	protein binding	Function	IEA	GO_REF:0000002	InterPro:IPR009254	9606	20131116	InterPro	-
UniProtKB	P24043	LAMA2	-	GO:0005198	structural molecule activity	Function	TAS	PMID:2185464	-	9606	20030904	PINC	-
UniProtKB	P28801	GSTP1	-	GO:0016740	transferase activity	Function	IEA	GO_REF:0000002	InterPro:IPR003082	9913	20131116	InterPro	-
UniProtKB	P28801	GSTP1	-	GO:0016740	transferase activity	Function	IEA	GO_REF:0000003	EC:2.5.1.18	9913	20131116	UniProt	-
UniProtKB	P28801	GSTP1	-	GO:0016740	transferase activity	Function	IEA	GO_REF:0000019	Ensembl:ENSP00000381607	9913	20131116	Ensembl	-
UniProtKB	P28801	GSTP1	-	GO:0016740	transferase activity	Function	IEA	GO_REF:0000037	UniProtKB-KW:KW-0808	9913	20131116	UniProt	-
UniProtKB	P28801	GSTP1	-	GO:0005488	binding	Function	IEA	GO_REF:0000019	Ensembl:ENSP00000381607	9913	20131116	Ensembl	-
UniProtKB	P28801	GSTP1	-	GO:0005488	binding	Function	IEA	GO_REF:0000019	Ensembl:ENSP00000381607	9913	20131116	Ensembl	-
UniProtKB	P29701	AHSG	-	GO:0030234	enzyme regulator activity	Function	IEA	GO_REF:0000002	InterPro:IPR000010	9940	20131116	InterPro	-
UniProtKB	P31039	SDHA	-	GO:0016491	oxidoreductase activity	Function	IEA	GO_REF:0000003	EC:1.3.5.1	9913	20131116	UniProt	-
UniProtKB	P31039	SDHA	-	GO:0016491	oxidoreductase activity	Function	IEA	GO_REF:0000002	InterPro:IPR003952|InterPro:IPR015939	9913	20131116	InterPro	-
UniProtKB	P31039	SDHA	-	GO:0016491	oxidoreductase activity	Function	IEA	GO_REF:0000037	UniProtKB-KW:KW-0560	9913	20131116	UniProt	-
UniProtKB	P31039	SDHA	-	GO:0016491	oxidoreductase activity	Function	IEA	GO_REF:0000002	InterPro:IPR011281|InterPro:IPR014006	9913	20131116	InterPro	-
UniProtKB	P31039	SDHA	-	GO:0000166	nucleotide binding	Function	IEA	GO_REF:0000002	InterPro:IPR011281|InterPro:IPR014006	9913	20131116	InterPro	-
UniProtKB	P31039	SDHA	-	GO:0043167	ion binding	Function	IEA	GO_REF:0000002	InterPro:IPR011281|InterPro:IPR014006	9913	20131116	InterPro	-
UniProtKB	P31039	SDHA	-	GO:0048037	cofactor binding	Function	IEA	GO_REF:0000002	InterPro:IPR011281|InterPro:IPR014006	9913	20131116	InterPro	-
UniProtKB	P31039	SDHA	contributes_to	GO:0016491	oxidoreductase activity	Function	ISS	GO_REF:0000024	UniProtKB:P31040	9913	20080911	UniProt	-
UniProtKB	P31081	HSPD1	-	GO:0000166	nucleotide binding	Function	IEA	GO_REF:0000037	UniProtKB-KW:KW-0547	9913	20131116	UniProt	-
UniProtKB	P31081	HSPD1	-	GO:0000166	nucleotide binding	Function	IEA	GO_REF:0000002	InterPro:IPR002423	9913	20131116	InterPro	-
UniProtKB	P31081	HSPD1	-	GO:0001882	nucleoside binding	Function	IEA	GO_REF:0000002	InterPro:IPR002423	9913	20131116	InterPro	-
UniProtKB	P31081	HSPD1	-	GO:0043167	ion binding	Function	IEA	GO_REF:0000002	InterPro:IPR002423	9913	20131116	InterPro	-
UniProtKB	P31081	HSPD1	-	GO:0000166	nucleotide binding	Function	IEA	GO_REF:0000037	UniProtKB-KW:KW-0067	9913	20131116	UniProt	-
UniProtKB	P31081	HSPD1	-	GO:0001882	nucleoside binding	Function	IEA	GO_REF:0000037	UniProtKB-KW:KW-0067	9913	20131116	UniProt	-
UniProtKB	P31081	HSPD1	-	GO:0043167	ion binding	Function	IEA	GO_REF:0000037	UniProtKB-KW:KW-0067	9913	20131116	UniProt	-
UniProtKB	P31948	STIP1	-	GO:0005515	protein binding	Function	IPI	PMID:20029029	UniProtKB:P00533	9606	20131117	IntAct	-
UniProtKB	P31948	STIP1	-	GO:0005515	protein binding	Function	IEA	GO_REF:0000019	Ensembl:ENSRNOP00000028743	9606	20131116	Ensembl	-
UniProtKB	P31948	STIP1	-	GO:0005515	protein binding	Function	IEA	GO_REF:0000019	Ensembl:ENSRNOP00000028743	9606	20131116	Ensembl	-
UniProtKB	P31948	STIP1	-	GO:0005515	protein binding	Function	IEA	GO_REF:0000019	Ensembl:ENSRNOP00000028743	9606	20131116	Ensembl	-
UniProtKB	P31976	EZR	-	GO:0005515	protein binding	Function	IEA	GO_REF:0000002	InterPro:IPR008954	9913	20131116	InterPro	-
UniProtKB	P31976	EZR	-	GO:0005515	protein binding	Function	IEA	GO_REF:0000002	InterPro:IPR000798|InterPro:IPR011174|InterPro:IPR011259	9913	20131116	InterPro	-
UniProtKB	P31976	EZR	-	GO:0005515	protein binding	Function	IEA	GO_REF:0000019	Ensembl:ENSP00000356042	9913	20131116	Ensembl	-
UniProtKB	P31976	EZR	-	GO:0005515	protein binding	Function	ISS	GO_REF:0000024	UniProtKB:P15311	9913	20081110	BHF-UCL	-
UniProtKB	P31976	EZR	-	GO:0005515	protein binding	Function	IEA	GO_REF:0000019	Ensembl:ENSP00000356042	9913	20131116	Ensembl	-
UniProtKB	P31976	EZR	-	GO:0005515	protein binding	Function	ISS	GO_REF:0000024	UniProtKB:P15311	9913	20051222	UniProt	-
UniProtKB	P32119	PRDX2	-	GO:0016209	antioxidant activity	Function	IEA	GO_REF:0000037	UniProtKB-KW:KW-0575	9606	20131116	UniProt	-
UniProtKB	P32119	PRDX2	-	GO:0016491	oxidoreductase activity	Function	IEA	GO_REF:0000037	UniProtKB-KW:KW-0575	9606	20131116	UniProt	-
UniProtKB	P32119	PRDX2	-	GO:0016209	antioxidant activity	Function	TAS	PMID:18606987	-	9606	20090727	BHF-UCL	-
UniProtKB	P32119	PRDX2	-	GO:0016491	oxidoreductase activity	Function	TAS	PMID:18606987	-	9606	20090727	BHF-UCL	-
UniProtKB	P32119	PRDX2	-	GO:0016209	antioxidant activity	Function	IDA	PMID:8144038	-	9606	20060419	UniProt	-
UniProtKB	P32119	PRDX2	-	GO:0016491	oxidoreductase activity	Function	IDA	PMID:8144038	-	9606	20060419	UniProt	-
UniProtKB	P32119	PRDX2	-	GO:0016209	antioxidant activity	Function	IEA	GO_REF:0000002	InterPro:IPR000866	9606	20131116	InterPro	-
UniProtKB	P32119	PRDX2	-	GO:0016209	antioxidant activity	Function	IEA	GO_REF:0000037	UniProtKB-KW:KW-0049	9606	20131116	UniProt	-
UniProtKB	P32119	PRDX2	-	GO:0016209	antioxidant activity	Function	NAS	PMID:12943237	-	9606	20050810	UniProt	-
UniProtKB	P32119	PRDX2	-	GO:0016209	antioxidant activity	Function	IDA	PMID:8144038	-	9606	20060419	UniProt	-
UniProtKB	P32119	PRDX2	-	GO:0016491	oxidoreductase activity	Function	IEA	GO_REF:0000002	InterPro:IPR000866	9606	20131116	InterPro	-
UniProtKB	P32119	PRDX2	-	GO:0016491	oxidoreductase activity	Function	IEA	GO_REF:0000037	UniProtKB-KW:KW-0560	9606	20131116	UniProt	-
UniProtKB	P32119	PRDX2	-	GO:0016491	oxidoreductase activity	Function	IEA	GO_REF:0000002	InterPro:IPR019479	9606	20131116	InterPro	-
UniProtKB	P32119	PRDX2	-	GO:0016491	oxidoreductase activity	Function	IEA	GO_REF:0000003	EC:1.11.1.15	9606	20131116	UniProt	-
UniProtKB	P33048	CSN2	-	GO:0005215	transporter activity	Function	IEA	GO_REF:0000002	InterPro:IPR001588	9925	20131116	InterPro	-
UniProtKB	P33097	GOT1	-	GO:0003824	catalytic activity	Function	IEA	GO_REF:0000002	InterPro:IPR004838|InterPro:IPR015421	9913	20131116	InterPro	-
UniProtKB	P33097	GOT1	-	GO:0016740	transferase activity	Function	IEA	GO_REF:0000003	EC:2.6.1.1	9913	20131116	UniProt	-
UniProtKB	P33097	GOT1	-	GO:0016829	lyase activity	Function	IEA	GO_REF:0000019	Ensembl:ENSMUSP00000026196	9913	20131116	Ensembl	-
UniProtKB	P33097	GOT1	-	GO:0016740	transferase activity	Function	IEA	GO_REF:0000002	InterPro:IPR000796	9913	20131116	InterPro	-
UniProtKB	P33097	GOT1	-	GO:0016740	transferase activity	Function	IEA	GO_REF:0000037	UniProtKB-KW:KW-0032	9913	20131116	UniProt	-
UniProtKB	P33097	GOT1	-	GO:0016740	transferase activity	Function	IEA	GO_REF:0000037	UniProtKB-KW:KW-0808	9913	20131116	UniProt	-
UniProtKB	P33097	GOT1	-	GO:0043167	ion binding	Function	IEA	GO_REF:0000002	InterPro:IPR004838|InterPro:IPR004839|InterPro:IPR015421	9913	20131116	InterPro	-
UniProtKB	P33097	GOT1	-	GO:0048037	cofactor binding	Function	IEA	GO_REF:0000002	InterPro:IPR004838|InterPro:IPR004839|InterPro:IPR015421	9913	20131116	InterPro	-
UniProtKB	P33097	GOT1	-	GO:0016740	transferase activity	Function	IEA	GO_REF:0000003	EC:2.6.1.3	9913	20131116	UniProt	-
UniProtKB	P33097	GOT1	-	GO:0016740	transferase activity	Function	ISS	GO_REF:0000024	UniProtKB:P13221	9913	20130225	UniProt	-
UniProtKB	P33097	GOT1	-	GO:0016740	transferase activity	Function	IEA	GO_REF:0000003	EC:2.6.1.1	9913	20131116	UniProt	-
UniProtKB	P35080	PFN2	-	GO:0005515	protein binding	Function	IEA	GO_REF:0000002	InterPro:IPR005454|InterPro:IPR005455|InterPro:IPR027310	9606	20131116	InterPro	-
UniProtKB	P35080	PFN2	-	GO:0005515	protein binding	Function	NAS	GO_REF:0000029	-	9606	20021104	UniProt	-
UniProtKB	P35080	PFN2	-	GO:0005515	protein binding	Function	IEA	GO_REF:0000037	UniProtKB-KW:KW-0009	9606	20131116	UniProt	-
UniProtKB	P35080	PFN2	-	GO:0005515	protein binding	Function	IPI	PMID:15383276	UniProtKB:P42858	9606	20131117	IntAct	-
UniProtKB	P35080	PFN2	-	GO:0005515	protein binding	Function	IPI	PMID:16169070	UniProtKB:Q14789	9606	20131117	IntAct	-
UniProtKB	P35080	PFN2	-	GO:0005515	protein binding	Function	IPI	PMID:9822597	UniProtKB:O08816	9606	20131117	IntAct	-
UniProtKB	P35080	PFN2	-	GO:0008289	lipid binding	Function	NAS	GO_REF:0000029	-	9606	20021104	UniProt	-
UniProtKB	P35080	PFN2	-	GO:0043167	ion binding	Function	NAS	GO_REF:0000029	-	9606	20021104	UniProt	-
UniProtKB	P35466	S100A4	-	GO:0043167	ion binding	Function	IEA	GO_REF:0000002	InterPro:IPR001751|InterPro:IPR002048|InterPro:IPR011992	9913	20131116	InterPro	-
UniProtKB	P35466	S100A4	-	GO:0043167	ion binding	Function	IEA	GO_REF:0000019	Ensembl:ENSMUSP00000001046	9913	20131116	Ensembl	-
UniProtKB	P35466	S100A4	-	GO:0043167	ion binding	Function	ISS	GO_REF:0000024	UniProtKB:P07091	9913	20070403	AgBase	-
UniProtKB	P35466	S100A4	-	GO:0005515	protein binding	Function	IEA	GO_REF:0000019	Ensembl:ENSMUSP00000001046	9913	20131116	Ensembl	-
UniProtKB	P35466	S100A4	-	GO:0043167	ion binding	Function	IEA	GO_REF:0000037	UniProtKB-KW:KW-0479	9913	20131116	UniProt	-
UniProtKB	P35466	S100A4	-	GO:0005515	protein binding	Function	IEA	GO_REF:0000019	Ensembl:ENSP00000357705	9913	20131116	Ensembl	-
UniProtKB	P35705	PRDX3	-	GO:0016209	antioxidant activity	Function	IEA	GO_REF:0000037	UniProtKB-KW:KW-0575	9913	20131116	UniProt	-
UniProtKB	P35705	PRDX3	-	GO:0016491	oxidoreductase activity	Function	IEA	GO_REF:0000037	UniProtKB-KW:KW-0575	9913	20131116	UniProt	-
UniProtKB	P35705	PRDX3	-	GO:0005515	protein binding	Function	IEA	GO_REF:0000019	Ensembl:ENSP00000298510	9913	20131116	Ensembl	-
UniProtKB	P35705	PRDX3	-	GO:0016209	antioxidant activity	Function	IEA	GO_REF:0000002	InterPro:IPR000866	9913	20131116	InterPro	-
UniProtKB	P35705	PRDX3	-	GO:0016209	antioxidant activity	Function	IEA	GO_REF:0000037	UniProtKB-KW:KW-0049	9913	20131116	UniProt	-
UniProtKB	P35705	PRDX3	-	GO:0016491	oxidoreductase activity	Function	IEA	GO_REF:0000002	InterPro:IPR000866	9913	20131116	InterPro	-
UniProtKB	P35705	PRDX3	-	GO:0016491	oxidoreductase activity	Function	IEA	GO_REF:0000037	UniProtKB-KW:KW-0560	9913	20131116	UniProt	-
UniProtKB	P35705	PRDX3	-	GO:0005515	protein binding	Function	IEA	GO_REF:0000019	Ensembl:ENSP00000298510	9913	20131116	Ensembl	-
UniProtKB	P35705	PRDX3	-	GO:0005515	protein binding	Function	IEA	GO_REF:0000019	Ensembl:ENSP00000298510	9913	20131116	Ensembl	-
UniProtKB	P35705	PRDX3	-	GO:0005515	protein binding	Function	IEA	GO_REF:0000019	Ensembl:ENSMUSP00000025961	9913	20131116	Ensembl	-
UniProtKB	P35705	PRDX3	-	GO:0009987	cellular process	Process	IEA	GO_REF:0000019	Ensembl:ENSP00000298510	9913	20131116	Ensembl	-
UniProtKB	P35705	PRDX3	-	GO:0030234	enzyme regulator activity	Function	IEA	GO_REF:0000019	Ensembl:ENSP00000298510	9913	20131116	Ensembl	-
UniProtKB	P35705	PRDX3	-	GO:0016491	oxidoreductase activity	Function	IEA	GO_REF:0000002	InterPro:IPR019479	9913	20131116	InterPro	-
UniProtKB	P35705	PRDX3	-	GO:0016491	oxidoreductase activity	Function	IEA	GO_REF:0000003	EC:1.11.1.15	9913	20131116	UniProt	-
UniProtKB	P41976	SOD2	-	GO:0016209	antioxidant activity	Function	IEA	GO_REF:0000002	InterPro:IPR001189|InterPro:IPR019831|InterPro:IPR019832|InterPro:IPR019833	9913	20131116	InterPro	-
UniProtKB	P41976	SOD2	-	GO:0016491	oxidoreductase activity	Function	IEA	GO_REF:0000002	InterPro:IPR001189|InterPro:IPR019831|InterPro:IPR019832|InterPro:IPR019833	9913	20131116	InterPro	-
UniProtKB	P41976	SOD2	-	GO:0016209	antioxidant activity	Function	IEA	GO_REF:0000003	EC:1.15.1.1	9913	20131116	UniProt	-
UniProtKB	P41976	SOD2	-	GO:0016491	oxidoreductase activity	Function	IEA	GO_REF:0000003	EC:1.15.1.1	9913	20131116	UniProt	-
UniProtKB	P41976	SOD2	-	GO:0016209	antioxidant activity	Function	ISS	GO_REF:0000024	UniProtKB:P04179	9913	20090603	UniProt	-
UniProtKB	P41976	SOD2	-	GO:0016491	oxidoreductase activity	Function	ISS	GO_REF:0000024	UniProtKB:P04179	9913	20090603	UniProt	-
UniProtKB	P41976	SOD2	-	GO:0016491	oxidoreductase activity	Function	IEA	GO_REF:0000037	UniProtKB-KW:KW-0560	9913	20131116	UniProt	-
UniProtKB	P41976	SOD2	-	GO:0043167	ion binding	Function	ISS	GO_REF:0000024	UniProtKB:P04179	9913	20090603	UniProt	-
UniProtKB	P41976	SOD2	-	GO:0043167	ion binding	Function	IEA	GO_REF:0000002	InterPro:IPR001189|InterPro:IPR019831|InterPro:IPR019832|InterPro:IPR019833	9913	20131116	InterPro	-
UniProtKB	P41976	SOD2	-	GO:0043167	ion binding	Function	IEA	GO_REF:0000037	UniProtKB-KW:KW-0479	9913	20131116	UniProt	-
UniProtKB	P46976	GYG1	-	GO:0005515	protein binding	Function	IPI	PMID:16189514	UniProtKB:P13807	9606	20131117	IntAct	-
UniProtKB	P46976	GYG1	-	GO:0005515	protein binding	Function	IPI	PMID:17055998	UniProtKB:P13807	9606	20100915	UniProt	-
UniProtKB	P46976	GYG1	-	GO:0005515	protein binding	Function	IPI	PMID:17055998	UniProtKB:P13807	9606	20131117	IntAct	-
UniProtKB	P46976	GYG1	-	GO:0030246	carbohydrate binding	Function	IEA	GO_REF:0000019	Ensembl:ENSRNOP00000014837	9606	20131116	Ensembl	-
UniProtKB	P46976	GYG1	-	GO:0016740	transferase activity	Function	IEA	GO_REF:0000003	EC:2.4.1.186	9606	20131116	UniProt	-
UniProtKB	P46976	GYG1	-	GO:0016740	transferase activity	Function	IEA	GO_REF:0000019	Ensembl:ENSRNOP00000014837	9606	20131116	Ensembl	-
UniProtKB	P46976	GYG1	-	GO:0016740	transferase activity	Function	IEA	GO_REF:0000037	UniProtKB-KW:KW-0808	9606	20131116	UniProt	-
UniProtKB	P46976	GYG1	-	GO:0016740	transferase activity	Function	IEA	GO_REF:0000002	InterPro:IPR002495	9606	20131116	InterPro	-
UniProtKB	P46976	GYG1	-	GO:0043167	ion binding	Function	IEA	GO_REF:0000037	UniProtKB-KW:KW-0479	9606	20131116	UniProt	-
UniProtKB	P48788	TNNI2	-	GO:0005515	protein binding	Function	IEA	GO_REF:0000037	UniProtKB-KW:KW-0009	9606	20131116	UniProt	-
UniProtKB	P48788	TNNI2	-	GO:0005515	protein binding	Function	IPI	PMID:18331830	UniProtKB:P11474	9606	20080508	UniProt	-
UniProtKB	P48788	TNNI2	-	GO:0005515	protein binding	Function	IPI	PMID:17194691	UniProtKB:P45378	9606	20080125	UniProt	-
UniProtKB	P48788	TNNI2	contributes_to	GO:0005515	protein binding	Function	IDA	PMID:17194691	-	9606	20080125	UniProt	-
UniProtKB	P48818	ACADVL	-	GO:0016491	oxidoreductase activity	Function	IEA	GO_REF:0000002	InterPro:IPR006089|InterPro:IPR006091	9913	20131116	InterPro	-
UniProtKB	P48818	ACADVL	-	GO:0016491	oxidoreductase activity	Function	IEA	GO_REF:0000037	UniProtKB-KW:KW-0560	9913	20131116	UniProt	-
UniProtKB	P48818	ACADVL	-	GO:0016491	oxidoreductase activity	Function	IEA	GO_REF:0000002	InterPro:IPR009075|InterPro:IPR009100|InterPro:IPR013786	9913	20131116	InterPro	-
UniProtKB	P48818	ACADVL	-	GO:0000166	nucleotide binding	Function	IEA	GO_REF:0000002	InterPro:IPR013786	9913	20131116	InterPro	-
UniProtKB	P48818	ACADVL	-	GO:0043167	ion binding	Function	IEA	GO_REF:0000002	InterPro:IPR013786	9913	20131116	InterPro	-
UniProtKB	P48818	ACADVL	-	GO:0048037	cofactor binding	Function	IEA	GO_REF:0000002	InterPro:IPR013786	9913	20131116	InterPro	-
UniProtKB	P50395	GDI2	-	GO:0030234	enzyme regulator activity	Function	IEA	GO_REF:0000002	InterPro:IPR000806	9606	20131116	InterPro	-
UniProtKB	P50395	GDI2	-	GO:0030234	enzyme regulator activity	Function	TAS	PMID:7543319	-	9606	20030904	PINC	-
UniProtKB	P50395	GDI2	-	GO:0030234	enzyme regulator activity	Function	IEA	GO_REF:0000037	UniProtKB-KW:KW-0343	9606	20131116	UniProt	-
UniProtKB	P50395	GDI2	-	GO:0030234	enzyme regulator activity	Function	IEA	GO_REF:0000019	Ensembl:ENSMUSP00000062996	9606	20131116	Ensembl	-
UniProtKB	P50395	GDI2	-	GO:0005515	protein binding	Function	IPI	PMID:11809807	UniProtKB:Q15669	9606	20090924	UniProt	-
UniProtKB	P50395	GDI2	-	GO:0005515	protein binding	Function	IPI	PMID:19570034	UniProtKB:P20338	9606	20131117	IntAct	-
UniProtKB	P50395	GDI2	-	GO:0005515	protein binding	Function	IPI	PMID:19570034	UniProtKB:P61027	9606	20131117	IntAct	-
UniProtKB	P50413	TXN	-	GO:0016491	oxidoreductase activity	Function	IEA	GO_REF:0000002	InterPro:IPR005746	9940	20131116	InterPro	-
UniProtKB	P51977	ALDH1A1	-	GO:0016491	oxidoreductase activity	Function	IEA	GO_REF:0000003	EC:1.2.1.36	9940	20131116	UniProt	-
UniProtKB	P51977	ALDH1A1	-	GO:0016491	oxidoreductase activity	Function	IEA	GO_REF:0000002	InterPro:IPR015590|InterPro:IPR016160|InterPro:IPR016161|InterPro:IPR016162|InterPro:IPR016163	9940	20131116	InterPro	-
UniProtKB	P51977	ALDH1A1	-	GO:0016491	oxidoreductase activity	Function	IEA	GO_REF:0000037	UniProtKB-KW:KW-0560	9940	20131116	UniProt	-
UniProtKB	P51977	ALDH1A1	-	GO:0016491	oxidoreductase activity	Function	IEA	GO_REF:0000002	InterPro:IPR016163	9940	20131116	InterPro	-
UniProtKB	P52179	MYOM1	-	GO:0005515	protein binding	Function	IPI	PMID:23414517	UniProtKB:O75923	9606	20131117	IntAct	-
UniProtKB	P52179	MYOM1	-	GO:0005198	structural molecule activity	Function	TAS	PMID:7505783	-	9606	20030904	PINC	-
UniProtKB	P52179	MYOM1	-	GO:0005515	protein binding	Function	IPI	PMID:18059477	UniProtKB:P52179	9606	20131117	IntAct	-
UniProtKB	P52179	MYOM1	-	GO:0005515	protein binding	Function	IEA	GO_REF:0000019	Ensembl:ENSMUSP00000072945	9606	20131116	Ensembl	-
UniProtKB	P52179	MYOM1	-	GO:0005515	protein binding	Function	ISS	GO_REF:0000024	UniProtKB:Q62234	9606	20130212	UniProt	-
UniProtKB	P52505	NDUFAB1	-	GO:0008289	lipid binding	Function	IDA	PMID:16109413	-	9913	20060308	AgBase	-
UniProtKB	P52505	NDUFAB1	-	GO:0031406	carboxylic acid binding	Function	IDA	PMID:16109413	-	9913	20060308	AgBase	-
UniProtKB	P52505	NDUFAB1	-	GO:0016491	oxidoreductase activity	Function	TAS	PMID:1907568	-	9913	20060308	AgBase	-
UniProtKB	P52505	NDUFAB1	-	GO:0016491	oxidoreductase activity	Function	TAS	PMID:16109413	-	9913	20060308	AgBase	-
UniProtKB	P54296	MYOM2	-	GO:0005515	protein binding	Function	IPI	PMID:23414517	UniProtKB:O75923	9606	20131117	IntAct	-
UniProtKB	P54296	MYOM2	-	GO:0005515	protein binding	Function	IPI	PMID:23414517	UniProtKB:P21817	9606	20131117	IntAct	-
UniProtKB	P54296	MYOM2	-	GO:0005515	protein binding	Function	IPI	PMID:23414517	UniProtKB:P35609	9606	20131117	IntAct	-
UniProtKB	P54296	MYOM2	-	GO:0005515	protein binding	Function	IPI	PMID:23414517	UniProtKB:Q8WZ42	9606	20131117	IntAct	-
UniProtKB	P54296	MYOM2	-	GO:0005198	structural molecule activity	Function	TAS	PMID:7505783	-	9606	20030904	PINC	-
UniProtKB	P54840	GYS2	-	GO:0003824	catalytic activity	Function	IEA	GO_REF:0000037	UniProtKB-KW:KW-0021	9606	20131116	UniProt	-
UniProtKB	P54840	GYS2	-	GO:0016740	transferase activity	Function	IEA	GO_REF:0000002	InterPro:IPR008631	9606	20131116	InterPro	-
UniProtKB	P54840	GYS2	-	GO:0016740	transferase activity	Function	IEA	GO_REF:0000003	EC:2.4.1.11	9606	20131116	UniProt	-
UniProtKB	P54840	GYS2	-	GO:0016740	transferase activity	Function	ISS	GO_REF:0000024	UniProtKB:P17625	9606	20060104	UniProt	-
UniProtKB	P54840	GYS2	-	GO:0016740	transferase activity	Function	IDA	PMID:1731614	-	9606	20060104	UniProt	-
UniProtKB	P54840	GYS2	-	GO:0016740	transferase activity	Function	IEA	GO_REF:0000037	UniProtKB-KW:KW-0808	9606	20131116	UniProt	-
UniProtKB	P54840	GYS2	-	GO:0016740	transferase activity	Function	IEA	GO_REF:0000037	UniProtKB-KW:KW-0328	9606	20131116	UniProt	-
UniProtKB	P54840	GYS2	-	GO:0005515	protein binding	Function	TAS	PMID:9691087	-	9606	20060104	UniProt	-
UniProtKB	P55786	NPEPPS	-	GO:0008233	peptidase activity	Function	IEA	GO_REF:0000002	InterPro:IPR015568	9606	20131116	InterPro	-
UniProtKB	P55786	NPEPPS	-	GO:0008233	peptidase activity	Function	IEA	GO_REF:0000037	UniProtKB-KW:KW-0031	9606	20131116	UniProt	-
UniProtKB	P55786	NPEPPS	-	GO:0008233	peptidase activity	Function	TAS	PMID:10329370	-	9606	20030904	PINC	-
UniProtKB	P55786	NPEPPS	-	GO:0008233	peptidase activity	Function	IEA	GO_REF:0000037	UniProtKB-KW:KW-0645	9606	20131116	UniProt	-
UniProtKB	P55786	NPEPPS	-	GO:0008233	peptidase activity	Function	IEA	GO_REF:0000002	InterPro:IPR014782	9606	20131116	InterPro	-
UniProtKB	P55786	NPEPPS	-	GO:0008233	peptidase activity	Function	IEA	GO_REF:0000037	UniProtKB-KW:KW-0482	9606	20131116	UniProt	-
UniProtKB	P55786	NPEPPS	-	GO:0043167	ion binding	Function	IEA	GO_REF:0000002	InterPro:IPR014782	9606	20131116	InterPro	-
UniProtKB	P55786	NPEPPS	-	GO:0016787	hydrolase activity	Function	IEA	GO_REF:0000037	UniProtKB-KW:KW-0378	9606	20131116	UniProt	-
UniProtKB	P55786	NPEPPS	-	GO:0043167	ion binding	Function	IEA	GO_REF:0000037	UniProtKB-KW:KW-0479	9606	20131116	UniProt	-
UniProtKB	P60174	TPI1	-	GO:0003824	catalytic activity	Function	IEA	GO_REF:0000002	InterPro:IPR013785	9606	20131116	InterPro	-
UniProtKB	P60174	TPI1	-	GO:0016853	isomerase activity	Function	IEA	GO_REF:0000002	InterPro:IPR000652|InterPro:IPR020861|InterPro:IPR022896	9606	20131116	InterPro	-
UniProtKB	P60174	TPI1	-	GO:0016853	isomerase activity	Function	IEA	GO_REF:0000003	EC:5.3.1.1	9606	20131116	UniProt	-
UniProtKB	P60174	TPI1	-	GO:0016853	isomerase activity	Function	IEA	GO_REF:0000019	Ensembl:ENSMUSP00000130858	9606	20131116	Ensembl	-
UniProtKB	P60174	TPI1	-	GO:0016853	isomerase activity	Function	TAS	PMID:2579079	-	9606	20061107	UniProt	-
UniProtKB	P60174	TPI1	-	GO:0016853	isomerase activity	Function	NAS	PMID:2876430	-	9606	20041105	UniProt	-
UniProtKB	P60174	TPI1	-	GO:0016853	isomerase activity	Function	EXP	Reactome:REACT_469	-	9606	20091216	Reactome	-
UniProtKB	P60174	TPI1	-	GO:0016853	isomerase activity	Function	EXP	Reactome:REACT_775	-	9606	20091216	Reactome	-
UniProtKB	P60174	TPI1	-	GO:0005515	protein binding	Function	IPI	PMID:20849852	UniProtKB:P12004	9606	20131117	IntAct	-
UniProtKB	P60174	TPI1	-	GO:0016853	isomerase activity	Function	IEA	GO_REF:0000019	Ensembl:ENSMUSP00000130858	9606	20131116	Ensembl	-
UniProtKB	P60174	TPI1	-	GO:0016853	isomerase activity	Function	IEA	GO_REF:0000037	UniProtKB-KW:KW-0413	9606	20131116	UniProt	-
UniProtKB	P60335	Pcbp1	-	GO:0003676	nucleic acid binding	Function	IEA	GO_REF:0000037	UniProtKB-KW:KW-0238	10090	20131116	UniProt	-
UniProtKB	P60335	Pcbp1	-	GO:0003676	nucleic acid binding	Function	IEA	GO_REF:0000019	Ensembl:ENSP00000305556	10090	20131116	Ensembl	-
UniProtKB	P60335	Pcbp1	-	GO:0003676	nucleic acid binding	Function	IEA	GO_REF:0000002	InterPro:IPR004087|InterPro:IPR004088	10090	20131116	InterPro	-
UniProtKB	P60335	Pcbp1	-	GO:0003676	nucleic acid binding	Function	IEA	GO_REF:0000019	Ensembl:ENSP00000305556	10090	20131116	Ensembl	-
UniProtKB	P60335	Pcbp1	-	GO:0003676	nucleic acid binding	Function	IEA	GO_REF:0000037	UniProtKB-KW:KW-0694	10090	20131116	UniProt	-
UniProtKB	P60335	Pcbp1	-	GO:0003676	nucleic acid binding	Function	TAS	PMID:10455157	-	10090	20000811	MGI	-
UniProtKB	P60335	Pcbp1	-	GO:0005515	protein binding	Function	IPI	PMID:15102471	UniProtKB:Q99N13	10090	20131117	IntAct	-
UniProtKB	P60335	Pcbp1	-	GO:0003676	nucleic acid binding	Function	TAS	PMID:10455157	-	10090	20000811	MGI	-
UniProtKB	P60335	Pcbp1	-	GO:0045182	translation regulator activity	Function	TAS	PMID:10455157	-	10090	20000811	MGI	-
UniProtKB	P61088	UBE2N	-	GO:0000166	nucleotide binding	Function	IEA	GO_REF:0000037	UniProtKB-KW:KW-0547	9606	20131116	UniProt	-
UniProtKB	P61088	UBE2N	-	GO:0006464	cellular protein modification process	Process	IEA	GO_REF:0000003	EC:6.3.2.19	9606	20131116	UniProt	-
UniProtKB	P61088	UBE2N	-	GO:0016874	ligase activity	Function	IEA	GO_REF:0000003	EC:6.3.2.19	9606	20131116	UniProt	-
UniProtKB	P61088	UBE2N	-	GO:0006464	cellular protein modification process	Process	IDA	PMID:20061386	-	9606	20100719	UniProt	-
UniProtKB	P61088	UBE2N	-	GO:0016874	ligase activity	Function	IDA	PMID:20061386	-	9606	20100719	UniProt	-
UniProtKB	P61088	UBE2N	-	GO:0005515	protein binding	Function	IPI	PMID:11473255	UniProtKB:Q15819	9606	20131117	IntAct	-
UniProtKB	P61088	UBE2N	-	GO:0005515	protein binding	Function	IPI	PMID:14695475	UniProtKB:O95999	9606	20090429	UniProt	-
UniProtKB	P61088	UBE2N	-	GO:0005515	protein binding	Function	IPI	PMID:15231748	UniProtKB:Q9Y3C5	9606	20131117	IntAct	-
UniProtKB	P61088	UBE2N	-	GO:0005515	protein binding	Function	IPI	PMID:16129784	UniProtKB:Q13404	9606	20060320	HGNC	-
UniProtKB	P61088	UBE2N	-	GO:0005515	protein binding	Function	IPI	PMID:16129784	UniProtKB:Q15819	9606	20060320	HGNC	-
UniProtKB	P61088	UBE2N	-	GO:0005515	protein binding	Function	IPI	PMID:16307917	UniProtKB:Q13404	9606	20131117	IntAct	-
UniProtKB	P61088	UBE2N	-	GO:0005515	protein binding	Function	IPI	PMID:16307917	UniProtKB:Q9UNE7	9606	20131117	IntAct	-
UniProtKB	P61088	UBE2N	-	GO:0005515	protein binding	Function	IPI	PMID:16307917	UniProtKB:Q9WUD1	9606	20060124	HGNC	-
UniProtKB	P61088	UBE2N	-	GO:0005515	protein binding	Function	IPI	PMID:16307917	UniProtKB:Q9WUD1	9606	20131117	IntAct	-
UniProtKB	P61088	UBE2N	-	GO:0005515	protein binding	Function	IPI	PMID:19203578	UniProtKB:Q8IYW5	9606	20120708	UniProt	-
UniProtKB	P61088	UBE2N	-	GO:0005515	protein binding	Function	IPI	PMID:19203578	UniProtKB:Q8IYW5	9606	20131117	IntAct	-
UniProtKB	P61088	UBE2N	-	GO:0005515	protein binding	Function	IPI	PMID:19340006	UniProtKB:O95376	9606	20100628	UniProt	-
UniProtKB	P61088	UBE2N	-	GO:0005515	protein binding	Function	IPI	PMID:19549727	UniProtKB:P98170	9606	20131117	IntAct	-
UniProtKB	P61088	UBE2N	-	GO:0005515	protein binding	Function	IPI	PMID:19549727	UniProtKB:Q13404	9606	20131117	IntAct	-
UniProtKB	P61088	UBE2N	-	GO:0005515	protein binding	Function	IPI	PMID:19549727	UniProtKB:Q15819	9606	20131117	IntAct	-
UniProtKB	P61088	UBE2N	-	GO:0005515	protein binding	Function	IPI	PMID:19549727	UniProtKB:Q8ND25	9606	20131117	IntAct	-
UniProtKB	P61088	UBE2N	-	GO:0005515	protein binding	Function	IPI	PMID:19549727	UniProtKB:Q9Y3C5	9606	20131117	IntAct	-
UniProtKB	P61088	UBE2N	-	GO:0005515	protein binding	Function	IPI	PMID:19549727	UniProtKB:Q9Y4K3	9606	20131117	IntAct	-
UniProtKB	P61088	UBE2N	-	GO:0005515	protein binding	Function	IPI	PMID:19690564	UniProtKB:Q8ND25	9606	20131117	IntAct	-
UniProtKB	P61088	UBE2N	-	GO:0005515	protein binding	Function	IPI	PMID:19690564	UniProtKB:Q9Y3C5	9606	20131117	IntAct	-
UniProtKB	P61088	UBE2N	-	GO:0005515	protein binding	Function	IPI	PMID:20725033	UniProtKB:Q96FW1	9606	20120827	UniProt	-
UniProtKB	P61088	UBE2N	-	GO:0005515	protein binding	Function	IPI	PMID:21659603	UniProtKB:Q9BSD3	9606	20110706	UniProt	-
UniProtKB	P61088	UBE2N	-	GO:0005515	protein binding	Function	IPI	PMID:22266820	UniProtKB:O76064	9606	20120827	UniProt	-
UniProtKB	P61088	UBE2N	-	GO:0000166	nucleotide binding	Function	IEA	GO_REF:0000037	UniProtKB-KW:KW-0067	9606	20131116	UniProt	-
UniProtKB	P61088	UBE2N	-	GO:0001882	nucleoside binding	Function	IEA	GO_REF:0000037	UniProtKB-KW:KW-0067	9606	20131116	UniProt	-
UniProtKB	P61088	UBE2N	-	GO:0043167	ion binding	Function	IEA	GO_REF:0000037	UniProtKB-KW:KW-0067	9606	20131116	UniProt	-
UniProtKB	P61088	UBE2N	-	GO:0016874	ligase activity	Function	IEA	GO_REF:0000037	UniProtKB-KW:KW-0436	9606	20131116	UniProt	-
UniProtKB	P61088	UBE2N	-	GO:0016874	ligase activity	Function	IEA	GO_REF:0000002	InterPro:IPR000608	9606	20131116	InterPro	-
UniProtKB	P61088	UBE2N	-	GO:0005515	protein binding	Function	IDA	PMID:16122702	-	9606	20060320	HGNC	-
UniProtKB	P61604	HSPE1	-	GO:0005515	protein binding	Function	IPI	PMID:18319262	UniProtKB:P49789	9606	20131117	IntAct	-
UniProtKB	P61604	HSPE1	-	GO:0005515	protein binding	Function	IPI	PMID:9989505	UniProtKB:O00255	9606	20080201	UniProt	-
UniProtKB	P61604	HSPE1	-	GO:0000166	nucleotide binding	Function	IEA	GO_REF:0000002	InterPro:IPR018369	9606	20131116	InterPro	-
UniProtKB	P61604	HSPE1	-	GO:0001882	nucleoside binding	Function	IEA	GO_REF:0000002	InterPro:IPR018369	9606	20131116	InterPro	-
UniProtKB	P61604	HSPE1	-	GO:0043167	ion binding	Function	IEA	GO_REF:0000002	InterPro:IPR018369	9606	20131116	InterPro	-
UniProtKB	P61604	HSPE1	-	GO:0005515	protein binding	Function	NAS	PMID:12483302	-	9606	20060221	UniProt	-
UniProtKB	P61604	HSPE1	-	GO:0005515	protein binding	Function	NAS	PMID:7916212	-	9606	20060221	UniProt	-
UniProtKB	P61604	HSPE1	-	GO:0005515	protein binding	Function	ISS	GO_REF:0000024	UniProtKB:P61604	9606	20060221	UniProt	-
UniProtKB	P61604	HSPE1	-	GO:0005515	protein binding	Function	IPI	PMID:10205158	UniProtKB:P10809	9606	20060221	UniProt	-
UniProtKB	P61604	HSPE1	-	GO:0005515	protein binding	Function	TAS	PMID:7698325	-	9606	20061116	PINC	-
UniProtKB	P62826	RAN	-	GO:0000166	nucleotide binding	Function	IEA	GO_REF:0000037	UniProtKB-KW:KW-0547	9606	20131116	UniProt	-
UniProtKB	P62826	RAN	-	GO:0003682	chromatin binding	Function	TAS	PMID:1961752	-	9606	20041207	UniProt	-
UniProtKB	P62826	RAN	-	GO:0003674	molecular_function	Function	NAS	PMID:15572661	-	9606	20050624	UniProt	-
UniProtKB	P62826	RAN	-	GO:0065007	biological regulation	Process	NAS	PMID:15572661	-	9606	20050624	UniProt	-
UniProtKB	P62826	RAN	-	GO:0009116	nucleoside metabolic process	Process	IEA	GO_REF:0000002	InterPro:IPR002041	9606	20131116	InterPro	-
UniProtKB	P62826	RAN	-	GO:0009117	nucleotide metabolic process	Process	IEA	GO_REF:0000002	InterPro:IPR002041	9606	20131116	InterPro	-
UniProtKB	P62826	RAN	-	GO:0016787	hydrolase activity	Function	IEA	GO_REF:0000002	InterPro:IPR002041	9606	20131116	InterPro	-
UniProtKB	P62826	RAN	-	GO:0009116	nucleoside metabolic process	Process	TAS	PMID:10400640	-	9606	20041203	UniProt	-
UniProtKB	P62826	RAN	-	GO:0009117	nucleotide metabolic process	Process	TAS	PMID:10400640	-	9606	20041203	UniProt	-
UniProtKB	P62826	RAN	-	GO:0016787	hydrolase activity	Function	TAS	PMID:10400640	-	9606	20041203	UniProt	-
UniProtKB	P62826	RAN	-	GO:0005515	protein binding	Function	IPI	PMID:10353245	UniProtKB:Q92973	9606	20131117	IntAct	-
UniProtKB	P62826	RAN	-	GO:0005515	protein binding	Function	IPI	PMID:11024021	UniProtKB:Q92973	9606	20131117	IntAct	-
UniProtKB	P62826	RAN	-	GO:0005515	protein binding	Function	IPI	PMID:11290418	UniProtKB:Q9HD47	9606	20130722	BHF-UCL	-
UniProtKB	P62826	RAN	-	GO:0005515	protein binding	Function	IPI	PMID:11336674	UniProtKB:P18754	9606	20131117	IntAct	-
UniProtKB	P62826	RAN	-	GO:0005515	protein binding	Function	IPI	PMID:18591255	UniProtKB:O15392	9606	20090625	UniProt	-
UniProtKB	P62826	RAN	-	GO:0005515	protein binding	Function	IPI	PMID:18617507	UniProtKB:P18754	9606	20131117	IntAct	-
UniProtKB	P62826	RAN	-	GO:0005515	protein binding	Function	IPI	PMID:18617507	UniProtKB:Q86Y07-1	9606	20131117	IntAct	-
UniProtKB	P62826	RAN	-	GO:0005515	protein binding	Function	IPI	PMID:18617507	UniProtKB:Q86Y07-5	9606	20131117	IntAct	-
UniProtKB	P62826	RAN	-	GO:0005515	protein binding	Function	IPI	PMID:18617507	UniProtKB:Q99986	9606	20131117	IntAct	-
UniProtKB	P62826	RAN	-	GO:0005515	protein binding	Function	IPI	PMID:1961752	UniProtKB:P18754	9606	20041207	UniProt	-
UniProtKB	P62826	RAN	-	GO:0005515	protein binding	Function	IPI	PMID:1961752	UniProtKB:P18754	9606	20131117	IntAct	-
UniProtKB	P62826	RAN	-	GO:0005515	protein binding	Function	IPI	PMID:21139563	UniProtKB:O94829	9606	20131117	IntAct	-
UniProtKB	P62826	RAN	-	GO:0000166	nucleotide binding	Function	IEA	GO_REF:0000002	InterPro:IPR001806|InterPro:IPR002041|InterPro:IPR005225	9606	20131116	InterPro	-
UniProtKB	P62826	RAN	-	GO:0001882	nucleoside binding	Function	IEA	GO_REF:0000002	InterPro:IPR001806|InterPro:IPR002041|InterPro:IPR005225	9606	20131116	InterPro	-
UniProtKB	P62826	RAN	-	GO:0043167	ion binding	Function	IEA	GO_REF:0000002	InterPro:IPR001806|InterPro:IPR002041|InterPro:IPR005225	9606	20131116	InterPro	-
UniProtKB	P62826	RAN	-	GO:0000166	nucleotide binding	Function	IEA	GO_REF:0000037	UniProtKB-KW:KW-0342	9606	20131116	UniProt	-
UniProtKB	P62826	RAN	-	GO:0001882	nucleoside binding	Function	IEA	GO_REF:0000037	UniProtKB-KW:KW-0342	9606	20131116	UniProt	-
UniProtKB	P62826	RAN	-	GO:0043167	ion binding	Function	IEA	GO_REF:0000037	UniProtKB-KW:KW-0342	9606	20131116	UniProt	-
UniProtKB	P62826	RAN	-	GO:0000166	nucleotide binding	Function	IDA	PMID:1961752	-	9606	20041207	UniProt	-
UniProtKB	P62826	RAN	-	GO:0001882	nucleoside binding	Function	IDA	PMID:1961752	-	9606	20041207	UniProt	-
UniProtKB	P62826	RAN	-	GO:0043167	ion binding	Function	IDA	PMID:1961752	-	9606	20041207	UniProt	-
UniProtKB	P62826	RAN	-	GO:0005515	protein binding	Function	NAS	PMID:15572661	-	9606	20050624	UniProt	-
UniProtKB	P62896	CYCS	-	GO:0043167	ion binding	Function	IEA	GO_REF:0000002	InterPro:IPR002327|InterPro:IPR003088	9940	20131116	InterPro	-
UniProtKB	P62896	CYCS	-	GO:0009055	electron carrier activity	Function	IEA	GO_REF:0000002	InterPro:IPR002327|InterPro:IPR003088|InterPro:IPR009056	9940	20131116	InterPro	-
UniProtKB	P62896	CYCS	-	GO:0046906	tetrapyrrole binding	Function	IEA	GO_REF:0000002	InterPro:IPR002327|InterPro:IPR003088|InterPro:IPR009056	9940	20131116	InterPro	-
UniProtKB	P62896	CYCS	-	GO:0043167	ion binding	Function	IEA	GO_REF:0000037	UniProtKB-KW:KW-0479	9940	20131116	UniProt	-
UniProtKB	P62936	PPIA	-	GO:0006464	cellular protein modification process	Process	IEA	GO_REF:0000002	InterPro:IPR002130|InterPro:IPR020892|InterPro:IPR024936	9823	20131116	InterPro	-
UniProtKB	P62936	PPIA	-	GO:0016853	isomerase activity	Function	IEA	GO_REF:0000002	InterPro:IPR002130|InterPro:IPR020892|InterPro:IPR024936	9823	20131116	InterPro	-
UniProtKB	P62936	PPIA	-	GO:0006464	cellular protein modification process	Process	IEA	GO_REF:0000003	EC:5.2.1.8	9823	20131116	UniProt	-
UniProtKB	P62936	PPIA	-	GO:0016853	isomerase activity	Function	IEA	GO_REF:0000003	EC:5.2.1.8	9823	20131116	UniProt	-
UniProtKB	P62936	PPIA	-	GO:0006464	cellular protein modification process	Process	ISS	GO_REF:0000024	UniProtKB:P62937	9823	20120201	UniProt	-
UniProtKB	P62936	PPIA	-	GO:0016853	isomerase activity	Function	ISS	GO_REF:0000024	UniProtKB:P62937	9823	20120201	UniProt	-
UniProtKB	P62936	PPIA	-	GO:0006464	cellular protein modification process	Process	IEA	GO_REF:0000037	UniProtKB-KW:KW-0697	9823	20131116	UniProt	-
UniProtKB	P62936	PPIA	-	GO:0016853	isomerase activity	Function	IEA	GO_REF:0000037	UniProtKB-KW:KW-0697	9823	20131116	UniProt	-
UniProtKB	P62936	PPIA	-	GO:0016853	isomerase activity	Function	IEA	GO_REF:0000037	UniProtKB-KW:KW-0413	9823	20131116	UniProt	-
UniProtKB	P62936	PPIA	-	GO:0042277	peptide binding	Function	IEA	GO_REF:0000037	UniProtKB-KW:KW-0197	9823	20131116	UniProt	-
UniProtKB	P62987	UBA52	-	GO:0005198	structural molecule activity	Function	IEA	GO_REF:0000002	InterPro:IPR001975	9606	20131116	InterPro	-
UniProtKB	P62987	UBA52	-	GO:0005198	structural molecule activity	Function	NAS	PMID:12962325	-	9606	20110923	UniProt	UniProtKB:P62987:PRO_0000396434
UniProtKB	P62987	UBA52	-	GO:0005515	protein binding	Function	IPI	PMID:15936278	UniProtKB:P25686-3	9606	20091209	BHF-UCL	-
UniProtKB	P63267	ACTG2	-	GO:0000166	nucleotide binding	Function	IEA	GO_REF:0000037	UniProtKB-KW:KW-0547	9606	20131116	UniProt	-
UniProtKB	P63267	ACTG2	-	GO:0000166	nucleotide binding	Function	IEA	GO_REF:0000037	UniProtKB-KW:KW-0067	9606	20131116	UniProt	-
UniProtKB	P63267	ACTG2	-	GO:0001882	nucleoside binding	Function	IEA	GO_REF:0000037	UniProtKB-KW:KW-0067	9606	20131116	UniProt	-
UniProtKB	P63267	ACTG2	-	GO:0043167	ion binding	Function	IEA	GO_REF:0000037	UniProtKB-KW:KW-0067	9606	20131116	UniProt	-
UniProtKB	P68239	-	-	GO:0005215	transporter activity	Function	IEA	GO_REF:0000037	UniProtKB-KW:KW-0561	9899	20131116	UniProt	-
UniProtKB	P68239	-	-	GO:0015669	gas transport	Process	IEA	GO_REF:0000037	UniProtKB-KW:KW-0561	9899	20131116	UniProt	-
UniProtKB	P68239	-	-	GO:0043167	ion binding	Function	IEA	GO_REF:0000002	InterPro:IPR000971|InterPro:IPR002338|InterPro:IPR002339|InterPro:IPR012292	9899	20131116	InterPro	-
UniProtKB	P68239	-	-	GO:0019825	oxygen binding	Function	IEA	GO_REF:0000002	InterPro:IPR002338|InterPro:IPR002339|InterPro:IPR012292	9899	20131116	InterPro	-
UniProtKB	P68239	-	-	GO:0046906	tetrapyrrole binding	Function	IEA	GO_REF:0000002	InterPro:IPR000971|InterPro:IPR002338|InterPro:IPR002339|InterPro:IPR012292	9899	20131116	InterPro	-
UniProtKB	P68239	-	-	GO:0043167	ion binding	Function	IEA	GO_REF:0000037	UniProtKB-KW:KW-0479	9899	20131116	UniProt	-
UniProtKB	P79134	ANXA6	-	GO:0043167	ion binding	Function	IEA	GO_REF:0000002	InterPro:IPR001464|InterPro:IPR002393|InterPro:IPR018252|InterPro:IPR018502	9913	20131116	InterPro	-
UniProtKB	P79134	ANXA6	-	GO:0008289	lipid binding	Function	IEA	GO_REF:0000002	InterPro:IPR001464|InterPro:IPR002393|InterPro:IPR018252|InterPro:IPR018502	9913	20131116	InterPro	-
UniProtKB	P79134	ANXA6	-	GO:0043167	ion binding	Function	IEA	GO_REF:0000002	InterPro:IPR001464|InterPro:IPR002393|InterPro:IPR018252|InterPro:IPR018502	9913	20131116	InterPro	-
UniProtKB	P79134	ANXA6	-	GO:0008289	lipid binding	Function	IEA	GO_REF:0000037	UniProtKB-KW:KW-0111	9913	20131116	UniProt	-
UniProtKB	P79134	ANXA6	-	GO:0043167	ion binding	Function	IEA	GO_REF:0000037	UniProtKB-KW:KW-0111	9913	20131116	UniProt	-
UniProtKB	P80177	MIF	-	GO:0016853	isomerase activity	Function	IEA	GO_REF:0000003	EC:5.3.3.12	9913	20131116	UniProt	-
UniProtKB	P80177	MIF	-	GO:0016853	isomerase activity	Function	IEA	GO_REF:0000019	Ensembl:ENSP00000215754	9913	20131116	Ensembl	-
UniProtKB	P80177	MIF	-	GO:0016853	isomerase activity	Function	ISS	GO_REF:0000024	UniProtKB:P14174	9913	20090603	UniProt	-
UniProtKB	P80177	MIF	-	GO:0005515	protein binding	Function	IEA	GO_REF:0000019	Ensembl:ENSP00000215754	9913	20131116	Ensembl	-
UniProtKB	P80177	MIF	-	GO:0005515	protein binding	Function	IEA	GO_REF:0000019	Ensembl:ENSMUSP00000041149	9913	20131116	Ensembl	-
UniProtKB	P80177	MIF	-	GO:0005515	protein binding	Function	IEA	GO_REF:0000019	Ensembl:ENSP00000215754	9913	20131116	Ensembl	-
UniProtKB	P80177	MIF	-	GO:0005515	protein binding	Function	IEA	GO_REF:0000037	UniProtKB-KW:KW-0202	9913	20131116	UniProt	-
UniProtKB	P80177	MIF	-	GO:0005515	protein binding	Function	IEA	GO_REF:0000019	Ensembl:ENSP00000215754	9913	20131116	Ensembl	-
UniProtKB	P80177	MIF	-	GO:0016853	isomerase activity	Function	IEA	GO_REF:0000037	UniProtKB-KW:KW-0413	9913	20131116	UniProt	-
UniProtKB	P80177	MIF	-	GO:0042056	chemoattractant activity	Function	IEA	GO_REF:0000019	Ensembl:ENSP00000215754	9913	20131116	Ensembl	-
UniProtKB	P80177	MIF	-	GO:0016853	isomerase activity	Function	IEA	GO_REF:0000003	EC:5.3.2.1	9913	20131116	UniProt	-
UniProtKB	P80177	MIF	-	GO:0016853	isomerase activity	Function	IEA	GO_REF:0000019	Ensembl:ENSMUSP00000041149	9913	20131116	Ensembl	-
UniProtKB	P80177	MIF	-	GO:0016853	isomerase activity	Function	IEA	GO_REF:0000019	Ensembl:ENSP00000215754	9913	20131116	Ensembl	-
UniProtKB	P80895	PCMT1	-	GO:0006464	cellular protein modification process	Process	IEA	GO_REF:0000002	InterPro:IPR000682	9823	20131116	InterPro	-
UniProtKB	P80895	PCMT1	-	GO:0016740	transferase activity	Function	IEA	GO_REF:0000002	InterPro:IPR000682	9823	20131116	InterPro	-
UniProtKB	P80895	PCMT1	-	GO:0006464	cellular protein modification process	Process	IEA	GO_REF:0000003	EC:2.1.1.77	9823	20131116	UniProt	-
UniProtKB	P80895	PCMT1	-	GO:0016740	transferase activity	Function	IEA	GO_REF:0000003	EC:2.1.1.77	9823	20131116	UniProt	-
UniProtKB	P80895	PCMT1	-	GO:0006464	cellular protein modification process	Process	IEA	GO_REF:0000019	Ensembl:ENSMUSP00000124932	9823	20131116	Ensembl	-
UniProtKB	P80895	PCMT1	-	GO:0016740	transferase activity	Function	IEA	GO_REF:0000019	Ensembl:ENSMUSP00000124932	9823	20131116	Ensembl	-
UniProtKB	P80895	PCMT1	-	GO:0016740	transferase activity	Function	IEA	GO_REF:0000037	UniProtKB-KW:KW-0489	9823	20131116	UniProt	-
UniProtKB	P80895	PCMT1	-	GO:0016740	transferase activity	Function	IEA	GO_REF:0000037	UniProtKB-KW:KW-0808	9823	20131116	UniProt	-
UniProtKB	P81184	LGALS1	-	GO:0005488	binding	Function	IEA	GO_REF:0000002	InterPro:IPR015535	9940	20131116	InterPro	-
UniProtKB	P81184	LGALS1	-	GO:0030246	carbohydrate binding	Function	IEA	GO_REF:0000002	InterPro:IPR001079	9940	20131116	InterPro	-
UniProtKB	Q01321	NDUFA4	-	GO:0005215	transporter activity	Function	IEA	GO_REF:0000019	Ensembl:ENSP00000339720	9913	20131116	Ensembl	-
UniProtKB	Q01321	NDUFA4	-	GO:0006811	ion transport	Process	IEA	GO_REF:0000019	Ensembl:ENSP00000339720	9913	20131116	Ensembl	-
UniProtKB	Q01321	NDUFA4	-	GO:0006818	hydrogen transport	Process	IEA	GO_REF:0000019	Ensembl:ENSP00000339720	9913	20131116	Ensembl	-
UniProtKB	Q01321	NDUFA4	-	GO:0009987	cellular process	Process	IEA	GO_REF:0000019	Ensembl:ENSP00000339720	9913	20131116	Ensembl	-
UniProtKB	Q01321	NDUFA4	-	GO:0016491	oxidoreductase activity	Function	IEA	GO_REF:0000019	Ensembl:ENSP00000339720	9913	20131116	Ensembl	-
UniProtKB	Q01321	NDUFA4	contributes_to	GO:0005215	transporter activity	Function	ISS	GO_REF:0000024	UniProtKB:O00483	9913	20121022	UniProt	-
UniProtKB	Q01321	NDUFA4	contributes_to	GO:0006811	ion transport	Process	ISS	GO_REF:0000024	UniProtKB:O00483	9913	20121022	UniProt	-
UniProtKB	Q01321	NDUFA4	contributes_to	GO:0006818	hydrogen transport	Process	ISS	GO_REF:0000024	UniProtKB:O00483	9913	20121022	UniProt	-
UniProtKB	Q01321	NDUFA4	contributes_to	GO:0009987	cellular process	Process	ISS	GO_REF:0000024	UniProtKB:O00483	9913	20121022	UniProt	-
UniProtKB	Q01321	NDUFA4	contributes_to	GO:0016491	oxidoreductase activity	Function	ISS	GO_REF:0000024	UniProtKB:O00483	9913	20121022	UniProt	-
UniProtKB	Q01995	TAGLN	-	GO:0005515	protein binding	Function	IEA	GO_REF:0000037	UniProtKB-KW:KW-0009	9606	20131116	UniProt	-
UniProtKB	Q01995	TAGLN	-	GO:0005515	protein binding	Function	IPI	PMID:22245152	UniProtKB:P08069	9606	20131117	IntAct	-
UniProtKB	Q04467	IDH2	-	GO:0043167	ion binding	Function	IEA	GO_REF:0000002	InterPro:IPR019818	9913	20131116	InterPro	-
UniProtKB	Q04467	IDH2	-	GO:0043167	ion binding	Function	ISS	GO_REF:0000024	UniProtKB:O75874	9913	20100108	UniProt	-
UniProtKB	Q04467	IDH2	-	GO:0016491	oxidoreductase activity	Function	IEA	GO_REF:0000002	InterPro:IPR004790	9913	20131116	InterPro	-
UniProtKB	Q04467	IDH2	-	GO:0016491	oxidoreductase activity	Function	IEA	GO_REF:0000003	EC:1.1.1.42	9913	20131116	UniProt	-
UniProtKB	Q04467	IDH2	-	GO:0016491	oxidoreductase activity	Function	ISS	GO_REF:0000024	UniProtKB:O75874	9913	20100108	UniProt	-
UniProtKB	Q04467	IDH2	-	GO:0016491	oxidoreductase activity	Function	ISS	GO_REF:0000024	UniProtKB:P54071	9913	20070126	AgBase	-
UniProtKB	Q04467	IDH2	-	GO:0016491	oxidoreductase activity	Function	IEA	GO_REF:0000037	UniProtKB-KW:KW-0560	9913	20131116	UniProt	-
UniProtKB	Q04467	IDH2	-	GO:0016491	oxidoreductase activity	Function	IEA	GO_REF:0000002	InterPro:IPR019818|InterPro:IPR024084	9913	20131116	InterPro	-
UniProtKB	Q04467	IDH2	-	GO:0043167	ion binding	Function	IEA	GO_REF:0000037	UniProtKB-KW:KW-0479	9913	20131116	UniProt	-
UniProtKB	Q04467	IDH2	-	GO:0000166	nucleotide binding	Function	IEA	GO_REF:0000002	InterPro:IPR019818	9913	20131116	InterPro	-
UniProtKB	Q04467	IDH2	-	GO:0048037	cofactor binding	Function	IEA	GO_REF:0000002	InterPro:IPR019818	9913	20131116	InterPro	-
UniProtKB	Q06830	PRDX1	-	GO:0016209	antioxidant activity	Function	IEA	GO_REF:0000037	UniProtKB-KW:KW-0575	9606	20131116	UniProt	-
UniProtKB	Q06830	PRDX1	-	GO:0016491	oxidoreductase activity	Function	IEA	GO_REF:0000037	UniProtKB-KW:KW-0575	9606	20131116	UniProt	-
UniProtKB	Q06830	PRDX1	-	GO:0016209	antioxidant activity	Function	IDA	PMID:11986303	-	9606	20080529	MGI	-
UniProtKB	Q06830	PRDX1	-	GO:0016491	oxidoreductase activity	Function	IDA	PMID:11986303	-	9606	20080529	MGI	-
UniProtKB	Q06830	PRDX1	-	GO:0005515	protein binding	Function	IPI	PMID:17909037	UniProtKB:P10275	9606	20131117	IntAct	-
UniProtKB	Q06830	PRDX1	-	GO:0005515	protein binding	Function	IPI	PMID:19369943	UniProtKB:P60484	9606	20131117	IntAct	-
UniProtKB	Q06830	PRDX1	-	GO:0016209	antioxidant activity	Function	IDA	PMID:18606987	-	9606	20090727	BHF-UCL	-
UniProtKB	Q06830	PRDX1	-	GO:0016491	oxidoreductase activity	Function	IDA	PMID:18606987	-	9606	20090727	BHF-UCL	-
UniProtKB	Q06830	PRDX1	-	GO:0016209	antioxidant activity	Function	IEA	GO_REF:0000002	InterPro:IPR000866	9606	20131116	InterPro	-
UniProtKB	Q06830	PRDX1	-	GO:0016209	antioxidant activity	Function	IEA	GO_REF:0000037	UniProtKB-KW:KW-0049	9606	20131116	UniProt	-
UniProtKB	Q06830	PRDX1	-	GO:0016491	oxidoreductase activity	Function	IEA	GO_REF:0000002	InterPro:IPR000866	9606	20131116	InterPro	-
UniProtKB	Q06830	PRDX1	-	GO:0016491	oxidoreductase activity	Function	IEA	GO_REF:0000037	UniProtKB-KW:KW-0560	9606	20131116	UniProt	-
UniProtKB	Q06830	PRDX1	-	GO:0046906	tetrapyrrole binding	Function	IEA	GO_REF:0000019	Ensembl:ENSRNOP00000023132	9606	20131116	Ensembl	-
UniProtKB	Q06830	PRDX1	-	GO:0005515	protein binding	Function	IEA	GO_REF:0000019	Ensembl:ENSMUSP00000114159	9606	20131116	Ensembl	-
UniProtKB	Q06830	PRDX1	-	GO:0005515	protein binding	Function	IEA	GO_REF:0000019	Ensembl:ENSRNOP00000023132	9606	20131116	Ensembl	-
UniProtKB	Q06830	PRDX1	-	GO:0016491	oxidoreductase activity	Function	IEA	GO_REF:0000002	InterPro:IPR019479	9606	20131116	InterPro	-
UniProtKB	Q06830	PRDX1	-	GO:0016491	oxidoreductase activity	Function	IEA	GO_REF:0000003	EC:1.11.1.15	9606	20131116	UniProt	-
UniProtKB	Q06830	PRDX1	-	GO:0016491	oxidoreductase activity	Function	IEA	GO_REF:0000019	Ensembl:ENSRNOP00000023132	9606	20131116	Ensembl	-
UniProtKB	Q07130	UGP2	-	GO:0016740	transferase activity	Function	IEA	GO_REF:0000003	EC:2.7.7.9	9913	20131116	UniProt	-
UniProtKB	Q07130	UGP2	-	GO:0016740	transferase activity	Function	IEA	GO_REF:0000037	UniProtKB-KW:KW-0808	9913	20131116	UniProt	-
UniProtKB	Q07130	UGP2	-	GO:0016740	transferase activity	Function	IEA	GO_REF:0000002	InterPro:IPR002618	9913	20131116	InterPro	-
UniProtKB	Q07130	UGP2	-	GO:0016740	transferase activity	Function	IEA	GO_REF:0000037	UniProtKB-KW:KW-0548	9913	20131116	UniProt	-
UniProtKB	Q07130	UGP2	-	GO:0043167	ion binding	Function	IEA	GO_REF:0000037	UniProtKB-KW:KW-0479	9913	20131116	UniProt	-
UniProtKB	Q08DP0	PGM1	-	GO:0043167	ion binding	Function	IEA	GO_REF:0000002	InterPro:IPR016066	9913	20131116	InterPro	-
UniProtKB	Q08DP0	PGM1	-	GO:0016853	isomerase activity	Function	IEA	GO_REF:0000003	EC:5.4.2.2	9913	20131116	UniProt	-
UniProtKB	Q08DP0	PGM1	-	GO:0016853	isomerase activity	Function	ISS	GO_REF:0000024	UniProtKB:P36871	9913	20080204	AgBase	-
UniProtKB	Q08DP0	PGM1	-	GO:0016853	isomerase activity	Function	IBA	GO_REF:0000033	PANTHER:PTN000501327	9913	20120414	RefGenome	-
UniProtKB	Q08DP0	PGM1	-	GO:0016853	isomerase activity	Function	IEA	GO_REF:0000037	UniProtKB-KW:KW-0413	9913	20131116	UniProt	-
UniProtKB	Q08DP0	PGM1	-	GO:0016853	isomerase activity	Function	IEA	GO_REF:0000002	InterPro:IPR005841|InterPro:IPR005843|InterPro:IPR005844|InterPro:IPR005845|InterPro:IPR005846|InterPro:IPR016055	9913	20131116	InterPro	-
UniProtKB	Q08DP0	PGM1	-	GO:0043167	ion binding	Function	IEA	GO_REF:0000037	UniProtKB-KW:KW-0479	9913	20131116	UniProt	-
UniProtKB	Q0VCE1	GSTO1	-	GO:0016740	transferase activity	Function	IEA	GO_REF:0000002	InterPro:IPR005442	9913	20131116	InterPro	-
UniProtKB	Q0VCE1	GSTO1	-	GO:0016740	transferase activity	Function	IEA	GO_REF:0000038	UniProtKB-KW:KW-0808	9913	20131116	UniProt	-
UniProtKB	Q0VCU1	ACO1	-	GO:0003676	nucleic acid binding	Function	IEA	GO_REF:0000037	UniProtKB-KW:KW-0694	9913	20131116	UniProt	-
UniProtKB	Q0VCU1	ACO1	-	GO:0016829	lyase activity	Function	IEA	GO_REF:0000003	EC:4.2.1.3	9913	20131116	UniProt	-
UniProtKB	Q0VCU1	ACO1	-	GO:0016829	lyase activity	Function	ISS	GO_REF:0000024	UniProtKB:P21399	9913	20091111	UniProt	-
UniProtKB	Q0VCU1	ACO1	-	GO:0016829	lyase activity	Function	IEA	GO_REF:0000037	UniProtKB-KW:KW-0456	9913	20131116	UniProt	-
UniProtKB	Q0VCU1	ACO1	-	GO:0003676	nucleic acid binding	Function	ISS	GO_REF:0000024	UniProtKB:P21399	9913	20091111	UniProt	-
UniProtKB	Q0VCU1	ACO1	-	GO:0043167	ion binding	Function	IEA	GO_REF:0000037	UniProtKB-KW:KW-0479	9913	20131116	UniProt	-
UniProtKB	Q0VCU1	ACO1	-	GO:0051540	metal cluster binding	Function	IEA	GO_REF:0000037	UniProtKB-KW:KW-0411	9913	20131116	UniProt	-
UniProtKB	Q0VCU1	ACO1	-	GO:0051540	metal cluster binding	Function	IEA	GO_REF:0000002	InterPro:IPR006249	9913	20131116	InterPro	-
UniProtKB	Q0VCU1	ACO1	-	GO:0051540	metal cluster binding	Function	ISS	GO_REF:0000024	UniProtKB:P21399	9913	20091111	UniProt	-
UniProtKB	Q0VCU1	ACO1	-	GO:0051540	metal cluster binding	Function	IEA	GO_REF:0000037	UniProtKB-KW:KW-0004	9913	20131116	UniProt	-
UniProtKB	Q0VCY0	ATP2A1	-	GO:0000166	nucleotide binding	Function	IEA	GO_REF:0000002	InterPro:IPR008250	9913	20131116	InterPro	-
UniProtKB	Q0VCY0	ATP2A1	-	GO:0000166	nucleotide binding	Function	IEA	GO_REF:0000037	UniProtKB-KW:KW-0547	9913	20131116	UniProt	-
UniProtKB	Q0VCY0	ATP2A1	-	GO:0005215	transporter activity	Function	IEA	GO_REF:0000002	InterPro:IPR005782	9913	20131116	InterPro	-
UniProtKB	Q0VCY0	ATP2A1	-	GO:0006811	ion transport	Process	IEA	GO_REF:0000002	InterPro:IPR005782	9913	20131116	InterPro	-
UniProtKB	Q0VCY0	ATP2A1	-	GO:0009116	nucleoside metabolic process	Process	IEA	GO_REF:0000002	InterPro:IPR005782	9913	20131116	InterPro	-
UniProtKB	Q0VCY0	ATP2A1	-	GO:0009117	nucleotide metabolic process	Process	IEA	GO_REF:0000002	InterPro:IPR005782	9913	20131116	InterPro	-
UniProtKB	Q0VCY0	ATP2A1	-	GO:0016787	hydrolase activity	Function	IEA	GO_REF:0000002	InterPro:IPR005782	9913	20131116	InterPro	-
UniProtKB	Q0VCY0	ATP2A1	-	GO:0005215	transporter activity	Function	IEA	GO_REF:0000003	EC:3.6.3.8	9913	20131116	UniProt	-
UniProtKB	Q0VCY0	ATP2A1	-	GO:0006811	ion transport	Process	IEA	GO_REF:0000003	EC:3.6.3.8	9913	20131116	UniProt	-
UniProtKB	Q0VCY0	ATP2A1	-	GO:0009116	nucleoside metabolic process	Process	IEA	GO_REF:0000003	EC:3.6.3.8	9913	20131116	UniProt	-
UniProtKB	Q0VCY0	ATP2A1	-	GO:0009117	nucleotide metabolic process	Process	IEA	GO_REF:0000003	EC:3.6.3.8	9913	20131116	UniProt	-
UniProtKB	Q0VCY0	ATP2A1	-	GO:0016787	hydrolase activity	Function	IEA	GO_REF:0000003	EC:3.6.3.8	9913	20131116	UniProt	-
UniProtKB	Q0VCY0	ATP2A1	-	GO:0000166	nucleotide binding	Function	IEA	GO_REF:0000037	UniProtKB-KW:KW-0067	9913	20131116	UniProt	-
UniProtKB	Q0VCY0	ATP2A1	-	GO:0001882	nucleoside binding	Function	IEA	GO_REF:0000037	UniProtKB-KW:KW-0067	9913	20131116	UniProt	-
UniProtKB	Q0VCY0	ATP2A1	-	GO:0043167	ion binding	Function	IEA	GO_REF:0000037	UniProtKB-KW:KW-0067	9913	20131116	UniProt	-
UniProtKB	Q0VCY0	ATP2A1	-	GO:0016787	hydrolase activity	Function	IEA	GO_REF:0000037	UniProtKB-KW:KW-0378	9913	20131116	UniProt	-
UniProtKB	Q0VCY0	ATP2A1	-	GO:0005215	transporter activity	Function	IEA	GO_REF:0000002	InterPro:IPR001757	9913	20131116	InterPro	-
UniProtKB	Q0VCY0	ATP2A1	-	GO:0006811	ion transport	Process	IEA	GO_REF:0000002	InterPro:IPR001757	9913	20131116	InterPro	-
UniProtKB	Q0VCY0	ATP2A1	-	GO:0009116	nucleoside metabolic process	Process	IEA	GO_REF:0000002	InterPro:IPR001757	9913	20131116	InterPro	-
UniProtKB	Q0VCY0	ATP2A1	-	GO:0009117	nucleotide metabolic process	Process	IEA	GO_REF:0000002	InterPro:IPR001757	9913	20131116	InterPro	-
UniProtKB	Q0VCY0	ATP2A1	-	GO:0016787	hydrolase activity	Function	IEA	GO_REF:0000002	InterPro:IPR001757	9913	20131116	InterPro	-
UniProtKB	Q0VCY0	ATP2A1	-	GO:0043167	ion binding	Function	IEA	GO_REF:0000002	InterPro:IPR008250	9913	20131116	InterPro	-
UniProtKB	Q0VCY0	ATP2A1	-	GO:0043167	ion binding	Function	IEA	GO_REF:0000037	UniProtKB-KW:KW-0479	9913	20131116	UniProt	-
UniProtKB	Q14315	FLNC	-	GO:0005515	protein binding	Function	IEA	GO_REF:0000002	InterPro:IPR001589	9606	20131116	InterPro	-
UniProtKB	Q14315	FLNC	-	GO:0005515	protein binding	Function	IEA	GO_REF:0000037	UniProtKB-KW:KW-0009	9606	20131116	UniProt	-
UniProtKB	Q14315	FLNC	-	GO:0005515	protein binding	Function	IPI	PMID:11038172	UniProtKB:Q9UBF9	9606	20131117	IntAct	-
UniProtKB	Q14315	FLNC	-	GO:0005515	protein binding	Function	IPI	PMID:16076904	UniProtKB:P05556	9606	20060316	UniProt	-
UniProtKB	Q14315	FLNC	-	GO:0005515	protein binding	Function	IPI	PMID:16076904	UniProtKB:Q9NP98	9606	20060316	UniProt	-
UniProtKB	Q14315	FLNC	-	GO:0005515	protein binding	Function	IPI	PMID:16076904	UniProtKB:Q9UBF9	9606	20060316	UniProt	-
UniProtKB	Q14315	FLNC	-	GO:0005515	protein binding	Function	IPI	PMID:17474147	UniProtKB:P00519	9606	20131117	IntAct	-
UniProtKB	Q14315	FLNC	-	GO:0005515	protein binding	Function	IPI	PMID:17474147	UniProtKB:P46108	9606	20131117	IntAct	-
UniProtKB	Q14315	FLNC	-	GO:0005515	protein binding	Function	IPI	PMID:17474147	UniProtKB:P62993	9606	20131117	IntAct	-
UniProtKB	Q14315	FLNC	-	GO:0005515	protein binding	Function	IPI	PMID:23414517	UniProtKB:O75923	9606	20131117	IntAct	-
UniProtKB	Q14315	FLNC	-	GO:0005515	protein binding	Function	IPI	PMID:17987659	UniProtKB:O76041	9606	20111220	UniProt	-
UniProtKB	Q14315	FLNC	-	GO:0005515	protein binding	Function	IEA	GO_REF:0000019	Ensembl:ENSRNOP00000027237	9606	20131116	Ensembl	-
UniProtKB	Q14315	FLNC	-	GO:0005515	protein binding	Function	IPI	PMID:21223964	UniProtKB:O70511	9606	20120606	BHF-UCL	-
UniProtKB	Q14324	MYBPC2	-	GO:0005515	protein binding	Function	IEA	GO_REF:0000037	UniProtKB-KW:KW-0009	9606	20131116	UniProt	-
UniProtKB	Q14324	MYBPC2	-	GO:0005515	protein binding	Function	IPI	PMID:23414517	UniProtKB:Q00872	9606	20131117	IntAct	-
UniProtKB	Q14324	MYBPC2	-	GO:0005515	protein binding	Function	IPI	PMID:23414517	UniProtKB:Q8WZ42	9606	20131117	IntAct	-
UniProtKB	Q14324	MYBPC2	-	GO:0005198	structural molecule activity	Function	TAS	PMID:8375400	-	9606	20030904	PINC	-
UniProtKB	Q148N0	OGDH	-	GO:0016491	oxidoreductase activity	Function	IEA	GO_REF:0000002	InterPro:IPR011603	9913	20131116	InterPro	-
UniProtKB	Q148N0	OGDH	-	GO:0016491	oxidoreductase activity	Function	IEA	GO_REF:0000003	EC:1.2.4.2	9913	20131116	UniProt	-
UniProtKB	Q148N0	OGDH	-	GO:0016491	oxidoreductase activity	Function	IEA	GO_REF:0000037	UniProtKB-KW:KW-0560	9913	20131116	UniProt	-
UniProtKB	Q148N0	OGDH	-	GO:0016491	oxidoreductase activity	Function	IEA	GO_REF:0000002	InterPro:IPR001017	9913	20131116	InterPro	-
UniProtKB	Q148N0	OGDH	-	GO:0019842	vitamin binding	Function	IEA	GO_REF:0000002	InterPro:IPR011603	9913	20131116	InterPro	-
UniProtKB	Q148N0	OGDH	-	GO:0043167	ion binding	Function	IEA	GO_REF:0000002	InterPro:IPR011603	9913	20131116	InterPro	-
UniProtKB	Q148N0	OGDH	-	GO:0048037	cofactor binding	Function	IEA	GO_REF:0000002	InterPro:IPR011603	9913	20131116	InterPro	-
UniProtKB	Q15819	UBE2V2	-	GO:0005515	protein binding	Function	IPI	PMID:11473255	UniProtKB:P61088	9606	20131117	IntAct	-
UniProtKB	Q15819	UBE2V2	-	GO:0005515	protein binding	Function	IPI	PMID:16129784	UniProtKB:P61088	9606	20060320	HGNC	-
UniProtKB	Q15819	UBE2V2	-	GO:0005515	protein binding	Function	IPI	PMID:16786304	UniProtKB:Q94A97	9606	20131117	IntAct	-
UniProtKB	Q15819	UBE2V2	-	GO:0005515	protein binding	Function	IPI	PMID:19549727	UniProtKB:P61088	9606	20131117	IntAct	-
UniProtKB	Q15819	UBE2V2	-	GO:0016874	ligase activity	Function	IEA	GO_REF:0000002	InterPro:IPR000608	9606	20131116	InterPro	-
UniProtKB	Q15843	NEDD8	-	GO:0005515	protein binding	Function	IPI	PMID:15988528	UniProtKB:Q9U3C8	9606	20131020	WormBase	-
UniProtKB	Q15843	NEDD8	-	GO:0005515	protein binding	Function	IPI	PMID:17318178	UniProtKB:Q13616	9606	20131117	IntAct	-
UniProtKB	Q15843	NEDD8	-	GO:0005515	protein binding	Function	IPI	PMID:17318178	UniProtKB:Q9Y297	9606	20131117	IntAct	-
UniProtKB	Q15843	NEDD8	-	GO:0005515	protein binding	Function	IPI	PMID:18274552	UniProtKB:P18124	9606	20131117	IntAct	-
UniProtKB	Q15843	NEDD8	-	GO:0005515	protein binding	Function	IPI	PMID:18274552	UniProtKB:P23396	9606	20131117	IntAct	-
UniProtKB	Q15843	NEDD8	-	GO:0005515	protein binding	Function	IPI	PMID:18274552	UniProtKB:P60866	9606	20131117	IntAct	-
UniProtKB	Q15843	NEDD8	-	GO:0005515	protein binding	Function	IPI	PMID:18274552	UniProtKB:P61081	9606	20131117	IntAct	-
UniProtKB	Q15843	NEDD8	-	GO:0005515	protein binding	Function	IPI	PMID:18274552	UniProtKB:P62081	9606	20131117	IntAct	-
UniProtKB	Q15843	NEDD8	-	GO:0005515	protein binding	Function	IPI	PMID:18274552	UniProtKB:P62913	9606	20131117	IntAct	-
UniProtKB	Q15843	NEDD8	-	GO:0005515	protein binding	Function	IPI	PMID:18274552	UniProtKB:Q13616	9606	20131117	IntAct	-
UniProtKB	Q15843	NEDD8	-	GO:0005515	protein binding	Function	IPI	PMID:18805092	UniProtKB:Q13616	9606	20131117	IntAct	-
UniProtKB	Q15843	NEDD8	-	GO:0005515	protein binding	Function	IPI	PMID:19713960	UniProtKB:P61081	9606	20131117	IntAct	-
UniProtKB	Q15843	NEDD8	-	GO:0005515	protein binding	Function	IPI	PMID:19713960	UniProtKB:P62913	9606	20131117	IntAct	-
UniProtKB	Q15843	NEDD8	-	GO:0005515	protein binding	Function	IPI	PMID:19713960	UniProtKB:Q13616	9606	20131117	IntAct	-
UniProtKB	Q15843	NEDD8	-	GO:0005515	protein binding	Function	IPI	PMID:21102408	UniProtKB:Q13616	9606	20131117	IntAct	-
UniProtKB	Q15843	NEDD8	-	GO:0005515	protein binding	Function	IPI	PMID:15694336	UniProtKB:P61081	9606	20110113	UniProt	-
UniProtKB	Q16836	HADH	-	GO:0016491	oxidoreductase activity	Function	IEA	GO_REF:0000002	InterPro:IPR006108|InterPro:IPR006176|InterPro:IPR006180|InterPro:IPR022694	9606	20131116	InterPro	-
UniProtKB	Q16836	HADH	-	GO:0016491	oxidoreductase activity	Function	IEA	GO_REF:0000003	EC:1.1.1.35	9606	20131116	UniProt	-
UniProtKB	Q16836	HADH	-	GO:0016491	oxidoreductase activity	Function	TAS	PMID:8687463	-	9606	20030904	PINC	-
UniProtKB	Q16836	HADH	-	GO:0016491	oxidoreductase activity	Function	TAS	Reactome:REACT_1908	-	9606	20100319	Reactome	-
UniProtKB	Q16836	HADH	-	GO:0016491	oxidoreductase activity	Function	TAS	Reactome:REACT_2187	-	9606	20100319	Reactome	-
UniProtKB	Q16836	HADH	-	GO:0016491	oxidoreductase activity	Function	TAS	Reactome:REACT_2195	-	9606	20100319	Reactome	-
UniProtKB	Q16836	HADH	-	GO:0016491	oxidoreductase activity	Function	TAS	Reactome:REACT_242	-	9606	20100319	Reactome	-
UniProtKB	Q16836	HADH	-	GO:0016491	oxidoreductase activity	Function	TAS	Reactome:REACT_447	-	9606	20100319	Reactome	-
UniProtKB	Q16836	HADH	-	GO:0016491	oxidoreductase activity	Function	IEA	GO_REF:0000002	InterPro:IPR006108|InterPro:IPR006176|InterPro:IPR006180|InterPro:IPR013328	9606	20131116	InterPro	-
UniProtKB	Q16836	HADH	-	GO:0016491	oxidoreductase activity	Function	IEA	GO_REF:0000037	UniProtKB-KW:KW-0560	9606	20131116	UniProt	-
UniProtKB	Q16836	HADH	-	GO:0016491	oxidoreductase activity	Function	IEA	GO_REF:0000002	InterPro:IPR013328	9606	20131116	InterPro	-
UniProtKB	Q16836	HADH	-	GO:0048037	cofactor binding	Function	IEA	GO_REF:0000002	InterPro:IPR013328	9606	20131116	InterPro	-
UniProtKB	Q16836	HADH	-	GO:0000166	nucleotide binding	Function	IEA	GO_REF:0000002	InterPro:IPR022694	9606	20131116	InterPro	-
UniProtKB	Q16836	HADH	-	GO:0043167	ion binding	Function	IEA	GO_REF:0000002	InterPro:IPR022694	9606	20131116	InterPro	-
UniProtKB	Q16836	HADH	-	GO:0048037	cofactor binding	Function	IEA	GO_REF:0000002	InterPro:IPR022694	9606	20131116	InterPro	-
UniProtKB	Q17QV3	SUMO3	-	GO:0016874	ligase activity	Function	IEA	GO_REF:0000019	Ensembl:ENSMUSP00000020501	9913	20131116	Ensembl	-
UniProtKB	Q1KYZ7	HBBA	-	GO:0005215	transporter activity	Function	IEA	GO_REF:0000038	UniProtKB-KW:KW-0561	9940	20131116	UniProt	-
UniProtKB	Q1KYZ7	HBBA	-	GO:0015669	gas transport	Process	IEA	GO_REF:0000038	UniProtKB-KW:KW-0561	9940	20131116	UniProt	-
UniProtKB	Q1KYZ7	HBBA	-	GO:0043167	ion binding	Function	IEA	GO_REF:0000002	InterPro:IPR000971|InterPro:IPR002337|InterPro:IPR012292	9940	20131116	InterPro	-
UniProtKB	Q1KYZ7	HBBA	-	GO:0019825	oxygen binding	Function	IEA	GO_REF:0000002	InterPro:IPR002337|InterPro:IPR012292	9940	20131116	InterPro	-
UniProtKB	Q1KYZ7	HBBA	-	GO:0046906	tetrapyrrole binding	Function	IEA	GO_REF:0000002	InterPro:IPR000971|InterPro:IPR002337|InterPro:IPR012292	9940	20131116	InterPro	-
UniProtKB	Q1KYZ7	HBBA	-	GO:0043167	ion binding	Function	IEA	GO_REF:0000038	UniProtKB-KW:KW-0479	9940	20131116	UniProt	-
UniProtKB	Q28035	GSTA1	-	GO:0016740	transferase activity	Function	IEA	GO_REF:0000002	InterPro:IPR003080	9913	20131116	InterPro	-
UniProtKB	Q28035	GSTA1	-	GO:0016740	transferase activity	Function	IEA	GO_REF:0000003	EC:2.5.1.18	9913	20131116	UniProt	-
UniProtKB	Q28035	GSTA1	-	GO:0016740	transferase activity	Function	ISS	GO_REF:0000024	UniProtKB:P08263	9913	20101125	UniProt	-
UniProtKB	Q28035	GSTA1	-	GO:0016740	transferase activity	Function	IEA	GO_REF:0000037	UniProtKB-KW:KW-0808	9913	20131116	UniProt	-
UniProtKB	Q29443	TF	-	GO:0043167	ion binding	Function	IEA	GO_REF:0000002	InterPro:IPR001156|InterPro:IPR018195	9913	20131116	InterPro	-
UniProtKB	Q29443	TF	-	GO:0043167	ion binding	Function	IEA	GO_REF:0000037	UniProtKB-KW:KW-0479	9913	20131116	UniProt	-
UniProtKB	Q29RK1	CS	-	GO:0016740	transferase activity	Function	IEA	GO_REF:0000002	InterPro:IPR010109	9913	20131116	InterPro	-
UniProtKB	Q29RK1	CS	-	GO:0016740	transferase activity	Function	IEA	GO_REF:0000003	EC:2.3.3.1	9913	20131116	UniProt	-
UniProtKB	Q29RK1	CS	-	GO:0016740	transferase activity	Function	IEA	GO_REF:0000019	Ensembl:ENSP00000342056	9913	20131116	Ensembl	-
UniProtKB	Q29RK1	CS	-	GO:0016740	transferase activity	Function	IEA	GO_REF:0000037	UniProtKB-KW:KW-0808	9913	20131116	UniProt	-
UniProtKB	Q29RK1	CS	-	GO:0016740	transferase activity	Function	IEA	GO_REF:0000002	InterPro:IPR002020|InterPro:IPR016141|InterPro:IPR016142|InterPro:IPR019810	9913	20131116	InterPro	-
UniProtKB	Q2KIV8	GSTM3	-	GO:0016740	transferase activity	Function	IEA	GO_REF:0000002	InterPro:IPR003081	9913	20131116	InterPro	-
UniProtKB	Q2KIV8	GSTM3	-	GO:0016740	transferase activity	Function	IEA	GO_REF:0000019	Ensembl:ENSP00000444978	9913	20131116	Ensembl	-
UniProtKB	Q2KIV8	GSTM3	-	GO:0016740	transferase activity	Function	IEA	GO_REF:0000038	UniProtKB-KW:KW-0808	9913	20131116	UniProt	-
UniProtKB	Q2KIV8	GSTM3	-	GO:0005515	protein binding	Function	IEA	GO_REF:0000019	Ensembl:ENSP00000444978	9913	20131116	Ensembl	-
UniProtKB	Q2KIV8	GSTM3	-	GO:0005515	protein binding	Function	IEA	GO_REF:0000019	Ensembl:ENSP00000444978	9913	20131116	Ensembl	-
UniProtKB	Q2KIV8	GSTM3	-	GO:0005515	protein binding	Function	IEA	GO_REF:0000019	Ensembl:ENSP00000444978	9913	20131116	Ensembl	-
UniProtKB	Q2KIV8	GSTM3	-	GO:0016597	amino acid binding	Function	IEA	GO_REF:0000019	Ensembl:ENSP00000444978	9913	20131116	Ensembl	-
UniProtKB	Q2KIV8	GSTM3	-	GO:0042277	peptide binding	Function	IEA	GO_REF:0000019	Ensembl:ENSP00000444978	9913	20131116	Ensembl	-
UniProtKB	Q2KJ32	SELENBP1	-	GO:0005488	binding	Function	IEA	GO_REF:0000002	InterPro:IPR008826	9913	20131116	InterPro	-
UniProtKB	Q2KJC9	ALDH7A1	-	GO:0016491	oxidoreductase activity	Function	IEA	GO_REF:0000003	EC:1.2.1.3	9913	20131116	UniProt	-
UniProtKB	Q2KJC9	ALDH7A1	-	GO:0016491	oxidoreductase activity	Function	IEA	GO_REF:0000003	EC:1.2.1.31	9913	20131116	UniProt	-
UniProtKB	Q2KJC9	ALDH7A1	-	GO:0016491	oxidoreductase activity	Function	IEA	GO_REF:0000003	EC:1.2.1.8	9913	20131116	UniProt	-
UniProtKB	Q2KJC9	ALDH7A1	-	GO:0016491	oxidoreductase activity	Function	IEA	GO_REF:0000002	InterPro:IPR015590|InterPro:IPR016160|InterPro:IPR016161|InterPro:IPR016162|InterPro:IPR016163	9913	20131116	InterPro	-
UniProtKB	Q2KJC9	ALDH7A1	-	GO:0016491	oxidoreductase activity	Function	IEA	GO_REF:0000037	UniProtKB-KW:KW-0560	9913	20131116	UniProt	-
UniProtKB	Q2KJC9	ALDH7A1	-	GO:0016491	oxidoreductase activity	Function	IEA	GO_REF:0000002	InterPro:IPR016163	9913	20131116	InterPro	-
UniProtKB	Q2KJE5	GAPDHS	-	GO:0016491	oxidoreductase activity	Function	IEA	GO_REF:0000003	EC:1.2.1.12	9913	20131116	UniProt	-
UniProtKB	Q2KJE5	GAPDHS	-	GO:0016491	oxidoreductase activity	Function	IEA	GO_REF:0000037	UniProtKB-KW:KW-0560	9913	20131116	UniProt	-
UniProtKB	Q2KJE5	GAPDHS	-	GO:0016491	oxidoreductase activity	Function	IEA	GO_REF:0000002	InterPro:IPR006424|InterPro:IPR020828|InterPro:IPR020829|InterPro:IPR020830|InterPro:IPR020831	9913	20131116	InterPro	-
UniProtKB	Q2KJE5	GAPDHS	-	GO:0000166	nucleotide binding	Function	IEA	GO_REF:0000002	InterPro:IPR006424	9913	20131116	InterPro	-
UniProtKB	Q2KJE5	GAPDHS	-	GO:0048037	cofactor binding	Function	IEA	GO_REF:0000002	InterPro:IPR006424	9913	20131116	InterPro	-
UniProtKB	Q2KJE5	GAPDHS	-	GO:0000166	nucleotide binding	Function	IEA	GO_REF:0000002	InterPro:IPR006424	9913	20131116	InterPro	-
UniProtKB	Q2KJE5	GAPDHS	-	GO:0048037	cofactor binding	Function	IEA	GO_REF:0000002	InterPro:IPR006424	9913	20131116	InterPro	-
UniProtKB	Q2T9T7	DUSP3	-	GO:0006464	cellular protein modification process	Process	IEA	GO_REF:0000002	InterPro:IPR016130	9913	20131116	InterPro	-
UniProtKB	Q2T9T7	DUSP3	-	GO:0006793	phosphorus metabolic process	Process	IEA	GO_REF:0000002	InterPro:IPR016130	9913	20131116	InterPro	-
UniProtKB	Q2T9T7	DUSP3	-	GO:0016787	hydrolase activity	Function	IEA	GO_REF:0000002	InterPro:IPR016130	9913	20131116	InterPro	-
UniProtKB	Q2T9T7	DUSP3	-	GO:0006464	cellular protein modification process	Process	IEA	GO_REF:0000019	Ensembl:ENSP00000226004	9913	20131116	Ensembl	-
UniProtKB	Q2T9T7	DUSP3	-	GO:0006793	phosphorus metabolic process	Process	IEA	GO_REF:0000019	Ensembl:ENSP00000226004	9913	20131116	Ensembl	-
UniProtKB	Q2T9T7	DUSP3	-	GO:0016787	hydrolase activity	Function	IEA	GO_REF:0000019	Ensembl:ENSP00000226004	9913	20131116	Ensembl	-
UniProtKB	Q2T9T7	DUSP3	-	GO:0006793	phosphorus metabolic process	Process	IEA	GO_REF:0000002	InterPro:IPR000340|InterPro:IPR020405|InterPro:IPR020422	9913	20131116	InterPro	-
UniProtKB	Q2T9T7	DUSP3	-	GO:0016787	hydrolase activity	Function	IEA	GO_REF:0000002	InterPro:IPR000340|InterPro:IPR020405|InterPro:IPR020422	9913	20131116	InterPro	-
UniProtKB	Q2T9T7	DUSP3	-	GO:0006793	phosphorus metabolic process	Process	IEA	GO_REF:0000019	Ensembl:ENSP00000226004	9913	20131116	Ensembl	-
UniProtKB	Q2T9T7	DUSP3	-	GO:0016787	hydrolase activity	Function	IEA	GO_REF:0000019	Ensembl:ENSP00000226004	9913	20131116	Ensembl	-
UniProtKB	Q2T9T7	DUSP3	-	GO:0006793	phosphorus metabolic process	Process	IBA	GO_REF:0000033	PANTHER:PTN000016642	9913	20110117	RefGenome	-
UniProtKB	Q2T9T7	DUSP3	-	GO:0016787	hydrolase activity	Function	IBA	GO_REF:0000033	PANTHER:PTN000016642	9913	20110117	RefGenome	-
UniProtKB	Q2T9T7	DUSP3	-	GO:0016787	hydrolase activity	Function	IEA	GO_REF:0000038	UniProtKB-KW:KW-0378	9913	20131116	UniProt	-
UniProtKB	Q2T9T7	DUSP3	-	GO:0006793	phosphorus metabolic process	Process	IEA	GO_REF:0000002	InterPro:IPR000387|InterPro:IPR016130	9913	20131116	InterPro	-
UniProtKB	Q2T9T7	DUSP3	-	GO:0016787	hydrolase activity	Function	IEA	GO_REF:0000002	InterPro:IPR000387|InterPro:IPR016130	9913	20131116	InterPro	-
UniProtKB	Q2T9T7	DUSP3	-	GO:0006793	phosphorus metabolic process	Process	IEA	GO_REF:0000019	Ensembl:ENSP00000226004	9913	20131116	Ensembl	-
UniProtKB	Q2T9T7	DUSP3	-	GO:0016787	hydrolase activity	Function	IEA	GO_REF:0000019	Ensembl:ENSP00000226004	9913	20131116	Ensembl	-
UniProtKB	Q2T9T7	DUSP3	-	GO:0065007	biological regulation	Process	IEA	GO_REF:0000019	Ensembl:ENSP00000226004	9913	20131116	Ensembl	-
UniProtKB	Q2T9T7	DUSP3	-	GO:0006793	phosphorus metabolic process	Process	IBA	GO_REF:0000033	PANTHER:PTN000017219	9913	20110119	RefGenome	-
UniProtKB	Q2T9T7	DUSP3	-	GO:0016787	hydrolase activity	Function	IBA	GO_REF:0000033	PANTHER:PTN000017219	9913	20110119	RefGenome	-
UniProtKB	Q2T9T7	DUSP3	-	GO:0065007	biological regulation	Process	IBA	GO_REF:0000033	PANTHER:PTN000017219	9913	20110119	RefGenome	-
UniProtKB	Q2TBI4	TRAP1	-	GO:0000166	nucleotide binding	Function	IEA	GO_REF:0000037	UniProtKB-KW:KW-0547	9913	20131116	UniProt	-
UniProtKB	Q2TBI4	TRAP1	-	GO:0000166	nucleotide binding	Function	IEA	GO_REF:0000002	InterPro:IPR001404|InterPro:IPR003594	9913	20131116	InterPro	-
UniProtKB	Q2TBI4	TRAP1	-	GO:0001882	nucleoside binding	Function	IEA	GO_REF:0000002	InterPro:IPR001404|InterPro:IPR003594	9913	20131116	InterPro	-
UniProtKB	Q2TBI4	TRAP1	-	GO:0043167	ion binding	Function	IEA	GO_REF:0000002	InterPro:IPR001404|InterPro:IPR003594	9913	20131116	InterPro	-
UniProtKB	Q2TBI4	TRAP1	-	GO:0000166	nucleotide binding	Function	IEA	GO_REF:0000037	UniProtKB-KW:KW-0067	9913	20131116	UniProt	-
UniProtKB	Q2TBI4	TRAP1	-	GO:0001882	nucleoside binding	Function	IEA	GO_REF:0000037	UniProtKB-KW:KW-0067	9913	20131116	UniProt	-
UniProtKB	Q2TBI4	TRAP1	-	GO:0043167	ion binding	Function	IEA	GO_REF:0000037	UniProtKB-KW:KW-0067	9913	20131116	UniProt	-
UniProtKB	Q2TBI4	TRAP1	-	GO:0005515	protein binding	Function	IEA	GO_REF:0000002	InterPro:IPR001404	9913	20131116	InterPro	-
UniProtKB	Q2TBV3	ETFB	-	GO:0009055	electron carrier activity	Function	IEA	GO_REF:0000002	InterPro:IPR000049|InterPro:IPR012255	9913	20131116	InterPro	-
UniProtKB	Q2UVX4	C3	-	GO:0030234	enzyme regulator activity	Function	IEA	GO_REF:0000002	InterPro:IPR001599|InterPro:IPR002890	9913	20131116	InterPro	-
UniProtKB	Q2UVX4	C3	-	GO:0005515	protein binding	Function	ISS	GO_REF:0000024	UniProtKB:P01024	9913	20120910	UniProt	-
UniProtKB	Q32KL2	PSMB5	-	GO:0008233	peptidase activity	Function	IEA	GO_REF:0000002	InterPro:IPR000243|InterPro:IPR016050	9913	20131116	InterPro	-
UniProtKB	Q32KL2	PSMB5	-	GO:0008233	peptidase activity	Function	IEA	GO_REF:0000002	InterPro:IPR001353|InterPro:IPR023333	9913	20131116	InterPro	-
UniProtKB	Q32KL2	PSMB5	-	GO:0008233	peptidase activity	Function	IEA	GO_REF:0000037	UniProtKB-KW:KW-0888	9913	20131116	UniProt	-
UniProtKB	Q32KL2	PSMB5	-	GO:0008233	peptidase activity	Function	IEA	GO_REF:0000019	Ensembl:ENSMUSP00000022803	9913	20131116	Ensembl	-
UniProtKB	Q32KL2	PSMB5	-	GO:0008233	peptidase activity	Function	IEA	GO_REF:0000037	UniProtKB-KW:KW-0645	9913	20131116	UniProt	-
UniProtKB	Q32KL2	PSMB5	-	GO:0016787	hydrolase activity	Function	IEA	GO_REF:0000037	UniProtKB-KW:KW-0378	9913	20131116	UniProt	-
UniProtKB	Q32PA4	PHPT1	-	GO:0006793	phosphorus metabolic process	Process	IEA	GO_REF:0000037	UniProtKB-KW:KW-0904	9913	20131116	UniProt	-
UniProtKB	Q32PA4	PHPT1	-	GO:0016787	hydrolase activity	Function	IEA	GO_REF:0000037	UniProtKB-KW:KW-0904	9913	20131116	UniProt	-
UniProtKB	Q32PA4	PHPT1	-	GO:0006793	phosphorus metabolic process	Process	IEA	GO_REF:0000019	Ensembl:ENSP00000247665	9913	20131116	Ensembl	-
UniProtKB	Q32PA4	PHPT1	-	GO:0016787	hydrolase activity	Function	IEA	GO_REF:0000019	Ensembl:ENSP00000247665	9913	20131116	Ensembl	-
UniProtKB	Q32PA4	PHPT1	-	GO:0016787	hydrolase activity	Function	IEA	GO_REF:0000037	UniProtKB-KW:KW-0378	9913	20131116	UniProt	-
UniProtKB	Q32PA4	PHPT1	-	GO:0003674	molecular_function	Function	IEA	GO_REF:0000019	Ensembl:ENSP00000247665	9913	20131116	Ensembl	-
UniProtKB	Q32PA4	PHPT1	-	GO:0005515	protein binding	Function	IEA	GO_REF:0000019	Ensembl:ENSP00000247665	9913	20131116	Ensembl	-
UniProtKB	Q3B7N0	CDH13	-	GO:0043167	ion binding	Function	IEA	GO_REF:0000002	InterPro:IPR002126|InterPro:IPR015919	9913	20131116	InterPro	-
UniProtKB	Q3B7N0	CDH13	-	GO:0043167	ion binding	Function	IEA	GO_REF:0000037	UniProtKB-KW:KW-0479	9913	20131116	UniProt	-
UniProtKB	Q3MHL4	AHCY	-	GO:0016787	hydrolase activity	Function	IEA	GO_REF:0000002	InterPro:IPR000043|InterPro:IPR020082	9913	20131116	InterPro	-
UniProtKB	Q3MHL4	AHCY	-	GO:0016787	hydrolase activity	Function	IEA	GO_REF:0000003	EC:3.3.1.1	9913	20131116	UniProt	-
UniProtKB	Q3MHL4	AHCY	-	GO:0016787	hydrolase activity	Function	ISS	GO_REF:0000024	UniProtKB:P50247	9913	20070815	AgBase	-
UniProtKB	Q3MHL4	AHCY	-	GO:0043167	ion binding	Function	ISS	GO_REF:0000024	UniProtKB:P50247	9913	20070815	AgBase	-
UniProtKB	Q3MHL4	AHCY	-	GO:0016787	hydrolase activity	Function	IEA	GO_REF:0000037	UniProtKB-KW:KW-0378	9913	20131116	UniProt	-
UniProtKB	Q3MHL4	AHCY	-	GO:0005515	protein binding	Function	ISS	GO_REF:0000024	UniProtKB:P50247	9913	20070815	AgBase	-
UniProtKB	Q3SX40	PDLIM7	-	GO:0043167	ion binding	Function	IEA	GO_REF:0000002	InterPro:IPR001781	9913	20131116	InterPro	-
UniProtKB	Q3SX40	PDLIM7	-	GO:0043167	ion binding	Function	IEA	GO_REF:0000037	UniProtKB-KW:KW-0479	9913	20131116	UniProt	-
UniProtKB	Q3SYU2	EEF2	-	GO:0000166	nucleotide binding	Function	IEA	GO_REF:0000037	UniProtKB-KW:KW-0547	9913	20131116	UniProt	-
UniProtKB	Q3SYU2	EEF2	-	GO:0003676	nucleic acid binding	Function	IEA	GO_REF:0000037	UniProtKB-KW:KW-0251	9913	20131116	UniProt	-
UniProtKB	Q3SYU2	EEF2	-	GO:0006412	translation	Process	IEA	GO_REF:0000037	UniProtKB-KW:KW-0251	9913	20131116	UniProt	-
UniProtKB	Q3SYU2	EEF2	-	GO:0009116	nucleoside metabolic process	Process	IEA	GO_REF:0000002	InterPro:IPR000795	9913	20131116	InterPro	-
UniProtKB	Q3SYU2	EEF2	-	GO:0009117	nucleotide metabolic process	Process	IEA	GO_REF:0000002	InterPro:IPR000795	9913	20131116	InterPro	-
UniProtKB	Q3SYU2	EEF2	-	GO:0016787	hydrolase activity	Function	IEA	GO_REF:0000002	InterPro:IPR000795	9913	20131116	InterPro	-
UniProtKB	Q3SYU2	EEF2	-	GO:0009116	nucleoside metabolic process	Process	IEA	GO_REF:0000019	Ensembl:ENSMUSP00000046101	9913	20131116	Ensembl	-
UniProtKB	Q3SYU2	EEF2	-	GO:0009117	nucleotide metabolic process	Process	IEA	GO_REF:0000019	Ensembl:ENSMUSP00000046101	9913	20131116	Ensembl	-
UniProtKB	Q3SYU2	EEF2	-	GO:0016787	hydrolase activity	Function	IEA	GO_REF:0000019	Ensembl:ENSMUSP00000046101	9913	20131116	Ensembl	-
UniProtKB	Q3SYU2	EEF2	-	GO:0000166	nucleotide binding	Function	IEA	GO_REF:0000002	InterPro:IPR000795|InterPro:IPR004161|InterPro:IPR005225|InterPro:IPR005517	9913	20131116	InterPro	-
UniProtKB	Q3SYU2	EEF2	-	GO:0001882	nucleoside binding	Function	IEA	GO_REF:0000002	InterPro:IPR000795|InterPro:IPR004161|InterPro:IPR005225|InterPro:IPR005517	9913	20131116	InterPro	-
UniProtKB	Q3SYU2	EEF2	-	GO:0043167	ion binding	Function	IEA	GO_REF:0000002	InterPro:IPR000795|InterPro:IPR004161|InterPro:IPR005225|InterPro:IPR005517	9913	20131116	InterPro	-
UniProtKB	Q3SYU2	EEF2	-	GO:0000166	nucleotide binding	Function	IEA	GO_REF:0000037	UniProtKB-KW:KW-0342	9913	20131116	UniProt	-
UniProtKB	Q3SYU2	EEF2	-	GO:0001882	nucleoside binding	Function	IEA	GO_REF:0000037	UniProtKB-KW:KW-0342	9913	20131116	UniProt	-
UniProtKB	Q3SYU2	EEF2	-	GO:0043167	ion binding	Function	IEA	GO_REF:0000037	UniProtKB-KW:KW-0342	9913	20131116	UniProt	-
UniProtKB	Q3SYZ8	PDLIM3	-	GO:0005515	protein binding	Function	IEA	GO_REF:0000019	Ensembl:ENSMUSP00000034053	9913	20131116	Ensembl	-
UniProtKB	Q3SYZ8	PDLIM3	-	GO:0043167	ion binding	Function	IEA	GO_REF:0000002	InterPro:IPR001781	9913	20131116	InterPro	-
UniProtKB	Q3SYZ8	PDLIM3	-	GO:0005198	structural molecule activity	Function	IEA	GO_REF:0000019	Ensembl:ENSMUSP00000034053	9913	20131116	Ensembl	-
UniProtKB	Q3SYZ8	PDLIM3	-	GO:0043167	ion binding	Function	IEA	GO_REF:0000037	UniProtKB-KW:KW-0479	9913	20131116	UniProt	-
UniProtKB	Q3SZX4	CA3	-	GO:0016829	lyase activity	Function	IEA	GO_REF:0000002	InterPro:IPR018338|InterPro:IPR018441	9913	20131116	InterPro	-
UniProtKB	Q3SZX4	CA3	-	GO:0016829	lyase activity	Function	IEA	GO_REF:0000003	EC:4.2.1.1	9913	20131116	UniProt	-
UniProtKB	Q3SZX4	CA3	-	GO:0043167	ion binding	Function	IEA	GO_REF:0000002	InterPro:IPR018338|InterPro:IPR018441	9913	20131116	InterPro	-
UniProtKB	Q3SZX4	CA3	-	GO:0043167	ion binding	Function	IEA	GO_REF:0000019	Ensembl:ENSMUSP00000029076	9913	20131116	Ensembl	-
UniProtKB	Q3SZX4	CA3	-	GO:0016829	lyase activity	Function	IEA	GO_REF:0000037	UniProtKB-KW:KW-0456	9913	20131116	UniProt	-
UniProtKB	Q3SZX4	CA3	-	GO:0043167	ion binding	Function	IEA	GO_REF:0000037	UniProtKB-KW:KW-0479	9913	20131116	UniProt	-
UniProtKB	Q3T056	LDHAL6B	-	GO:0003824	catalytic activity	Function	IEA	GO_REF:0000002	InterPro:IPR015955	9913	20131116	InterPro	-
UniProtKB	Q3T056	LDHAL6B	-	GO:0016491	oxidoreductase activity	Function	IEA	GO_REF:0000002	InterPro:IPR011304|InterPro:IPR018177	9913	20131116	InterPro	-
UniProtKB	Q3T056	LDHAL6B	-	GO:0016491	oxidoreductase activity	Function	IEA	GO_REF:0000003	EC:1.1.1.27	9913	20131116	UniProt	-
UniProtKB	Q3T056	LDHAL6B	-	GO:0016491	oxidoreductase activity	Function	IEA	GO_REF:0000002	InterPro:IPR001236	9913	20131116	InterPro	-
UniProtKB	Q3T056	LDHAL6B	-	GO:0016491	oxidoreductase activity	Function	IEA	GO_REF:0000037	UniProtKB-KW:KW-0560	9913	20131116	UniProt	-
UniProtKB	Q3T056	LDHAL6B	-	GO:0016491	oxidoreductase activity	Function	IEA	GO_REF:0000002	InterPro:IPR001557|InterPro:IPR015955|InterPro:IPR022383	9913	20131116	InterPro	-
UniProtKB	Q3T145	MDH1	-	GO:0003824	catalytic activity	Function	IEA	GO_REF:0000002	InterPro:IPR015955	9913	20131116	InterPro	-
UniProtKB	Q3T145	MDH1	-	GO:0016491	oxidoreductase activity	Function	IEA	GO_REF:0000002	InterPro:IPR001236	9913	20131116	InterPro	-
UniProtKB	Q3T145	MDH1	-	GO:0016491	oxidoreductase activity	Function	IEA	GO_REF:0000037	UniProtKB-KW:KW-0560	9913	20131116	UniProt	-
UniProtKB	Q3T145	MDH1	-	GO:0016491	oxidoreductase activity	Function	IEA	GO_REF:0000002	InterPro:IPR001252|InterPro:IPR010945	9913	20131116	InterPro	-
UniProtKB	Q3T145	MDH1	-	GO:0016491	oxidoreductase activity	Function	IEA	GO_REF:0000002	InterPro:IPR001557|InterPro:IPR015955|InterPro:IPR022383	9913	20131116	InterPro	-
UniProtKB	Q3T145	MDH1	-	GO:0016491	oxidoreductase activity	Function	IEA	GO_REF:0000002	InterPro:IPR011274	9913	20131116	InterPro	-
UniProtKB	Q3T145	MDH1	-	GO:0016491	oxidoreductase activity	Function	IEA	GO_REF:0000003	EC:1.1.1.37	9913	20131116	UniProt	-
UniProtKB	Q3ZBD7	GPI	-	GO:0016853	isomerase activity	Function	IEA	GO_REF:0000002	InterPro:IPR001672|InterPro:IPR018189|InterPro:IPR023096	9913	20131116	InterPro	-
UniProtKB	Q3ZBD7	GPI	-	GO:0016853	isomerase activity	Function	IEA	GO_REF:0000003	EC:5.3.1.9	9913	20131116	UniProt	-
UniProtKB	Q3ZBD7	GPI	-	GO:0005515	protein binding	Function	IEA	GO_REF:0000037	UniProtKB-KW:KW-0202	9913	20131116	UniProt	-
UniProtKB	Q3ZBD7	GPI	-	GO:0016853	isomerase activity	Function	IEA	GO_REF:0000037	UniProtKB-KW:KW-0413	9913	20131116	UniProt	-
UniProtKB	Q3ZBP1	CKMT2	-	GO:0000166	nucleotide binding	Function	IEA	GO_REF:0000037	UniProtKB-KW:KW-0547	9913	20131116	UniProt	-
UniProtKB	Q3ZBP1	CKMT2	-	GO:0003824	catalytic activity	Function	IEA	GO_REF:0000002	InterPro:IPR014746	9913	20131116	InterPro	-
UniProtKB	Q3ZBP1	CKMT2	-	GO:0006793	phosphorus metabolic process	Process	IEA	GO_REF:0000003	EC:2.7.3.2	9913	20131116	UniProt	-
UniProtKB	Q3ZBP1	CKMT2	-	GO:0016740	transferase activity	Function	IEA	GO_REF:0000003	EC:2.7.3.2	9913	20131116	UniProt	-
UniProtKB	Q3ZBP1	CKMT2	-	GO:0000166	nucleotide binding	Function	IEA	GO_REF:0000037	UniProtKB-KW:KW-0067	9913	20131116	UniProt	-
UniProtKB	Q3ZBP1	CKMT2	-	GO:0001882	nucleoside binding	Function	IEA	GO_REF:0000037	UniProtKB-KW:KW-0067	9913	20131116	UniProt	-
UniProtKB	Q3ZBP1	CKMT2	-	GO:0043167	ion binding	Function	IEA	GO_REF:0000037	UniProtKB-KW:KW-0067	9913	20131116	UniProt	-
UniProtKB	Q3ZBP1	CKMT2	-	GO:0006793	phosphorus metabolic process	Process	IEA	GO_REF:0000002	InterPro:IPR022413|InterPro:IPR022414|InterPro:IPR022415	9913	20131116	InterPro	-
UniProtKB	Q3ZBP1	CKMT2	-	GO:0016740	transferase activity	Function	IEA	GO_REF:0000002	InterPro:IPR022413|InterPro:IPR022414|InterPro:IPR022415	9913	20131116	InterPro	-
UniProtKB	Q3ZBP1	CKMT2	-	GO:0006793	phosphorus metabolic process	Process	IEA	GO_REF:0000037	UniProtKB-KW:KW-0418	9913	20131116	UniProt	-
UniProtKB	Q3ZBP1	CKMT2	-	GO:0016740	transferase activity	Function	IEA	GO_REF:0000037	UniProtKB-KW:KW-0418	9913	20131116	UniProt	-
UniProtKB	Q3ZBP1	CKMT2	-	GO:0016740	transferase activity	Function	IEA	GO_REF:0000037	UniProtKB-KW:KW-0808	9913	20131116	UniProt	-
UniProtKB	Q3ZBP1	CKMT2	-	GO:0016740	transferase activity	Function	IEA	GO_REF:0000002	InterPro:IPR022413|InterPro:IPR022414|InterPro:IPR022415	9913	20131116	InterPro	-
UniProtKB	Q3ZBT1	VCP	-	GO:0000166	nucleotide binding	Function	IEA	GO_REF:0000002	InterPro:IPR003593	9913	20131116	InterPro	-
UniProtKB	Q3ZBT1	VCP	-	GO:0000166	nucleotide binding	Function	IEA	GO_REF:0000037	UniProtKB-KW:KW-0547	9913	20131116	UniProt	-
UniProtKB	Q3ZBT1	VCP	-	GO:0000166	nucleotide binding	Function	IEA	GO_REF:0000002	InterPro:IPR003959|InterPro:IPR003960	9913	20131116	InterPro	-
UniProtKB	Q3ZBT1	VCP	-	GO:0001882	nucleoside binding	Function	IEA	GO_REF:0000002	InterPro:IPR003959|InterPro:IPR003960	9913	20131116	InterPro	-
UniProtKB	Q3ZBT1	VCP	-	GO:0043167	ion binding	Function	IEA	GO_REF:0000002	InterPro:IPR003959|InterPro:IPR003960	9913	20131116	InterPro	-
UniProtKB	Q3ZBT1	VCP	-	GO:0000166	nucleotide binding	Function	IEA	GO_REF:0000037	UniProtKB-KW:KW-0067	9913	20131116	UniProt	-
UniProtKB	Q3ZBT1	VCP	-	GO:0001882	nucleoside binding	Function	IEA	GO_REF:0000037	UniProtKB-KW:KW-0067	9913	20131116	UniProt	-
UniProtKB	Q3ZBT1	VCP	-	GO:0043167	ion binding	Function	IEA	GO_REF:0000037	UniProtKB-KW:KW-0067	9913	20131116	UniProt	-
UniProtKB	Q3ZBT1	VCP	-	GO:0008289	lipid binding	Function	IEA	GO_REF:0000037	UniProtKB-KW:KW-0446	9913	20131116	UniProt	-
UniProtKB	Q3ZBT1	VCP	-	GO:0016787	hydrolase activity	Function	IEA	GO_REF:0000002	InterPro:IPR005938	9913	20131116	InterPro	-
UniProtKB	Q3ZBT1	VCP	-	GO:0016787	hydrolase activity	Function	IEA	GO_REF:0000037	UniProtKB-KW:KW-0378	9913	20131116	UniProt	-
UniProtKB	Q3ZBT1	VCP	-	GO:0016787	hydrolase activity	Function	IEA	GO_REF:0000002	InterPro:IPR003593	9913	20131116	InterPro	-
UniProtKB	Q3ZBY4	ALDOC	-	GO:0003824	catalytic activity	Function	IEA	GO_REF:0000002	InterPro:IPR013785	9913	20131116	InterPro	-
UniProtKB	Q3ZBY4	ALDOC	-	GO:0016829	lyase activity	Function	IEA	GO_REF:0000002	InterPro:IPR000741	9913	20131116	InterPro	-
UniProtKB	Q3ZBY4	ALDOC	-	GO:0016829	lyase activity	Function	IEA	GO_REF:0000003	EC:4.1.2.13	9913	20131116	UniProt	-
UniProtKB	Q3ZBY4	ALDOC	-	GO:0005515	protein binding	Function	IEA	GO_REF:0000019	Ensembl:ENSP00000226253	9913	20131116	Ensembl	-
UniProtKB	Q3ZBY4	ALDOC	-	GO:0016829	lyase activity	Function	IEA	GO_REF:0000038	UniProtKB-KW:KW-0456	9913	20131116	UniProt	-
UniProtKB	Q3ZC09	ENO3	-	GO:0043167	ion binding	Function	IEA	GO_REF:0000002	InterPro:IPR000941|InterPro:IPR020809|InterPro:IPR020810|InterPro:IPR020811	9913	20131116	InterPro	-
UniProtKB	Q3ZC09	ENO3	-	GO:0016829	lyase activity	Function	IEA	GO_REF:0000002	InterPro:IPR000941|InterPro:IPR020809|InterPro:IPR020810|InterPro:IPR020811	9913	20131116	InterPro	-
UniProtKB	Q3ZC09	ENO3	-	GO:0016829	lyase activity	Function	IEA	GO_REF:0000003	EC:4.2.1.11	9913	20131116	UniProt	-
UniProtKB	Q3ZC09	ENO3	-	GO:0016829	lyase activity	Function	IEA	GO_REF:0000037	UniProtKB-KW:KW-0456	9913	20131116	UniProt	-
UniProtKB	Q3ZC09	ENO3	-	GO:0043167	ion binding	Function	IEA	GO_REF:0000037	UniProtKB-KW:KW-0479	9913	20131116	UniProt	-
UniProtKB	Q3ZC55	ACTN2	-	GO:0005515	protein binding	Function	IEA	GO_REF:0000002	InterPro:IPR001589	9913	20131116	InterPro	-
UniProtKB	Q3ZC55	ACTN2	-	GO:0005515	protein binding	Function	IEA	GO_REF:0000037	UniProtKB-KW:KW-0009	9913	20131116	UniProt	-
UniProtKB	Q3ZC55	ACTN2	-	GO:0043167	ion binding	Function	IEA	GO_REF:0000002	InterPro:IPR002048|InterPro:IPR011992	9913	20131116	InterPro	-
UniProtKB	Q3ZC55	ACTN2	-	GO:0043167	ion binding	Function	IEA	GO_REF:0000037	UniProtKB-KW:KW-0479	9913	20131116	UniProt	-
UniProtKB	Q3ZCH0	HSPA9	-	GO:0000166	nucleotide binding	Function	IEA	GO_REF:0000037	UniProtKB-KW:KW-0547	9913	20131116	UniProt	-
UniProtKB	Q3ZCH0	HSPA9	-	GO:0000166	nucleotide binding	Function	IEA	GO_REF:0000002	InterPro:IPR012725	9913	20131116	InterPro	-
UniProtKB	Q3ZCH0	HSPA9	-	GO:0001882	nucleoside binding	Function	IEA	GO_REF:0000002	InterPro:IPR012725	9913	20131116	InterPro	-
UniProtKB	Q3ZCH0	HSPA9	-	GO:0043167	ion binding	Function	IEA	GO_REF:0000002	InterPro:IPR012725	9913	20131116	InterPro	-
UniProtKB	Q3ZCH0	HSPA9	-	GO:0000166	nucleotide binding	Function	IEA	GO_REF:0000037	UniProtKB-KW:KW-0067	9913	20131116	UniProt	-
UniProtKB	Q3ZCH0	HSPA9	-	GO:0001882	nucleoside binding	Function	IEA	GO_REF:0000037	UniProtKB-KW:KW-0067	9913	20131116	UniProt	-
UniProtKB	Q3ZCH0	HSPA9	-	GO:0043167	ion binding	Function	IEA	GO_REF:0000037	UniProtKB-KW:KW-0067	9913	20131116	UniProt	-
UniProtKB	Q3ZCH0	HSPA9	-	GO:0005515	protein binding	Function	IEA	GO_REF:0000019	Ensembl:ENSMUSP00000025217	9913	20131116	Ensembl	-
UniProtKB	Q3ZCH0	HSPA9	-	GO:0005515	protein binding	Function	IEA	GO_REF:0000002	InterPro:IPR012725	9913	20131116	InterPro	-
UniProtKB	Q58DM8	ECHS1	-	GO:0003824	catalytic activity	Function	IEA	GO_REF:0000002	InterPro:IPR001753|InterPro:IPR018376	9913	20131116	InterPro	-
UniProtKB	Q58DM8	ECHS1	-	GO:0016829	lyase activity	Function	IEA	GO_REF:0000003	EC:4.2.1.17	9913	20131116	UniProt	-
UniProtKB	Q58DM8	ECHS1	-	GO:0016829	lyase activity	Function	IEA	GO_REF:0000037	UniProtKB-KW:KW-0456	9913	20131116	UniProt	-
UniProtKB	Q5E946	PARK7	-	GO:0003676	nucleic acid binding	Function	IEA	GO_REF:0000037	UniProtKB-KW:KW-0694	9913	20131116	UniProt	-
UniProtKB	Q5E946	PARK7	-	GO:0003676	nucleic acid binding	Function	IEA	GO_REF:0000019	Ensembl:ENSP00000418770	9913	20131116	Ensembl	-
UniProtKB	Q5E946	PARK7	-	GO:0003676	nucleic acid binding	Function	ISS	GO_REF:0000024	UniProtKB:Q99497	9913	20110216	UniProt	-
UniProtKB	Q5E946	PARK7	-	GO:0016209	antioxidant activity	Function	IEA	GO_REF:0000019	Ensembl:ENSMUSP00000101299	9913	20131116	Ensembl	-
UniProtKB	Q5E946	PARK7	-	GO:0016491	oxidoreductase activity	Function	IEA	GO_REF:0000019	Ensembl:ENSMUSP00000101299	9913	20131116	Ensembl	-
UniProtKB	Q5E946	PARK7	-	GO:0016209	antioxidant activity	Function	ISS	GO_REF:0000024	UniProtKB:Q99LX0	9913	20110216	UniProt	-
UniProtKB	Q5E946	PARK7	-	GO:0016491	oxidoreductase activity	Function	ISS	GO_REF:0000024	UniProtKB:Q99LX0	9913	20110216	UniProt	-
UniProtKB	Q5E946	PARK7	-	GO:0008233	peptidase activity	Function	IEA	GO_REF:0000019	Ensembl:ENSP00000418770	9913	20131116	Ensembl	-
UniProtKB	Q5E946	PARK7	-	GO:0008233	peptidase activity	Function	ISS	GO_REF:0000024	UniProtKB:Q99497	9913	20110216	UniProt	-
UniProtKB	Q5E946	PARK7	-	GO:0008233	peptidase activity	Function	IEA	GO_REF:0000037	UniProtKB-KW:KW-0645	9913	20131116	UniProt	-
UniProtKB	Q5E946	PARK7	-	GO:0016787	hydrolase activity	Function	IEA	GO_REF:0000037	UniProtKB-KW:KW-0378	9913	20131116	UniProt	-
UniProtKB	Q5E946	PARK7	-	GO:0005515	protein binding	Function	IEA	GO_REF:0000019	Ensembl:ENSP00000418770	9913	20131116	Ensembl	-
UniProtKB	Q5E946	PARK7	-	GO:0005515	protein binding	Function	ISS	GO_REF:0000024	UniProtKB:Q99497	9913	20110216	UniProt	-
UniProtKB	Q5E9B1	LDHB	-	GO:0003824	catalytic activity	Function	IEA	GO_REF:0000002	InterPro:IPR015955	9913	20131116	InterPro	-
UniProtKB	Q5E9B1	LDHB	-	GO:0016491	oxidoreductase activity	Function	IEA	GO_REF:0000002	InterPro:IPR011304|InterPro:IPR018177	9913	20131116	InterPro	-
UniProtKB	Q5E9B1	LDHB	-	GO:0016491	oxidoreductase activity	Function	IEA	GO_REF:0000003	EC:1.1.1.27	9913	20131116	UniProt	-
UniProtKB	Q5E9B1	LDHB	-	GO:0016491	oxidoreductase activity	Function	EXP	Reactome:REACT_120807	-	9913	20120304	Reactome	-
UniProtKB	Q5E9B1	LDHB	-	GO:0016491	oxidoreductase activity	Function	IEA	GO_REF:0000002	InterPro:IPR001236	9913	20131116	InterPro	-
UniProtKB	Q5E9B1	LDHB	-	GO:0016491	oxidoreductase activity	Function	IEA	GO_REF:0000037	UniProtKB-KW:KW-0560	9913	20131116	UniProt	-
UniProtKB	Q5E9B1	LDHB	-	GO:0016491	oxidoreductase activity	Function	IEA	GO_REF:0000002	InterPro:IPR001557|InterPro:IPR015955|InterPro:IPR022383	9913	20131116	InterPro	-
UniProtKB	Q5EA88	GPD1	-	GO:0016491	oxidoreductase activity	Function	IEA	GO_REF:0000002	InterPro:IPR006109|InterPro:IPR006168|InterPro:IPR017751	9913	20131116	InterPro	-
UniProtKB	Q5EA88	GPD1	-	GO:0016491	oxidoreductase activity	Function	IEA	GO_REF:0000003	EC:1.1.1.8	9913	20131116	UniProt	-
UniProtKB	Q5EA88	GPD1	-	GO:0016491	oxidoreductase activity	Function	IEA	GO_REF:0000019	Ensembl:ENSMUSP00000023760	9913	20131116	Ensembl	-
UniProtKB	Q5EA88	GPD1	-	GO:0016491	oxidoreductase activity	Function	ISS	GO_REF:0000024	UniProtKB:O35077	9913	20080103	AgBase	-
UniProtKB	Q5EA88	GPD1	-	GO:0016491	oxidoreductase activity	Function	IEA	GO_REF:0000002	InterPro:IPR013328	9913	20131116	InterPro	-
UniProtKB	Q5EA88	GPD1	-	GO:0016491	oxidoreductase activity	Function	IEA	GO_REF:0000037	UniProtKB-KW:KW-0560	9913	20131116	UniProt	-
UniProtKB	Q5EA88	GPD1	-	GO:0016491	oxidoreductase activity	Function	IEA	GO_REF:0000002	InterPro:IPR011128|InterPro:IPR013328	9913	20131116	InterPro	-
UniProtKB	Q5EA88	GPD1	-	GO:0005515	protein binding	Function	IEA	GO_REF:0000002	InterPro:IPR017751	9913	20131116	InterPro	-
UniProtKB	Q5EA88	GPD1	-	GO:0048037	cofactor binding	Function	IEA	GO_REF:0000002	InterPro:IPR013328	9913	20131116	InterPro	-
UniProtKB	Q5EA88	GPD1	-	GO:0000166	nucleotide binding	Function	IEA	GO_REF:0000002	InterPro:IPR011128|InterPro:IPR017751	9913	20131116	InterPro	-
UniProtKB	Q5EA88	GPD1	-	GO:0048037	cofactor binding	Function	IEA	GO_REF:0000002	InterPro:IPR011128|InterPro:IPR017751	9913	20131116	InterPro	-
UniProtKB	Q5KR49	TPM1	-	GO:0005515	protein binding	Function	IEA	GO_REF:0000037	UniProtKB-KW:KW-0009	9913	20131116	UniProt	-
UniProtKB	Q6P4S6	Sik3	-	GO:0000166	nucleotide binding	Function	IEA	GO_REF:0000037	UniProtKB-KW:KW-0547	10090	20131116	UniProt	-
UniProtKB	Q6P4S6	Sik3	-	GO:0043167	ion binding	Function	ISS	GO_REF:0000024	UniProtKB:Q9Y2K2	10090	20070104	UniProt	-
UniProtKB	Q6P4S6	Sik3	-	GO:0006464	cellular protein modification process	Process	IEA	GO_REF:0000002	InterPro:IPR000719|InterPro:IPR002290	10090	20131116	InterPro	-
UniProtKB	Q6P4S6	Sik3	-	GO:0006793	phosphorus metabolic process	Process	IEA	GO_REF:0000002	InterPro:IPR000719|InterPro:IPR002290	10090	20131116	InterPro	-
UniProtKB	Q6P4S6	Sik3	-	GO:0016740	transferase activity	Function	IEA	GO_REF:0000002	InterPro:IPR000719|InterPro:IPR002290	10090	20131116	InterPro	-
UniProtKB	Q6P4S6	Sik3	-	GO:0006464	cellular protein modification process	Process	IEA	GO_REF:0000002	InterPro:IPR008271	10090	20131116	InterPro	-
UniProtKB	Q6P4S6	Sik3	-	GO:0006793	phosphorus metabolic process	Process	IEA	GO_REF:0000002	InterPro:IPR008271	10090	20131116	InterPro	-
UniProtKB	Q6P4S6	Sik3	-	GO:0016740	transferase activity	Function	IEA	GO_REF:0000002	InterPro:IPR008271	10090	20131116	InterPro	-
UniProtKB	Q6P4S6	Sik3	-	GO:0006464	cellular protein modification process	Process	ISS	GO_REF:0000024	UniProtKB:Q9Y2K2	10090	20070104	UniProt	-
UniProtKB	Q6P4S6	Sik3	-	GO:0006793	phosphorus metabolic process	Process	ISS	GO_REF:0000024	UniProtKB:Q9Y2K2	10090	20070104	UniProt	-
UniProtKB	Q6P4S6	Sik3	-	GO:0016740	transferase activity	Function	ISS	GO_REF:0000024	UniProtKB:Q9Y2K2	10090	20070104	UniProt	-
UniProtKB	Q6P4S6	Sik3	-	GO:0006464	cellular protein modification process	Process	IEA	GO_REF:0000037	UniProtKB-KW:KW-0723	10090	20131116	UniProt	-
UniProtKB	Q6P4S6	Sik3	-	GO:0006793	phosphorus metabolic process	Process	IEA	GO_REF:0000037	UniProtKB-KW:KW-0723	10090	20131116	UniProt	-
UniProtKB	Q6P4S6	Sik3	-	GO:0016740	transferase activity	Function	IEA	GO_REF:0000037	UniProtKB-KW:KW-0723	10090	20131116	UniProt	-
UniProtKB	Q6P4S6	Sik3	-	GO:0005515	protein binding	Function	IPI	PMID:22318228	UniProtKB:Q6NZM9	10090	20130731	MGI	-
UniProtKB	Q6P4S6	Sik3	-	GO:0000166	nucleotide binding	Function	IEA	GO_REF:0000002	InterPro:IPR000719|InterPro:IPR002290|InterPro:IPR017441	10090	20131116	InterPro	-
UniProtKB	Q6P4S6	Sik3	-	GO:0001882	nucleoside binding	Function	IEA	GO_REF:0000002	InterPro:IPR000719|InterPro:IPR002290|InterPro:IPR017441	10090	20131116	InterPro	-
UniProtKB	Q6P4S6	Sik3	-	GO:0043167	ion binding	Function	IEA	GO_REF:0000002	InterPro:IPR000719|InterPro:IPR002290|InterPro:IPR017441	10090	20131116	InterPro	-
UniProtKB	Q6P4S6	Sik3	-	GO:0000166	nucleotide binding	Function	ISS	GO_REF:0000024	UniProtKB:Q9Y2K2	10090	20070104	UniProt	-
UniProtKB	Q6P4S6	Sik3	-	GO:0001882	nucleoside binding	Function	ISS	GO_REF:0000024	UniProtKB:Q9Y2K2	10090	20070104	UniProt	-
UniProtKB	Q6P4S6	Sik3	-	GO:0043167	ion binding	Function	ISS	GO_REF:0000024	UniProtKB:Q9Y2K2	10090	20070104	UniProt	-
UniProtKB	Q6P4S6	Sik3	-	GO:0000166	nucleotide binding	Function	IEA	GO_REF:0000037	UniProtKB-KW:KW-0067	10090	20131116	UniProt	-
UniProtKB	Q6P4S6	Sik3	-	GO:0001882	nucleoside binding	Function	IEA	GO_REF:0000037	UniProtKB-KW:KW-0067	10090	20131116	UniProt	-
UniProtKB	Q6P4S6	Sik3	-	GO:0043167	ion binding	Function	IEA	GO_REF:0000037	UniProtKB-KW:KW-0067	10090	20131116	UniProt	-
UniProtKB	Q6P4S6	Sik3	-	GO:0006793	phosphorus metabolic process	Process	IEA	GO_REF:0000037	UniProtKB-KW:KW-0418	10090	20131116	UniProt	-
UniProtKB	Q6P4S6	Sik3	-	GO:0016740	transferase activity	Function	IEA	GO_REF:0000037	UniProtKB-KW:KW-0418	10090	20131116	UniProt	-
UniProtKB	Q6P4S6	Sik3	-	GO:0016740	transferase activity	Function	IEA	GO_REF:0000037	UniProtKB-KW:KW-0808	10090	20131116	UniProt	-
UniProtKB	Q6P4S6	Sik3	-	GO:0016740	transferase activity	Function	IEA	GO_REF:0000002	InterPro:IPR011009	10090	20131116	InterPro	-
UniProtKB	Q6P4S6	Sik3	-	GO:0043167	ion binding	Function	IEA	GO_REF:0000037	UniProtKB-KW:KW-0479	10090	20131116	UniProt	-
UniProtKB	Q6P7Q4	Glo1	-	GO:0016829	lyase activity	Function	IEA	GO_REF:0000002	InterPro:IPR004361|InterPro:IPR018146	10116	20131116	InterPro	-
UniProtKB	Q6P7Q4	Glo1	-	GO:0016829	lyase activity	Function	IEA	GO_REF:0000003	EC:4.4.1.5	10116	20131116	UniProt	-
UniProtKB	Q6P7Q4	Glo1	-	GO:0016829	lyase activity	Function	IEA	GO_REF:0000019	Ensembl:ENSP00000362463	10116	20131116	Ensembl	-
UniProtKB	Q6P7Q4	Glo1	-	GO:0016829	lyase activity	Function	ISS	GO_REF:0000024	UniProtKB:Q04760	10116	20060130	UniProt	-
UniProtKB	Q6P7Q4	Glo1	-	GO:0016829	lyase activity	Function	IDA	PMID:10712823	-	10116	20070821	RGD	-
UniProtKB	Q6P7Q4	Glo1	-	GO:0016829	lyase activity	Function	IDA	PMID:8719777	-	10116	20070824	RGD	-
UniProtKB	Q6P7Q4	Glo1	-	GO:0016829	lyase activity	Function	IDA	PMID:8903102	-	10116	20070824	RGD	-
UniProtKB	Q6P7Q4	Glo1	-	GO:0016829	lyase activity	Function	IEA	GO_REF:0000037	UniProtKB-KW:KW-0456	10116	20131116	UniProt	-
UniProtKB	Q6P7Q4	Glo1	-	GO:0043167	ion binding	Function	IEA	GO_REF:0000002	InterPro:IPR004361|InterPro:IPR018146	10116	20131116	InterPro	-
UniProtKB	Q6P7Q4	Glo1	-	GO:0043167	ion binding	Function	IEA	GO_REF:0000037	UniProtKB-KW:KW-0479	10116	20131116	UniProt	-
UniProtKB	Q6QRN6	APOA1BP	-	GO:0000166	nucleotide binding	Function	IEA	GO_REF:0000037	UniProtKB-KW:KW-0547	9913	20131116	UniProt	-
UniProtKB	Q6QRN6	APOA1BP	-	GO:0016853	isomerase activity	Function	IEA	GO_REF:0000037	UniProtKB-KW:KW-0413	9913	20131116	UniProt	-
UniProtKB	Q6QRN6	APOA1BP	-	GO:0005515	protein binding	Function	IEA	GO_REF:0000019	Ensembl:ENSMUSP00000029708	9913	20131116	Ensembl	-
UniProtKB	Q6QRN6	APOA1BP	-	GO:0043167	ion binding	Function	IEA	GO_REF:0000037	UniProtKB-KW:KW-0479	9913	20131116	UniProt	-
UniProtKB	Q76LV1	HSP90AB1	-	GO:0000166	nucleotide binding	Function	IEA	GO_REF:0000037	UniProtKB-KW:KW-0547	9913	20131116	UniProt	-
UniProtKB	Q76LV1	HSP90AB1	-	GO:0000166	nucleotide binding	Function	IEA	GO_REF:0000002	InterPro:IPR001404|InterPro:IPR003594|InterPro:IPR019805	9913	20131116	InterPro	-
UniProtKB	Q76LV1	HSP90AB1	-	GO:0001882	nucleoside binding	Function	IEA	GO_REF:0000002	InterPro:IPR001404|InterPro:IPR003594|InterPro:IPR019805	9913	20131116	InterPro	-
UniProtKB	Q76LV1	HSP90AB1	-	GO:0043167	ion binding	Function	IEA	GO_REF:0000002	InterPro:IPR001404|InterPro:IPR003594|InterPro:IPR019805	9913	20131116	InterPro	-
UniProtKB	Q76LV1	HSP90AB1	-	GO:0000166	nucleotide binding	Function	IEA	GO_REF:0000037	UniProtKB-KW:KW-0067	9913	20131116	UniProt	-
UniProtKB	Q76LV1	HSP90AB1	-	GO:0001882	nucleoside binding	Function	IEA	GO_REF:0000037	UniProtKB-KW:KW-0067	9913	20131116	UniProt	-
UniProtKB	Q76LV1	HSP90AB1	-	GO:0043167	ion binding	Function	IEA	GO_REF:0000037	UniProtKB-KW:KW-0067	9913	20131116	UniProt	-
UniProtKB	Q76LV1	HSP90AB1	-	GO:0005515	protein binding	Function	IEA	GO_REF:0000002	InterPro:IPR001404|InterPro:IPR019805	9913	20131116	InterPro	-
UniProtKB	Q76LV2	HSP90AA1	-	GO:0000166	nucleotide binding	Function	IEA	GO_REF:0000037	UniProtKB-KW:KW-0547	9913	20131116	UniProt	-
UniProtKB	Q76LV2	HSP90AA1	-	GO:0005515	protein binding	Function	IPI	PMID:12855682	UniProtKB:P29477	9913	20050707	UniProt	-
UniProtKB	Q76LV2	HSP90AA1	-	GO:0000166	nucleotide binding	Function	IEA	GO_REF:0000002	InterPro:IPR001404|InterPro:IPR003594|InterPro:IPR019805	9913	20131116	InterPro	-
UniProtKB	Q76LV2	HSP90AA1	-	GO:0001882	nucleoside binding	Function	IEA	GO_REF:0000002	InterPro:IPR001404|InterPro:IPR003594|InterPro:IPR019805	9913	20131116	InterPro	-
UniProtKB	Q76LV2	HSP90AA1	-	GO:0043167	ion binding	Function	IEA	GO_REF:0000002	InterPro:IPR001404|InterPro:IPR003594|InterPro:IPR019805	9913	20131116	InterPro	-
UniProtKB	Q76LV2	HSP90AA1	-	GO:0000166	nucleotide binding	Function	IEA	GO_REF:0000037	UniProtKB-KW:KW-0067	9913	20131116	UniProt	-
UniProtKB	Q76LV2	HSP90AA1	-	GO:0001882	nucleoside binding	Function	IEA	GO_REF:0000037	UniProtKB-KW:KW-0067	9913	20131116	UniProt	-
UniProtKB	Q76LV2	HSP90AA1	-	GO:0043167	ion binding	Function	IEA	GO_REF:0000037	UniProtKB-KW:KW-0067	9913	20131116	UniProt	-
UniProtKB	Q76LV2	HSP90AA1	-	GO:0009116	nucleoside metabolic process	Process	IEA	GO_REF:0000019	Ensembl:ENSP00000335153	9913	20131116	Ensembl	-
UniProtKB	Q76LV2	HSP90AA1	-	GO:0009117	nucleotide metabolic process	Process	IEA	GO_REF:0000019	Ensembl:ENSP00000335153	9913	20131116	Ensembl	-
UniProtKB	Q76LV2	HSP90AA1	-	GO:0016787	hydrolase activity	Function	IEA	GO_REF:0000019	Ensembl:ENSP00000335153	9913	20131116	Ensembl	-
UniProtKB	Q76LV2	HSP90AA1	-	GO:0030234	enzyme regulator activity	Function	IEA	GO_REF:0000019	Ensembl:ENSP00000335153	9913	20131116	Ensembl	-
UniProtKB	Q76LV2	HSP90AA1	-	GO:0030234	enzyme regulator activity	Function	ISS	GO_REF:0000024	UniProtKB:P07901	9913	20061006	AgBase	-
UniProtKB	Q76LV2	HSP90AA1	-	GO:0005515	protein binding	Function	ISS	GO_REF:0000024	UniProtKB:P07900	9913	20061006	AgBase	-
UniProtKB	Q76LV2	HSP90AA1	-	GO:0005515	protein binding	Function	IEA	GO_REF:0000019	Ensembl:ENSP00000335153	9913	20131116	Ensembl	-
UniProtKB	Q76LV2	HSP90AA1	-	GO:0005515	protein binding	Function	ISS	GO_REF:0000024	UniProtKB:P07901	9913	20061006	AgBase	-
UniProtKB	Q76LV2	HSP90AA1	-	GO:0005515	protein binding	Function	IEA	GO_REF:0000002	InterPro:IPR001404|InterPro:IPR019805	9913	20131116	InterPro	-
UniProtKB	Q862H7	S100A11	-	GO:0043167	ion binding	Function	IEA	GO_REF:0000002	InterPro:IPR001751|InterPro:IPR002048|InterPro:IPR011992	9913	20131116	InterPro	-
UniProtKB	Q862H7	S100A11	-	GO:0005515	protein binding	Function	IEA	GO_REF:0000019	Ensembl:ENSP00000271638	9913	20131116	Ensembl	-
UniProtKB	Q862H7	S100A11	-	GO:0005515	protein binding	Function	IEA	GO_REF:0000019	Ensembl:ENSP00000271638	9913	20131116	Ensembl	-
UniProtKB	Q862H7	S100A11	-	GO:0043167	ion binding	Function	IEA	GO_REF:0000038	UniProtKB-KW:KW-0479	9913	20131116	UniProt	-
UniProtKB	Q862H7	S100A11	-	GO:0005515	protein binding	Function	IEA	GO_REF:0000019	Ensembl:ENSP00000271638	9913	20131116	Ensembl	-
UniProtKB	Q86VP6	CAND1	-	GO:0005515	protein binding	Function	IPI	PMID:12504025	UniProtKB:Q13616	9606	20061204	UniProt	-
UniProtKB	Q86VP6	CAND1	-	GO:0005515	protein binding	Function	IPI	PMID:12504025	UniProtKB:Q13619	9606	20061204	UniProt	-
UniProtKB	Q86VP6	CAND1	-	GO:0005515	protein binding	Function	IPI	PMID:12504025	UniProtKB:Q93034	9606	20061204	UniProt	-
UniProtKB	Q86VP6	CAND1	-	GO:0005515	protein binding	Function	IPI	PMID:12504026	UniProtKB:Q13616	9606	20131117	IntAct	-
UniProtKB	Q86VP6	CAND1	-	GO:0005515	protein binding	Function	IPI	PMID:12504026	UniProtKB:Q13617	9606	20131117	IntAct	-
UniProtKB	Q86VP6	CAND1	-	GO:0005515	protein binding	Function	IPI	PMID:12504026	UniProtKB:Q13619	9606	20131117	IntAct	-
UniProtKB	Q86VP6	CAND1	-	GO:0005515	protein binding	Function	IPI	PMID:12609982	UniProtKB:Q13616	9606	20131117	IntAct	-
UniProtKB	Q86VP6	CAND1	-	GO:0005515	protein binding	Function	IPI	PMID:12609982	UniProtKB:Q13617	9606	20131117	IntAct	-
UniProtKB	Q86VP6	CAND1	-	GO:0005515	protein binding	Function	IPI	PMID:12609982	UniProtKB:Q13618	9606	20131117	IntAct	-
UniProtKB	Q86VP6	CAND1	-	GO:0005515	protein binding	Function	IPI	PMID:12609982	UniProtKB:Q13619	9606	20131117	IntAct	-
UniProtKB	Q86VP6	CAND1	-	GO:0005515	protein binding	Function	IPI	PMID:12609982	UniProtKB:Q13620	9606	20131117	IntAct	-
UniProtKB	Q86VP6	CAND1	-	GO:0005515	protein binding	Function	IPI	PMID:15537541	UniProtKB:Q13616	9606	20131117	IntAct	-
UniProtKB	Q86VP6	CAND1	-	GO:0005515	protein binding	Function	IPI	PMID:17290223	UniProtKB:Q13616	9606	20131117	IntAct	-
UniProtKB	Q86VP6	CAND1	-	GO:0005515	protein binding	Function	IPI	PMID:18826954	UniProtKB:Q96GG9	9606	20100628	UniProt	-
UniProtKB	Q86VP6	CAND1	-	GO:0005515	protein binding	Function	IEA	GO_REF:0000019	Ensembl:ENSRNOP00000010720	9606	20131116	Ensembl	-
UniProtKB	Q8CHP8	Pgp	-	GO:0003674	molecular_function	Function	ND	GO_REF:0000015	-	10090	20100209	MGI	-
UniProtKB	Q8CHP8	Pgp	-	GO:0006793	phosphorus metabolic process	Process	IEA	GO_REF:0000003	EC:3.1.3.18	10090	20131116	UniProt	-
UniProtKB	Q8CHP8	Pgp	-	GO:0016787	hydrolase activity	Function	IEA	GO_REF:0000003	EC:3.1.3.18	10090	20131116	UniProt	-
UniProtKB	Q8CHP8	Pgp	-	GO:0016787	hydrolase activity	Function	IEA	GO_REF:0000037	UniProtKB-KW:KW-0378	10090	20131116	UniProt	-
UniProtKB	Q8CHP8	Pgp	-	GO:0006793	phosphorus metabolic process	Process	IEA	GO_REF:0000002	InterPro:IPR006349	10090	20131116	InterPro	-
UniProtKB	Q8CHP8	Pgp	-	GO:0016787	hydrolase activity	Function	IEA	GO_REF:0000002	InterPro:IPR006349	10090	20131116	InterPro	-
UniProtKB	Q8R0P4	Aamdc	-	GO:0003674	molecular_function	Function	ND	GO_REF:0000015	-	10090	20100209	MGI	-
UniProtKB	Q8WZ42	TTN	-	GO:0000166	nucleotide binding	Function	IEA	GO_REF:0000037	UniProtKB-KW:KW-0547	9606	20131116	UniProt	-
UniProtKB	Q8WZ42	TTN	-	GO:0005515	protein binding	Function	IPI	PMID:9642272	UniProtKB:P20807	9606	20120105	UniProt	-
UniProtKB	Q8WZ42	TTN	-	GO:0006464	cellular protein modification process	Process	IEA	GO_REF:0000002	InterPro:IPR000719|InterPro:IPR002290	9606	20131116	InterPro	-
UniProtKB	Q8WZ42	TTN	-	GO:0006793	phosphorus metabolic process	Process	IEA	GO_REF:0000002	InterPro:IPR000719|InterPro:IPR002290	9606	20131116	InterPro	-
UniProtKB	Q8WZ42	TTN	-	GO:0016740	transferase activity	Function	IEA	GO_REF:0000002	InterPro:IPR000719|InterPro:IPR002290	9606	20131116	InterPro	-
UniProtKB	Q8WZ42	TTN	-	GO:0006464	cellular protein modification process	Process	IEA	GO_REF:0000037	UniProtKB-KW:KW-0723	9606	20131116	UniProt	-
UniProtKB	Q8WZ42	TTN	-	GO:0006793	phosphorus metabolic process	Process	IEA	GO_REF:0000037	UniProtKB-KW:KW-0723	9606	20131116	UniProt	-
UniProtKB	Q8WZ42	TTN	-	GO:0016740	transferase activity	Function	IEA	GO_REF:0000037	UniProtKB-KW:KW-0723	9606	20131116	UniProt	-
UniProtKB	Q8WZ42	TTN	-	GO:0006464	cellular protein modification process	Process	IDA	PMID:9804419	-	9606	20050928	UniProt	-
UniProtKB	Q8WZ42	TTN	-	GO:0006793	phosphorus metabolic process	Process	IDA	PMID:9804419	-	9606	20050928	UniProt	-
UniProtKB	Q8WZ42	TTN	-	GO:0016740	transferase activity	Function	IDA	PMID:9804419	-	9606	20050928	UniProt	-
UniProtKB	Q8WZ42	TTN	-	GO:0006464	cellular protein modification process	Process	IEA	GO_REF:0000002	InterPro:IPR008266	9606	20131116	InterPro	-
UniProtKB	Q8WZ42	TTN	-	GO:0006793	phosphorus metabolic process	Process	IEA	GO_REF:0000002	InterPro:IPR008266	9606	20131116	InterPro	-
UniProtKB	Q8WZ42	TTN	-	GO:0016740	transferase activity	Function	IEA	GO_REF:0000002	InterPro:IPR008266	9606	20131116	InterPro	-
UniProtKB	Q8WZ42	TTN	-	GO:0043167	ion binding	Function	IDA	PMID:7607248	-	9606	20081017	BHF-UCL	-
UniProtKB	Q8WZ42	TTN	-	GO:0005515	protein binding	Function	IPI	PMID:11101506	UniProtKB:P12814	9606	20131117	IntAct	-
UniProtKB	Q8WZ42	TTN	-	GO:0005515	protein binding	Function	IPI	PMID:11101506	UniProtKB:P35609	9606	20131117	IntAct	-
UniProtKB	Q8WZ42	TTN	-	GO:0005515	protein binding	Function	IPI	PMID:11448995	UniProtKB:Q5VST9	9606	20131117	IntAct	-
UniProtKB	Q8WZ42	TTN	-	GO:0005515	protein binding	Function	IPI	PMID:11717165	UniProtKB:Q5VST9	9606	20081017	BHF-UCL	UniProtKB:Q8WZ42-6
UniProtKB	Q8WZ42	TTN	-	GO:0005515	protein binding	Function	IPI	PMID:12482578	UniProtKB:P20929	9606	20131117	IntAct	-
UniProtKB	Q8WZ42	TTN	-	GO:0005515	protein binding	Function	IPI	PMID:14583192	UniProtKB:Q15327	9606	20110808	BHF-UCL	-
UniProtKB	Q8WZ42	TTN	-	GO:0005515	protein binding	Function	IPI	PMID:14583192	UniProtKB:Q86SG2	9606	20110808	BHF-UCL	-
UniProtKB	Q8WZ42	TTN	-	GO:0005515	protein binding	Function	IPI	PMID:15582318	UniProtKB:O15273	9606	20131117	IntAct	-
UniProtKB	Q8WZ42	TTN	-	GO:0005515	protein binding	Function	IPI	PMID:16902413	UniProtKB:P20929	9606	20131117	IntAct	-
UniProtKB	Q8WZ42	TTN	-	GO:0005515	protein binding	Function	IPI	PMID:16902413	UniProtKB:P35609	9606	20131117	IntAct	-
UniProtKB	Q8WZ42	TTN	-	GO:0005515	protein binding	Function	IPI	PMID:16962094	UniProtKB:O15273	9606	20131117	IntAct	-
UniProtKB	Q8WZ42	TTN	-	GO:0005515	protein binding	Function	IPI	PMID:18157088	UniProtKB:Q969Q1	9606	20131117	IntAct	-
UniProtKB	Q8WZ42	TTN	-	GO:0005515	protein binding	Function	IPI	PMID:20489725	UniProtKB:O75147	9606	20131117	IntAct	-
UniProtKB	Q8WZ42	TTN	-	GO:0005515	protein binding	Function	IPI	PMID:20489725	UniProtKB:Q5VST9	9606	20131117	IntAct	-
UniProtKB	Q8WZ42	TTN	-	GO:0005515	protein binding	Function	IPI	PMID:20860623	UniProtKB:P20807	9606	20131117	IntAct	-
UniProtKB	Q8WZ42	TTN	-	GO:0005515	protein binding	Function	IPI	PMID:23414517	UniProtKB:O15273	9606	20131117	IntAct	-
UniProtKB	Q8WZ42	TTN	-	GO:0005515	protein binding	Function	IPI	PMID:23414517	UniProtKB:O75923	9606	20131117	IntAct	-
UniProtKB	Q8WZ42	TTN	-	GO:0005515	protein binding	Function	IPI	PMID:23414517	UniProtKB:O75953	9606	20131117	IntAct	-
UniProtKB	Q8WZ42	TTN	-	GO:0005515	protein binding	Function	IPI	PMID:23414517	UniProtKB:P06733	9606	20131117	IntAct	-
UniProtKB	Q8WZ42	TTN	-	GO:0005515	protein binding	Function	IPI	PMID:23414517	UniProtKB:P20807	9606	20131117	IntAct	-
UniProtKB	Q8WZ42	TTN	-	GO:0005515	protein binding	Function	IPI	PMID:23414517	UniProtKB:P35609	9606	20131117	IntAct	-
UniProtKB	Q8WZ42	TTN	-	GO:0005515	protein binding	Function	IPI	PMID:23414517	UniProtKB:P54296	9606	20131117	IntAct	-
UniProtKB	Q8WZ42	TTN	-	GO:0005515	protein binding	Function	IPI	PMID:23414517	UniProtKB:Q13203	9606	20131117	IntAct	-
UniProtKB	Q8WZ42	TTN	-	GO:0005515	protein binding	Function	IPI	PMID:23414517	UniProtKB:Q14324	9606	20131117	IntAct	-
UniProtKB	Q8WZ42	TTN	-	GO:0005515	protein binding	Function	IPI	PMID:23414517	UniProtKB:Q5VST9	9606	20131117	IntAct	-
UniProtKB	Q8WZ42	TTN	-	GO:0005515	protein binding	Function	IPI	PMID:23414517	UniProtKB:Q969Q1	9606	20131117	IntAct	-
UniProtKB	Q8WZ42	TTN	-	GO:0005515	protein binding	Function	IPI	PMID:23414517	UniProtKB:Q96CV9	9606	20131117	IntAct	-
UniProtKB	Q8WZ42	TTN	-	GO:0005515	protein binding	Function	IPI	PMID:7607248	UniProtKB:P62158	9606	20131117	IntAct	-
UniProtKB	Q8WZ42	TTN	-	GO:0005515	protein binding	Function	IPI	PMID:9501083	UniProtKB:P35609	9606	20051017	UniProt	-
UniProtKB	Q8WZ42	TTN	-	GO:0005515	protein binding	Function	IPI	PMID:9501083	UniProtKB:P35609	9606	20131117	IntAct	-
UniProtKB	Q8WZ42	TTN	-	GO:0005515	protein binding	Function	IEA	GO_REF:0000037	UniProtKB-KW:KW-0112	9606	20131116	UniProt	-
UniProtKB	Q8WZ42	TTN	-	GO:0005515	protein binding	Function	TAS	PMID:10481174	-	9606	20050928	UniProt	-
UniProtKB	Q8WZ42	TTN	-	GO:0005515	protein binding	Function	IPI	PMID:7607248	UniProtKB:P62158	9606	20081017	BHF-UCL	-
UniProtKB	Q8WZ42	TTN	-	GO:0000166	nucleotide binding	Function	IEA	GO_REF:0000002	InterPro:IPR000719|InterPro:IPR002290	9606	20131116	InterPro	-
UniProtKB	Q8WZ42	TTN	-	GO:0001882	nucleoside binding	Function	IEA	GO_REF:0000002	InterPro:IPR000719|InterPro:IPR002290	9606	20131116	InterPro	-
UniProtKB	Q8WZ42	TTN	-	GO:0043167	ion binding	Function	IEA	GO_REF:0000002	InterPro:IPR000719|InterPro:IPR002290	9606	20131116	InterPro	-
UniProtKB	Q8WZ42	TTN	-	GO:0000166	nucleotide binding	Function	IEA	GO_REF:0000037	UniProtKB-KW:KW-0067	9606	20131116	UniProt	-
UniProtKB	Q8WZ42	TTN	-	GO:0001882	nucleoside binding	Function	IEA	GO_REF:0000037	UniProtKB-KW:KW-0067	9606	20131116	UniProt	-
UniProtKB	Q8WZ42	TTN	-	GO:0043167	ion binding	Function	IEA	GO_REF:0000037	UniProtKB-KW:KW-0067	9606	20131116	UniProt	-
UniProtKB	Q8WZ42	TTN	-	GO:0005198	structural molecule activity	Function	IMP	PMID:11846417	-	9606	20120927	BHF-UCL	-
UniProtKB	Q8WZ42	TTN	-	GO:0005198	structural molecule activity	Function	TAS	PMID:7569978	-	9606	20061106	UniProt	-
UniProtKB	Q8WZ42	TTN	-	GO:0005198	structural molecule activity	Function	IMP	PMID:9817758	-	9606	20110513	BHF-UCL	-
UniProtKB	Q8WZ42	TTN	-	GO:0006793	phosphorus metabolic process	Process	IEA	GO_REF:0000037	UniProtKB-KW:KW-0418	9606	20131116	UniProt	-
UniProtKB	Q8WZ42	TTN	-	GO:0016740	transferase activity	Function	IEA	GO_REF:0000037	UniProtKB-KW:KW-0418	9606	20131116	UniProt	-
UniProtKB	Q8WZ42	TTN	-	GO:0016740	transferase activity	Function	IEA	GO_REF:0000037	UniProtKB-KW:KW-0808	9606	20131116	UniProt	-
UniProtKB	Q8WZ42	TTN	-	GO:0016740	transferase activity	Function	IEA	GO_REF:0000002	InterPro:IPR011009	9606	20131116	InterPro	-
UniProtKB	Q8WZ42	TTN	-	GO:0005515	protein binding	Function	IPI	PMID:18310072	UniProtKB:P20807	9606	20120106	UniProt	-
UniProtKB	Q8WZ42	TTN	-	GO:0005515	protein binding	Function	IPI	PMID:23283722	UniProtKB:Q13557	9606	20130723	BHF-UCL	-
UniProtKB	Q8WZ42	TTN	-	GO:0005515	protein binding	Function	ISS	GO_REF:0000024	UniProtKB:O97791	9606	20110708	BHF-UCL	-
UniProtKB	Q8WZ42	TTN	-	GO:0005515	protein binding	Function	IPI	PMID:11846417	UniProtKB:O15273	9606	20120927	BHF-UCL	-
UniProtKB	Q8WZ42	TTN	-	GO:0005515	protein binding	Function	IPI	PMID:15582318	UniProtKB:O15273	9606	20120927	BHF-UCL	-
UniProtKB	Q8WZ42	TTN	-	GO:0005515	protein binding	Function	IPI	PMID:23414517	UniProtKB:Q8WZ42	9606	20131117	IntAct	-
UniProtKB	Q8WZ42	TTN	-	GO:0005515	protein binding	Function	IPI	PMID:9804419	UniProtKB:Q8WZ42	9606	20131117	IntAct	-
UniProtKB	Q8WZ42	TTN	-	GO:0005515	protein binding	Function	IPI	PMID:11846417	UniProtKB:P35609	9606	20120927	BHF-UCL	-
UniProtKB	Q8WZ42	TTN	-	GO:0005515	protein binding	Function	IDA	PMID:9501083	-	9606	20120102	BHF-UCL	-
UniProtKB	Q8WZ42	TTN	-	GO:0005515	protein binding	Function	IDA	PMID:9804419	-	9606	20081017	BHF-UCL	-
UniProtKB	Q8WZ42	TTN	-	GO:0043167	ion binding	Function	IEA	GO_REF:0000037	UniProtKB-KW:KW-0479	9606	20131116	UniProt	-
UniProtKB	Q8WZ42	TTN	-	GO:0005515	protein binding	Function	IDA	PMID:9501083	-	9606	20081017	BHF-UCL	-
UniProtKB	Q8WZ42	TTN	-	GO:0005515	protein binding	Function	IPI	PMID:9501083	UniProtKB:P35609	9606	20110513	BHF-UCL	-
UniProtKB	Q8WZ42	TTN	-	GO:0005198	structural molecule activity	Function	TAS	PMID:23283722	-	9606	20130729	BHF-UCL	-
UniProtKB	Q95108	TXN2	-	GO:0016491	oxidoreductase activity	Function	IEA	GO_REF:0000002	InterPro:IPR005746	9913	20131116	InterPro	-
UniProtKB	Q95M18	HSP90B1	-	GO:0000166	nucleotide binding	Function	IEA	GO_REF:0000037	UniProtKB-KW:KW-0547	9913	20131116	UniProt	-
UniProtKB	Q95M18	HSP90B1	-	GO:0003676	nucleic acid binding	Function	IEA	GO_REF:0000019	Ensembl:ENSP00000299767	9913	20131116	Ensembl	-
UniProtKB	Q95M18	HSP90B1	-	GO:0003676	nucleic acid binding	Function	ISS	GO_REF:0000024	UniProtKB:P14625	9913	20061002	AgBase	-
UniProtKB	Q95M18	HSP90B1	-	GO:0000166	nucleotide binding	Function	IEA	GO_REF:0000002	InterPro:IPR001404|InterPro:IPR003594|InterPro:IPR019805	9913	20131116	InterPro	-
UniProtKB	Q95M18	HSP90B1	-	GO:0001882	nucleoside binding	Function	IEA	GO_REF:0000002	InterPro:IPR001404|InterPro:IPR003594|InterPro:IPR019805	9913	20131116	InterPro	-
UniProtKB	Q95M18	HSP90B1	-	GO:0043167	ion binding	Function	IEA	GO_REF:0000002	InterPro:IPR001404|InterPro:IPR003594|InterPro:IPR019805	9913	20131116	InterPro	-
UniProtKB	Q95M18	HSP90B1	-	GO:0000166	nucleotide binding	Function	IEA	GO_REF:0000037	UniProtKB-KW:KW-0067	9913	20131116	UniProt	-
UniProtKB	Q95M18	HSP90B1	-	GO:0001882	nucleoside binding	Function	IEA	GO_REF:0000037	UniProtKB-KW:KW-0067	9913	20131116	UniProt	-
UniProtKB	Q95M18	HSP90B1	-	GO:0043167	ion binding	Function	IEA	GO_REF:0000037	UniProtKB-KW:KW-0067	9913	20131116	UniProt	-
UniProtKB	Q95M18	HSP90B1	-	GO:0005515	protein binding	Function	IEA	GO_REF:0000019	Ensembl:ENSP00000299767	9913	20131116	Ensembl	-
UniProtKB	Q95M18	HSP90B1	-	GO:0005488	binding	Function	IEA	GO_REF:0000019	Ensembl:ENSP00000299767	9913	20131116	Ensembl	-
UniProtKB	Q95M18	HSP90B1	-	GO:0005515	protein binding	Function	IEA	GO_REF:0000019	Ensembl:ENSP00000299767	9913	20131116	Ensembl	-
UniProtKB	Q95M18	HSP90B1	-	GO:0005515	protein binding	Function	ISS	GO_REF:0000024	UniProtKB:P14625	9913	20061002	AgBase	-
UniProtKB	Q95M18	HSP90B1	-	GO:0005515	protein binding	Function	IEA	GO_REF:0000002	InterPro:IPR001404|InterPro:IPR019805	9913	20131116	InterPro	-
UniProtKB	Q96DG6	CMBL	-	GO:0016787	hydrolase activity	Function	IEA	GO_REF:0000002	InterPro:IPR002925	9606	20131116	InterPro	-
UniProtKB	Q96DG6	CMBL	-	GO:0016787	hydrolase activity	Function	IEA	GO_REF:0000037	UniProtKB-KW:KW-0378	9606	20131116	UniProt	-
UniProtKB	Q9BE40	MYH1	-	GO:0000166	nucleotide binding	Function	IEA	GO_REF:0000037	UniProtKB-KW:KW-0547	9913	20131116	UniProt	-
UniProtKB	Q9BE40	MYH1	-	GO:0003774	motor activity	Function	IEA	GO_REF:0000002	InterPro:IPR001609|InterPro:IPR002928|InterPro:IPR004009	9913	20131116	InterPro	-
UniProtKB	Q9BE40	MYH1	-	GO:0005515	protein binding	Function	IEA	GO_REF:0000037	UniProtKB-KW:KW-0009	9913	20131116	UniProt	-
UniProtKB	Q9BE40	MYH1	-	GO:0005515	protein binding	Function	IEA	GO_REF:0000037	UniProtKB-KW:KW-0112	9913	20131116	UniProt	-
UniProtKB	Q9BE40	MYH1	-	GO:0000166	nucleotide binding	Function	IEA	GO_REF:0000002	InterPro:IPR001609|InterPro:IPR004009	9913	20131116	InterPro	-
UniProtKB	Q9BE40	MYH1	-	GO:0001882	nucleoside binding	Function	IEA	GO_REF:0000002	InterPro:IPR001609|InterPro:IPR004009	9913	20131116	InterPro	-
UniProtKB	Q9BE40	MYH1	-	GO:0043167	ion binding	Function	IEA	GO_REF:0000002	InterPro:IPR001609|InterPro:IPR004009	9913	20131116	InterPro	-
UniProtKB	Q9BE40	MYH1	-	GO:0000166	nucleotide binding	Function	IEA	GO_REF:0000037	UniProtKB-KW:KW-0067	9913	20131116	UniProt	-
UniProtKB	Q9BE40	MYH1	-	GO:0001882	nucleoside binding	Function	IEA	GO_REF:0000037	UniProtKB-KW:KW-0067	9913	20131116	UniProt	-
UniProtKB	Q9BE40	MYH1	-	GO:0043167	ion binding	Function	IEA	GO_REF:0000037	UniProtKB-KW:KW-0067	9913	20131116	UniProt	-
UniProtKB	Q9BGI1	PRDX5	-	GO:0003676	nucleic acid binding	Function	IEA	GO_REF:0000019	Ensembl:ENSP00000265462	9913	20131116	Ensembl	-
UniProtKB	Q9BGI1	PRDX5	-	GO:0016209	antioxidant activity	Function	IEA	GO_REF:0000019	Ensembl:ENSP00000265462	9913	20131116	Ensembl	-
UniProtKB	Q9BGI1	PRDX5	-	GO:0016491	oxidoreductase activity	Function	IEA	GO_REF:0000019	Ensembl:ENSP00000265462	9913	20131116	Ensembl	-
UniProtKB	Q9BGI1	PRDX5	-	GO:0016209	antioxidant activity	Function	IEA	GO_REF:0000037	UniProtKB-KW:KW-0575	9913	20131116	UniProt	-
UniProtKB	Q9BGI1	PRDX5	-	GO:0016491	oxidoreductase activity	Function	IEA	GO_REF:0000037	UniProtKB-KW:KW-0575	9913	20131116	UniProt	-
UniProtKB	Q9BGI1	PRDX5	-	GO:0005515	protein binding	Function	IEA	GO_REF:0000019	Ensembl:ENSP00000265462	9913	20131116	Ensembl	-
UniProtKB	Q9BGI1	PRDX5	-	GO:0016209	antioxidant activity	Function	IEA	GO_REF:0000019	Ensembl:ENSP00000265462	9913	20131116	Ensembl	-
UniProtKB	Q9BGI1	PRDX5	-	GO:0016209	antioxidant activity	Function	IEA	GO_REF:0000037	UniProtKB-KW:KW-0049	9913	20131116	UniProt	-
UniProtKB	Q9BGI1	PRDX5	-	GO:0016491	oxidoreductase activity	Function	IEA	GO_REF:0000002	InterPro:IPR013740	9913	20131116	InterPro	-
UniProtKB	Q9BGI1	PRDX5	-	GO:0016491	oxidoreductase activity	Function	IEA	GO_REF:0000037	UniProtKB-KW:KW-0560	9913	20131116	UniProt	-
UniProtKB	Q9BGI1	PRDX5	-	GO:0009987	cellular process	Process	IEA	GO_REF:0000019	Ensembl:ENSP00000265462	9913	20131116	Ensembl	-
UniProtKB	Q9BGI1	PRDX5	-	GO:0030234	enzyme regulator activity	Function	IEA	GO_REF:0000019	Ensembl:ENSP00000265462	9913	20131116	Ensembl	-
UniProtKB	Q9BGI1	PRDX5	-	GO:0005515	protein binding	Function	IEA	GO_REF:0000019	Ensembl:ENSP00000265462	9913	20131116	Ensembl	-
UniProtKB	Q9BGI1	PRDX5	-	GO:0016491	oxidoreductase activity	Function	IEA	GO_REF:0000003	EC:1.11.1.15	9913	20131116	UniProt	-
UniProtKB	Q9BGI1	PRDX5	-	GO:0016491	oxidoreductase activity	Function	IEA	GO_REF:0000019	Ensembl:ENSP00000265462	9913	20131116	Ensembl	-
UniProtKB	Q9CPV4	Glod4	-	GO:0003674	molecular_function	Function	ND	GO_REF:0000015	-	10090	20100209	MGI	-
UniProtKB	Q9CWH6	Psma8	-	GO:0008233	peptidase activity	Function	IEA	GO_REF:0000002	InterPro:IPR000426	10090	20131116	InterPro	-
UniProtKB	Q9CWH6	Psma8	-	GO:0008233	peptidase activity	Function	IEA	GO_REF:0000002	InterPro:IPR001353|InterPro:IPR023332	10090	20131116	InterPro	-
UniProtKB	Q9CWH6	Psma8	-	GO:0008233	peptidase activity	Function	IEA	GO_REF:0000037	UniProtKB-KW:KW-0888	10090	20131116	UniProt	-
UniProtKB	Q9CWH6	Psma8	-	GO:0008233	peptidase activity	Function	IEA	GO_REF:0000037	UniProtKB-KW:KW-0645	10090	20131116	UniProt	-
UniProtKB	Q9CWH6	Psma8	-	GO:0016787	hydrolase activity	Function	IEA	GO_REF:0000037	UniProtKB-KW:KW-0378	10090	20131116	UniProt	-
UniProtKB	Q9D0M5	Dynll2	-	GO:0003774	motor activity	Function	IEA	GO_REF:0000037	UniProtKB-KW:KW-0243	10090	20131116	UniProt	-
UniProtKB	Q9D0M5	Dynll2	-	GO:0005515	protein binding	Function	IPI	PMID:11546872	UniProtKB:Q91ZE9	10090	20050708	UniProt	-
UniProtKB	Q9D0M5	Dynll2	-	GO:0005515	protein binding	Function	IPI	PMID:11546872	UniProtKB:Q96LC9	10090	20050222	UniProt	-
UniProtKB	Q9D0M5	Dynll2	-	GO:0005515	protein binding	Function	IEA	GO_REF:0000019	Ensembl:ENSRNOP00000012279	10090	20131116	Ensembl	-
UniProtKB	Q9JKS4	Ldb3	-	GO:0005515	protein binding	Function	IDA	PMID:10391924	-	10090	20060316	UniProt	-
UniProtKB	Q9JKS4	Ldb3	-	GO:0005515	protein binding	Function	IPI	PMID:10391924	UniProtKB:Q9JI91	10090	20060316	UniProt	-
UniProtKB	Q9JKS4	Ldb3	-	GO:0005515	protein binding	Function	IPI	PMID:11842093	UniProtKB:Q8R4E4	10090	20131008	MGI	-
UniProtKB	Q9JKS4	Ldb3	-	GO:0043167	ion binding	Function	IEA	GO_REF:0000002	InterPro:IPR001781	10090	20131116	InterPro	-
UniProtKB	Q9JKS4	Ldb3	-	GO:0043167	ion binding	Function	IEA	GO_REF:0000037	UniProtKB-KW:KW-0479	10090	20131116	UniProt	-
UniProtKB	Q9JKS4	Ldb3	-	GO:0005515	protein binding	Function	IPI	PMID:10391924	UniProtKB:Q9JI91	10090	20130307	MGI	UniProtKB:Q9JKS4-1
UniProtKB	Q9JKS4	Ldb3	-	GO:0005515	protein binding	Function	IDA	PMID:11696561	-	10090	20130307	MGI	UniProtKB:Q9JKS4-1
UniProtKB	Q9N0V4	GSTM1	-	GO:0016740	transferase activity	Function	IEA	GO_REF:0000002	InterPro:IPR003081	9913	20131116	InterPro	-
UniProtKB	Q9N0V4	GSTM1	-	GO:0016740	transferase activity	Function	IEA	GO_REF:0000003	EC:2.5.1.18	9913	20131116	UniProt	-
UniProtKB	Q9N0V4	GSTM1	-	GO:0016740	transferase activity	Function	IEA	GO_REF:0000037	UniProtKB-KW:KW-0808	9913	20131116	UniProt	-
UniProtKB	Q9QUH0	Glrx	-	GO:0009055	electron carrier activity	Function	IEA	GO_REF:0000002	InterPro:IPR002109|InterPro:IPR011767	10090	20131116	InterPro	-
UniProtKB	Q9QUH0	Glrx	-	GO:0016491	oxidoreductase activity	Function	IEA	GO_REF:0000002	InterPro:IPR002109	10090	20131116	InterPro	-
UniProtKB	Q9QUH0	Glrx	-	GO:0016491	oxidoreductase activity	Function	TAS	PMID:10647820	-	10090	20040608	MGI	-
UniProtKB	Q9QUH0	Glrx	-	GO:0005515	protein binding	Function	IEA	GO_REF:0000019	Ensembl:ENSP00000369314	10090	20131116	Ensembl	-
UniProtKB	Q9TTE1	SERPINA3-1	-	GO:0030234	enzyme regulator activity	Function	IEA	GO_REF:0000037	UniProtKB-KW:KW-0722	9913	20131116	UniProt	-
UniProtKB	Q9TTE1	SERPINA3-1	-	GO:0030234	enzyme regulator activity	Function	IDA	PMID:10567388	-	9913	20060224	UniProt	-
UniProtKB	Q9TTE1	SERPINA3-1	-	GO:0030234	enzyme regulator activity	Function	IDA	PMID:10567388	-	9913	20060224	UniProt	-
UniProtKB	Q9TTE1	SERPINA3-1	-	GO:0030234	enzyme regulator activity	Function	IEA	GO_REF:0000037	UniProtKB-KW:KW-0646	9913	20131116	UniProt	-
UniProtKB	Q9UQ10	DHDH	-	GO:0016491	oxidoreductase activity	Function	TAS	PMID:10477285	-	9606	20030904	PINC	-
UniProtKB	Q9UQ10	DHDH	-	GO:0009055	electron carrier activity	Function	TAS	PMID:10477285	-	9606	20060502	UniProt	-
UniProtKB	Q9UQ10	DHDH	-	GO:0016491	oxidoreductase activity	Function	IEA	GO_REF:0000002	InterPro:IPR000683	9606	20131116	InterPro	-
UniProtKB	Q9UQ10	DHDH	-	GO:0016491	oxidoreductase activity	Function	IEA	GO_REF:0000037	UniProtKB-KW:KW-0560	9606	20131116	UniProt	-
UniProtKB	Q9UQ10	DHDH	-	GO:0016491	oxidoreductase activity	Function	IEA	GO_REF:0000003	EC:1.3.1.20	9606	20131116	UniProt	-
UniProtKB	Q9UQ10	DHDH	-	GO:0016491	oxidoreductase activity	Function	IEA	GO_REF:0000003	EC:1.1.1.179	9606	20131116	UniProt	-
UniProtKB	Q9UQ10	DHDH	-	GO:0016491	oxidoreductase activity	Function	IEA	GO_REF:0000019	Ensembl:ENSMUSP00000011526	9606	20131116	Ensembl	-
UniProtKB	Q9WUZ7	Sh3bgr	-	GO:0003674	molecular_function	Function	ND	GO_REF:0000015	-	10090	20030618	MGI	-
UniProtKB	Q9WUZ7	Sh3bgr	-	GO:0005515	protein binding	Function	IEA	GO_REF:0000037	UniProtKB-KW:KW-0729	10090	20131116	UniProt	-
UniProtKB	Q9XSC6	CKM	-	GO:0000166	nucleotide binding	Function	IEA	GO_REF:0000037	UniProtKB-KW:KW-0547	9913	20131116	UniProt	-
UniProtKB	Q9XSC6	CKM	-	GO:0003824	catalytic activity	Function	IEA	GO_REF:0000002	InterPro:IPR014746	9913	20131116	InterPro	-
UniProtKB	Q9XSC6	CKM	-	GO:0006793	phosphorus metabolic process	Process	IEA	GO_REF:0000003	EC:2.7.3.2	9913	20131116	UniProt	-
UniProtKB	Q9XSC6	CKM	-	GO:0016740	transferase activity	Function	IEA	GO_REF:0000003	EC:2.7.3.2	9913	20131116	UniProt	-
UniProtKB	Q9XSC6	CKM	-	GO:0006793	phosphorus metabolic process	Process	IEA	GO_REF:0000019	Ensembl:ENSMUSP00000003643	9913	20131116	Ensembl	-
UniProtKB	Q9XSC6	CKM	-	GO:0016740	transferase activity	Function	IEA	GO_REF:0000019	Ensembl:ENSMUSP00000003643	9913	20131116	Ensembl	-
UniProtKB	Q9XSC6	CKM	-	GO:0006793	phosphorus metabolic process	Process	ISS	GO_REF:0000024	UniProtKB:P07310	9913	20070403	AgBase	-
UniProtKB	Q9XSC6	CKM	-	GO:0016740	transferase activity	Function	ISS	GO_REF:0000024	UniProtKB:P07310	9913	20070403	AgBase	-
UniProtKB	Q9XSC6	CKM	-	GO:0000166	nucleotide binding	Function	IEA	GO_REF:0000037	UniProtKB-KW:KW-0067	9913	20131116	UniProt	-
UniProtKB	Q9XSC6	CKM	-	GO:0001882	nucleoside binding	Function	IEA	GO_REF:0000037	UniProtKB-KW:KW-0067	9913	20131116	UniProt	-
UniProtKB	Q9XSC6	CKM	-	GO:0043167	ion binding	Function	IEA	GO_REF:0000037	UniProtKB-KW:KW-0067	9913	20131116	UniProt	-
UniProtKB	Q9XSC6	CKM	-	GO:0006793	phosphorus metabolic process	Process	IEA	GO_REF:0000002	InterPro:IPR022413|InterPro:IPR022414|InterPro:IPR022415	9913	20131116	InterPro	-
UniProtKB	Q9XSC6	CKM	-	GO:0016740	transferase activity	Function	IEA	GO_REF:0000002	InterPro:IPR022413|InterPro:IPR022414|InterPro:IPR022415	9913	20131116	InterPro	-
UniProtKB	Q9XSC6	CKM	-	GO:0006793	phosphorus metabolic process	Process	IEA	GO_REF:0000037	UniProtKB-KW:KW-0418	9913	20131116	UniProt	-
UniProtKB	Q9XSC6	CKM	-	GO:0016740	transferase activity	Function	IEA	GO_REF:0000037	UniProtKB-KW:KW-0418	9913	20131116	UniProt	-
UniProtKB	Q9XSC6	CKM	-	GO:0016740	transferase activity	Function	IEA	GO_REF:0000037	UniProtKB-KW:KW-0808	9913	20131116	UniProt	-
UniProtKB	Q9XSC6	CKM	-	GO:0016740	transferase activity	Function	IEA	GO_REF:0000002	InterPro:IPR022413|InterPro:IPR022414|InterPro:IPR022415	9913	20131116	InterPro	-
UniProtKB	Q9XSJ4	ENO1	-	GO:0043167	ion binding	Function	IEA	GO_REF:0000002	InterPro:IPR000941|InterPro:IPR020809|InterPro:IPR020810|InterPro:IPR020811	9913	20131116	InterPro	-
UniProtKB	Q9XSJ4	ENO1	-	GO:0016829	lyase activity	Function	IEA	GO_REF:0000002	InterPro:IPR000941|InterPro:IPR020809|InterPro:IPR020810|InterPro:IPR020811	9913	20131116	InterPro	-
UniProtKB	Q9XSJ4	ENO1	-	GO:0016829	lyase activity	Function	IEA	GO_REF:0000003	EC:4.2.1.11	9913	20131116	UniProt	-
UniProtKB	Q9XSJ4	ENO1	-	GO:0016829	lyase activity	Function	IEA	GO_REF:0000037	UniProtKB-KW:KW-0456	9913	20131116	UniProt	-
UniProtKB	Q9XSJ4	ENO1	-	GO:0043167	ion binding	Function	IEA	GO_REF:0000037	UniProtKB-KW:KW-0479	9913	20131116	UniProt	-
UniProtKB	Q9XT27	CP	-	GO:0016491	oxidoreductase activity	Function	IEA	GO_REF:0000002	InterPro:IPR027150	9940	20131116	InterPro	-
UniProtKB	Q9XT27	CP	-	GO:0016491	oxidoreductase activity	Function	IEA	GO_REF:0000003	EC:1.16.3.1	9940	20131116	UniProt	-
UniProtKB	Q9XT27	CP	-	GO:0043167	ion binding	Function	IEA	GO_REF:0000002	InterPro:IPR002355|InterPro:IPR011706|InterPro:IPR011707|InterPro:IPR027150	9940	20131116	InterPro	-
UniProtKB	Q9XT27	CP	-	GO:0016491	oxidoreductase activity	Function	IEA	GO_REF:0000002	InterPro:IPR001117|InterPro:IPR011706	9940	20131116	InterPro	-
UniProtKB	Q9XT27	CP	-	GO:0016491	oxidoreductase activity	Function	IEA	GO_REF:0000037	UniProtKB-KW:KW-0560	9940	20131116	UniProt	-
UniProtKB	Q9XT27	CP	-	GO:0043167	ion binding	Function	IEA	GO_REF:0000037	UniProtKB-KW:KW-0479	9940	20131116	UniProt	-
UniProtKB	Q9Y281	CFL2	-	GO:0005515	protein binding	Function	IEA	GO_REF:0000002	InterPro:IPR002108	9606	20131116	InterPro	-
UniProtKB	Q9Y281	CFL2	-	GO:0005515	protein binding	Function	IEA	GO_REF:0000037	UniProtKB-KW:KW-0009	9606	20131116	UniProt	-
UniProtKB	Q9Y281	CFL2	-	GO:0005515	protein binding	Function	IPI	PMID:16189514	UniProtKB:P60709	9606	20131117	IntAct	-
UniProtKB	Q9Y281	CFL2	-	GO:0005515	protein binding	Function	IPI	PMID:16189514	UniProtKB:P63261	9606	20131117	IntAct	-
UniProtKB	Q9Y281	CFL2	-	GO:0005515	protein binding	Function	IPI	PMID:21516116	UniProtKB:P60709	9606	20131117	IntAct	-
UniProtKB	Q9Y490	TLN1	-	GO:0005515	protein binding	Function	IEA	GO_REF:0000002	InterPro:IPR002558	9606	20131116	InterPro	-
UniProtKB	Q9Y490	TLN1	-	GO:0005515	protein binding	Function	IEA	GO_REF:0000002	InterPro:IPR002404	9606	20131116	InterPro	-
UniProtKB	Q9Y490	TLN1	-	GO:0005198	structural molecule activity	Function	IEA	GO_REF:0000002	InterPro:IPR006077	9606	20131116	InterPro	-
UniProtKB	Q9Y490	TLN1	-	GO:0005198	structural molecule activity	Function	IEA	GO_REF:0000002	InterPro:IPR015224	9606	20131116	InterPro	-
UniProtKB	Q9Y490	TLN1	-	GO:0005198	structural molecule activity	Function	NAS	PMID:10610730	-	9606	20010816	UniProt	-
UniProtKB	Q9Y490	TLN1	-	GO:0005515	protein binding	Function	IPI	PMID:11279249	UniProtKB:P05556	9606	20131117	IntAct	-
UniProtKB	Q9Y490	TLN1	-	GO:0005515	protein binding	Function	IPI	PMID:12473654	UniProtKB:P05556	9606	20130422	UniProt	-
UniProtKB	Q9Y490	TLN1	-	GO:0005515	protein binding	Function	IPI	PMID:16273093	UniProtKB:P00533	9606	20131117	IntAct	-
UniProtKB	Q9Y490	TLN1	-	GO:0005515	protein binding	Function	IPI	PMID:16273093	UniProtKB:P04626	9606	20131117	IntAct	-
UniProtKB	Q9Y490	TLN1	-	GO:0005515	protein binding	Function	IPI	PMID:16546176	UniProtKB:P05106	9606	20131117	IntAct	-
UniProtKB	Q9Y490	TLN1	-	GO:0005515	protein binding	Function	IPI	PMID:18342854	UniProtKB:O15061	9606	20090116	UniProt	-
UniProtKB	Q9Y490	TLN1	-	GO:0005515	protein binding	Function	IPI	PMID:19608030	UniProtKB:Q15327	9606	20110921	BHF-UCL	-
UniProtKB	Q9Y490	TLN1	-	GO:0005515	protein binding	Function	IPI	PMID:15070891	UniProtKB:P18206	9606	20051221	UniProt	-
UniProtKB	Q9Y490	TLN1	-	GO:0005515	protein binding	Function	IPI	PMID:10320340	UniProtKB:Q80XB4	9606	20061115	UniProt	-
UniProtKB	Q9Z2U1	Psma5	-	GO:0008233	peptidase activity	Function	IEA	GO_REF:0000002	InterPro:IPR000426	10090	20131116	InterPro	-
UniProtKB	Q9Z2U1	Psma5	-	GO:0008233	peptidase activity	Function	IEA	GO_REF:0000002	InterPro:IPR001353|InterPro:IPR023332	10090	20131116	InterPro	-
UniProtKB	Q9Z2U1	Psma5	-	GO:0008233	peptidase activity	Function	IEA	GO_REF:0000037	UniProtKB-KW:KW-0888	10090	20131116	UniProt	-
UniProtKB	Q9Z2U1	Psma5	-	GO:0008233	peptidase activity	Function	IEA	GO_REF:0000037	UniProtKB-KW:KW-0645	10090	20131116	UniProt	-
UniProtKB	Q9Z2U1	Psma5	-	GO:0016787	hydrolase activity	Function	IEA	GO_REF:0000037	UniProtKB-KW:KW-0378	10090	20131116	UniProt	-
