# Supplementary material for: Data for in-depth characterisation of the lamb meat proteome from longissimus lumborum
Source: Data Brief. 2015 Feb 20;3:143–8. doi: 10.1016/j.dib.2015.02.006 (PMC4510072; doi:10.1016/j.dib.2015.02.006)
Supplement: Supplementary file 1 — Supplementary data [file mmc1.zip › Supple_data_7_lamb_LL_prot_YMCD.xlsx]

## Sheet: summary
GO annotation of the qualified representative sequences - Total meat protein identifications (cellular component)
Details of the GO annotation(s) for individual UniProtKB entry are tabulated in the tab/worksheet "All_C_aft_20112013_tab_pir"
Summary
Number of annotations: 3202
Number of distinct proteins: 348
Please note that the figures displayed on this, and the other pages in this dialog relate to the annotation set that you have selected; if you perform any filtering or ID mapping operations, the statistics displayed will alter accordingly.
You can find full details of the datasets that comprise the full annotation set here.
Number of annotations	3202
Number of distinct proteins	348
Number of redundant entries	6
Currently selected additional filtering parameters:
tax	40674
a (goslim_generic)	(148 terms)
termUse	slim
aspect	C
protein	(361 proteins)

## Sheet: protein
Annotations (by protein)
Code	Name	Percentage	Count
A4IFG0		0.00	0
A4IFI0		0.00	0
P02144		0.00	0
Q9UQ10		0.00	0
Q9WV35		0.00	0
Q6P7Q4		0.00	0
P22314		0.00	0
Q4KKT6		0.03	1
Q8CI12		0.03	1
Q0VCE1		0.03	1
Q8CHP8		0.03	1
A6QQ83		0.03	1
Q9BWH2		0.03	1
Q9WUZ7		0.03	1
O60888		0.03	1
P23109		0.03	1
P11216		0.03	1
Q0VCZ8		0.03	1
P07033		0.03	1
Q2KJ47		0.03	1
Q3T056		0.03	1
O00757		0.03	1
Q3ZBY4		0.03	1
E1BBY7		0.03	1
Q2KIV8		0.03	1
B2LYK9		0.03	1
B9VH06		0.03	1
C5IJA8		0.03	1
F7EV45		0.03	1
F6TEX7		0.06	2
Q2KJE5		0.06	2
Q96DG6		0.06	2
Q29RI0		0.06	2
F7HML3		0.06	2
P02077		0.06	2
Q28035		0.06	2
Q7TQ48		0.06	2
B2L109		0.06	2
P00346		0.06	2
Q9N0V4		0.06	2
F1N690		0.06	2
P04466		0.06	2
P60174		0.06	2
Q01995		0.06	2
A8E657		0.06	2
F1MHT1		0.06	2
P02080		0.06	2
P13696		0.06	2
P35466		0.06	2
P68239		0.06	2
Q08DN5		0.06	2
Q0VCU1		0.06	2
Q148N0		0.06	2
Q3T145		0.06	2
Q9XSC6		0.06	2
A6QNL5		0.06	2
B7P027		0.06	2
C5IWV1		0.06	2
P12303		0.06	2
P51977		0.06	2
Q07130		0.06	2
Q1KYZ7		0.06	2
Q9XT27		0.06	2
P09670		0.06	2
P68253		0.06	2
Q6P4S6		0.09	3
Q9CPV4		0.09	3
P58772		0.09	3
P29361		0.09	3
Q8R0P4		0.09	3
Q29443		0.09	3
Q3MHN5		0.09	3
Q9WUH4		0.09	3
O02691		0.09	3
P12798		0.09	3
P18688		0.09	3
P81184		0.09	3
P11217		0.09	3
A4IFA7		0.09	3
P33048		0.09	3
Q3SZX4		0.09	3
P0CB32		0.09	3
P19858		0.09	3
P20000		0.09	3
P31081		0.09	3
Q1RMR4		0.09	3
Q29RK1		0.09	3
Q2TBV3		0.09	3
Q3ZC55		0.09	3
Q8MKH6		0.09	3
A6QLL8		0.09	3
B2MVW8		0.09	3
B6UV59		0.09	3
P12725		0.09	3
P14639		0.09	3
P29701		0.09	3
P60335		0.09	3
P63315		0.09	3
Q08DP0		0.09	3
Q5KR49		0.09	3
P62896		0.09	3
Q3SYZ8		0.12	4
O75155		0.12	4
P32119		0.12	4
Q2UVX4		0.12	4
Q58DM8		0.12	4
F1N206		0.12	4
Q3ZBI6		0.12	4
Q3ZBP1		0.12	4
Q9GJP9		0.12	4
O75323		0.12	4
P10790		0.12	4
Q9NZR2		0.12	4
P00558		0.12	4
P11974		0.12	4
Q17QV3		0.12	4
Q862H7		0.12	4
A0JNJ5		0.12	4
B7Z478		0.12	4
O15173		0.12	4
Q3MHL4		0.12	4
Q3SZI2		0.12	4
A6QPA6		0.12	4
P11179		0.12	4
P33097		0.12	4
Q3SX40		0.12	4
Q5E9B1		0.12	4
A6QNM9		0.12	4
P41976		0.12	4
Q15819		0.12	4
Q32PA4		0.12	4
Q3SYU2		0.12	4
Q76LV1		0.12	4
Q28264		0.16	5
Q9QUH0		0.16	5
P48818		0.16	5
Q2T9T7		0.16	5
E1BI98		0.16	5
P15259		0.16	5
A5PJR4		0.16	5
A6QQR7		0.16	5
P35080		0.16	5
Q0VCX2		0.16	5
Q3ZBD7		0.16	5
Q3ZC09		0.16	5
Q95108		0.16	5
F7ANQ9		0.16	5
P58774		0.16	5
P61604		0.16	5
Q15843		0.16	5
Q76LV2		0.16	5
Q9H299		0.16	5
Q9TR30		0.16	5
F1MA59		0.19	6
P15121		0.19	6
Q9NP98		0.19	6
P12429		0.19	6
Q14324		0.19	6
O00330		0.19	6
P46976		0.19	6
P55786		0.19	6
Q3B7N0		0.19	6
P50608		0.19	6
Q8NB12		0.19	6
P20004		0.19	6
A6QLU1		0.19	6
Q04467		0.19	6
Q2KJC9		0.19	6
Q5KR47		0.19	6
P50413		0.19	6
Q5ENY9		0.19	6
P42028		0.22	7
Q5BKX8		0.22	7
A7MB35		0.22	7
P54296		0.22	7
P00922		0.22	7
P11966		0.22	7
P48305		0.22	7
P04038		0.22	7
P31800		0.22	7
P13804		0.22	7
Q2KJ32		0.22	7
Q8HXG6		0.22	7
Q9UKS6		0.22	7
P00428		0.22	7
P25708		0.22	7
P79134		0.22	7
Q05639		0.22	7
P00429		0.22	7
P02585		0.22	7
P11024		0.22	7
P52505		0.22	7
Q0VCY0		0.22	7
Q3ZBT1		0.22	7
Q3ZCH0		0.22	7
Q9Y281		0.22	7
F7GLE9		0.25	8
P15090		0.25	8
Q16891		0.25	8
P35705		0.25	8
Q5EA88		0.25	8
F7HR57		0.25	8
Q00872		0.25	8
P28801		0.25	8
P80177		0.25	8
Q96IX5		0.25	8
O88990		0.25	8
Q9CR62		0.25	8
Q148H0		0.25	8
Q9XSJ4		0.25	8
P23004		0.25	8
P23709		0.25	8
P31948		0.25	8
A2VDL6		0.25	8
E0A2M2		0.25	8
P62936		0.25	8
Q2HJB8		0.25	8
Q5E973		0.25	8
P63267		0.25	8
P68368		0.25	8
A2I7N1		0.28	9
Q02827		0.28	9
P16960		0.28	9
P54840		0.28	9
P31039		0.28	9
Q02378		0.28	9
Q9TV62		0.28	9
Q6QRN6		0.28	9
P50395		0.28	9
P42026		0.28	9
Q05443		0.28	9
Q2TBI4		0.28	9
Q6T8D8		0.28	9
Q9Y277		0.28	9
P13272		0.28	9
Q3T100		0.28	9
Q9BE39		0.28	9
O60814		0.28	9
Q8IUE6		0.28	9
Q9DCS9		0.31	10
P14543		0.31	10
Q9TTE1		0.31	10
P16409		0.31	10
P50753		0.31	10
P08237		0.31	10
F1MRC2		0.31	10
P40227		0.31	10
P00515		0.31	10
P02465		0.31	10
P07470		0.31	10
B6EBS6		0.31	10
O77834		0.31	10
P11275		0.31	10
Q9BVC6		0.34	11
Q9UMS6		0.34	11
Q92523		0.34	11
Q16836		0.34	11
A0JPQ4		0.34	11
Q00325		0.34	11
Q9UBF9		0.34	11
Q00361		0.34	11
P00426		0.34	11
P07471		0.34	11
O46674		0.34	11
P04394		0.34	11
P12344		0.34	11
P79136		0.34	11
Q3ZBH0		0.34	11
O97725		0.34	11
P04272		0.34	11
Q28852		0.34	11
Q16795		0.37	12
P20929		0.37	12
O00410		0.37	12
Q32KL2		0.37	12
Q96QK1		0.37	12
Q9NQC3		0.37	12
P67984		0.37	12
P51970		0.41	13
P00423		0.41	13
P02453		0.41	13
Q9CWH6		0.41	13
O00499		0.41	13
O75369		0.41	13
Q06830		0.41	13
P00125		0.41	13
P19483		0.41	13
Q02368		0.41	13
Q95M18		0.41	13
Q9CWF2		0.41	13
P05631		0.41	13
P60660		0.41	13
P61013		0.41	13
Q9Z2U1		0.41	13
O43674		0.44	14
P52179		0.44	14
O43678		0.44	14
P22392		0.44	14
Q96HC4		0.44	14
Q076A4		0.44	14
Q5E946		0.44	14
Q9JKS4		0.47	15
P05976		0.47	15
P24043		0.47	15
Q95KV7		0.47	15
Q86VP6		0.47	15
Q9BE40		0.47	15
P19120		0.47	15
P35232		0.47	15
P68369		0.47	15
Q6PHZ2		0.47	15
Q9D0M5		0.47	15
P04797		0.50	16
A5D7D1		0.50	16
Q01321		0.50	16
P15690		0.50	16
P56134		0.53	17
Q14315		0.53	17
P68133		0.53	17
P19633		0.56	18
Q9BGI1		0.56	18
P05630		0.56	18
P48616		0.56	18
P14602		0.59	19
P13619		0.59	19
P00829		0.59	19
P08107		0.59	19
O62654		0.59	19
P10916		0.62	20
A1A4K3		0.62	20
P63261		0.62	20
P99024		0.62	20
P62258		0.66	21
P62805		0.66	21
P06396		0.69	22
O95831		0.75	24
O75531		0.78	25
P61088		0.78	25
P62826		0.84	27
P62244		0.84	27
P11047		0.87	28
O60662		0.87	28
P06753		0.87	28
Q14643		0.87	28
Q8BZF8		0.87	28
P62263		0.94	30
P07585		0.97	31
P62851		1.00	32
P02461		1.12	36
Q8WZ42		1.19	38
P18206		1.22	39
P31976		1.31	42
P07942		1.37	44
Q9Y490		1.69	54
P62987		6.03	193

## Sheet: goid
GO IDs (by annotation)										GO IDs (by protein)
Code	Name	Percentage	Count							Code	Name	Percentage	Count
GO:0005739	mitochondrion	15.74	504							GO:0005737	cytoplasm	54.89	191
GO:0005737	cytoplasm	14.87	476							GO:0043234	protein complex	37.07	129
GO:0005829	cytosol	13.59	435							GO:0005575	cellular_component	33.62	117
GO:0043234	protein complex	8.62	276							GO:0005739	mitochondrion	32.18	112
GO:0005575	cellular_component	8.09	259							GO:0005829	cytosol	22.13	77
GO:0005856	cytoskeleton	6.40	205							GO:0005634	nucleus	21.84	76
GO:0005634	nucleus	5.43	174							GO:0005856	cytoskeleton	20.69	72
GO:0043226	organelle	3.56	114							GO:0043226	organelle	16.67	58
GO:0005576	extracellular region	3.37	108							GO:0005622	intracellular	15.80	55
GO:0005622	intracellular	2.97	95							GO:0005576	extracellular region	12.93	45
GO:0005578	proteinaceous extracellular matrix	2.97	95							GO:0005886	plasma membrane	11.78	41
GO:0005886	plasma membrane	2.81	90							GO:0005623	cell	8.91	31
GO:0005783	endoplasmic reticulum	2.12	68							GO:0016023	cytoplasmic membrane-bounded vesicle	6.32	22
GO:0005623	cell	2.06	66							GO:0005615	extracellular space	6.03	21
GO:0005654	nucleoplasm	1.69	54							GO:0005783	endoplasmic reticulum	4.89	17
GO:0005840	ribosome	0.84	27							GO:0005730	nucleolus	4.31	15
GO:0005615	extracellular space	0.84	27							GO:0005578	proteinaceous extracellular matrix	4.02	14
GO:0016023	cytoplasmic membrane-bounded vesicle	0.81	26							GO:0005654	nucleoplasm	2.59	9
GO:0005694	chromosome	0.62	20							GO:0005635	nuclear envelope	2.30	8
GO:0005794	Golgi apparatus	0.59	19							GO:0005694	chromosome	2.01	7
GO:0005730	nucleolus	0.53	17							GO:0005840	ribosome	1.72	6
GO:0005635	nuclear envelope	0.31	10							GO:0005815	microtubule organizing center	1.44	5
GO:0005768	endosome	0.28	9							GO:0005794	Golgi apparatus	1.44	5
GO:0005777	peroxisome	0.22	7							GO:0005777	peroxisome	1.15	4
GO:0005764	lysosome	0.22	7							GO:0005768	endosome	1.15	4
GO:0005815	microtubule organizing center	0.19	6							GO:0005764	lysosome	1.15	4
GO:0000228	nuclear chromosome	0.09	3							GO:0000228	nuclear chromosome	0.86	3
GO:0005929	cilium	0.06	2							GO:0005929	cilium	0.57	2
GO:0005811	lipid particle	0.06	2							GO:0005811	lipid particle	0.57	2
GO:0005773	vacuole	0.03	1							GO:0005773	vacuole	0.29	1

## Sheet: aspect
Aspects (by annotation)										Aspects (by protein)
Code	Name	Percentage	Count							Code	Name	Percentage	Count
C		100.00	3202							C		100.00	348
F		0.00	0							F		0.00	0
P		0.00	0							P		0.00	0

## Sheet: evidence
Evidence Codes (by annotation)										Evidence Codes (by protein)
Code	Name	Percentage	Count							Code	Name	Percentage	Count
EXP		0.00	0							EXP		0.00	0
IBA		0.47	15							IBA		1.44	5
IC		0.03	1							IC		0.29	1
IDA		12.09	387							IDA		30.17	105
IEA		61.49	1969							IEA		95.40	332
IEP		0.00	0							IEP		0.00	0
IGC		0.00	0							IGC		0.00	0
IGI		0.00	0							IGI		0.00	0
IKR		0.00	0							IKR		0.00	0
IMP		0.22	7							IMP		0.86	3
IPI		0.06	2							IPI		0.29	1
IRD		0.00	0							IRD		0.00	0
ISA		0.00	0							ISA		0.00	0
ISM		0.00	0							ISM		0.00	0
ISO		0.09	3							ISO		0.57	2
ISS		5.28	169							ISS		20.69	72
NAS		1.12	36							NAS		6.03	21
ND		0.12	4							ND		1.15	4
RCA		0.00	0							RCA		0.00	0
TAS		19.02	609							TAS		23.85	83

## Sheet: reference
References (by annotation)										References (by protein)
Code	Name	Percentage	Count							Code	Name	Percentage	Count
GO_REF:0000037		21.80	698							GO_REF:0000037		79.02	275
GO_REF:0000019		18.43	590							GO_REF:0000039		75.86	264
GO_REF:0000039		13.37	428							GO_REF:0000019		51.72	180
GO_REF:0000002		6.81	218							GO_REF:0000002		35.34	123
GO_REF:0000024		4.87	156							GO_REF:0000024		18.97	66
GO_REF:0000052		1.31	42							GO_REF:0000052		6.32	22
GO_REF:0000038		0.91	29							GO_REF:0000038		3.74	13
GO_REF:0000033		0.59	19							PMID:16130169		2.87	10
PMID:8638158		0.44	14							Reactome:REACT_17057		2.59	9
PMID:17570365		0.44	14							Reactome:REACT_16995		2.59	9
PMID:16130169		0.37	12							Reactome:REACT_16935		2.59	9
PMID:21362503		0.31	10							Reactome:REACT_16902		2.59	9
Reactome:REACT_17057		0.28	9							GO_REF:0000054		2.30	8
Reactome:REACT_16995		0.28	9							PMID:8638158		2.01	7
Reactome:REACT_16935		0.28	9							PMID:17570365		2.01	7
Reactome:REACT_16902		0.28	9							GO_REF:0000033		2.01	7
PMID:9878551		0.25	8							PMID:22261194		1.72	6
PMID:16289578		0.25	8							Reactome:REACT_20663		1.44	5
PMID:16129784		0.25	8							Reactome:REACT_20643		1.44	5
PMID:12611891		0.25	8							Reactome:REACT_20613		1.44	5
PMID:10964500		0.25	8							Reactome:REACT_20548		1.44	5
GO_REF:0000054		0.25	8							PMID:21362503		1.44	5
PMID:15883184		0.22	7							Reactome:REACT_9524		1.15	4
PMID:14557481		0.22	7							Reactome:REACT_9514		1.15	4
Reactome:REACT_21347		0.19	6							Reactome:REACT_928		1.15	4
PMID:8706699		0.19	6							Reactome:REACT_75917		1.15	4
PMID:7890770		0.19	6							Reactome:REACT_75910		1.15	4
PMID:22261194		0.19	6							Reactome:REACT_75891		1.15	4
PMID:17209039		0.19	6							Reactome:REACT_75787		1.15	4
PMID:15684334		0.19	6							Reactome:REACT_75753		1.15	4
PMID:11717165		0.19	6							Reactome:REACT_6310		1.15	4
Reactome:REACT_20663		0.16	5							Reactome:REACT_3		1.15	4
Reactome:REACT_20643		0.16	5							Reactome:REACT_198		1.15	4
Reactome:REACT_20613		0.16	5							Reactome:REACT_115921		1.15	4
Reactome:REACT_20548		0.16	5							Reactome:REACT_115572		1.15	4
PMID:3904738		0.16	5							PMID:9878551		1.15	4
PMID:14627610		0.16	5							PMID:18614015		1.15	4
GO_REF:0000040		0.16	5							PMID:12611891		1.15	4
Reactome:REACT_9524		0.12	4							GO_REF:0000015		1.15	4
Reactome:REACT_9514		0.12	4							Reactome:REACT_656		0.86	3
Reactome:REACT_928		0.12	4							Reactome:REACT_608		0.86	3
Reactome:REACT_75917		0.12	4							Reactome:REACT_21347		0.86	3
Reactome:REACT_75910		0.12	4							Reactome:REACT_1904		0.86	3
Reactome:REACT_75891		0.12	4							Reactome:REACT_1595		0.86	3
Reactome:REACT_75787		0.12	4							Reactome:REACT_1516		0.86	3
Reactome:REACT_75753		0.12	4							Reactome:REACT_13716		0.86	3
Reactome:REACT_6310		0.12	4							Reactome:REACT_1354		0.86	3
Reactome:REACT_3		0.12	4							Reactome:REACT_1060		0.86	3
Reactome:REACT_198		0.12	4							PMID:8706699		0.86	3
Reactome:REACT_115921		0.12	4							PMID:20551380		0.86	3
Reactome:REACT_115572		0.12	4							PMID:15883184		0.86	3
PMID:9817758		0.12	4							PMID:14557481		0.86	3
PMID:9501083		0.12	4							GO_REF:0000040		0.86	3
PMID:8618961		0.12	4							Reactome:REACT_75924		0.57	2
PMID:8530521		0.12	4							Reactome:REACT_25315		0.57	2
PMID:2304459		0.12	4							Reactome:REACT_25090		0.57	2
PMID:21249194		0.12	4							Reactome:REACT_24976		0.57	2
PMID:20551380		0.12	4							Reactome:REACT_24943		0.57	2
PMID:18614015		0.12	4							Reactome:REACT_22430		0.57	2
PMID:16307917		0.12	4							Reactome:REACT_22381		0.57	2
PMID:16236823		0.12	4							Reactome:REACT_20513		0.57	2
PMID:15894315		0.12	4							Reactome:REACT_163920		0.57	2
PMID:15198992		0.12	4							Reactome:REACT_163822		0.57	2
PMID:14561217		0.12	4							Reactome:REACT_13613		0.57	2
PMID:11264466		0.12	4							Reactome:REACT_13529		0.57	2
PMID:10567388		0.12	4							Reactome:REACT_13405		0.57	2
GO_REF:0000015		0.12	4							Reactome:REACT_12595		0.57	2
Reactome:REACT_656		0.09	3							Reactome:REACT_12553		0.57	2
Reactome:REACT_608		0.09	3							Reactome:REACT_120773		0.57	2
Reactome:REACT_1904		0.09	3							Reactome:REACT_1169		0.57	2
Reactome:REACT_1595		0.09	3							Reactome:REACT_1053		0.57	2
Reactome:REACT_1516		0.09	3							PMID:9501083		0.57	2
Reactome:REACT_13716		0.09	3							PMID:8618961		0.57	2
Reactome:REACT_1354		0.09	3							PMID:2099832		0.57	2
Reactome:REACT_1060		0.09	3							PMID:17897319		0.57	2
PMID:9152021		0.09	3							PMID:17209039		0.57	2
PMID:8135813		0.09	3							PMID:16129784		0.57	2
PMID:7526843		0.09	3							PMID:14651853		0.57	2
PMID:7487954		0.09	3							PMID:12865426		0.57	2
PMID:6537951		0.09	3							PMID:11264466		0.57	2
PMID:21223964		0.09	3							PMID:10964500		0.57	2
PMID:20877009		0.09	3							GO_REF:0000029		0.57	2
PMID:19103752		0.09	3							Reactome:REACT_9986		0.29	1
PMID:1827992		0.09	3							Reactome:REACT_991		0.29	1
PMID:17686994		0.09	3							Reactome:REACT_983		0.29	1
PMID:17194691		0.09	3							Reactome:REACT_9507		0.29	1
PMID:15652482		0.09	3							Reactome:REACT_9478		0.29	1
PMID:12501194		0.09	3							Reactome:REACT_9471		0.29	1
PMID:11919189		0.09	3							Reactome:REACT_9466		0.29	1
PMID:10828023		0.09	3							Reactome:REACT_9456		0.29	1
Reactome:REACT_9004		0.06	2							Reactome:REACT_9450		0.29	1
Reactome:REACT_75924		0.06	2							Reactome:REACT_940		0.29	1
Reactome:REACT_6340		0.06	2							Reactome:REACT_9399		0.29	1
Reactome:REACT_6136		0.06	2							Reactome:REACT_93		0.29	1
Reactome:REACT_27184		0.06	2							Reactome:REACT_9074		0.29	1
Reactome:REACT_25315		0.06	2							Reactome:REACT_9069		0.29	1
Reactome:REACT_25090		0.06	2							Reactome:REACT_9063		0.29	1
Reactome:REACT_24976		0.06	2							Reactome:REACT_9054		0.29	1
Reactome:REACT_24943		0.06	2							Reactome:REACT_9048		0.29	1
Reactome:REACT_24000		0.06	2							Reactome:REACT_9045		0.29	1
Reactome:REACT_22430		0.06	2							Reactome:REACT_9035		0.29	1
Reactome:REACT_22381		0.06	2							Reactome:REACT_9034		0.29	1
Reactome:REACT_210		0.06	2							Reactome:REACT_9026		0.29	1
Reactome:REACT_20513		0.06	2							Reactome:REACT_9025		0.29	1
Reactome:REACT_163920		0.06	2							Reactome:REACT_9022		0.29	1
Reactome:REACT_163872		0.06	2							Reactome:REACT_9018		0.29	1
Reactome:REACT_163822		0.06	2							Reactome:REACT_9010		0.29	1
Reactome:REACT_160075		0.06	2							Reactome:REACT_9006		0.29	1
Reactome:REACT_147698		0.06	2							Reactome:REACT_9004		0.29	1
Reactome:REACT_13613		0.06	2							Reactome:REACT_9001		0.29	1
Reactome:REACT_13601		0.06	2							Reactome:REACT_873		0.29	1
Reactome:REACT_13529		0.06	2							Reactome:REACT_848		0.29	1
Reactome:REACT_13405		0.06	2							Reactome:REACT_8031		0.29	1
Reactome:REACT_12608		0.06	2							Reactome:REACT_8025		0.29	1
Reactome:REACT_12595		0.06	2							Reactome:REACT_8011		0.29	1
Reactome:REACT_12553		0.06	2							Reactome:REACT_7995		0.29	1
Reactome:REACT_121366		0.06	2							Reactome:REACT_7971		0.29	1
Reactome:REACT_121341		0.06	2							Reactome:REACT_7952		0.29	1
Reactome:REACT_121081		0.06	2							Reactome:REACT_775		0.29	1
Reactome:REACT_121002		0.06	2							Reactome:REACT_766		0.29	1
Reactome:REACT_120998		0.06	2							Reactome:REACT_75931		0.29	1
Reactome:REACT_120855		0.06	2							Reactome:REACT_75905		0.29	1
Reactome:REACT_120773		0.06	2							Reactome:REACT_75903		0.29	1
Reactome:REACT_118637		0.06	2							Reactome:REACT_75901		0.29	1
Reactome:REACT_1169		0.06	2							Reactome:REACT_75888		0.29	1
Reactome:REACT_115855		0.06	2							Reactome:REACT_75887		0.29	1
Reactome:REACT_1144		0.06	2							Reactome:REACT_75876		0.29	1
Reactome:REACT_1053		0.06	2							Reactome:REACT_75871		0.29	1
PMID:9989411		0.06	2							Reactome:REACT_75860		0.29	1
PMID:9615231		0.06	2							Reactome:REACT_75858		0.29	1
PMID:9553041		0.06	2							Reactome:REACT_75856		0.29	1
PMID:9415431		0.06	2							Reactome:REACT_75847		0.29	1
PMID:9271386		0.06	2							Reactome:REACT_75843		0.29	1
PMID:9114010		0.06	2							Reactome:REACT_75782		0.29	1
PMID:8421051		0.06	2							Reactome:REACT_75766		0.29	1
PMID:8287067		0.06	2							Reactome:REACT_736		0.29	1
PMID:8145163		0.06	2							Reactome:REACT_715		0.29	1
PMID:8144629		0.06	2							Reactome:REACT_700		0.29	1
PMID:6444721		0.06	2							Reactome:REACT_6937		0.29	1
PMID:6444532		0.06	2							Reactome:REACT_6935		0.29	1
PMID:3782288		0.06	2							Reactome:REACT_6914		0.29	1
PMID:3035717		0.06	2							Reactome:REACT_6884		0.29	1
PMID:3020431		0.06	2							Reactome:REACT_6878		0.29	1
PMID:3018581		0.06	2							Reactome:REACT_6827		0.29	1
PMID:23706739		0.06	2							Reactome:REACT_6826		0.29	1
PMID:22405651		0.06	2							Reactome:REACT_6824		0.29	1
PMID:21557262		0.06	2							Reactome:REACT_6791		0.29	1
PMID:21525035		0.06	2							Reactome:REACT_6786		0.29	1
PMID:2099832		0.06	2							Reactome:REACT_6777		0.29	1
PMID:20458337		0.06	2							Reactome:REACT_6749		0.29	1
PMID:2044768		0.06	2							Reactome:REACT_6735		0.29	1
PMID:20368620		0.06	2							Reactome:REACT_6723		0.29	1
PMID:20215401		0.06	2							Reactome:REACT_6715		0.29	1
PMID:20111043		0.06	2							Reactome:REACT_6340		0.29	1
PMID:20086044		0.06	2							Reactome:REACT_6337		0.29	1
PMID:19850579		0.06	2							Reactome:REACT_6318		0.29	1
PMID:1961752		0.06	2							Reactome:REACT_6292		0.29	1
PMID:19607794		0.06	2							Reactome:REACT_6171		0.29	1
PMID:19340006		0.06	2							Reactome:REACT_6169		0.29	1
PMID:1907568		0.06	2							Reactome:REACT_6154		0.29	1
PMID:19047374		0.06	2							Reactome:REACT_6140		0.29	1
PMID:18850735		0.06	2							Reactome:REACT_6136		0.29	1
PMID:17897319		0.06	2							Reactome:REACT_576		0.29	1
PMID:17603937		0.06	2							Reactome:REACT_480		0.29	1
PMID:17205602		0.06	2							Reactome:REACT_469		0.29	1
PMID:17043135		0.06	2							Reactome:REACT_447		0.29	1
PMID:16964284		0.06	2							Reactome:REACT_432		0.29	1
PMID:16857966		0.06	2							Reactome:REACT_379		0.29	1
PMID:16754800		0.06	2							Reactome:REACT_27319		0.29	1
PMID:16585392		0.06	2							Reactome:REACT_27290		0.29	1
PMID:16481394		0.06	2							Reactome:REACT_27272		0.29	1
PMID:16109413		0.06	2							Reactome:REACT_27226		0.29	1
PMID:15983046		0.06	2							Reactome:REACT_27184		0.29	1
PMID:15951807		0.06	2							Reactome:REACT_25398		0.29	1
PMID:1569099		0.06	2							Reactome:REACT_25375		0.29	1
PMID:15603737		0.06	2							Reactome:REACT_25362		0.29	1
PMID:15537541		0.06	2							Reactome:REACT_25322		0.29	1
PMID:15312048		0.06	2							Reactome:REACT_25318		0.29	1
PMID:15121885		0.06	2							Reactome:REACT_25288		0.29	1
PMID:14659803		0.06	2							Reactome:REACT_25267		0.29	1
PMID:14651853		0.06	2							Reactome:REACT_25261		0.29	1
PMID:14506614		0.06	2							Reactome:REACT_25235		0.29	1
PMID:1429890		0.06	2							Reactome:REACT_25220		0.29	1
PMID:1423520		0.06	2							Reactome:REACT_25183		0.29	1
PMID:12962325		0.06	2							Reactome:REACT_25111		0.29	1
PMID:12865426		0.06	2							Reactome:REACT_25055		0.29	1
PMID:12849983		0.06	2							Reactome:REACT_25022		0.29	1
PMID:12609982		0.06	2							Reactome:REACT_24996		0.29	1
PMID:12110673		0.06	2							Reactome:REACT_24985		0.29	1
PMID:11959398		0.06	2							Reactome:REACT_24974		0.29	1
PMID:11774370		0.06	2							Reactome:REACT_242		0.29	1
PMID:11522775		0.06	2							Reactome:REACT_24000		0.29	1
PMID:11448842		0.06	2							Reactome:REACT_23931		0.29	1
PMID:11311561		0.06	2							Reactome:REACT_23869		0.29	1
PMID:11213470		0.06	2							Reactome:REACT_23821		0.29	1
PMID:11126360		0.06	2							Reactome:REACT_23801		0.29	1
PMID:11102452		0.06	2							Reactome:REACT_23775		0.29	1
PMID:11010809		0.06	2							Reactome:REACT_22439		0.29	1
PMID:10427098		0.06	2							Reactome:REACT_22244		0.29	1
PMID:10205060		0.06	2							Reactome:REACT_22217		0.29	1
GO_REF:0000029		0.06	2							Reactome:REACT_22185		0.29	1
Reactome:REACT_9986		0.03	1							Reactome:REACT_22148		0.29	1
Reactome:REACT_991		0.03	1							Reactome:REACT_22146		0.29	1
Reactome:REACT_983		0.03	1							Reactome:REACT_22109		0.29	1
Reactome:REACT_9507		0.03	1							Reactome:REACT_2195		0.29	1
Reactome:REACT_9478		0.03	1							Reactome:REACT_2187		0.29	1
Reactome:REACT_9471		0.03	1							Reactome:REACT_2142		0.29	1
Reactome:REACT_9466		0.03	1							Reactome:REACT_21416		0.29	1
Reactome:REACT_9456		0.03	1							Reactome:REACT_21397		0.29	1
Reactome:REACT_9450		0.03	1							Reactome:REACT_21367		0.29	1
Reactome:REACT_940		0.03	1							Reactome:REACT_21364		0.29	1
Reactome:REACT_9399		0.03	1							Reactome:REACT_21338		0.29	1
Reactome:REACT_93		0.03	1							Reactome:REACT_21291		0.29	1
Reactome:REACT_9074		0.03	1							Reactome:REACT_21273		0.29	1
Reactome:REACT_9069		0.03	1							Reactome:REACT_210		0.29	1
Reactome:REACT_9063		0.03	1							Reactome:REACT_20637		0.29	1
Reactome:REACT_9054		0.03	1							Reactome:REACT_20597		0.29	1
Reactome:REACT_9048		0.03	1							Reactome:REACT_20581		0.29	1
Reactome:REACT_9045		0.03	1							Reactome:REACT_1985		0.29	1
Reactome:REACT_9035		0.03	1							Reactome:REACT_19403		0.29	1
Reactome:REACT_9034		0.03	1							Reactome:REACT_1908		0.29	1
Reactome:REACT_9026		0.03	1							Reactome:REACT_1902		0.29	1
Reactome:REACT_9025		0.03	1							Reactome:REACT_190		0.29	1
Reactome:REACT_9022		0.03	1							Reactome:REACT_18429		0.29	1
Reactome:REACT_9018		0.03	1							Reactome:REACT_18395		0.29	1
Reactome:REACT_9010		0.03	1							Reactome:REACT_18390		0.29	1
Reactome:REACT_9006		0.03	1							Reactome:REACT_18367		0.29	1
Reactome:REACT_9001		0.03	1							Reactome:REACT_18350		0.29	1
Reactome:REACT_873		0.03	1							Reactome:REACT_18327		0.29	1
Reactome:REACT_848		0.03	1							Reactome:REACT_1787		0.29	1
Reactome:REACT_8031		0.03	1							Reactome:REACT_17053		0.29	1
Reactome:REACT_8025		0.03	1							Reactome:REACT_17026		0.29	1
Reactome:REACT_8011		0.03	1							Reactome:REACT_16980		0.29	1
Reactome:REACT_7995		0.03	1							Reactome:REACT_16880		0.29	1
Reactome:REACT_7971		0.03	1							Reactome:REACT_1673		0.29	1
Reactome:REACT_7952		0.03	1							Reactome:REACT_1663		0.29	1
Reactome:REACT_775		0.03	1							Reactome:REACT_164010		0.29	1
Reactome:REACT_766		0.03	1							Reactome:REACT_163966		0.29	1
Reactome:REACT_75931		0.03	1							Reactome:REACT_163960		0.29	1
Reactome:REACT_75905		0.03	1							Reactome:REACT_163947		0.29	1
Reactome:REACT_75903		0.03	1							Reactome:REACT_163930		0.29	1
Reactome:REACT_75901		0.03	1							Reactome:REACT_163916		0.29	1
Reactome:REACT_75888		0.03	1							Reactome:REACT_163872		0.29	1
Reactome:REACT_75887		0.03	1							Reactome:REACT_163856		0.29	1
Reactome:REACT_75876		0.03	1							Reactome:REACT_163807		0.29	1
Reactome:REACT_75871		0.03	1							Reactome:REACT_163803		0.29	1
Reactome:REACT_75860		0.03	1							Reactome:REACT_163800		0.29	1
Reactome:REACT_75858		0.03	1							Reactome:REACT_163749		0.29	1
Reactome:REACT_75856		0.03	1							Reactome:REACT_163680		0.29	1
Reactome:REACT_75847		0.03	1							Reactome:REACT_163644		0.29	1
Reactome:REACT_75843		0.03	1							Reactome:REACT_163639		0.29	1
Reactome:REACT_75782		0.03	1							Reactome:REACT_1626		0.29	1
Reactome:REACT_75766		0.03	1							Reactome:REACT_160291		0.29	1
Reactome:REACT_736		0.03	1							Reactome:REACT_160257		0.29	1
Reactome:REACT_715		0.03	1							Reactome:REACT_160256		0.29	1
Reactome:REACT_700		0.03	1							Reactome:REACT_160246		0.29	1
Reactome:REACT_6937		0.03	1							Reactome:REACT_160221		0.29	1
Reactome:REACT_6935		0.03	1							Reactome:REACT_160218		0.29	1
Reactome:REACT_6914		0.03	1							Reactome:REACT_160213		0.29	1
Reactome:REACT_6884		0.03	1							Reactome:REACT_160206		0.29	1
Reactome:REACT_6878		0.03	1							Reactome:REACT_160164		0.29	1
Reactome:REACT_6827		0.03	1							Reactome:REACT_160144		0.29	1
Reactome:REACT_6826		0.03	1							Reactome:REACT_160110		0.29	1
Reactome:REACT_6824		0.03	1							Reactome:REACT_160097		0.29	1
Reactome:REACT_6791		0.03	1							Reactome:REACT_160090		0.29	1
Reactome:REACT_6786		0.03	1							Reactome:REACT_160085		0.29	1
Reactome:REACT_6777		0.03	1							Reactome:REACT_160075		0.29	1
Reactome:REACT_6749		0.03	1							Reactome:REACT_1560		0.29	1
Reactome:REACT_6735		0.03	1							Reactome:REACT_15545		0.29	1
Reactome:REACT_6723		0.03	1							Reactome:REACT_15535		0.29	1
Reactome:REACT_6715		0.03	1							Reactome:REACT_15500		0.29	1
Reactome:REACT_6337		0.03	1							Reactome:REACT_15490		0.29	1
Reactome:REACT_6318		0.03	1							Reactome:REACT_15470		0.29	1
Reactome:REACT_6292		0.03	1							Reactome:REACT_15467		0.29	1
Reactome:REACT_6171		0.03	1							Reactome:REACT_15464		0.29	1
Reactome:REACT_6169		0.03	1							Reactome:REACT_15440		0.29	1
Reactome:REACT_6154		0.03	1							Reactome:REACT_15405		0.29	1
Reactome:REACT_6140		0.03	1							Reactome:REACT_15403		0.29	1
Reactome:REACT_576		0.03	1							Reactome:REACT_15401		0.29	1
Reactome:REACT_480		0.03	1							Reactome:REACT_15397		0.29	1
Reactome:REACT_469		0.03	1							Reactome:REACT_15386		0.29	1
Reactome:REACT_447		0.03	1							Reactome:REACT_15375		0.29	1
Reactome:REACT_432		0.03	1							Reactome:REACT_15371		0.29	1
Reactome:REACT_379		0.03	1							Reactome:REACT_15368		0.29	1
Reactome:REACT_27319		0.03	1							Reactome:REACT_15350		0.29	1
Reactome:REACT_27290		0.03	1							Reactome:REACT_15349		0.29	1
Reactome:REACT_27272		0.03	1							Reactome:REACT_15348		0.29	1
Reactome:REACT_27226		0.03	1							Reactome:REACT_15323		0.29	1
Reactome:REACT_25398		0.03	1							Reactome:REACT_15313		0.29	1
Reactome:REACT_25375		0.03	1							Reactome:REACT_1507		0.29	1
Reactome:REACT_25362		0.03	1							Reactome:REACT_150439		0.29	1
Reactome:REACT_25322		0.03	1							Reactome:REACT_150344		0.29	1
Reactome:REACT_25318		0.03	1							Reactome:REACT_150338		0.29	1
Reactome:REACT_25288		0.03	1							Reactome:REACT_150299		0.29	1
Reactome:REACT_25267		0.03	1							Reactome:REACT_150222		0.29	1
Reactome:REACT_25261		0.03	1							Reactome:REACT_150213		0.29	1
Reactome:REACT_25235		0.03	1							Reactome:REACT_147724		0.29	1
Reactome:REACT_25220		0.03	1							Reactome:REACT_147700		0.29	1
Reactome:REACT_25183		0.03	1							Reactome:REACT_147698		0.29	1
Reactome:REACT_25111		0.03	1							Reactome:REACT_1471		0.29	1
Reactome:REACT_25055		0.03	1							Reactome:REACT_1433		0.29	1
Reactome:REACT_25022		0.03	1							Reactome:REACT_13795		0.29	1
Reactome:REACT_24996		0.03	1							Reactome:REACT_13753		0.29	1
Reactome:REACT_24985		0.03	1							Reactome:REACT_13732		0.29	1
Reactome:REACT_24974		0.03	1							Reactome:REACT_13676		0.29	1
Reactome:REACT_242		0.03	1							Reactome:REACT_13657		0.29	1
Reactome:REACT_23931		0.03	1							Reactome:REACT_13601		0.29	1
Reactome:REACT_23869		0.03	1							Reactome:REACT_13496		0.29	1
Reactome:REACT_23821		0.03	1							Reactome:REACT_13488		0.29	1
Reactome:REACT_23801		0.03	1							Reactome:REACT_13487		0.29	1
Reactome:REACT_23775		0.03	1							Reactome:REACT_13460		0.29	1
Reactome:REACT_22439		0.03	1							Reactome:REACT_12608		0.29	1
Reactome:REACT_22244		0.03	1							Reactome:REACT_12562		0.29	1
Reactome:REACT_22217		0.03	1							Reactome:REACT_12543		0.29	1
Reactome:REACT_22185		0.03	1							Reactome:REACT_12520		0.29	1
Reactome:REACT_22148		0.03	1							Reactome:REACT_12515		0.29	1
Reactome:REACT_22146		0.03	1							Reactome:REACT_12462		0.29	1
Reactome:REACT_22109		0.03	1							Reactome:REACT_12458		0.29	1
Reactome:REACT_2195		0.03	1							Reactome:REACT_12451		0.29	1
Reactome:REACT_2187		0.03	1							Reactome:REACT_12432		0.29	1
Reactome:REACT_2142		0.03	1							Reactome:REACT_12381		0.29	1
Reactome:REACT_21416		0.03	1							Reactome:REACT_121376		0.29	1
Reactome:REACT_21397		0.03	1							Reactome:REACT_121374		0.29	1
Reactome:REACT_21367		0.03	1							Reactome:REACT_121366		0.29	1
Reactome:REACT_21364		0.03	1							Reactome:REACT_121362		0.29	1
Reactome:REACT_21338		0.03	1							Reactome:REACT_121341		0.29	1
Reactome:REACT_21291		0.03	1							Reactome:REACT_121321		0.29	1
Reactome:REACT_21273		0.03	1							Reactome:REACT_121272		0.29	1
Reactome:REACT_20637		0.03	1							Reactome:REACT_121270		0.29	1
Reactome:REACT_20597		0.03	1							Reactome:REACT_121269		0.29	1
Reactome:REACT_20581		0.03	1							Reactome:REACT_121254		0.29	1
Reactome:REACT_1985		0.03	1							Reactome:REACT_121227		0.29	1
Reactome:REACT_19403		0.03	1							Reactome:REACT_121213		0.29	1
Reactome:REACT_1908		0.03	1							Reactome:REACT_121192		0.29	1
Reactome:REACT_1902		0.03	1							Reactome:REACT_121172		0.29	1
Reactome:REACT_190		0.03	1							Reactome:REACT_121162		0.29	1
Reactome:REACT_18429		0.03	1							Reactome:REACT_121152		0.29	1
Reactome:REACT_18395		0.03	1							Reactome:REACT_121146		0.29	1
Reactome:REACT_18390		0.03	1							Reactome:REACT_121136		0.29	1
Reactome:REACT_18367		0.03	1							Reactome:REACT_121119		0.29	1
Reactome:REACT_18350		0.03	1							Reactome:REACT_121108		0.29	1
Reactome:REACT_18327		0.03	1							Reactome:REACT_121081		0.29	1
Reactome:REACT_1787		0.03	1							Reactome:REACT_121055		0.29	1
Reactome:REACT_17053		0.03	1							Reactome:REACT_121045		0.29	1
Reactome:REACT_17026		0.03	1							Reactome:REACT_121041		0.29	1
Reactome:REACT_16980		0.03	1							Reactome:REACT_121002		0.29	1
Reactome:REACT_16880		0.03	1							Reactome:REACT_1210		0.29	1
Reactome:REACT_1673		0.03	1							Reactome:REACT_120998		0.29	1
Reactome:REACT_1663		0.03	1							Reactome:REACT_120993		0.29	1
Reactome:REACT_164010		0.03	1							Reactome:REACT_120982		0.29	1
Reactome:REACT_163966		0.03	1							Reactome:REACT_120965		0.29	1
Reactome:REACT_163960		0.03	1							Reactome:REACT_120960		0.29	1
Reactome:REACT_163947		0.03	1							Reactome:REACT_120955		0.29	1
Reactome:REACT_163930		0.03	1							Reactome:REACT_120954		0.29	1
Reactome:REACT_163916		0.03	1							Reactome:REACT_120940		0.29	1
Reactome:REACT_163856		0.03	1							Reactome:REACT_120939		0.29	1
Reactome:REACT_163807		0.03	1							Reactome:REACT_120932		0.29	1
Reactome:REACT_163803		0.03	1							Reactome:REACT_120905		0.29	1
Reactome:REACT_163800		0.03	1							Reactome:REACT_120903		0.29	1
Reactome:REACT_163749		0.03	1							Reactome:REACT_120897		0.29	1
Reactome:REACT_163680		0.03	1							Reactome:REACT_120890		0.29	1
Reactome:REACT_163644		0.03	1							Reactome:REACT_120881		0.29	1
Reactome:REACT_163639		0.03	1							Reactome:REACT_120873		0.29	1
Reactome:REACT_1626		0.03	1							Reactome:REACT_120856		0.29	1
Reactome:REACT_160291		0.03	1							Reactome:REACT_120855		0.29	1
Reactome:REACT_160257		0.03	1							Reactome:REACT_120821		0.29	1
Reactome:REACT_160256		0.03	1							Reactome:REACT_120820		0.29	1
Reactome:REACT_160246		0.03	1							Reactome:REACT_120814		0.29	1
Reactome:REACT_160221		0.03	1							Reactome:REACT_120808		0.29	1
Reactome:REACT_160218		0.03	1							Reactome:REACT_120807		0.29	1
Reactome:REACT_160213		0.03	1							Reactome:REACT_120788		0.29	1
Reactome:REACT_160206		0.03	1							Reactome:REACT_120769		0.29	1
Reactome:REACT_160164		0.03	1							Reactome:REACT_120751		0.29	1
Reactome:REACT_160144		0.03	1							Reactome:REACT_120732		0.29	1
Reactome:REACT_160110		0.03	1							Reactome:REACT_120725		0.29	1
Reactome:REACT_160097		0.03	1							Reactome:REACT_118854		0.29	1
Reactome:REACT_160090		0.03	1							Reactome:REACT_118847		0.29	1
Reactome:REACT_160085		0.03	1							Reactome:REACT_118843		0.29	1
Reactome:REACT_1560		0.03	1							Reactome:REACT_118808		0.29	1
Reactome:REACT_15545		0.03	1							Reactome:REACT_118795		0.29	1
Reactome:REACT_15535		0.03	1							Reactome:REACT_118637		0.29	1
Reactome:REACT_15500		0.03	1							Reactome:REACT_118619		0.29	1
Reactome:REACT_15490		0.03	1							Reactome:REACT_1186		0.29	1
Reactome:REACT_15470		0.03	1							Reactome:REACT_118581		0.29	1
Reactome:REACT_15467		0.03	1							Reactome:REACT_116151		0.29	1
Reactome:REACT_15464		0.03	1							Reactome:REACT_116054		0.29	1
Reactome:REACT_15440		0.03	1							Reactome:REACT_116015		0.29	1
Reactome:REACT_15405		0.03	1							Reactome:REACT_115963		0.29	1
Reactome:REACT_15403		0.03	1							Reactome:REACT_115952		0.29	1
Reactome:REACT_15401		0.03	1							Reactome:REACT_115889		0.29	1
Reactome:REACT_15397		0.03	1							Reactome:REACT_115855		0.29	1
Reactome:REACT_15386		0.03	1							Reactome:REACT_115813		0.29	1
Reactome:REACT_15375		0.03	1							Reactome:REACT_115763		0.29	1
Reactome:REACT_15371		0.03	1							Reactome:REACT_115732		0.29	1
Reactome:REACT_15368		0.03	1							Reactome:REACT_115708		0.29	1
Reactome:REACT_15350		0.03	1							Reactome:REACT_115665		0.29	1
Reactome:REACT_15349		0.03	1							Reactome:REACT_115658		0.29	1
Reactome:REACT_15348		0.03	1							Reactome:REACT_115599		0.29	1
Reactome:REACT_15323		0.03	1							Reactome:REACT_115557		0.29	1
Reactome:REACT_15313		0.03	1							Reactome:REACT_115543		0.29	1
Reactome:REACT_1507		0.03	1							Reactome:REACT_1144		0.29	1
Reactome:REACT_150439		0.03	1							Reactome:REACT_1139		0.29	1
Reactome:REACT_150344		0.03	1							Reactome:REACT_11185		0.29	1
Reactome:REACT_150338		0.03	1							Reactome:REACT_111231		0.29	1
Reactome:REACT_150299		0.03	1							Reactome:REACT_111141		0.29	1
Reactome:REACT_150222		0.03	1							Reactome:REACT_111107		0.29	1
Reactome:REACT_150213		0.03	1							Reactome:REACT_111089		0.29	1
Reactome:REACT_147724		0.03	1							Reactome:REACT_10082		0.29	1
Reactome:REACT_147700		0.03	1							Reactome:REACT_10055		0.29	1
Reactome:REACT_1471		0.03	1							Reactome:REACT_10051		0.29	1
Reactome:REACT_1433		0.03	1							Reactome:REACT_10017		0.29	1
Reactome:REACT_13795		0.03	1							PMID:9989411		0.29	1
Reactome:REACT_13753		0.03	1							PMID:9885251		0.29	1
Reactome:REACT_13732		0.03	1							PMID:9817758		0.29	1
Reactome:REACT_13676		0.03	1							PMID:9781040		0.29	1
Reactome:REACT_13657		0.03	1							PMID:9705155		0.29	1
Reactome:REACT_13496		0.03	1							PMID:9700171		0.29	1
Reactome:REACT_13488		0.03	1							PMID:9651345		0.29	1
Reactome:REACT_13487		0.03	1							PMID:9615231		0.29	1
Reactome:REACT_13460		0.03	1							PMID:9553041		0.29	1
Reactome:REACT_12562		0.03	1							PMID:9548712		0.29	1
Reactome:REACT_12543		0.03	1							PMID:9415431		0.29	1
Reactome:REACT_12520		0.03	1							PMID:9353319		0.29	1
Reactome:REACT_12515		0.03	1							PMID:9271386		0.29	1
Reactome:REACT_12462		0.03	1							PMID:9182667		0.29	1
Reactome:REACT_12458		0.03	1							PMID:9168817		0.29	1
Reactome:REACT_12451		0.03	1							PMID:9152021		0.29	1
Reactome:REACT_12432		0.03	1							PMID:9122205		0.29	1
Reactome:REACT_12381		0.03	1							PMID:9114010		0.29	1
Reactome:REACT_121376		0.03	1							PMID:9048733		0.29	1
Reactome:REACT_121374		0.03	1							PMID:9036918		0.29	1
Reactome:REACT_121362		0.03	1							PMID:8687463		0.29	1
Reactome:REACT_121321		0.03	1							PMID:8673105		0.29	1
Reactome:REACT_121272		0.03	1							PMID:8648241		0.29	1
Reactome:REACT_121270		0.03	1							PMID:8617498		0.29	1
Reactome:REACT_121269		0.03	1							PMID:8530521		0.29	1
Reactome:REACT_121254		0.03	1							PMID:8486360		0.29	1
Reactome:REACT_121227		0.03	1							PMID:8421051		0.29	1
Reactome:REACT_121213		0.03	1							PMID:8327473		0.29	1
Reactome:REACT_121192		0.03	1							PMID:8287067		0.29	1
Reactome:REACT_121172		0.03	1							PMID:8168843		0.29	1
Reactome:REACT_121162		0.03	1							PMID:8145163		0.29	1
Reactome:REACT_121152		0.03	1							PMID:8144629		0.29	1
Reactome:REACT_121146		0.03	1							PMID:8135813		0.29	1
Reactome:REACT_121136		0.03	1							PMID:8034610		0.29	1
Reactome:REACT_121119		0.03	1							PMID:8020948		0.29	1
Reactome:REACT_121108		0.03	1							PMID:7890770		0.29	1
Reactome:REACT_121055		0.03	1							PMID:7739042		0.29	1
Reactome:REACT_121045		0.03	1							PMID:7526843		0.29	1
Reactome:REACT_121041		0.03	1							PMID:7487954		0.29	1
Reactome:REACT_1210		0.03	1							PMID:6537951		0.29	1
Reactome:REACT_120993		0.03	1							PMID:6444721		0.29	1
Reactome:REACT_120982		0.03	1							PMID:6444532		0.29	1
Reactome:REACT_120965		0.03	1							PMID:6355123		0.29	1
Reactome:REACT_120960		0.03	1							PMID:3904738		0.29	1
Reactome:REACT_120955		0.03	1							PMID:3782288		0.29	1
Reactome:REACT_120954		0.03	1							PMID:3493487		0.29	1
Reactome:REACT_120940		0.03	1							PMID:3418707		0.29	1
Reactome:REACT_120939		0.03	1							PMID:3170610		0.29	1
Reactome:REACT_120932		0.03	1							PMID:3035717		0.29	1
Reactome:REACT_120905		0.03	1							PMID:3020431		0.29	1
Reactome:REACT_120903		0.03	1							PMID:3018581		0.29	1
Reactome:REACT_120897		0.03	1							PMID:2481498		0.29	1
Reactome:REACT_120890		0.03	1							PMID:23706739		0.29	1
Reactome:REACT_120881		0.03	1							PMID:23217327		0.29	1
Reactome:REACT_120873		0.03	1							PMID:2304459		0.29	1
Reactome:REACT_120856		0.03	1							PMID:22405651		0.29	1
Reactome:REACT_120821		0.03	1							PMID:22318228		0.29	1
Reactome:REACT_120820		0.03	1							PMID:2185464		0.29	1
Reactome:REACT_120814		0.03	1							PMID:21622130		0.29	1
Reactome:REACT_120808		0.03	1							PMID:21557262		0.29	1
Reactome:REACT_120807		0.03	1							PMID:21525035		0.29	1
Reactome:REACT_120788		0.03	1							PMID:21310150		0.29	1
Reactome:REACT_120769		0.03	1							PMID:21249194		0.29	1
Reactome:REACT_120751		0.03	1							PMID:21223964		0.29	1
Reactome:REACT_120732		0.03	1							PMID:2116004		0.29	1
Reactome:REACT_120725		0.03	1							PMID:2112546		0.29	1
Reactome:REACT_118854		0.03	1							PMID:20972425		0.29	1
Reactome:REACT_118847		0.03	1							PMID:20877009		0.29	1
Reactome:REACT_118843		0.03	1							PMID:20458337		0.29	1
Reactome:REACT_118808		0.03	1							PMID:2044768		0.29	1
Reactome:REACT_118795		0.03	1							PMID:20368620		0.29	1
Reactome:REACT_118619		0.03	1							PMID:20215401		0.29	1
Reactome:REACT_1186		0.03	1							PMID:20111043		0.29	1
Reactome:REACT_118581		0.03	1							PMID:20086044		0.29	1
Reactome:REACT_116151		0.03	1							PMID:19850579		0.29	1
Reactome:REACT_116054		0.03	1							PMID:1961752		0.29	1
Reactome:REACT_116015		0.03	1							PMID:19607794		0.29	1
Reactome:REACT_115963		0.03	1							PMID:19424503		0.29	1
Reactome:REACT_115952		0.03	1							PMID:19340006		0.29	1
Reactome:REACT_115889		0.03	1							PMID:19103752		0.29	1
Reactome:REACT_115813		0.03	1							PMID:1907568		0.29	1
Reactome:REACT_115763		0.03	1							PMID:19047374		0.29	1
Reactome:REACT_115732		0.03	1							PMID:19029185		0.29	1
Reactome:REACT_115708		0.03	1							PMID:18850735		0.29	1
Reactome:REACT_115665		0.03	1							PMID:18809582		0.29	1
Reactome:REACT_115658		0.03	1							PMID:18480465		0.29	1
Reactome:REACT_115599		0.03	1							PMID:1834654		0.29	1
Reactome:REACT_115557		0.03	1							PMID:1827992		0.29	1
Reactome:REACT_115543		0.03	1							PMID:17873280		0.29	1
Reactome:REACT_1139		0.03	1							PMID:17686994		0.29	1
Reactome:REACT_11185		0.03	1							PMID:17603937		0.29	1
Reactome:REACT_111231		0.03	1							PMID:17576241		0.29	1
Reactome:REACT_111141		0.03	1							PMID:1748303		0.29	1
Reactome:REACT_111107		0.03	1							PMID:17289661		0.29	1
Reactome:REACT_111089		0.03	1							PMID:17205602		0.29	1
Reactome:REACT_10082		0.03	1							PMID:17194691		0.29	1
Reactome:REACT_10055		0.03	1							PMID:17167422		0.29	1
Reactome:REACT_10051		0.03	1							PMID:17043135		0.29	1
Reactome:REACT_10017		0.03	1							PMID:16964284		0.29	1
PMID:9885251		0.03	1							PMID:16857966		0.29	1
PMID:9781040		0.03	1							PMID:16754800		0.29	1
PMID:9705155		0.03	1							PMID:1672129		0.29	1
PMID:9700171		0.03	1							PMID:16585392		0.29	1
PMID:9651345		0.03	1							PMID:16481394		0.29	1
PMID:9548712		0.03	1							PMID:16307917		0.29	1
PMID:9353319		0.03	1							PMID:16289578		0.29	1
PMID:9182667		0.03	1							PMID:16236823		0.29	1
PMID:9168817		0.03	1							PMID:16236705		0.29	1
PMID:9122205		0.03	1							PMID:16109413		0.29	1
PMID:9048733		0.03	1							PMID:15983046		0.29	1
PMID:9036918		0.03	1							PMID:15951807		0.29	1
PMID:8687463		0.03	1							PMID:15942958		0.29	1
PMID:8673105		0.03	1							PMID:15894315		0.29	1
PMID:8648241		0.03	1							PMID:15885686		0.29	1
PMID:8617498		0.03	1							PMID:15775970		0.29	1
PMID:8486360		0.03	1							PMID:15703214		0.29	1
PMID:8327473		0.03	1							PMID:1569099		0.29	1
PMID:8168843		0.03	1							PMID:15684334		0.29	1
PMID:8034610		0.03	1							PMID:15652482		0.29	1
PMID:8020948		0.03	1							PMID:15603737		0.29	1
PMID:7739042		0.03	1							PMID:15537541		0.29	1
PMID:6355123		0.03	1							PMID:15494027		0.29	1
PMID:3493487		0.03	1							PMID:15312048		0.29	1
PMID:3418707		0.03	1							PMID:15274632		0.29	1
PMID:3170610		0.03	1							PMID:15198992		0.29	1
PMID:2481498		0.03	1							PMID:15159456		0.29	1
PMID:23217327		0.03	1							PMID:15121885		0.29	1
PMID:22318228		0.03	1							PMID:15108328		0.29	1
PMID:2185464		0.03	1							PMID:14970208		0.29	1
PMID:21622130		0.03	1							PMID:149586		0.29	1
PMID:21310150		0.03	1							PMID:14718574		0.29	1
PMID:2116004		0.03	1							PMID:14659803		0.29	1
PMID:2112546		0.03	1							PMID:14627610		0.29	1
PMID:20972425		0.03	1							PMID:14585971		0.29	1
PMID:19424503		0.03	1							PMID:14561217		0.29	1
PMID:19029185		0.03	1							PMID:14506614		0.29	1
PMID:18809582		0.03	1							PMID:14500729		0.29	1
PMID:18480465		0.03	1							PMID:1429890		0.29	1
PMID:1834654		0.03	1							PMID:1423520		0.29	1
PMID:17873280		0.03	1							PMID:1419001		0.29	1
PMID:17576241		0.03	1							PMID:1321812		0.29	1
PMID:1748303		0.03	1							PMID:12962325		0.29	1
PMID:17289661		0.03	1							PMID:12849983		0.29	1
PMID:17167422		0.03	1							PMID:12692129		0.29	1
PMID:1672129		0.03	1							PMID:12676814		0.29	1
PMID:16236705		0.03	1							PMID:12649290		0.29	1
PMID:15942958		0.03	1							PMID:12609982		0.29	1
PMID:15885686		0.03	1							PMID:12501194		0.29	1
PMID:15775970		0.03	1							PMID:12493773		0.29	1
PMID:15703214		0.03	1							PMID:12466959		0.29	1
PMID:15494027		0.03	1							PMID:12393796		0.29	1
PMID:15274632		0.03	1							PMID:12223541		0.29	1
PMID:15159456		0.03	1							PMID:12110673		0.29	1
PMID:15108328		0.03	1							PMID:11959398		0.29	1
PMID:14970208		0.03	1							PMID:11919189		0.29	1
PMID:149586		0.03	1							PMID:11774370		0.29	1
PMID:14718574		0.03	1							PMID:11717165		0.29	1
PMID:14585971		0.03	1							PMID:11522775		0.29	1
PMID:14500729		0.03	1							PMID:11448842		0.29	1
PMID:1419001		0.03	1							PMID:11311561		0.29	1
PMID:1321812		0.03	1							PMID:11213470		0.29	1
PMID:12692129		0.03	1							PMID:11126360		0.29	1
PMID:12676814		0.03	1							PMID:11102511		0.29	1
PMID:12649290		0.03	1							PMID:11102452		0.29	1
PMID:12493773		0.03	1							PMID:11010809		0.29	1
PMID:12466959		0.03	1							PMID:10859165		0.29	1
PMID:12393796		0.03	1							PMID:10828023		0.29	1
PMID:12223541		0.03	1							PMID:10800960		0.29	1
PMID:11102511		0.03	1							PMID:10667797		0.29	1
PMID:10859165		0.03	1							PMID:10638593		0.29	1
PMID:10800960		0.03	1							PMID:10610730		0.29	1
PMID:10667797		0.03	1							PMID:10581176		0.29	1
PMID:10638593		0.03	1							PMID:10567388		0.29	1
PMID:10610730		0.03	1							PMID:10427098		0.29	1
PMID:10581176		0.03	1							PMID:10408760		0.29	1
PMID:10408760		0.03	1							PMID:10369880		0.29	1
PMID:10369880		0.03	1							PMID:10205158		0.29	1
PMID:10205158		0.03	1							PMID:10205060		0.29	1
PMID:10050887		0.03	1							PMID:10050887		0.29	1
GO_REF:0000020		0.03	1							GO_REF:0000020		0.29	1

## Sheet: taxon
Taxon IDs (by annotation)										Taxon IDs (by protein)
Code	Name	Percentage	Count							Code	Name	Percentage	Count
9606	Homo sapiens	47.56	1523							9913	Bos taurus	45.98	160
9913	Bos taurus	35.51	1137							9606	Homo sapiens	29.60	103
10090	Mus musculus	7.65	245							10090	Mus musculus	7.47	26
10116	Rattus norvegicus	2.69	86							9940	Ovis aries	6.90	24
9940	Ovis aries	2.40	77							10116	Rattus norvegicus	2.59	9
9823	Sus scrofa	1.28	41							9986	Oryctolagus cuniculus	1.44	5
9615	Canis familiaris	0.97	31							9823	Sus scrofa	1.44	5
9544	Macaca mulatta	0.75	24							9544	Macaca mulatta	1.44	5
9986	Oryctolagus cuniculus	0.53	17							9615	Canis familiaris	1.15	4
30527	Ovis ammon	0.25	8							9925	Capra hircus	0.57	2
9925	Capra hircus	0.16	5							9899	Ammotragus lervia	0.57	2
9899	Ammotragus lervia	0.12	4							9796	Equus caballus	0.57	2
9796	Equus caballus	0.12	4							30527	Ovis ammon	0.29	1

## Sheet: assigned
Sources (by annotation)										Sources (by protein)
Code	Name	Percentage	Count							Code	Name	Percentage	Count
AgBase		1.31	42							AgBase		7.18	25
ASPGD		0.00	0							ASPGD		0.00	0
BHF-UCL		1.91	61							BHF-UCL		5.46	19
CACAO		0.00	0							CACAO		0.00	0
CGD		0.00	0							CGD		0.00	0
DFLAT		0.00	0							DFLAT		0.00	0
dictyBase		0.00	0							dictyBase		0.00	0
EcoCyc		0.00	0							EcoCyc		0.00	0
EcoliWiki		0.00	0							EcoliWiki		0.00	0
Ensembl		18.43	590							Ensembl		51.72	180
EnsemblFungi		0.00	0							EnsemblFungi		0.00	0
EnsemblPlants/Gramene		0.00	0							EnsemblPlants/Gramene		0.00	0
FlyBase		0.00	0							FlyBase		0.00	0
GDB		0.00	0							GDB		0.00	0
GeneDB_Pfalciparum		0.00	0							GeneDB_Pfalciparum		0.00	0
GOC		0.00	0							GOC		0.00	0
GR		0.00	0							GR		0.00	0
HGNC		0.62	20							HGNC		2.30	8
HPA		1.31	42							HPA		6.32	22
IntAct		0.00	0							IntAct		0.00	0
InterPro		6.81	218							InterPro		35.34	123
JCVI		0.00	0							JCVI		0.00	0
LIFEdb		0.25	8							LIFEdb		2.30	8
MENGO		0.00	0							MENGO		0.00	0
MGI		2.44	78							MGI		6.90	24
MTBBASE		0.00	0							MTBBASE		0.00	0
NTNU_SB		0.00	0							NTNU_SB		0.00	0
PAMGO_GAT		0.00	0							PAMGO_GAT		0.00	0
PAMGO_MGG		0.00	0							PAMGO_MGG		0.00	0
PINC		1.09	35							PINC		6.90	24
PomBase		0.00	0							PomBase		0.00	0
PseudoCAP		0.00	0							PseudoCAP		0.00	0
Reactome		16.33	523							Reactome		18.68	65
RefGenome		0.59	19							RefGenome		2.01	7
RGD		0.78	25							RGD		1.44	5
Roslin_Institute		0.00	0							Roslin_Institute		0.00	0
SGD		0.00	0							SGD		0.00	0
TAIR		0.00	0							TAIR		0.00	0
TIGR		0.00	0							TIGR		0.00	0
UniProt		48.13	1541							UniProt		85.63	298
WormBase		0.00	0							WormBase		0.00	0
ZFIN		0.00	0							ZFIN		0.00	0

## Sheet: Selected
GO IDs (by protein)		Count
Code	Name	Total meat	Sarcoplasmic	Level
GO:0005811	lipid particle	2	2	5
GO:0005794	Golgi apparatus	5	3	5
GO:0005840	ribosome	6	1	5
	Other intracellular membrane-bounded organelle (endosome, peroxisome, lysosome and vacuole)	13	7
GO:0005578	proteinaceous extracellular matrix	15	7	3
GO:0005783	endoplasmic reticulum	17	5	5
GO:0016023	cytoplasmic membrane-bounded vesicle	22	15	6
	unassigned	35	18
GO:0005886	plasma membrane	41	18	3
GO:0005576	extracellular region	48	30	2
GO:0005856	cytoskeleton	73	25	6
GO:0005634	nucleus	77	49	6
GO:0005829	cytosol	78	54	5
GO:0005739	mitochondrion	112	47	5
GO:0043234	protein complex	130	51	3

## Sheet: All_C_aft_20112013_tab_pir
DB	ID	Symbol	Qualifier	GO ID	GO Name	Aspect	Evidence	Reference	With	Taxon	Date	Source	Splice
UniProtKB	A0JNJ5	MYL1	-	GO:0005856	cytoskeleton	Component	IEA	GO_REF:0000037	UniProtKB-KW:KW-0518	9913	20131116	UniProt	-
UniProtKB	A0JNJ5	MYL1	-	GO:0043234	protein complex	Component	IEA	GO_REF:0000037	UniProtKB-KW:KW-0518	9913	20131116	UniProt	-
UniProtKB	A0JNJ5	MYL1	-	GO:0005737	cytoplasm	Component	IEA	GO_REF:0000019	Ensembl:ENSP00000307280	9913	20131116	Ensembl	-
UniProtKB	A0JNJ5	MYL1	-	GO:0043226	organelle	Component	IEA	GO_REF:0000019	Ensembl:ENSP00000307280	9913	20131116	Ensembl	-
UniProtKB	A0JPQ4	Trim72	-	GO:0005622	intracellular	Component	IEA	GO_REF:0000002	InterPro:IPR000315	10116	20131116	InterPro	-
UniProtKB	A0JPQ4	Trim72	-	GO:0005886	plasma membrane	Component	IEA	GO_REF:0000037	UniProtKB-KW:KW-1003	10116	20131116	UniProt	-
UniProtKB	A0JPQ4	Trim72	-	GO:0005575	cellular_component	Component	IEA	GO_REF:0000037	UniProtKB-KW:KW-0472	10116	20131116	UniProt	-
UniProtKB	A0JPQ4	Trim72	-	GO:0016023	cytoplasmic membrane-bounded vesicle	Component	IEA	GO_REF:0000019	Ensembl:ENSMUSP00000079832	10116	20131116	Ensembl	-
UniProtKB	A0JPQ4	Trim72	-	GO:0016023	cytoplasmic membrane-bounded vesicle	Component	ISS	GO_REF:0000024	UniProtKB:Q1XH17	10116	20090723	UniProt	-
UniProtKB	A0JPQ4	Trim72	-	GO:0016023	cytoplasmic membrane-bounded vesicle	Component	IEA	GO_REF:0000039	UniProtKB-SubCell:SL-0089	10116	20131116	UniProt	-
UniProtKB	A0JPQ4	Trim72	-	GO:0005737	cytoplasm	Component	IEA	GO_REF:0000037	UniProtKB-KW:KW-0968	10116	20131116	UniProt	-
UniProtKB	A0JPQ4	Trim72	-	GO:0043226	organelle	Component	IEA	GO_REF:0000037	UniProtKB-KW:KW-0968	10116	20131116	UniProt	-
UniProtKB	A0JPQ4	Trim72	-	GO:0005886	plasma membrane	Component	IEA	GO_REF:0000019	Ensembl:ENSMUSP00000079832	10116	20131116	Ensembl	-
UniProtKB	A0JPQ4	Trim72	-	GO:0005886	plasma membrane	Component	ISS	GO_REF:0000024	UniProtKB:Q1XH17	10116	20090723	UniProt	-
UniProtKB	A0JPQ4	Trim72	-	GO:0005886	plasma membrane	Component	IEA	GO_REF:0000039	UniProtKB-SubCell:SL-0238	10116	20131116	UniProt	-
UniProtKB	A1A4K3	DDB1	-	GO:0005634	nucleus	Component	IEA	GO_REF:0000002	InterPro:IPR004871	9913	20131116	InterPro	-
UniProtKB	A1A4K3	DDB1	-	GO:0005634	nucleus	Component	ISS	GO_REF:0000024	UniProtKB:Q16531	9913	20080919	UniProt	-
UniProtKB	A1A4K3	DDB1	-	GO:0005634	nucleus	Component	IEA	GO_REF:0000037	UniProtKB-KW:KW-0539	9913	20131116	UniProt	-
UniProtKB	A1A4K3	DDB1	-	GO:0005634	nucleus	Component	IEA	GO_REF:0000039	UniProtKB-SubCell:SL-0191	9913	20131116	UniProt	-
UniProtKB	A1A4K3	DDB1	-	GO:0005737	cytoplasm	Component	IEA	GO_REF:0000019	Ensembl:ENSP00000301764	9913	20131116	Ensembl	-
UniProtKB	A1A4K3	DDB1	-	GO:0005737	cytoplasm	Component	ISS	GO_REF:0000024	UniProtKB:Q16531	9913	20080919	UniProt	-
UniProtKB	A1A4K3	DDB1	-	GO:0005737	cytoplasm	Component	IEA	GO_REF:0000037	UniProtKB-KW:KW-0963	9913	20131116	UniProt	-
UniProtKB	A1A4K3	DDB1	-	GO:0005737	cytoplasm	Component	IEA	GO_REF:0000039	UniProtKB-SubCell:SL-0086	9913	20131116	UniProt	-
UniProtKB	A1A4K3	DDB1	-	GO:0005622	intracellular	Component	IEA	GO_REF:0000019	Ensembl:ENSP00000301764	9913	20131116	Ensembl	-
UniProtKB	A1A4K3	DDB1	-	GO:0043234	protein complex	Component	IEA	GO_REF:0000019	Ensembl:ENSP00000301764	9913	20131116	Ensembl	-
UniProtKB	A1A4K3	DDB1	-	GO:0005622	intracellular	Component	ISS	GO_REF:0000024	UniProtKB:Q16531	9913	20100611	UniProt	-
UniProtKB	A1A4K3	DDB1	-	GO:0043234	protein complex	Component	ISS	GO_REF:0000024	UniProtKB:Q16531	9913	20100611	UniProt	-
UniProtKB	A1A4K3	DDB1	-	GO:0005622	intracellular	Component	IEA	GO_REF:0000019	Ensembl:ENSP00000301764	9913	20131116	Ensembl	-
UniProtKB	A1A4K3	DDB1	-	GO:0043234	protein complex	Component	IEA	GO_REF:0000019	Ensembl:ENSP00000301764	9913	20131116	Ensembl	-
UniProtKB	A1A4K3	DDB1	-	GO:0005622	intracellular	Component	ISS	GO_REF:0000024	UniProtKB:Q16531	9913	20100611	UniProt	-
UniProtKB	A1A4K3	DDB1	-	GO:0043234	protein complex	Component	ISS	GO_REF:0000024	UniProtKB:Q16531	9913	20100611	UniProt	-
UniProtKB	A1A4K3	DDB1	-	GO:0005622	intracellular	Component	IEA	GO_REF:0000019	Ensembl:ENSP00000301764	9913	20131116	Ensembl	-
UniProtKB	A1A4K3	DDB1	-	GO:0043234	protein complex	Component	IEA	GO_REF:0000019	Ensembl:ENSP00000301764	9913	20131116	Ensembl	-
UniProtKB	A1A4K3	DDB1	-	GO:0005622	intracellular	Component	ISS	GO_REF:0000024	UniProtKB:Q16531	9913	20111223	UniProt	-
UniProtKB	A1A4K3	DDB1	-	GO:0043234	protein complex	Component	ISS	GO_REF:0000024	UniProtKB:Q16531	9913	20111223	UniProt	-
UniProtKB	A2I7N1	SERPINA3-5	-	GO:0005576	extracellular region	Component	IEA	GO_REF:0000037	UniProtKB-KW:KW-0964	9913	20131116	UniProt	-
UniProtKB	A2I7N1	SERPINA3-5	-	GO:0005576	extracellular region	Component	IEA	GO_REF:0000039	UniProtKB-SubCell:SL-0243	9913	20131116	UniProt	-
UniProtKB	A2I7N1	SERPINA3-5	-	GO:0005615	extracellular space	Component	IEA	GO_REF:0000002	InterPro:IPR000215	9913	20131116	InterPro	-
UniProtKB	A2I7N1	SERPINA3-5	-	GO:0005615	extracellular space	Component	ISS	GO_REF:0000024	UniProtKB:Q9TTE1	9913	20081013	UniProt	-
UniProtKB	A2I7N1	SERPINA3-5	-	GO:0005737	cytoplasm	Component	ISS	GO_REF:0000024	UniProtKB:Q9TTE1	9913	20081013	UniProt	-
UniProtKB	A2I7N1	SERPINA3-5	-	GO:0043226	organelle	Component	ISS	GO_REF:0000024	UniProtKB:Q9TTE1	9913	20081013	UniProt	-
UniProtKB	A2I7N1	SERPINA3-5	-	GO:0005737	cytoplasm	Component	IEA	GO_REF:0000037	UniProtKB-KW:KW-0968	9913	20131116	UniProt	-
UniProtKB	A2I7N1	SERPINA3-5	-	GO:0043226	organelle	Component	IEA	GO_REF:0000037	UniProtKB-KW:KW-0968	9913	20131116	UniProt	-
UniProtKB	A2I7N1	SERPINA3-5	-	GO:0016023	cytoplasmic membrane-bounded vesicle	Component	IEA	GO_REF:0000039	UniProtKB-SubCell:SL-0061	9913	20131116	UniProt	-
UniProtKB	A2VDL6	ATP1A2	-	GO:0005737	cytoplasm	Component	IEA	GO_REF:0000019	Ensembl:ENSP00000354490	9913	20131116	Ensembl	-
UniProtKB	A2VDL6	ATP1A2	-	GO:0005886	plasma membrane	Component	IEA	GO_REF:0000019	Ensembl:ENSP00000354490	9913	20131116	Ensembl	-
UniProtKB	A2VDL6	ATP1A2	-	GO:0005886	plasma membrane	Component	IEA	GO_REF:0000037	UniProtKB-KW:KW-1003	9913	20131116	UniProt	-
UniProtKB	A2VDL6	ATP1A2	-	GO:0005886	plasma membrane	Component	IEA	GO_REF:0000039	UniProtKB-SubCell:SL-0039	9913	20131116	UniProt	-
UniProtKB	A2VDL6	ATP1A2	-	GO:0005575	cellular_component	Component	IEA	GO_REF:0000037	UniProtKB-KW:KW-0472	9913	20131116	UniProt	-
UniProtKB	A2VDL6	ATP1A2	-	GO:0005575	cellular_component	Component	IEA	GO_REF:0000039	UniProtKB-SubCell:SL-0162	9913	20131116	UniProt	-
UniProtKB	A2VDL6	ATP1A2	-	GO:0005575	cellular_component	Component	IEA	GO_REF:0000002	InterPro:IPR001757|InterPro:IPR005775	9913	20131116	InterPro	-
UniProtKB	A2VDL6	ATP1A2	-	GO:0005575	cellular_component	Component	IEA	GO_REF:0000037	UniProtKB-KW:KW-0812	9913	20131116	UniProt	-
UniProtKB	A4IFA7	CBR4	-	GO:0005739	mitochondrion	Component	IEA	GO_REF:0000019	Ensembl:ENSMUSP00000034058	9913	20131116	Ensembl	-
UniProtKB	A4IFA7	CBR4	-	GO:0005739	mitochondrion	Component	IEA	GO_REF:0000037	UniProtKB-KW:KW-0496	9913	20131116	UniProt	-
UniProtKB	A4IFA7	CBR4	-	GO:0005739	mitochondrion	Component	IEA	GO_REF:0000039	UniProtKB-SubCell:SL-0170	9913	20131116	UniProt	-
UniProtKB	A5D7D1	ACTN4	-	GO:0005856	cytoskeleton	Component	IEA	GO_REF:0000019	Ensembl:ENSMUSP00000066068	9913	20131116	Ensembl	-
UniProtKB	A5D7D1	ACTN4	-	GO:0005634	nucleus	Component	IEA	GO_REF:0000019	Ensembl:ENSP00000252699	9913	20131116	Ensembl	-
UniProtKB	A5D7D1	ACTN4	-	GO:0005634	nucleus	Component	IEA	GO_REF:0000037	UniProtKB-KW:KW-0539	9913	20131116	UniProt	-
UniProtKB	A5D7D1	ACTN4	-	GO:0005634	nucleus	Component	IEA	GO_REF:0000039	UniProtKB-SubCell:SL-0191	9913	20131116	UniProt	-
UniProtKB	A5D7D1	ACTN4	-	GO:0005737	cytoplasm	Component	IEA	GO_REF:0000019	Ensembl:ENSP00000252699	9913	20131116	Ensembl	-
UniProtKB	A5D7D1	ACTN4	-	GO:0005737	cytoplasm	Component	IEA	GO_REF:0000037	UniProtKB-KW:KW-0963	9913	20131116	UniProt	-
UniProtKB	A5D7D1	ACTN4	-	GO:0005737	cytoplasm	Component	IEA	GO_REF:0000039	UniProtKB-SubCell:SL-0086	9913	20131116	UniProt	-
UniProtKB	A5D7D1	ACTN4	-	GO:0005575	cellular_component	Component	IEA	GO_REF:0000037	UniProtKB-KW:KW-0965	9913	20131116	UniProt	-
UniProtKB	A5D7D1	ACTN4	-	GO:0005575	cellular_component	Component	IEA	GO_REF:0000039	UniProtKB-SubCell:SL-0038	9913	20131116	UniProt	-
UniProtKB	A5D7D1	ACTN4	-	GO:0005622	intracellular	Component	IEA	GO_REF:0000019	Ensembl:ENSP00000252699	9913	20131116	Ensembl	-
UniProtKB	A5D7D1	ACTN4	-	GO:0005622	intracellular	Component	ISS	GO_REF:0000024	UniProtKB:O43707	9913	20091002	UniProt	-
UniProtKB	A5D7D1	ACTN4	-	GO:0005623	cell	Component	IEA	GO_REF:0000019	Ensembl:ENSMUSP00000066068	9913	20131116	Ensembl	-
UniProtKB	A5D7D1	ACTN4	-	GO:0043234	protein complex	Component	IEA	GO_REF:0000019	Ensembl:ENSP00000252699	9913	20131116	Ensembl	-
UniProtKB	A5D7D1	ACTN4	-	GO:0005737	cytoplasm	Component	IEA	GO_REF:0000019	Ensembl:ENSP00000252699	9913	20131116	Ensembl	-
UniProtKB	A5D7D1	ACTN4	-	GO:0005576	extracellular region	Component	IEA	GO_REF:0000019	Ensembl:ENSP00000252699	9913	20131116	Ensembl	-
UniProtKB	A5D7D1	ACTN4	-	GO:0043226	organelle	Component	IEA	GO_REF:0000019	Ensembl:ENSP00000252699	9913	20131116	Ensembl	-
UniProtKB	A5PJR4	ADSSL1	-	GO:0005737	cytoplasm	Component	IEA	GO_REF:0000002	InterPro:IPR027509	9913	20131116	InterPro	-
UniProtKB	A5PJR4	ADSSL1	-	GO:0005737	cytoplasm	Component	IEA	GO_REF:0000019	Ensembl:ENSMUSP00000021726	9913	20131116	Ensembl	-
UniProtKB	A5PJR4	ADSSL1	-	GO:0005737	cytoplasm	Component	IEA	GO_REF:0000020	HAMAP:MF_03126	9913	20131116	UniProt	-
UniProtKB	A5PJR4	ADSSL1	-	GO:0005737	cytoplasm	Component	IEA	GO_REF:0000037	UniProtKB-KW:KW-0963	9913	20131116	UniProt	-
UniProtKB	A5PJR4	ADSSL1	-	GO:0005737	cytoplasm	Component	IEA	GO_REF:0000039	UniProtKB-SubCell:SL-0086	9913	20131116	UniProt	-
UniProtKB	A6QLL8	ALDOA	-	GO:0005856	cytoskeleton	Component	IEA	GO_REF:0000019	Ensembl:ENSP00000378669	9913	20131116	Ensembl	-
UniProtKB	A6QLL8	ALDOA	-	GO:0005576	extracellular region	Component	IEA	GO_REF:0000019	Ensembl:ENSP00000378669	9913	20131116	Ensembl	-
UniProtKB	A6QLL8	ALDOA	-	GO:0043226	organelle	Component	IEA	GO_REF:0000019	Ensembl:ENSP00000378669	9913	20131116	Ensembl	-
UniProtKB	A6QLU1	GPD2	-	GO:0005739	mitochondrion	Component	IEA	GO_REF:0000019	Ensembl:ENSMUSP00000130992	9913	20131116	Ensembl	-
UniProtKB	A6QLU1	GPD2	-	GO:0005739	mitochondrion	Component	IEA	GO_REF:0000037	UniProtKB-KW:KW-0496	9913	20131116	UniProt	-
UniProtKB	A6QLU1	GPD2	-	GO:0005739	mitochondrion	Component	IEA	GO_REF:0000039	UniProtKB-SubCell:SL-0173	9913	20131116	UniProt	-
UniProtKB	A6QLU1	GPD2	-	GO:0005739	mitochondrion	Component	IEA	GO_REF:0000019	Ensembl:ENSMUSP00000130992	9913	20131116	Ensembl	-
UniProtKB	A6QLU1	GPD2	-	GO:0005737	cytoplasm	Component	IEA	GO_REF:0000002	InterPro:IPR000447	9913	20131116	InterPro	-
UniProtKB	A6QLU1	GPD2	-	GO:0043234	protein complex	Component	IEA	GO_REF:0000002	InterPro:IPR000447	9913	20131116	InterPro	-
UniProtKB	A6QNL5	PDIA6	-	GO:0005737	cytoplasm	Component	IEA	GO_REF:0000019	Ensembl:ENSP00000272227	9913	20131116	Ensembl	-
UniProtKB	A6QNL5	PDIA6	-	GO:0043226	organelle	Component	IEA	GO_REF:0000019	Ensembl:ENSP00000272227	9913	20131116	Ensembl	-
UniProtKB	A6QNM9	SLC25A12	-	GO:0005739	mitochondrion	Component	IEA	GO_REF:0000019	Ensembl:ENSP00000388658	9913	20131116	Ensembl	-
UniProtKB	A6QNM9	SLC25A12	-	GO:0005739	mitochondrion	Component	IEA	GO_REF:0000019	Ensembl:ENSMUSP00000122103	9913	20131116	Ensembl	-
UniProtKB	A6QNM9	SLC25A12	-	GO:0005575	cellular_component	Component	IEA	GO_REF:0000038	UniProtKB-KW:KW-0472	9913	20131116	UniProt	-
UniProtKB	A6QNM9	SLC25A12	-	GO:0005575	cellular_component	Component	IEA	GO_REF:0000038	UniProtKB-KW:KW-0812	9913	20131116	UniProt	-
UniProtKB	A6QPA6	MYH3	-	GO:0005856	cytoskeleton	Component	IEA	GO_REF:0000002	InterPro:IPR001609|InterPro:IPR002928|InterPro:IPR004009	9913	20131116	InterPro	-
UniProtKB	A6QPA6	MYH3	-	GO:0043234	protein complex	Component	IEA	GO_REF:0000002	InterPro:IPR001609|InterPro:IPR002928|InterPro:IPR004009	9913	20131116	InterPro	-
UniProtKB	A6QPA6	MYH3	-	GO:0005856	cytoskeleton	Component	IEA	GO_REF:0000038	UniProtKB-KW:KW-0518	9913	20131116	UniProt	-
UniProtKB	A6QPA6	MYH3	-	GO:0043234	protein complex	Component	IEA	GO_REF:0000038	UniProtKB-KW:KW-0518	9913	20131116	UniProt	-
UniProtKB	A6QQ83	THEM2	-	GO:0005739	mitochondrion	Component	IEA	GO_REF:0000019	Ensembl:ENSMUSP00000006900	9913	20131116	Ensembl	-
UniProtKB	A6QQR7	GPD1L	-	GO:0005737	cytoplasm	Component	IEA	GO_REF:0000002	InterPro:IPR011128	9913	20131116	InterPro	-
UniProtKB	A6QQR7	GPD1L	-	GO:0005886	plasma membrane	Component	IEA	GO_REF:0000019	Ensembl:ENSP00000282541	9913	20131116	Ensembl	-
UniProtKB	A6QQR7	GPD1L	-	GO:0005737	cytoplasm	Component	IEA	GO_REF:0000002	InterPro:IPR006168	9913	20131116	InterPro	-
UniProtKB	A6QQR7	GPD1L	-	GO:0043234	protein complex	Component	IEA	GO_REF:0000002	InterPro:IPR006168	9913	20131116	InterPro	-
UniProtKB	A6QQR7	GPD1L	-	GO:0005575	cellular_component	Component	IEA	GO_REF:0000019	Ensembl:ENSMUSP00000117509	9913	20131116	Ensembl	-
UniProtKB	A7MB35	PDHA1	-	GO:0005739	mitochondrion	Component	IEA	GO_REF:0000019	Ensembl:ENSMUSP00000033662	9913	20131116	Ensembl	-
UniProtKB	A7MB35	PDHA1	-	GO:0005739	mitochondrion	Component	IEA	GO_REF:0000037	UniProtKB-KW:KW-0496	9913	20131116	UniProt	-
UniProtKB	A7MB35	PDHA1	-	GO:0005739	mitochondrion	Component	IEA	GO_REF:0000039	UniProtKB-SubCell:SL-0170	9913	20131116	UniProt	-
UniProtKB	A7MB35	PDHA1	-	GO:0005622	intracellular	Component	IEA	GO_REF:0000002	InterPro:IPR017597	9913	20131116	InterPro	-
UniProtKB	A7MB35	PDHA1	-	GO:0043226	organelle	Component	IEA	GO_REF:0000002	InterPro:IPR017597	9913	20131116	InterPro	-
UniProtKB	A7MB35	PDHA1	-	GO:0005737	cytoplasm	Component	ISS	GO_REF:0000024	UniProtKB:P08559	9913	20121212	UniProt	-
UniProtKB	A7MB35	PDHA1	-	GO:0043234	protein complex	Component	ISS	GO_REF:0000024	UniProtKB:P08559	9913	20121212	UniProt	-
UniProtKB	A8E657	AASS	-	GO:0005739	mitochondrion	Component	IEA	GO_REF:0000037	UniProtKB-KW:KW-0496	9913	20131116	UniProt	-
UniProtKB	A8E657	AASS	-	GO:0005739	mitochondrion	Component	IEA	GO_REF:0000039	UniProtKB-SubCell:SL-0173	9913	20131116	UniProt	-
UniProtKB	B2L109	GYS1	-	GO:0005737	cytoplasm	Component	IEA	GO_REF:0000019	Ensembl:ENSMUSP00000003964	9796	20131116	Ensembl	-
UniProtKB	B2L109	GYS1	-	GO:0005622	intracellular	Component	IEA	GO_REF:0000019	Ensembl:ENSMUSP00000003964	9796	20131116	Ensembl	-
UniProtKB	B2LYK9	VDAC1	-	GO:0005739	mitochondrion	Component	IEA	GO_REF:0000002	InterPro:IPR001925|InterPro:IPR027246	9940	20131116	InterPro	-
UniProtKB	B2MVW8	-	-	GO:0005739	mitochondrion	Component	IEA	GO_REF:0000002	InterPro:IPR002113	9940	20131116	InterPro	-
UniProtKB	B2MVW8	-	-	GO:0005575	cellular_component	Component	IEA	GO_REF:0000038	UniProtKB-KW:KW-0472	9940	20131116	UniProt	-
UniProtKB	B2MVW8	-	-	GO:0005575	cellular_component	Component	IEA	GO_REF:0000038	UniProtKB-KW:KW-0812	9940	20131116	UniProt	-
UniProtKB	B6EBS6	PSMA6	-	GO:0005622	intracellular	Component	IEA	GO_REF:0000038	UniProtKB-KW:KW-0647	9940	20131116	UniProt	-
UniProtKB	B6EBS6	PSMA6	-	GO:0043234	protein complex	Component	IEA	GO_REF:0000038	UniProtKB-KW:KW-0647	9940	20131116	UniProt	-
UniProtKB	B6EBS6	PSMA6	-	GO:0005634	nucleus	Component	IEA	GO_REF:0000038	UniProtKB-KW:KW-0539	9940	20131116	UniProt	-
UniProtKB	B6EBS6	PSMA6	-	GO:0005634	nucleus	Component	IEA	GO_REF:0000040	UniProtKB-SubCell:SL-0191	9940	20131116	UniProt	-
UniProtKB	B6EBS6	PSMA6	-	GO:0005737	cytoplasm	Component	IEA	GO_REF:0000038	UniProtKB-KW:KW-0963	9940	20131116	UniProt	-
UniProtKB	B6EBS6	PSMA6	-	GO:0005737	cytoplasm	Component	IEA	GO_REF:0000040	UniProtKB-SubCell:SL-0086	9940	20131116	UniProt	-
UniProtKB	B6EBS6	PSMA6	-	GO:0005622	intracellular	Component	IEA	GO_REF:0000002	InterPro:IPR001353	9940	20131116	InterPro	-
UniProtKB	B6EBS6	PSMA6	-	GO:0043234	protein complex	Component	IEA	GO_REF:0000002	InterPro:IPR001353	9940	20131116	InterPro	-
UniProtKB	B6EBS6	PSMA6	-	GO:0005622	intracellular	Component	IEA	GO_REF:0000002	InterPro:IPR000426	9940	20131116	InterPro	-
UniProtKB	B6EBS6	PSMA6	-	GO:0043234	protein complex	Component	IEA	GO_REF:0000002	InterPro:IPR000426	9940	20131116	InterPro	-
UniProtKB	B6UV59	HADHA	-	GO:0005739	mitochondrion	Component	IEA	GO_REF:0000002	InterPro:IPR012803	9940	20131116	InterPro	-
UniProtKB	B6UV59	HADHA	-	GO:0005739	mitochondrion	Component	IEA	GO_REF:0000002	InterPro:IPR012803	9940	20131116	InterPro	-
UniProtKB	B6UV59	HADHA	-	GO:0043234	protein complex	Component	IEA	GO_REF:0000002	InterPro:IPR012803	9940	20131116	InterPro	-
UniProtKB	B7P027	-	-	GO:0005739	mitochondrion	Component	IEA	GO_REF:0000002	InterPro:IPR008689	9940	20131116	InterPro	-
UniProtKB	B7P027	-	-	GO:0043234	protein complex	Component	IEA	GO_REF:0000002	InterPro:IPR008689	9940	20131116	InterPro	-
UniProtKB	B7Z478	PSMB2	-	GO:0005622	intracellular	Component	IEA	GO_REF:0000038	UniProtKB-KW:KW-0647	9606	20131116	UniProt	-
UniProtKB	B7Z478	PSMB2	-	GO:0043234	protein complex	Component	IEA	GO_REF:0000038	UniProtKB-KW:KW-0647	9606	20131116	UniProt	-
UniProtKB	B7Z478	PSMB2	-	GO:0005622	intracellular	Component	IEA	GO_REF:0000002	InterPro:IPR001353	9606	20131116	InterPro	-
UniProtKB	B7Z478	PSMB2	-	GO:0043234	protein complex	Component	IEA	GO_REF:0000002	InterPro:IPR001353	9606	20131116	InterPro	-
UniProtKB	B9VH06	ATP5O	-	GO:0005575	cellular_component	Component	IEA	GO_REF:0000002	InterPro:IPR020781	9940	20131116	InterPro	-
UniProtKB	C5IJA8	-	-	GO:0005737	cytoplasm	Component	IEA	GO_REF:0000002	InterPro:IPR006267	9940	20131116	InterPro	-
UniProtKB	C5IWV1	FH	-	GO:0005737	cytoplasm	Component	IEA	GO_REF:0000002	InterPro:IPR005677	9940	20131116	InterPro	-
UniProtKB	C5IWV1	FH	-	GO:0043234	protein complex	Component	IEA	GO_REF:0000002	InterPro:IPR005677	9940	20131116	InterPro	-
UniProtKB	E0A2M2	COX2	-	GO:0005739	mitochondrion	Component	IEA	GO_REF:0000038	UniProtKB-KW:KW-0496	30527	20131116	UniProt	-
UniProtKB	E0A2M2	COX2	-	GO:0005739	mitochondrion	Component	IEA	GO_REF:0000038	UniProtKB-KW:KW-0999	30527	20131116	UniProt	-
UniProtKB	E0A2M2	COX2	-	GO:0005739	mitochondrion	Component	IEA	GO_REF:0000040	UniProtKB-SubCell:SL-0168	30527	20131116	UniProt	-
UniProtKB	E0A2M2	COX2	-	GO:0005575	cellular_component	Component	IEA	GO_REF:0000002	InterPro:IPR002429	30527	20131116	InterPro	-
UniProtKB	E0A2M2	COX2	-	GO:0005575	cellular_component	Component	IEA	GO_REF:0000038	UniProtKB-KW:KW-0472	30527	20131116	UniProt	-
UniProtKB	E0A2M2	COX2	-	GO:0005575	cellular_component	Component	IEA	GO_REF:0000002	InterPro:IPR011759|InterPro:IPR014222	30527	20131116	InterPro	-
UniProtKB	E0A2M2	COX2	-	GO:0005575	cellular_component	Component	IEA	GO_REF:0000038	UniProtKB-KW:KW-0812	30527	20131116	UniProt	-
UniProtKB	E0A2M2	COX2	-	GO:0005575	cellular_component	Component	IEA	GO_REF:0000038	UniProtKB-KW:KW-0679	30527	20131116	UniProt	-
UniProtKB	E1BBY7	HSPA4	-	GO:0005634	nucleus	Component	IEA	GO_REF:0000019	Ensembl:ENSP00000302961	9913	20131116	Ensembl	-
UniProtKB	E1BI98	COL6A1	-	GO:0005576	extracellular region	Component	IEA	GO_REF:0000019	Ensembl:ENSP00000355180	9913	20131116	Ensembl	-
UniProtKB	E1BI98	COL6A1	-	GO:0005575	cellular_component	Component	IEA	GO_REF:0000019	Ensembl:ENSMUSP00000001147	9913	20131116	Ensembl	-
UniProtKB	E1BI98	COL6A1	-	GO:0005575	cellular_component	Component	IEA	GO_REF:0000019	Ensembl:ENSP00000355180	9913	20131116	Ensembl	-
UniProtKB	E1BI98	COL6A1	-	GO:0005886	plasma membrane	Component	IEA	GO_REF:0000019	Ensembl:ENSMUSP00000001147	9913	20131116	Ensembl	-
UniProtKB	E1BI98	COL6A1	-	GO:0043234	protein complex	Component	IEA	GO_REF:0000019	Ensembl:ENSP00000355180	9913	20131116	Ensembl	-
UniProtKB	F1MA59	Col4a1	-	GO:0005575	cellular_component	Component	ND	GO_REF:0000015	-	10116	20090708	RGD	-
UniProtKB	F1MA59	Col4a1	-	GO:0005576	extracellular region	Component	TAS	Reactome:REACT_164010	-	10116	20120904	Reactome	-
UniProtKB	F1MA59	Col4a1	-	GO:0005578	proteinaceous extracellular matrix	Component	IEA	GO_REF:0000002	InterPro:IPR001442	10116	20131116	InterPro	-
UniProtKB	F1MA59	Col4a1	-	GO:0005578	proteinaceous extracellular matrix	Component	IEA	GO_REF:0000038	UniProtKB-KW:KW-0176	10116	20131116	UniProt	-
UniProtKB	F1MA59	Col4a1	-	GO:0005578	proteinaceous extracellular matrix	Component	IEA	GO_REF:0000019	Ensembl:ENSMUSP00000033898	10116	20131116	Ensembl	-
UniProtKB	F1MA59	Col4a1	-	GO:0005578	proteinaceous extracellular matrix	Component	IEA	GO_REF:0000019	Ensembl:ENSMUSP00000033898	10116	20131116	Ensembl	-
UniProtKB	F1MHT1	AGL	-	GO:0005634	nucleus	Component	IEA	GO_REF:0000019	Ensembl:ENSP00000294724	9913	20131116	Ensembl	-
UniProtKB	F1MHT1	AGL	-	GO:0005737	cytoplasm	Component	IEA	GO_REF:0000019	Ensembl:ENSP00000294724	9913	20131116	Ensembl	-
UniProtKB	F1MRC2	MYH2	-	GO:0005634	nucleus	Component	IEA	GO_REF:0000019	Ensembl:ENSP00000245503	9913	20131116	Ensembl	-
UniProtKB	F1MRC2	MYH2	-	GO:0005730	nucleolus	Component	IEA	GO_REF:0000019	Ensembl:ENSP00000245503	9913	20131116	Ensembl	-
UniProtKB	F1MRC2	MYH2	-	GO:0005575	cellular_component	Component	IEA	GO_REF:0000019	Ensembl:ENSP00000245503	9913	20131116	Ensembl	-
UniProtKB	F1MRC2	MYH2	-	GO:0005856	cytoskeleton	Component	IEA	GO_REF:0000002	InterPro:IPR001609|InterPro:IPR002928|InterPro:IPR004009	9913	20131116	InterPro	-
UniProtKB	F1MRC2	MYH2	-	GO:0043234	protein complex	Component	IEA	GO_REF:0000002	InterPro:IPR001609|InterPro:IPR002928|InterPro:IPR004009	9913	20131116	InterPro	-
UniProtKB	F1MRC2	MYH2	-	GO:0005856	cytoskeleton	Component	IEA	GO_REF:0000038	UniProtKB-KW:KW-0518	9913	20131116	UniProt	-
UniProtKB	F1MRC2	MYH2	-	GO:0043234	protein complex	Component	IEA	GO_REF:0000038	UniProtKB-KW:KW-0518	9913	20131116	UniProt	-
UniProtKB	F1MRC2	MYH2	-	GO:0005737	cytoplasm	Component	IEA	GO_REF:0000019	Ensembl:ENSP00000245503	9913	20131116	Ensembl	-
UniProtKB	F1MRC2	MYH2	-	GO:0043226	organelle	Component	IEA	GO_REF:0000019	Ensembl:ENSP00000245503	9913	20131116	Ensembl	-
UniProtKB	F1MRC2	MYH2	-	GO:0043234	protein complex	Component	IEA	GO_REF:0000019	Ensembl:ENSP00000245503	9913	20131116	Ensembl	-
UniProtKB	F1N206	DLD	-	GO:0005739	mitochondrion	Component	IEA	GO_REF:0000019	Ensembl:ENSMUSP00000106481	9913	20131116	Ensembl	-
UniProtKB	F1N206	DLD	-	GO:0005929	cilium	Component	IEA	GO_REF:0000019	Ensembl:ENSMUSP00000106481	9913	20131116	Ensembl	-
UniProtKB	F1N206	DLD	-	GO:0005773	vacuole	Component	IEA	GO_REF:0000019	Ensembl:ENSMUSP00000106481	9913	20131116	Ensembl	-
UniProtKB	F1N206	DLD	-	GO:0016023	cytoplasmic membrane-bounded vesicle	Component	IEA	GO_REF:0000019	Ensembl:ENSMUSP00000106481	9913	20131116	Ensembl	-
UniProtKB	F1N690	DLAT	-	GO:0005737	cytoplasm	Component	IEA	GO_REF:0000002	InterPro:IPR006257	9913	20131116	InterPro	-
UniProtKB	F1N690	DLAT	-	GO:0043234	protein complex	Component	IEA	GO_REF:0000002	InterPro:IPR006257	9913	20131116	InterPro	-
UniProtKB	F6TEX7	SDHB	-	GO:0005739	mitochondrion	Component	IEA	GO_REF:0000019	Ensembl:ENSMUSP00000010007	9796	20131116	Ensembl	-
UniProtKB	F6TEX7	SDHB	-	GO:0005739	mitochondrion	Component	IEA	GO_REF:0000019	Ensembl:ENSP00000364649	9796	20131116	Ensembl	-
UniProtKB	F7ANQ9	S100B	-	GO:0005623	cell	Component	IEA	GO_REF:0000019	Ensembl:ENSP00000291700	9544	20131116	Ensembl	-
UniProtKB	F7ANQ9	S100B	-	GO:0005634	nucleus	Component	IEA	GO_REF:0000019	Ensembl:ENSMUSP00000047968	9544	20131116	Ensembl	-
UniProtKB	F7ANQ9	S100B	-	GO:0005634	nucleus	Component	IEA	GO_REF:0000019	Ensembl:ENSP00000291700	9544	20131116	Ensembl	-
UniProtKB	F7ANQ9	S100B	-	GO:0005623	cell	Component	IEA	GO_REF:0000019	Ensembl:ENSMUSP00000047968	9544	20131116	Ensembl	-
UniProtKB	F7ANQ9	S100B	-	GO:0005737	cytoplasm	Component	IEA	GO_REF:0000019	Ensembl:ENSP00000291700	9544	20131116	Ensembl	-
UniProtKB	F7EV45	VDAC2	-	GO:0005739	mitochondrion	Component	IEA	GO_REF:0000002	InterPro:IPR001925|InterPro:IPR027246	9544	20131116	InterPro	-
UniProtKB	F7GLE9	LMNA	-	GO:0005634	nucleus	Component	IEA	GO_REF:0000019	Ensembl:ENSP00000357283	9544	20131116	Ensembl	-
UniProtKB	F7GLE9	LMNA	-	GO:0005635	nuclear envelope	Component	IEA	GO_REF:0000019	Ensembl:ENSP00000357283	9544	20131116	Ensembl	-
UniProtKB	F7GLE9	LMNA	-	GO:0005737	cytoplasm	Component	IEA	GO_REF:0000019	Ensembl:ENSP00000357283	9544	20131116	Ensembl	-
UniProtKB	F7GLE9	LMNA	-	GO:0005856	cytoskeleton	Component	IEA	GO_REF:0000002	InterPro:IPR001664	9544	20131116	InterPro	-
UniProtKB	F7GLE9	LMNA	-	GO:0043234	protein complex	Component	IEA	GO_REF:0000002	InterPro:IPR001664	9544	20131116	InterPro	-
UniProtKB	F7GLE9	LMNA	-	GO:0005856	cytoskeleton	Component	IEA	GO_REF:0000038	UniProtKB-KW:KW-0403	9544	20131116	UniProt	-
UniProtKB	F7GLE9	LMNA	-	GO:0043234	protein complex	Component	IEA	GO_REF:0000038	UniProtKB-KW:KW-0403	9544	20131116	UniProt	-
UniProtKB	F7GLE9	LMNA	-	GO:0005737	cytoplasm	Component	IEA	GO_REF:0000019	Ensembl:ENSP00000357283	9544	20131116	Ensembl	-
UniProtKB	F7HML3	LOC723733	-	GO:0005737	cytoplasm	Component	IEA	GO_REF:0000002	InterPro:IPR001662	9544	20131116	InterPro	-
UniProtKB	F7HML3	LOC723733	-	GO:0043234	protein complex	Component	IEA	GO_REF:0000002	InterPro:IPR001662	9544	20131116	InterPro	-
UniProtKB	F7HR57	HIST1H1D	-	GO:0005694	chromosome	Component	IEA	GO_REF:0000002	InterPro:IPR005818|InterPro:IPR005819	9544	20131116	InterPro	-
UniProtKB	F7HR57	HIST1H1D	-	GO:0043234	protein complex	Component	IEA	GO_REF:0000002	InterPro:IPR005818|InterPro:IPR005819	9544	20131116	InterPro	-
UniProtKB	F7HR57	HIST1H1D	-	GO:0000228	nuclear chromosome	Component	IEA	GO_REF:0000019	Ensembl:ENSP00000244534	9544	20131116	Ensembl	-
UniProtKB	F7HR57	HIST1H1D	-	GO:0005634	nucleus	Component	IEA	GO_REF:0000002	InterPro:IPR005818	9544	20131116	InterPro	-
UniProtKB	F7HR57	HIST1H1D	-	GO:0005634	nucleus	Component	IEA	GO_REF:0000038	UniProtKB-KW:KW-0539	9544	20131116	UniProt	-
UniProtKB	F7HR57	HIST1H1D	-	GO:0005634	nucleus	Component	IEA	GO_REF:0000040	UniProtKB-SubCell:SL-0191	9544	20131116	UniProt	-
UniProtKB	F7HR57	HIST1H1D	-	GO:0005694	chromosome	Component	IEA	GO_REF:0000038	UniProtKB-KW:KW-0158	9544	20131116	UniProt	-
UniProtKB	F7HR57	HIST1H1D	-	GO:0005694	chromosome	Component	IEA	GO_REF:0000040	UniProtKB-SubCell:SL-0468	9544	20131116	UniProt	-
UniProtKB	O00330	PDHX	-	GO:0005739	mitochondrion	Component	IEA	GO_REF:0000019	Ensembl:ENSMUSP00000011058	9606	20131116	Ensembl	-
UniProtKB	O00330	PDHX	-	GO:0005739	mitochondrion	Component	IEA	GO_REF:0000037	UniProtKB-KW:KW-0496	9606	20131116	UniProt	-
UniProtKB	O00330	PDHX	-	GO:0005739	mitochondrion	Component	IEA	GO_REF:0000039	UniProtKB-SubCell:SL-0170	9606	20131116	UniProt	-
UniProtKB	O00330	PDHX	-	GO:0005739	mitochondrion	Component	TAS	Reactome:REACT_12462	-	9606	20130528	Reactome	-
UniProtKB	O00330	PDHX	-	GO:0005739	mitochondrion	Component	TAS	Reactome:REACT_12543	-	9606	20130528	Reactome	-
UniProtKB	O00330	PDHX	-	GO:0005739	mitochondrion	Component	TAS	Reactome:REACT_983	-	9606	20130528	Reactome	-
UniProtKB	O00410	IPO5	-	GO:0005634	nucleus	Component	IEA	GO_REF:0000019	Ensembl:ENSMUSP00000032898	9606	20131116	Ensembl	-
UniProtKB	O00410	IPO5	-	GO:0005634	nucleus	Component	ISS	GO_REF:0000024	UniProtKB:Q8BKC5	9606	20121101	UniProt	-
UniProtKB	O00410	IPO5	-	GO:0005634	nucleus	Component	IEA	GO_REF:0000037	UniProtKB-KW:KW-0539	9606	20131116	UniProt	-
UniProtKB	O00410	IPO5	-	GO:0005634	nucleus	Component	IEA	GO_REF:0000039	UniProtKB-SubCell:SL-0191	9606	20131116	UniProt	-
UniProtKB	O00410	IPO5	-	GO:0005634	nucleus	Component	TAS	PMID:9114010	-	9606	20030904	PINC	-
UniProtKB	O00410	IPO5	-	GO:0005635	nuclear envelope	Component	TAS	PMID:9271386	-	9606	20030904	PINC	-
UniProtKB	O00410	IPO5	-	GO:0043234	protein complex	Component	TAS	PMID:9271386	-	9606	20030904	PINC	-
UniProtKB	O00410	IPO5	-	GO:0005730	nucleolus	Component	IEA	GO_REF:0000039	UniProtKB-SubCell:SL-0188	9606	20131116	UniProt	-
UniProtKB	O00410	IPO5	-	GO:0005737	cytoplasm	Component	ISS	GO_REF:0000024	UniProtKB:Q8BKC5	9606	20131101	UniProt	-
UniProtKB	O00410	IPO5	-	GO:0005737	cytoplasm	Component	IEA	GO_REF:0000037	UniProtKB-KW:KW-0963	9606	20131116	UniProt	-
UniProtKB	O00410	IPO5	-	GO:0005737	cytoplasm	Component	IEA	GO_REF:0000039	UniProtKB-SubCell:SL-0086	9606	20131116	UniProt	-
UniProtKB	O00410	IPO5	-	GO:0005737	cytoplasm	Component	TAS	PMID:9114010	-	9606	20030904	PINC	-
UniProtKB	O00499	BIN1	-	GO:0005634	nucleus	Component	IEA	GO_REF:0000019	Ensembl:ENSMUSP00000025239	9606	20131116	Ensembl	-
UniProtKB	O00499	BIN1	-	GO:0005634	nucleus	Component	IEA	GO_REF:0000037	UniProtKB-KW:KW-0539	9606	20131116	UniProt	-
UniProtKB	O00499	BIN1	-	GO:0005634	nucleus	Component	IEA	GO_REF:0000039	UniProtKB-SubCell:SL-0191	9606	20131116	UniProt	-
UniProtKB	O00499	BIN1	-	GO:0005737	cytoplasm	Component	IEA	GO_REF:0000002	InterPro:IPR004148	9606	20131116	InterPro	-
UniProtKB	O00499	BIN1	-	GO:0005737	cytoplasm	Component	IEA	GO_REF:0000037	UniProtKB-KW:KW-0963	9606	20131116	UniProt	-
UniProtKB	O00499	BIN1	-	GO:0005737	cytoplasm	Component	IEA	GO_REF:0000039	UniProtKB-SubCell:SL-0086	9606	20131116	UniProt	-
UniProtKB	O00499	BIN1	-	GO:0005737	cytoplasm	Component	IDA	GO_REF:0000052	-	9606	20080205	HPA	-
UniProtKB	O00499	BIN1	-	GO:0005737	cytoplasm	Component	IDA	GO_REF:0000054	-	9606	20100607	LIFEdb	-
UniProtKB	O00499	BIN1	-	GO:0016023	cytoplasmic membrane-bounded vesicle	Component	IEA	GO_REF:0000019	Ensembl:ENSRNOP00000017573	9606	20131116	Ensembl	-
UniProtKB	O00499	BIN1	-	GO:0005856	cytoskeleton	Component	TAS	PMID:9182667	-	9606	20030904	PINC	-
UniProtKB	O00499	BIN1	-	GO:0005623	cell	Component	IEA	GO_REF:0000019	Ensembl:ENSRNOP00000017573	9606	20131116	Ensembl	-
UniProtKB	O00499	BIN1	-	GO:0005623	cell	Component	IEA	GO_REF:0000019	Ensembl:ENSRNOP00000017573	9606	20131116	Ensembl	-
UniProtKB	O00499	BIN1	-	GO:0005623	cell	Component	IEA	GO_REF:0000019	Ensembl:ENSRNOP00000017573	9606	20131116	Ensembl	-
UniProtKB	O00757	FBP2	-	GO:0005829	cytosol	Component	TAS	Reactome:REACT_379	-	9606	20130213	Reactome	-
UniProtKB	O02691	HSD17B10	-	GO:0005739	mitochondrion	Component	ISS	GO_REF:0000024	UniProtKB:O08756	9913	20041006	UniProt	-
UniProtKB	O02691	HSD17B10	-	GO:0005739	mitochondrion	Component	IEA	GO_REF:0000037	UniProtKB-KW:KW-0496	9913	20131116	UniProt	-
UniProtKB	O02691	HSD17B10	-	GO:0005739	mitochondrion	Component	IEA	GO_REF:0000039	UniProtKB-SubCell:SL-0173	9913	20131116	UniProt	-
UniProtKB	O15173	PGRMC2	-	GO:0005575	cellular_component	Component	IEA	GO_REF:0000037	UniProtKB-KW:KW-0472	9606	20131116	UniProt	-
UniProtKB	O15173	PGRMC2	-	GO:0005575	cellular_component	Component	IEA	GO_REF:0000039	UniProtKB-SubCell:SL-0162	9606	20131116	UniProt	-
UniProtKB	O15173	PGRMC2	-	GO:0005575	cellular_component	Component	IEA	GO_REF:0000037	UniProtKB-KW:KW-0812	9606	20131116	UniProt	-
UniProtKB	O15173	PGRMC2	-	GO:0005575	cellular_component	Component	TAS	PMID:9705155	-	9606	20030904	PINC	-
UniProtKB	O43674	NDUFB5	-	GO:0005739	mitochondrion	Component	IEA	GO_REF:0000019	Ensembl:ENSMUSP00000114963	9606	20131116	Ensembl	-
UniProtKB	O43674	NDUFB5	-	GO:0005739	mitochondrion	Component	IEA	GO_REF:0000037	UniProtKB-KW:KW-0496	9606	20131116	UniProt	-
UniProtKB	O43674	NDUFB5	-	GO:0005739	mitochondrion	Component	IDA	GO_REF:0000052	-	9606	20080205	HPA	-
UniProtKB	O43674	NDUFB5	-	GO:0005739	mitochondrion	Component	IEA	GO_REF:0000019	Ensembl:ENSMUSP00000114963	9606	20131116	Ensembl	-
UniProtKB	O43674	NDUFB5	-	GO:0005739	mitochondrion	Component	IEA	GO_REF:0000037	UniProtKB-KW:KW-0999	9606	20131116	UniProt	-
UniProtKB	O43674	NDUFB5	-	GO:0005739	mitochondrion	Component	IEA	GO_REF:0000039	UniProtKB-SubCell:SL-0168	9606	20131116	UniProt	-
UniProtKB	O43674	NDUFB5	-	GO:0005739	mitochondrion	Component	TAS	Reactome:REACT_6310	-	9606	20130528	Reactome	-
UniProtKB	O43674	NDUFB5	-	GO:0005739	mitochondrion	Component	IDA	PMID:12611891	-	9606	20100517	UniProt	-
UniProtKB	O43674	NDUFB5	-	GO:0043234	protein complex	Component	IDA	PMID:12611891	-	9606	20100517	UniProt	-
UniProtKB	O43674	NDUFB5	-	GO:0005739	mitochondrion	Component	NAS	PMID:9878551	-	9606	20070221	UniProt	-
UniProtKB	O43674	NDUFB5	-	GO:0043234	protein complex	Component	NAS	PMID:9878551	-	9606	20070221	UniProt	-
UniProtKB	O43674	NDUFB5	-	GO:0005575	cellular_component	Component	IEA	GO_REF:0000037	UniProtKB-KW:KW-0472	9606	20131116	UniProt	-
UniProtKB	O43674	NDUFB5	-	GO:0005575	cellular_component	Component	IEA	GO_REF:0000037	UniProtKB-KW:KW-0812	9606	20131116	UniProt	-
UniProtKB	O43674	NDUFB5	-	GO:0005575	cellular_component	Component	IEA	GO_REF:0000037	UniProtKB-KW:KW-0679	9606	20131116	UniProt	-
UniProtKB	O43678	NDUFA2	-	GO:0005739	mitochondrion	Component	IEA	GO_REF:0000019	Ensembl:ENSMUSP00000014438	9606	20131116	Ensembl	-
UniProtKB	O43678	NDUFA2	-	GO:0005739	mitochondrion	Component	IEA	GO_REF:0000037	UniProtKB-KW:KW-0496	9606	20131116	UniProt	-
UniProtKB	O43678	NDUFA2	-	GO:0005739	mitochondrion	Component	IEA	GO_REF:0000037	UniProtKB-KW:KW-0999	9606	20131116	UniProt	-
UniProtKB	O43678	NDUFA2	-	GO:0005739	mitochondrion	Component	IEA	GO_REF:0000039	UniProtKB-SubCell:SL-0168	9606	20131116	UniProt	-
UniProtKB	O43678	NDUFA2	-	GO:0005739	mitochondrion	Component	TAS	Reactome:REACT_6310	-	9606	20130528	Reactome	-
UniProtKB	O43678	NDUFA2	-	GO:0005739	mitochondrion	Component	IDA	PMID:12611891	-	9606	20100517	UniProt	-
UniProtKB	O43678	NDUFA2	-	GO:0043234	protein complex	Component	IDA	PMID:12611891	-	9606	20100517	UniProt	-
UniProtKB	O43678	NDUFA2	-	GO:0005739	mitochondrion	Component	IDA	PMID:17209039	-	9606	20070220	UniProt	-
UniProtKB	O43678	NDUFA2	-	GO:0043234	protein complex	Component	IDA	PMID:17209039	-	9606	20070220	UniProt	-
UniProtKB	O43678	NDUFA2	-	GO:0005739	mitochondrion	Component	NAS	PMID:9878551	-	9606	20070221	UniProt	-
UniProtKB	O43678	NDUFA2	-	GO:0043234	protein complex	Component	NAS	PMID:9878551	-	9606	20070221	UniProt	-
UniProtKB	O43678	NDUFA2	-	GO:0005575	cellular_component	Component	IEA	GO_REF:0000037	UniProtKB-KW:KW-0472	9606	20131116	UniProt	-
UniProtKB	O43678	NDUFA2	-	GO:0005739	mitochondrion	Component	IDA	PMID:17209039	-	9606	20070220	UniProt	-
UniProtKB	O43678	NDUFA2	-	GO:0005575	cellular_component	Component	IEA	GO_REF:0000037	UniProtKB-KW:KW-0679	9606	20131116	UniProt	-
UniProtKB	O46674	ATP2A2	-	GO:0005783	endoplasmic reticulum	Component	IEA	GO_REF:0000037	UniProtKB-KW:KW-0256	9615	20131116	UniProt	-
UniProtKB	O46674	ATP2A2	-	GO:0005783	endoplasmic reticulum	Component	IEA	GO_REF:0000019	Ensembl:ENSP00000440045	9615	20131116	Ensembl	-
UniProtKB	O46674	ATP2A2	-	GO:0005783	endoplasmic reticulum	Component	IEA	GO_REF:0000039	UniProtKB-SubCell:SL-0097	9615	20131116	UniProt	-
UniProtKB	O46674	ATP2A2	-	GO:0005575	cellular_component	Component	IEA	GO_REF:0000019	Ensembl:ENSMUSP00000031423	9615	20131116	Ensembl	-
UniProtKB	O46674	ATP2A2	-	GO:0005575	cellular_component	Component	IEA	GO_REF:0000037	UniProtKB-KW:KW-0472	9615	20131116	UniProt	-
UniProtKB	O46674	ATP2A2	-	GO:0005575	cellular_component	Component	IEA	GO_REF:0000002	InterPro:IPR001757|InterPro:IPR005782	9615	20131116	InterPro	-
UniProtKB	O46674	ATP2A2	-	GO:0005575	cellular_component	Component	IEA	GO_REF:0000037	UniProtKB-KW:KW-0812	9615	20131116	UniProt	-
UniProtKB	O46674	ATP2A2	-	GO:0005783	endoplasmic reticulum	Component	IEA	GO_REF:0000019	Ensembl:ENSMUSP00000031423	9615	20131116	Ensembl	-
UniProtKB	O46674	ATP2A2	-	GO:0005783	endoplasmic reticulum	Component	IEA	GO_REF:0000019	Ensembl:ENSP00000440045	9615	20131116	Ensembl	-
UniProtKB	O46674	ATP2A2	-	GO:0005783	endoplasmic reticulum	Component	IEA	GO_REF:0000037	UniProtKB-KW:KW-0703	9615	20131116	UniProt	-
UniProtKB	O46674	ATP2A2	-	GO:0005783	endoplasmic reticulum	Component	IEA	GO_REF:0000039	UniProtKB-SubCell:SL-0241	9615	20131116	UniProt	-
UniProtKB	O60662	KLHL41	-	GO:0005623	cell	Component	IEA	GO_REF:0000039	UniProtKB-SubCell:SL-0300	9606	20131116	UniProt	-
UniProtKB	O60662	KLHL41	-	GO:0005634	nucleus	Component	IDA	GO_REF:0000052	-	9606	20100326	HPA	-
UniProtKB	O60662	KLHL41	-	GO:0005730	nucleolus	Component	IDA	GO_REF:0000052	-	9606	20100326	HPA	-
UniProtKB	O60662	KLHL41	-	GO:0005737	cytoplasm	Component	IEA	GO_REF:0000019	Ensembl:ENSMUSP00000097627	9606	20131116	Ensembl	-
UniProtKB	O60662	KLHL41	-	GO:0005737	cytoplasm	Component	IEA	GO_REF:0000019	Ensembl:ENSRNOP00000009969	9606	20131116	Ensembl	-
UniProtKB	O60662	KLHL41	-	GO:0005737	cytoplasm	Component	IEA	GO_REF:0000037	UniProtKB-KW:KW-0963	9606	20131116	UniProt	-
UniProtKB	O60662	KLHL41	-	GO:0005737	cytoplasm	Component	IEA	GO_REF:0000039	UniProtKB-SubCell:SL-0086	9606	20131116	UniProt	-
UniProtKB	O60662	KLHL41	-	GO:0005737	cytoplasm	Component	IDA	GO_REF:0000052	-	9606	20100326	HPA	-
UniProtKB	O60662	KLHL41	-	GO:0005737	cytoplasm	Component	IDA	PMID:19424503	-	9606	20130212	UniProt	-
UniProtKB	O60662	KLHL41	-	GO:0005815	microtubule organizing center	Component	IDA	GO_REF:0000052	-	9606	20100326	HPA	-
UniProtKB	O60662	KLHL41	-	GO:0005856	cytoskeleton	Component	IEA	GO_REF:0000019	Ensembl:ENSMUSP00000097627	9606	20131116	Ensembl	-
UniProtKB	O60662	KLHL41	-	GO:0005856	cytoskeleton	Component	ISS	GO_REF:0000024	UniProtKB:A2AUC9	9606	20130212	UniProt	-
UniProtKB	O60662	KLHL41	-	GO:0005856	cytoskeleton	Component	IEA	GO_REF:0000037	UniProtKB-KW:KW-0206	9606	20131116	UniProt	-
UniProtKB	O60662	KLHL41	-	GO:0005856	cytoskeleton	Component	IEA	GO_REF:0000039	UniProtKB-SubCell:SL-0090	9606	20131116	UniProt	-
UniProtKB	O60662	KLHL41	-	GO:0005886	plasma membrane	Component	IDA	GO_REF:0000052	-	9606	20100326	HPA	-
UniProtKB	O60662	KLHL41	-	GO:0005623	cell	Component	IEA	GO_REF:0000019	Ensembl:ENSRNOP00000009969	9606	20131116	Ensembl	-
UniProtKB	O60662	KLHL41	-	GO:0005623	cell	Component	IEA	GO_REF:0000039	UniProtKB-SubCell:SL-0298	9606	20131116	UniProt	-
UniProtKB	O60662	KLHL41	-	GO:0005737	cytoplasm	Component	IEA	GO_REF:0000019	Ensembl:ENSMUSP00000097627	9606	20131116	Ensembl	-
UniProtKB	O60662	KLHL41	-	GO:0043226	organelle	Component	IEA	GO_REF:0000019	Ensembl:ENSMUSP00000097627	9606	20131116	Ensembl	-
UniProtKB	O60662	KLHL41	-	GO:0005737	cytoplasm	Component	ISS	GO_REF:0000024	UniProtKB:A2AUC9	9606	20130212	UniProt	-
UniProtKB	O60662	KLHL41	-	GO:0043226	organelle	Component	ISS	GO_REF:0000024	UniProtKB:A2AUC9	9606	20130212	UniProt	-
UniProtKB	O60662	KLHL41	-	GO:0005737	cytoplasm	Component	ISS	GO_REF:0000024	UniProtKB:Q62234	9606	20130212	UniProt	-
UniProtKB	O60662	KLHL41	-	GO:0043226	organelle	Component	ISS	GO_REF:0000024	UniProtKB:Q62234	9606	20130212	UniProt	-
UniProtKB	O60662	KLHL41	-	GO:0005737	cytoplasm	Component	IEA	GO_REF:0000039	UniProtKB-SubCell:SL-0315	9606	20131116	UniProt	-
UniProtKB	O60662	KLHL41	-	GO:0043226	organelle	Component	IEA	GO_REF:0000039	UniProtKB-SubCell:SL-0315	9606	20131116	UniProt	-
UniProtKB	O60662	KLHL41	-	GO:0005622	intracellular	Component	IDA	PMID:15983046	-	9606	20130212	UniProt	-
UniProtKB	O60662	KLHL41	-	GO:0043234	protein complex	Component	IDA	PMID:15983046	-	9606	20130212	UniProt	-
UniProtKB	O60662	KLHL41	-	GO:0005623	cell	Component	IEA	GO_REF:0000037	UniProtKB-KW:KW-0966	9606	20131116	UniProt	-
UniProtKB	O60814	HIST1H2BK	-	GO:0005694	chromosome	Component	IEA	GO_REF:0000002	InterPro:IPR000558	9606	20131116	InterPro	-
UniProtKB	O60814	HIST1H2BK	-	GO:0043234	protein complex	Component	IEA	GO_REF:0000002	InterPro:IPR000558	9606	20131116	InterPro	-
UniProtKB	O60814	HIST1H2BK	-	GO:0005694	chromosome	Component	IEA	GO_REF:0000037	UniProtKB-KW:KW-0544	9606	20131116	UniProt	-
UniProtKB	O60814	HIST1H2BK	-	GO:0043234	protein complex	Component	IEA	GO_REF:0000037	UniProtKB-KW:KW-0544	9606	20131116	UniProt	-
UniProtKB	O60814	HIST1H2BK	-	GO:0005634	nucleus	Component	IEA	GO_REF:0000002	InterPro:IPR000558	9606	20131116	InterPro	-
UniProtKB	O60814	HIST1H2BK	-	GO:0005634	nucleus	Component	IEA	GO_REF:0000037	UniProtKB-KW:KW-0539	9606	20131116	UniProt	-
UniProtKB	O60814	HIST1H2BK	-	GO:0005634	nucleus	Component	IEA	GO_REF:0000039	UniProtKB-SubCell:SL-0191	9606	20131116	UniProt	-
UniProtKB	O60814	HIST1H2BK	-	GO:0005694	chromosome	Component	IEA	GO_REF:0000037	UniProtKB-KW:KW-0158	9606	20131116	UniProt	-
UniProtKB	O60814	HIST1H2BK	-	GO:0005694	chromosome	Component	IEA	GO_REF:0000039	UniProtKB-SubCell:SL-0468	9606	20131116	UniProt	-
UniProtKB	O60888	CUTA	-	GO:0005575	cellular_component	Component	IDA	PMID:10800960	-	9606	20050408	UniProt	-
UniProtKB	O62654	DES	-	GO:0005622	intracellular	Component	IEA	GO_REF:0000019	Ensembl:ENSMUSP00000027409	9913	20131116	Ensembl	-
UniProtKB	O62654	DES	-	GO:0005737	cytoplasm	Component	IEA	GO_REF:0000037	UniProtKB-KW:KW-0963	9913	20131116	UniProt	-
UniProtKB	O62654	DES	-	GO:0005737	cytoplasm	Component	IEA	GO_REF:0000039	UniProtKB-SubCell:SL-0086	9913	20131116	UniProt	-
UniProtKB	O62654	DES	-	GO:0005856	cytoskeleton	Component	IEA	GO_REF:0000019	Ensembl:ENSMUSP00000027409	9913	20131116	Ensembl	-
UniProtKB	O62654	DES	-	GO:0005856	cytoskeleton	Component	IEA	GO_REF:0000002	InterPro:IPR001664|InterPro:IPR006821|InterPro:IPR027698	9913	20131116	InterPro	-
UniProtKB	O62654	DES	-	GO:0043234	protein complex	Component	IEA	GO_REF:0000002	InterPro:IPR001664|InterPro:IPR006821|InterPro:IPR027698	9913	20131116	InterPro	-
UniProtKB	O62654	DES	-	GO:0005856	cytoskeleton	Component	IEA	GO_REF:0000019	Ensembl:ENSMUSP00000027409	9913	20131116	Ensembl	-
UniProtKB	O62654	DES	-	GO:0043234	protein complex	Component	IEA	GO_REF:0000019	Ensembl:ENSMUSP00000027409	9913	20131116	Ensembl	-
UniProtKB	O62654	DES	-	GO:0005856	cytoskeleton	Component	IEA	GO_REF:0000037	UniProtKB-KW:KW-0403	9913	20131116	UniProt	-
UniProtKB	O62654	DES	-	GO:0043234	protein complex	Component	IEA	GO_REF:0000037	UniProtKB-KW:KW-0403	9913	20131116	UniProt	-
UniProtKB	O62654	DES	-	GO:0005575	cellular_component	Component	IEA	GO_REF:0000019	Ensembl:ENSMUSP00000027409	9913	20131116	Ensembl	-
UniProtKB	O62654	DES	-	GO:0005737	cytoplasm	Component	IEA	GO_REF:0000019	Ensembl:ENSMUSP00000027409	9913	20131116	Ensembl	-
UniProtKB	O62654	DES	-	GO:0043226	organelle	Component	IEA	GO_REF:0000019	Ensembl:ENSMUSP00000027409	9913	20131116	Ensembl	-
UniProtKB	O62654	DES	-	GO:0005737	cytoplasm	Component	IEA	GO_REF:0000019	Ensembl:ENSP00000363071	9913	20131116	Ensembl	-
UniProtKB	O62654	DES	-	GO:0043226	organelle	Component	IEA	GO_REF:0000019	Ensembl:ENSP00000363071	9913	20131116	Ensembl	-
UniProtKB	O62654	DES	-	GO:0005575	cellular_component	Component	IEA	GO_REF:0000019	Ensembl:ENSMUSP00000027409	9913	20131116	Ensembl	-
UniProtKB	O62654	DES	-	GO:0005886	plasma membrane	Component	IEA	GO_REF:0000019	Ensembl:ENSMUSP00000027409	9913	20131116	Ensembl	-
UniProtKB	O62654	DES	-	GO:0005737	cytoplasm	Component	IEA	GO_REF:0000019	Ensembl:ENSMUSP00000027409	9913	20131116	Ensembl	-
UniProtKB	O62654	DES	-	GO:0043226	organelle	Component	IEA	GO_REF:0000019	Ensembl:ENSMUSP00000027409	9913	20131116	Ensembl	-
UniProtKB	O75155	CAND2	-	GO:0005622	intracellular	Component	IDA	PMID:12692129	-	9606	20040421	UniProt	-
UniProtKB	O75155	CAND2	-	GO:0005634	nucleus	Component	IEA	GO_REF:0000019	Ensembl:ENSMUSP00000075377	9606	20131116	Ensembl	-
UniProtKB	O75155	CAND2	-	GO:0005634	nucleus	Component	IEA	GO_REF:0000037	UniProtKB-KW:KW-0539	9606	20131116	UniProt	-
UniProtKB	O75155	CAND2	-	GO:0005634	nucleus	Component	IEA	GO_REF:0000039	UniProtKB-SubCell:SL-0191	9606	20131116	UniProt	-
UniProtKB	O75323	GBAS	-	GO:0005739	mitochondrion	Component	ISS	GO_REF:0000024	UniProtKB:O55125	9606	20041006	UniProt	-
UniProtKB	O75323	GBAS	-	GO:0005739	mitochondrion	Component	IDA	GO_REF:0000054	-	9606	20100607	LIFEdb	-
UniProtKB	O75323	GBAS	-	GO:0005886	plasma membrane	Component	TAS	PMID:9615231	-	9606	20050308	PINC	-
UniProtKB	O75323	GBAS	-	GO:0005575	cellular_component	Component	TAS	PMID:9615231	-	9606	20050308	PINC	-
UniProtKB	O75369	FLNB	-	GO:0005856	cytoskeleton	Component	IEA	GO_REF:0000019	Ensembl:ENSMUSP00000052020	9606	20131116	Ensembl	-
UniProtKB	O75369	FLNB	-	GO:0005737	cytoplasm	Component	IEA	GO_REF:0000037	UniProtKB-KW:KW-0963	9606	20131116	UniProt	-
UniProtKB	O75369	FLNB	-	GO:0005737	cytoplasm	Component	IDA	GO_REF:0000052	-	9606	20101115	HPA	-
UniProtKB	O75369	FLNB	-	GO:0005829	cytosol	Component	TAS	Reactome:REACT_115658	-	9606	20130528	Reactome	-
UniProtKB	O75369	FLNB	-	GO:0005856	cytoskeleton	Component	IEA	GO_REF:0000037	UniProtKB-KW:KW-0206	9606	20131116	UniProt	-
UniProtKB	O75369	FLNB	-	GO:0005856	cytoskeleton	Component	IEA	GO_REF:0000039	UniProtKB-SubCell:SL-0090	9606	20131116	UniProt	-
UniProtKB	O75369	FLNB	-	GO:0005886	plasma membrane	Component	IDA	GO_REF:0000052	-	9606	20101115	HPA	-
UniProtKB	O75369	FLNB	-	GO:0005575	cellular_component	Component	IEA	GO_REF:0000019	Ensembl:ENSMUSP00000052020	9606	20131116	Ensembl	-
UniProtKB	O75369	FLNB	-	GO:0005737	cytoplasm	Component	IEA	GO_REF:0000039	UniProtKB-SubCell:SL-0138	9606	20131116	UniProt	-
UniProtKB	O75369	FLNB	-	GO:0005856	cytoskeleton	Component	TAS	PMID:9651345	-	9606	20030904	PINC	-
UniProtKB	O75369	FLNB	-	GO:0005575	cellular_component	Component	NAS	PMID:8327473	-	9606	20050308	UniProt	-
UniProtKB	O75369	FLNB	-	GO:0005737	cytoplasm	Component	IEA	GO_REF:0000039	UniProtKB-SubCell:SL-0314	9606	20131116	UniProt	-
UniProtKB	O75369	FLNB	-	GO:0043226	organelle	Component	IEA	GO_REF:0000039	UniProtKB-SubCell:SL-0314	9606	20131116	UniProt	-
UniProtKB	O75531	BANF1	-	GO:0005634	nucleus	Component	IEA	GO_REF:0000037	UniProtKB-KW:KW-0539	9606	20131116	UniProt	-
UniProtKB	O75531	BANF1	-	GO:0005634	nucleus	Component	IEA	GO_REF:0000039	UniProtKB-SubCell:SL-0191	9606	20131116	UniProt	-
UniProtKB	O75531	BANF1	-	GO:0005654	nucleoplasm	Component	TAS	Reactome:REACT_160075	-	9606	20130121	Reactome	-
UniProtKB	O75531	BANF1	-	GO:0005654	nucleoplasm	Component	TAS	Reactome:REACT_160221	-	9606	20130121	Reactome	-
UniProtKB	O75531	BANF1	-	GO:0005654	nucleoplasm	Component	TAS	Reactome:REACT_9001	-	9606	20130121	Reactome	-
UniProtKB	O75531	BANF1	-	GO:0005654	nucleoplasm	Component	TAS	Reactome:REACT_9004	-	9606	20130121	Reactome	-
UniProtKB	O75531	BANF1	-	GO:0005654	nucleoplasm	Component	TAS	Reactome:REACT_9006	-	9606	20130121	Reactome	-
UniProtKB	O75531	BANF1	-	GO:0005654	nucleoplasm	Component	TAS	Reactome:REACT_9022	-	9606	20130121	Reactome	-
UniProtKB	O75531	BANF1	-	GO:0005654	nucleoplasm	Component	TAS	Reactome:REACT_9025	-	9606	20130121	Reactome	-
UniProtKB	O75531	BANF1	-	GO:0005654	nucleoplasm	Component	TAS	Reactome:REACT_9045	-	9606	20130121	Reactome	-
UniProtKB	O75531	BANF1	-	GO:0005654	nucleoplasm	Component	TAS	Reactome:REACT_9048	-	9606	20130121	Reactome	-
UniProtKB	O75531	BANF1	-	GO:0005654	nucleoplasm	Component	TAS	Reactome:REACT_9054	-	9606	20130121	Reactome	-
UniProtKB	O75531	BANF1	-	GO:0005694	chromosome	Component	IEA	GO_REF:0000037	UniProtKB-KW:KW-0158	9606	20131116	UniProt	-
UniProtKB	O75531	BANF1	-	GO:0005694	chromosome	Component	IEA	GO_REF:0000039	UniProtKB-SubCell:SL-0468	9606	20131116	UniProt	-
UniProtKB	O75531	BANF1	-	GO:0005737	cytoplasm	Component	IEA	GO_REF:0000037	UniProtKB-KW:KW-0963	9606	20131116	UniProt	-
UniProtKB	O75531	BANF1	-	GO:0005737	cytoplasm	Component	IEA	GO_REF:0000039	UniProtKB-SubCell:SL-0086	9606	20131116	UniProt	-
UniProtKB	O75531	BANF1	-	GO:0005829	cytosol	Component	TAS	Reactome:REACT_160075	-	9606	20130528	Reactome	-
UniProtKB	O75531	BANF1	-	GO:0005829	cytosol	Component	TAS	Reactome:REACT_160246	-	9606	20130207	Reactome	-
UniProtKB	O75531	BANF1	-	GO:0005829	cytosol	Component	TAS	Reactome:REACT_7952	-	9606	20130528	Reactome	-
UniProtKB	O75531	BANF1	-	GO:0005829	cytosol	Component	TAS	Reactome:REACT_8011	-	9606	20130528	Reactome	-
UniProtKB	O75531	BANF1	-	GO:0005829	cytosol	Component	TAS	Reactome:REACT_9004	-	9606	20130528	Reactome	-
UniProtKB	O75531	BANF1	-	GO:0005829	cytosol	Component	TAS	Reactome:REACT_9010	-	9606	20130528	Reactome	-
UniProtKB	O75531	BANF1	-	GO:0005829	cytosol	Component	TAS	Reactome:REACT_9069	-	9606	20130528	Reactome	-
UniProtKB	O75531	BANF1	-	GO:0005829	cytosol	Component	TAS	Reactome:REACT_9074	-	9606	20130528	Reactome	-
UniProtKB	O75531	BANF1	-	GO:0005829	cytosol	Component	TAS	Reactome:REACT_9450	-	9606	20130528	Reactome	-
UniProtKB	O77834	PRDX6	-	GO:0005737	cytoplasm	Component	IEA	GO_REF:0000019	Ensembl:ENSP00000342026	9913	20131116	Ensembl	-
UniProtKB	O77834	PRDX6	-	GO:0005737	cytoplasm	Component	ISS	GO_REF:0000024	UniProtKB:P30041	9913	20101104	UniProt	-
UniProtKB	O77834	PRDX6	-	GO:0005737	cytoplasm	Component	IEA	GO_REF:0000037	UniProtKB-KW:KW-0963	9913	20131116	UniProt	-
UniProtKB	O77834	PRDX6	-	GO:0005737	cytoplasm	Component	IEA	GO_REF:0000039	UniProtKB-SubCell:SL-0086	9913	20131116	UniProt	-
UniProtKB	O77834	PRDX6	-	GO:0005764	lysosome	Component	IEA	GO_REF:0000037	UniProtKB-KW:KW-0458	9913	20131116	UniProt	-
UniProtKB	O77834	PRDX6	-	GO:0005764	lysosome	Component	IEA	GO_REF:0000039	UniProtKB-SubCell:SL-0158	9913	20131116	UniProt	-
UniProtKB	O77834	PRDX6	-	GO:0005829	cytosol	Component	ISS	GO_REF:0000024	UniProtKB:O08709	9913	20061004	AgBase	-
UniProtKB	O77834	PRDX6	-	GO:0016023	cytoplasmic membrane-bounded vesicle	Component	IEA	GO_REF:0000039	UniProtKB-SubCell:SL-0088	9913	20131116	UniProt	-
UniProtKB	O77834	PRDX6	-	GO:0005737	cytoplasm	Component	IEA	GO_REF:0000037	UniProtKB-KW:KW-0968	9913	20131116	UniProt	-
UniProtKB	O77834	PRDX6	-	GO:0043226	organelle	Component	IEA	GO_REF:0000037	UniProtKB-KW:KW-0968	9913	20131116	UniProt	-
UniProtKB	O88990	Actn3	-	GO:0005737	cytoplasm	Component	TAS	PMID:8618961	-	10090	19990914	MGI	-
UniProtKB	O88990	Actn3	-	GO:0005856	cytoskeleton	Component	TAS	PMID:8618961	-	10090	19990914	MGI	-
UniProtKB	O88990	Actn3	-	GO:0005737	cytoplasm	Component	IDA	PMID:16585392	-	10090	20110329	MGI	-
UniProtKB	O88990	Actn3	-	GO:0043226	organelle	Component	IDA	PMID:16585392	-	10090	20110329	MGI	-
UniProtKB	O88990	Actn3	-	GO:0005737	cytoplasm	Component	IDA	PMID:20215401	-	10090	20121113	MGI	-
UniProtKB	O88990	Actn3	-	GO:0043226	organelle	Component	IDA	PMID:20215401	-	10090	20121113	MGI	-
UniProtKB	O88990	Actn3	-	GO:0005737	cytoplasm	Component	IDA	PMID:20368620	-	10090	20120927	MGI	-
UniProtKB	O88990	Actn3	-	GO:0043226	organelle	Component	IDA	PMID:20368620	-	10090	20120927	MGI	-
UniProtKB	O95831	AIFM1	-	GO:0005634	nucleus	Component	IEA	GO_REF:0000019	Ensembl:ENSMUSP00000041104	9606	20131116	Ensembl	-
UniProtKB	O95831	AIFM1	-	GO:0005634	nucleus	Component	IEA	GO_REF:0000019	Ensembl:ENSRNOP00000008503	9606	20131116	Ensembl	-
UniProtKB	O95831	AIFM1	-	GO:0005634	nucleus	Component	ISS	GO_REF:0000024	UniProtKB:Q9Z0X1	9606	20101105	UniProt	-
UniProtKB	O95831	AIFM1	-	GO:0005634	nucleus	Component	IEA	GO_REF:0000037	UniProtKB-KW:KW-0539	9606	20131116	UniProt	-
UniProtKB	O95831	AIFM1	-	GO:0005634	nucleus	Component	IEA	GO_REF:0000039	UniProtKB-SubCell:SL-0191	9606	20131116	UniProt	-
UniProtKB	O95831	AIFM1	-	GO:0005634	nucleus	Component	IDA	PMID:23217327	-	9606	20130528	UniProt	-
UniProtKB	O95831	AIFM1	-	GO:0005634	nucleus	Component	TAS	PMID:9989411	-	9606	20030904	PINC	-
UniProtKB	O95831	AIFM1	-	GO:0005737	cytoplasm	Component	IEA	GO_REF:0000019	Ensembl:ENSMUSP00000041104	9606	20131116	Ensembl	-
UniProtKB	O95831	AIFM1	-	GO:0005737	cytoplasm	Component	IEA	GO_REF:0000037	UniProtKB-KW:KW-0963	9606	20131116	UniProt	-
UniProtKB	O95831	AIFM1	-	GO:0005737	cytoplasm	Component	IEA	GO_REF:0000039	UniProtKB-SubCell:SL-0086	9606	20131116	UniProt	-
UniProtKB	O95831	AIFM1	-	GO:0005739	mitochondrion	Component	IEA	GO_REF:0000019	Ensembl:ENSMUSP00000041104	9606	20131116	Ensembl	-
UniProtKB	O95831	AIFM1	-	GO:0005739	mitochondrion	Component	IEA	GO_REF:0000019	Ensembl:ENSRNOP00000008503	9606	20131116	Ensembl	-
UniProtKB	O95831	AIFM1	-	GO:0005739	mitochondrion	Component	IEA	GO_REF:0000037	UniProtKB-KW:KW-0496	9606	20131116	UniProt	-
UniProtKB	O95831	AIFM1	-	GO:0005739	mitochondrion	Component	TAS	PMID:9989411	-	9606	20030904	PINC	-
UniProtKB	O95831	AIFM1	-	GO:0005739	mitochondrion	Component	IEA	GO_REF:0000037	UniProtKB-KW:KW-0999	9606	20131116	UniProt	-
UniProtKB	O95831	AIFM1	-	GO:0005739	mitochondrion	Component	IEA	GO_REF:0000039	UniProtKB-SubCell:SL-0168	9606	20131116	UniProt	-
UniProtKB	O95831	AIFM1	-	GO:0005739	mitochondrion	Component	IEA	GO_REF:0000039	UniProtKB-SubCell:SL-0169	9606	20131116	UniProt	-
UniProtKB	O95831	AIFM1	-	GO:0005739	mitochondrion	Component	IDA	PMID:15775970	-	9606	20101012	UniProt	-
UniProtKB	O95831	AIFM1	-	GO:0005739	mitochondrion	Component	IMP	PMID:20111043	-	9606	20120227	UniProt	UniProtKB:O95831-1
UniProtKB	O95831	AIFM1	-	GO:0005739	mitochondrion	Component	IMP	PMID:20111043	-	9606	20120227	UniProt	UniProtKB:O95831-3
UniProtKB	O95831	AIFM1	-	GO:0005829	cytosol	Component	IEA	GO_REF:0000019	Ensembl:ENSMUSP00000041104	9606	20131116	Ensembl	-
UniProtKB	O95831	AIFM1	-	GO:0005829	cytosol	Component	ISS	GO_REF:0000024	UniProtKB:Q9Z0X1	9606	20101105	UniProt	-
UniProtKB	O95831	AIFM1	-	GO:0005575	cellular_component	Component	IEA	GO_REF:0000037	UniProtKB-KW:KW-0472	9606	20131116	UniProt	-
UniProtKB	O95831	AIFM1	-	GO:0005737	cytoplasm	Component	IEA	GO_REF:0000039	UniProtKB-SubCell:SL-0198	9606	20131116	UniProt	-
UniProtKB	O97725	NDUFA12	-	GO:0005737	cytoplasm	Component	IEA	GO_REF:0000019	Ensembl:ENSP00000330737	9913	20131116	Ensembl	-
UniProtKB	O97725	NDUFA12	-	GO:0005739	mitochondrion	Component	IEA	GO_REF:0000019	Ensembl:ENSMUSP00000136313	9913	20131116	Ensembl	-
UniProtKB	O97725	NDUFA12	-	GO:0005739	mitochondrion	Component	IEA	GO_REF:0000019	Ensembl:ENSP00000330737	9913	20131116	Ensembl	-
UniProtKB	O97725	NDUFA12	-	GO:0005739	mitochondrion	Component	IEA	GO_REF:0000037	UniProtKB-KW:KW-0496	9913	20131116	UniProt	-
UniProtKB	O97725	NDUFA12	-	GO:0005739	mitochondrion	Component	IEA	GO_REF:0000037	UniProtKB-KW:KW-0999	9913	20131116	UniProt	-
UniProtKB	O97725	NDUFA12	-	GO:0005739	mitochondrion	Component	IEA	GO_REF:0000039	UniProtKB-SubCell:SL-0168	9913	20131116	UniProt	-
UniProtKB	O97725	NDUFA12	-	GO:0005739	mitochondrion	Component	IEA	GO_REF:0000019	Ensembl:ENSP00000330737	9913	20131116	Ensembl	-
UniProtKB	O97725	NDUFA12	-	GO:0043234	protein complex	Component	IEA	GO_REF:0000019	Ensembl:ENSP00000330737	9913	20131116	Ensembl	-
UniProtKB	O97725	NDUFA12	-	GO:0005575	cellular_component	Component	IEA	GO_REF:0000002	InterPro:IPR007763	9913	20131116	InterPro	-
UniProtKB	O97725	NDUFA12	-	GO:0005575	cellular_component	Component	IEA	GO_REF:0000037	UniProtKB-KW:KW-0472	9913	20131116	UniProt	-
UniProtKB	O97725	NDUFA12	-	GO:0005575	cellular_component	Component	IEA	GO_REF:0000037	UniProtKB-KW:KW-0679	9913	20131116	UniProt	-
UniProtKB	P00125	CYC1	-	GO:0005737	cytoplasm	Component	IEA	GO_REF:0000019	Ensembl:ENSP00000317159	9913	20131116	Ensembl	-
UniProtKB	P00125	CYC1	-	GO:0005739	mitochondrion	Component	IEA	GO_REF:0000019	Ensembl:ENSMUSP00000023210	9913	20131116	Ensembl	-
UniProtKB	P00125	CYC1	-	GO:0005739	mitochondrion	Component	IEA	GO_REF:0000019	Ensembl:ENSP00000317159	9913	20131116	Ensembl	-
UniProtKB	P00125	CYC1	-	GO:0005739	mitochondrion	Component	ISS	GO_REF:0000024	UniProtKB:Q9D0M3	9913	20070616	AgBase	-
UniProtKB	P00125	CYC1	-	GO:0005739	mitochondrion	Component	IEA	GO_REF:0000037	UniProtKB-KW:KW-0496	9913	20131116	UniProt	-
UniProtKB	P00125	CYC1	-	GO:0005739	mitochondrion	Component	IEA	GO_REF:0000019	Ensembl:ENSMUSP00000023210	9913	20131116	Ensembl	-
UniProtKB	P00125	CYC1	-	GO:0005739	mitochondrion	Component	ISS	GO_REF:0000024	UniProtKB:Q9D0M3	9913	20070616	AgBase	-
UniProtKB	P00125	CYC1	-	GO:0005739	mitochondrion	Component	IEA	GO_REF:0000037	UniProtKB-KW:KW-0999	9913	20131116	UniProt	-
UniProtKB	P00125	CYC1	-	GO:0005739	mitochondrion	Component	IEA	GO_REF:0000039	UniProtKB-SubCell:SL-0168	9913	20131116	UniProt	-
UniProtKB	P00125	CYC1	-	GO:0005575	cellular_component	Component	IEA	GO_REF:0000037	UniProtKB-KW:KW-0472	9913	20131116	UniProt	-
UniProtKB	P00125	CYC1	-	GO:0005575	cellular_component	Component	IEA	GO_REF:0000037	UniProtKB-KW:KW-0812	9913	20131116	UniProt	-
UniProtKB	P00125	CYC1	-	GO:0005575	cellular_component	Component	IEA	GO_REF:0000019	Ensembl:ENSP00000317159	9913	20131116	Ensembl	-
UniProtKB	P00125	CYC1	-	GO:0005575	cellular_component	Component	IEA	GO_REF:0000037	UniProtKB-KW:KW-0679	9913	20131116	UniProt	-
UniProtKB	P00346	MDH2	-	GO:0005739	mitochondrion	Component	IEA	GO_REF:0000037	UniProtKB-KW:KW-0496	9823	20131116	UniProt	-
UniProtKB	P00346	MDH2	-	GO:0005739	mitochondrion	Component	IEA	GO_REF:0000039	UniProtKB-SubCell:SL-0170	9823	20131116	UniProt	-
UniProtKB	P00423	COX4I1	-	GO:0005634	nucleus	Component	IEA	GO_REF:0000019	Ensembl:ENSP00000457513	9913	20131116	Ensembl	-
UniProtKB	P00423	COX4I1	-	GO:0005739	mitochondrion	Component	IEA	GO_REF:0000019	Ensembl:ENSMUSP00000138019	9913	20131116	Ensembl	-
UniProtKB	P00423	COX4I1	-	GO:0005739	mitochondrion	Component	IEA	GO_REF:0000019	Ensembl:ENSP00000457513	9913	20131116	Ensembl	-
UniProtKB	P00423	COX4I1	-	GO:0005739	mitochondrion	Component	IEA	GO_REF:0000037	UniProtKB-KW:KW-0496	9913	20131116	UniProt	-
UniProtKB	P00423	COX4I1	-	GO:0005739	mitochondrion	Component	IEA	GO_REF:0000019	Ensembl:ENSMUSP00000138019	9913	20131116	Ensembl	-
UniProtKB	P00423	COX4I1	-	GO:0005739	mitochondrion	Component	IEA	GO_REF:0000037	UniProtKB-KW:KW-0999	9913	20131116	UniProt	-
UniProtKB	P00423	COX4I1	-	GO:0005739	mitochondrion	Component	IEA	GO_REF:0000039	UniProtKB-SubCell:SL-0168	9913	20131116	UniProt	-
UniProtKB	P00423	COX4I1	-	GO:0005739	mitochondrion	Component	IDA	PMID:11311561	-	9913	20040713	MGI	-
UniProtKB	P00423	COX4I1	-	GO:0043234	protein complex	Component	IDA	PMID:11311561	-	9913	20040713	MGI	-
UniProtKB	P00423	COX4I1	-	GO:0005575	cellular_component	Component	IEA	GO_REF:0000037	UniProtKB-KW:KW-0472	9913	20131116	UniProt	-
UniProtKB	P00423	COX4I1	-	GO:0005575	cellular_component	Component	IEA	GO_REF:0000037	UniProtKB-KW:KW-0812	9913	20131116	UniProt	-
UniProtKB	P00423	COX4I1	-	GO:0005622	intracellular	Component	IDA	PMID:8638158	-	9913	20130708	UniProt	-
UniProtKB	P00423	COX4I1	-	GO:0043234	protein complex	Component	IDA	PMID:8638158	-	9913	20130708	UniProt	-
UniProtKB	P00426	COX5A	-	GO:0005739	mitochondrion	Component	IEA	GO_REF:0000019	Ensembl:ENSMUSP00000000090	9913	20131116	Ensembl	-
UniProtKB	P00426	COX5A	-	GO:0005739	mitochondrion	Component	ISS	GO_REF:0000024	UniProtKB:P12787	9913	20061006	AgBase	-
UniProtKB	P00426	COX5A	-	GO:0005739	mitochondrion	Component	IEA	GO_REF:0000037	UniProtKB-KW:KW-0496	9913	20131116	UniProt	-
UniProtKB	P00426	COX5A	-	GO:0005739	mitochondrion	Component	IEA	GO_REF:0000002	InterPro:IPR003204	9913	20131116	InterPro	-
UniProtKB	P00426	COX5A	-	GO:0005739	mitochondrion	Component	IEA	GO_REF:0000019	Ensembl:ENSMUSP00000000090	9913	20131116	Ensembl	-
UniProtKB	P00426	COX5A	-	GO:0005739	mitochondrion	Component	ISS	GO_REF:0000024	UniProtKB:P12787	9913	20061006	AgBase	-
UniProtKB	P00426	COX5A	-	GO:0005739	mitochondrion	Component	IEA	GO_REF:0000037	UniProtKB-KW:KW-0999	9913	20131116	UniProt	-
UniProtKB	P00426	COX5A	-	GO:0005739	mitochondrion	Component	IEA	GO_REF:0000039	UniProtKB-SubCell:SL-0168	9913	20131116	UniProt	-
UniProtKB	P00426	COX5A	-	GO:0005575	cellular_component	Component	IEA	GO_REF:0000037	UniProtKB-KW:KW-0472	9913	20131116	UniProt	-
UniProtKB	P00426	COX5A	-	GO:0005622	intracellular	Component	IDA	PMID:8638158	-	9913	20130708	UniProt	-
UniProtKB	P00426	COX5A	-	GO:0043234	protein complex	Component	IDA	PMID:8638158	-	9913	20130708	UniProt	-
UniProtKB	P00428	COX5B	-	GO:0005739	mitochondrion	Component	IEA	GO_REF:0000037	UniProtKB-KW:KW-0496	9913	20131116	UniProt	-
UniProtKB	P00428	COX5B	-	GO:0005739	mitochondrion	Component	IEA	GO_REF:0000002	InterPro:IPR002124	9913	20131116	InterPro	-
UniProtKB	P00428	COX5B	-	GO:0005739	mitochondrion	Component	IEA	GO_REF:0000037	UniProtKB-KW:KW-0999	9913	20131116	UniProt	-
UniProtKB	P00428	COX5B	-	GO:0005739	mitochondrion	Component	IEA	GO_REF:0000039	UniProtKB-SubCell:SL-0168	9913	20131116	UniProt	-
UniProtKB	P00428	COX5B	-	GO:0005575	cellular_component	Component	IEA	GO_REF:0000037	UniProtKB-KW:KW-0472	9913	20131116	UniProt	-
UniProtKB	P00428	COX5B	-	GO:0005622	intracellular	Component	IDA	PMID:8638158	-	9913	20130708	UniProt	-
UniProtKB	P00428	COX5B	-	GO:0043234	protein complex	Component	IDA	PMID:8638158	-	9913	20130708	UniProt	-
UniProtKB	P00429	COX6B1	-	GO:0005739	mitochondrion	Component	IEA	GO_REF:0000002	InterPro:IPR003213	9913	20131116	InterPro	-
UniProtKB	P00429	COX6B1	-	GO:0005739	mitochondrion	Component	ISS	GO_REF:0000024	UniProtKB:P56391	9913	20080103	AgBase	-
UniProtKB	P00429	COX6B1	-	GO:0005739	mitochondrion	Component	IEA	GO_REF:0000037	UniProtKB-KW:KW-0496	9913	20131116	UniProt	-
UniProtKB	P00429	COX6B1	-	GO:0005739	mitochondrion	Component	ISS	GO_REF:0000024	UniProtKB:P56391	9913	20080103	AgBase	-
UniProtKB	P00429	COX6B1	-	GO:0005739	mitochondrion	Component	IEA	GO_REF:0000039	UniProtKB-SubCell:SL-0169	9913	20131116	UniProt	-
UniProtKB	P00429	COX6B1	-	GO:0005622	intracellular	Component	IDA	PMID:8638158	-	9913	20130708	UniProt	-
UniProtKB	P00429	COX6B1	-	GO:0043234	protein complex	Component	IDA	PMID:8638158	-	9913	20130708	UniProt	-
UniProtKB	P00515	PRKAR2A	-	GO:0005737	cytoplasm	Component	IEA	GO_REF:0000019	Ensembl:ENSP00000265563	9913	20131116	Ensembl	-
UniProtKB	P00515	PRKAR2A	-	GO:0005737	cytoplasm	Component	IEA	GO_REF:0000037	UniProtKB-KW:KW-0963	9913	20131116	UniProt	-
UniProtKB	P00515	PRKAR2A	-	GO:0005737	cytoplasm	Component	IEA	GO_REF:0000039	UniProtKB-SubCell:SL-0086	9913	20131116	UniProt	-
UniProtKB	P00515	PRKAR2A	-	GO:0005815	microtubule organizing center	Component	IEA	GO_REF:0000019	Ensembl:ENSP00000265563	9913	20131116	Ensembl	-
UniProtKB	P00515	PRKAR2A	-	GO:0005886	plasma membrane	Component	IEA	GO_REF:0000019	Ensembl:ENSP00000265563	9913	20131116	Ensembl	-
UniProtKB	P00515	PRKAR2A	-	GO:0005886	plasma membrane	Component	IEA	GO_REF:0000037	UniProtKB-KW:KW-1003	9913	20131116	UniProt	-
UniProtKB	P00515	PRKAR2A	-	GO:0005886	plasma membrane	Component	IEA	GO_REF:0000039	UniProtKB-SubCell:SL-0039	9913	20131116	UniProt	-
UniProtKB	P00515	PRKAR2A	-	GO:0005622	intracellular	Component	IEA	GO_REF:0000002	InterPro:IPR002373|InterPro:IPR012198	9913	20131116	InterPro	-
UniProtKB	P00515	PRKAR2A	-	GO:0043234	protein complex	Component	IEA	GO_REF:0000002	InterPro:IPR002373|InterPro:IPR012198	9913	20131116	InterPro	-
UniProtKB	P00515	PRKAR2A	-	GO:0005575	cellular_component	Component	IEA	GO_REF:0000037	UniProtKB-KW:KW-0472	9913	20131116	UniProt	-
UniProtKB	P00558	PGK1	-	GO:0005737	cytoplasm	Component	IEA	GO_REF:0000037	UniProtKB-KW:KW-0963	9606	20131116	UniProt	-
UniProtKB	P00558	PGK1	-	GO:0005737	cytoplasm	Component	IEA	GO_REF:0000039	UniProtKB-SubCell:SL-0086	9606	20131116	UniProt	-
UniProtKB	P00558	PGK1	-	GO:0005829	cytosol	Component	TAS	Reactome:REACT_1186	-	9606	20130528	Reactome	-
UniProtKB	P00558	PGK1	-	GO:0005829	cytosol	Component	TAS	Reactome:REACT_432	-	9606	20130528	Reactome	-
UniProtKB	P00829	ATP5B	-	GO:0005739	mitochondrion	Component	IEA	GO_REF:0000019	Ensembl:ENSMUSP00000026459	9913	20131116	Ensembl	-
UniProtKB	P00829	ATP5B	-	GO:0005739	mitochondrion	Component	IEA	GO_REF:0000019	Ensembl:ENSP00000262030	9913	20131116	Ensembl	-
UniProtKB	P00829	ATP5B	-	GO:0005739	mitochondrion	Component	IEA	GO_REF:0000037	UniProtKB-KW:KW-0496	9913	20131116	UniProt	-
UniProtKB	P00829	ATP5B	-	GO:0005739	mitochondrion	Component	IEA	GO_REF:0000039	UniProtKB-SubCell:SL-0173	9913	20131116	UniProt	-
UniProtKB	P00829	ATP5B	-	GO:0005739	mitochondrion	Component	IEA	GO_REF:0000019	Ensembl:ENSMUSP00000026459	9913	20131116	Ensembl	-
UniProtKB	P00829	ATP5B	-	GO:0005739	mitochondrion	Component	IEA	GO_REF:0000037	UniProtKB-KW:KW-0999	9913	20131116	UniProt	-
UniProtKB	P00829	ATP5B	-	GO:0005739	mitochondrion	Component	IEA	GO_REF:0000039	UniProtKB-SubCell:SL-0168	9913	20131116	UniProt	-
UniProtKB	P00829	ATP5B	-	GO:0005739	mitochondrion	Component	IEA	GO_REF:0000019	Ensembl:ENSP00000262030	9913	20131116	Ensembl	-
UniProtKB	P00829	ATP5B	-	GO:0043234	protein complex	Component	IEA	GO_REF:0000019	Ensembl:ENSP00000262030	9913	20131116	Ensembl	-
UniProtKB	P00829	ATP5B	-	GO:0005739	mitochondrion	Component	IDA	PMID:17570365	-	9913	20120223	UniProt	-
UniProtKB	P00829	ATP5B	-	GO:0043234	protein complex	Component	IDA	PMID:17570365	-	9913	20120223	UniProt	-
UniProtKB	P00829	ATP5B	-	GO:0005886	plasma membrane	Component	IEA	GO_REF:0000019	Ensembl:ENSP00000262030	9913	20131116	Ensembl	-
UniProtKB	P00829	ATP5B	-	GO:0005623	cell	Component	IEA	GO_REF:0000019	Ensembl:ENSP00000262030	9913	20131116	Ensembl	-
UniProtKB	P00829	ATP5B	-	GO:0005575	cellular_component	Component	IEA	GO_REF:0000037	UniProtKB-KW:KW-0472	9913	20131116	UniProt	-
UniProtKB	P00829	ATP5B	-	GO:0005739	mitochondrion	Component	IEA	GO_REF:0000019	Ensembl:ENSP00000262030	9913	20131116	Ensembl	-
UniProtKB	P00829	ATP5B	-	GO:0043234	protein complex	Component	IEA	GO_REF:0000002	InterPro:IPR000793	9913	20131116	InterPro	-
UniProtKB	P00829	ATP5B	-	GO:0005739	mitochondrion	Component	IEA	GO_REF:0000019	Ensembl:ENSP00000262030	9913	20131116	Ensembl	-
UniProtKB	P00829	ATP5B	-	GO:0005622	intracellular	Component	IEA	GO_REF:0000037	UniProtKB-KW:KW-0139	9913	20131116	UniProt	-
UniProtKB	P00829	ATP5B	-	GO:0043234	protein complex	Component	IEA	GO_REF:0000037	UniProtKB-KW:KW-0139	9913	20131116	UniProt	-
UniProtKB	P00922	CA2	-	GO:0005737	cytoplasm	Component	ISS	GO_REF:0000024	UniProtKB:P00918	9940	20130621	UniProt	-
UniProtKB	P00922	CA2	-	GO:0005737	cytoplasm	Component	IEA	GO_REF:0000037	UniProtKB-KW:KW-0963	9940	20131116	UniProt	-
UniProtKB	P00922	CA2	-	GO:0005737	cytoplasm	Component	IEA	GO_REF:0000039	UniProtKB-SubCell:SL-0086	9940	20131116	UniProt	-
UniProtKB	P00922	CA2	-	GO:0005886	plasma membrane	Component	ISS	GO_REF:0000024	UniProtKB:P00918	9940	20130621	UniProt	-
UniProtKB	P00922	CA2	-	GO:0005886	plasma membrane	Component	IEA	GO_REF:0000037	UniProtKB-KW:KW-1003	9940	20131116	UniProt	-
UniProtKB	P00922	CA2	-	GO:0005886	plasma membrane	Component	IEA	GO_REF:0000039	UniProtKB-SubCell:SL-0039	9940	20131116	UniProt	-
UniProtKB	P00922	CA2	-	GO:0005575	cellular_component	Component	IEA	GO_REF:0000037	UniProtKB-KW:KW-0472	9940	20131116	UniProt	-
UniProtKB	P02077	-	-	GO:0005829	cytosol	Component	IEA	GO_REF:0000002	InterPro:IPR002337	9925	20131116	InterPro	-
UniProtKB	P02077	-	-	GO:0043234	protein complex	Component	IEA	GO_REF:0000002	InterPro:IPR002337	9925	20131116	InterPro	-
UniProtKB	P02080	-	-	GO:0005829	cytosol	Component	IEA	GO_REF:0000002	InterPro:IPR002337	9899	20131116	InterPro	-
UniProtKB	P02080	-	-	GO:0043234	protein complex	Component	IEA	GO_REF:0000002	InterPro:IPR002337	9899	20131116	InterPro	-
UniProtKB	P02453	COL1A1	-	GO:0005576	extracellular region	Component	IEA	GO_REF:0000037	UniProtKB-KW:KW-0964	9913	20131116	UniProt	-
UniProtKB	P02453	COL1A1	-	GO:0005578	proteinaceous extracellular matrix	Component	IEA	GO_REF:0000019	Ensembl:ENSMUSP00000001547	9913	20131116	Ensembl	-
UniProtKB	P02453	COL1A1	-	GO:0005578	proteinaceous extracellular matrix	Component	IEA	GO_REF:0000037	UniProtKB-KW:KW-0272	9913	20131116	UniProt	-
UniProtKB	P02453	COL1A1	-	GO:0005578	proteinaceous extracellular matrix	Component	IEA	GO_REF:0000039	UniProtKB-SubCell:SL-0111	9913	20131116	UniProt	-
UniProtKB	P02453	COL1A1	-	GO:0005578	proteinaceous extracellular matrix	Component	IEA	GO_REF:0000002	InterPro:IPR000885	9913	20131116	InterPro	-
UniProtKB	P02453	COL1A1	-	GO:0005578	proteinaceous extracellular matrix	Component	IEA	GO_REF:0000019	Ensembl:ENSMUSP00000001547	9913	20131116	Ensembl	-
UniProtKB	P02453	COL1A1	-	GO:0005578	proteinaceous extracellular matrix	Component	IEA	GO_REF:0000037	UniProtKB-KW:KW-0176	9913	20131116	UniProt	-
UniProtKB	P02453	COL1A1	-	GO:0005578	proteinaceous extracellular matrix	Component	IEA	GO_REF:0000019	Ensembl:ENSMUSP00000001547	9913	20131116	Ensembl	-
UniProtKB	P02453	COL1A1	-	GO:0005578	proteinaceous extracellular matrix	Component	IEA	GO_REF:0000019	Ensembl:ENSP00000225964	9913	20131116	Ensembl	-
UniProtKB	P02453	COL1A1	-	GO:0005615	extracellular space	Component	IEA	GO_REF:0000019	Ensembl:ENSP00000225964	9913	20131116	Ensembl	-
UniProtKB	P02453	COL1A1	-	GO:0005737	cytoplasm	Component	IEA	GO_REF:0000019	Ensembl:ENSMUSP00000001547	9913	20131116	Ensembl	-
UniProtKB	P02453	COL1A1	-	GO:0005575	cellular_component	Component	IEA	GO_REF:0000019	Ensembl:ENSMUSP00000001547	9913	20131116	Ensembl	-
UniProtKB	P02453	COL1A1	-	GO:0005575	cellular_component	Component	IEA	GO_REF:0000019	Ensembl:ENSP00000225964	9913	20131116	Ensembl	-
UniProtKB	P02461	COL3A1	-	GO:0005576	extracellular region	Component	IEA	GO_REF:0000037	UniProtKB-KW:KW-0964	9606	20131116	UniProt	-
UniProtKB	P02461	COL3A1	-	GO:0005576	extracellular region	Component	TAS	Reactome:REACT_121108	-	9606	20130503	Reactome	-
UniProtKB	P02461	COL3A1	-	GO:0005576	extracellular region	Component	TAS	Reactome:REACT_121172	-	9606	20130503	Reactome	-
UniProtKB	P02461	COL3A1	-	GO:0005576	extracellular region	Component	TAS	Reactome:REACT_121366	-	9606	20130503	Reactome	-
UniProtKB	P02461	COL3A1	-	GO:0005576	extracellular region	Component	TAS	Reactome:REACT_150213	-	9606	20130503	Reactome	-
UniProtKB	P02461	COL3A1	-	GO:0005576	extracellular region	Component	TAS	Reactome:REACT_150222	-	9606	20130503	Reactome	-
UniProtKB	P02461	COL3A1	-	GO:0005576	extracellular region	Component	TAS	Reactome:REACT_150299	-	9606	20130503	Reactome	-
UniProtKB	P02461	COL3A1	-	GO:0005576	extracellular region	Component	TAS	Reactome:REACT_150338	-	9606	20130503	Reactome	-
UniProtKB	P02461	COL3A1	-	GO:0005576	extracellular region	Component	TAS	Reactome:REACT_150344	-	9606	20130503	Reactome	-
UniProtKB	P02461	COL3A1	-	GO:0005576	extracellular region	Component	TAS	Reactome:REACT_150439	-	9606	20130503	Reactome	-
UniProtKB	P02461	COL3A1	-	GO:0005576	extracellular region	Component	TAS	Reactome:REACT_163800	-	9606	20130503	Reactome	-
UniProtKB	P02461	COL3A1	-	GO:0005576	extracellular region	Component	TAS	Reactome:REACT_163822	-	9606	20130503	Reactome	-
UniProtKB	P02461	COL3A1	-	GO:0005576	extracellular region	Component	TAS	Reactome:REACT_163916	-	9606	20130503	Reactome	-
UniProtKB	P02461	COL3A1	-	GO:0005576	extracellular region	Component	TAS	Reactome:REACT_163960	-	9606	20130503	Reactome	-
UniProtKB	P02461	COL3A1	-	GO:0005576	extracellular region	Component	TAS	Reactome:REACT_16880	-	9606	20130503	Reactome	-
UniProtKB	P02461	COL3A1	-	GO:0005576	extracellular region	Component	TAS	Reactome:REACT_18390	-	9606	20130503	Reactome	-
UniProtKB	P02461	COL3A1	-	GO:0005578	proteinaceous extracellular matrix	Component	IEA	GO_REF:0000037	UniProtKB-KW:KW-0272	9606	20131116	UniProt	-
UniProtKB	P02461	COL3A1	-	GO:0005578	proteinaceous extracellular matrix	Component	IEA	GO_REF:0000039	UniProtKB-SubCell:SL-0111	9606	20131116	UniProt	-
UniProtKB	P02461	COL3A1	-	GO:0005578	proteinaceous extracellular matrix	Component	IEA	GO_REF:0000002	InterPro:IPR000885	9606	20131116	InterPro	-
UniProtKB	P02461	COL3A1	-	GO:0005578	proteinaceous extracellular matrix	Component	IEA	GO_REF:0000019	Ensembl:ENSMUSP00000085192	9606	20131116	Ensembl	-
UniProtKB	P02461	COL3A1	-	GO:0005578	proteinaceous extracellular matrix	Component	IEA	GO_REF:0000037	UniProtKB-KW:KW-0176	9606	20131116	UniProt	-
UniProtKB	P02461	COL3A1	-	GO:0005578	proteinaceous extracellular matrix	Component	IEA	GO_REF:0000019	Ensembl:ENSMUSP00000085192	9606	20131116	Ensembl	-
UniProtKB	P02461	COL3A1	-	GO:0005578	proteinaceous extracellular matrix	Component	NAS	PMID:1672129	-	9606	20080131	UniProt	-
UniProtKB	P02461	COL3A1	-	GO:0005578	proteinaceous extracellular matrix	Component	IMP	PMID:17576241	-	9606	20080923	UniProt	-
UniProtKB	P02461	COL3A1	-	GO:0005578	proteinaceous extracellular matrix	Component	IMP	PMID:7487954	-	9606	20080201	UniProt	-
UniProtKB	P02461	COL3A1	-	GO:0005615	extracellular space	Component	IDA	PMID:7487954	-	9606	20080201	UniProt	-
UniProtKB	P02461	COL3A1	-	GO:0005615	extracellular space	Component	NAS	PMID:9036918	-	9606	20080201	UniProt	-
UniProtKB	P02461	COL3A1	-	GO:0005783	endoplasmic reticulum	Component	TAS	Reactome:REACT_120881	-	9606	20130503	Reactome	-
UniProtKB	P02461	COL3A1	-	GO:0005783	endoplasmic reticulum	Component	TAS	Reactome:REACT_120939	-	9606	20130503	Reactome	-
UniProtKB	P02461	COL3A1	-	GO:0005783	endoplasmic reticulum	Component	TAS	Reactome:REACT_121152	-	9606	20130503	Reactome	-
UniProtKB	P02461	COL3A1	-	GO:0005783	endoplasmic reticulum	Component	TAS	Reactome:REACT_121254	-	9606	20130503	Reactome	-
UniProtKB	P02461	COL3A1	-	GO:0005783	endoplasmic reticulum	Component	TAS	Reactome:REACT_121366	-	9606	20130503	Reactome	-
UniProtKB	P02461	COL3A1	-	GO:0005575	cellular_component	Component	IEA	GO_REF:0000019	Ensembl:ENSMUSP00000085192	9606	20131116	Ensembl	-
UniProtKB	P02461	COL3A1	-	GO:0005575	cellular_component	Component	IMP	PMID:14970208	-	9606	20080915	UniProt	-
UniProtKB	P02461	COL3A1	-	GO:0005575	cellular_component	Component	IMP	PMID:7487954	-	9606	20080201	UniProt	-
UniProtKB	P02461	COL3A1	colocalizes_with	GO:0005575	cellular_component	Component	TAS	PMID:22261194	-	9606	20120228	BHF-UCL	-
UniProtKB	P02465	COL1A2	-	GO:0005576	extracellular region	Component	IEA	GO_REF:0000037	UniProtKB-KW:KW-0964	9913	20131116	UniProt	-
UniProtKB	P02465	COL1A2	-	GO:0005578	proteinaceous extracellular matrix	Component	IEA	GO_REF:0000037	UniProtKB-KW:KW-0272	9913	20131116	UniProt	-
UniProtKB	P02465	COL1A2	-	GO:0005578	proteinaceous extracellular matrix	Component	IEA	GO_REF:0000039	UniProtKB-SubCell:SL-0111	9913	20131116	UniProt	-
UniProtKB	P02465	COL1A2	-	GO:0005578	proteinaceous extracellular matrix	Component	IEA	GO_REF:0000002	InterPro:IPR000885	9913	20131116	InterPro	-
UniProtKB	P02465	COL1A2	-	GO:0005578	proteinaceous extracellular matrix	Component	IEA	GO_REF:0000037	UniProtKB-KW:KW-0176	9913	20131116	UniProt	-
UniProtKB	P02465	COL1A2	-	GO:0005578	proteinaceous extracellular matrix	Component	IEA	GO_REF:0000019	Ensembl:ENSP00000297268	9913	20131116	Ensembl	-
UniProtKB	P02465	COL1A2	-	GO:0005615	extracellular space	Component	IEA	GO_REF:0000019	Ensembl:ENSP00000297268	9913	20131116	Ensembl	-
UniProtKB	P02465	COL1A2	-	GO:0005575	cellular_component	Component	IEA	GO_REF:0000019	Ensembl:ENSP00000297268	9913	20131116	Ensembl	-
UniProtKB	P02465	COL1A2	-	GO:0005576	extracellular region	Component	IEA	GO_REF:0000019	Ensembl:ENSP00000297268	9913	20131116	Ensembl	-
UniProtKB	P02465	COL1A2	-	GO:0043226	organelle	Component	IEA	GO_REF:0000019	Ensembl:ENSP00000297268	9913	20131116	Ensembl	-
UniProtKB	P02585	TNNC2	-	GO:0005829	cytosol	Component	TAS	Reactome:REACT_16902	-	9606	20130528	Reactome	-
UniProtKB	P02585	TNNC2	-	GO:0005829	cytosol	Component	TAS	Reactome:REACT_16935	-	9606	20130528	Reactome	-
UniProtKB	P02585	TNNC2	-	GO:0005829	cytosol	Component	TAS	Reactome:REACT_16995	-	9606	20130528	Reactome	-
UniProtKB	P02585	TNNC2	-	GO:0005829	cytosol	Component	TAS	Reactome:REACT_17057	-	9606	20130528	Reactome	-
UniProtKB	P02585	TNNC2	-	GO:0005737	cytoplasm	Component	IDA	PMID:17194691	-	9606	20080125	UniProt	-
UniProtKB	P02585	TNNC2	-	GO:0005856	cytoskeleton	Component	IDA	PMID:17194691	-	9606	20080125	UniProt	-
UniProtKB	P02585	TNNC2	-	GO:0043234	protein complex	Component	IDA	PMID:17194691	-	9606	20080125	UniProt	-
UniProtKB	P04038	COX6C	-	GO:0005739	mitochondrion	Component	IEA	GO_REF:0000037	UniProtKB-KW:KW-0496	9913	20131116	UniProt	-
UniProtKB	P04038	COX6C	-	GO:0005739	mitochondrion	Component	IEA	GO_REF:0000037	UniProtKB-KW:KW-0999	9913	20131116	UniProt	-
UniProtKB	P04038	COX6C	-	GO:0005739	mitochondrion	Component	IEA	GO_REF:0000039	UniProtKB-SubCell:SL-0168	9913	20131116	UniProt	-
UniProtKB	P04038	COX6C	-	GO:0005575	cellular_component	Component	IEA	GO_REF:0000037	UniProtKB-KW:KW-0472	9913	20131116	UniProt	-
UniProtKB	P04038	COX6C	-	GO:0005575	cellular_component	Component	IEA	GO_REF:0000037	UniProtKB-KW:KW-0812	9913	20131116	UniProt	-
UniProtKB	P04038	COX6C	-	GO:0005622	intracellular	Component	IDA	PMID:8638158	-	9913	20130708	UniProt	-
UniProtKB	P04038	COX6C	-	GO:0043234	protein complex	Component	IDA	PMID:8638158	-	9913	20130708	UniProt	-
UniProtKB	P04272	ANXA2	-	GO:0005576	extracellular region	Component	IEA	GO_REF:0000037	UniProtKB-KW:KW-0964	9913	20131116	UniProt	-
UniProtKB	P04272	ANXA2	-	GO:0005578	proteinaceous extracellular matrix	Component	IEA	GO_REF:0000037	UniProtKB-KW:KW-0272	9913	20131116	UniProt	-
UniProtKB	P04272	ANXA2	-	GO:0005578	proteinaceous extracellular matrix	Component	IEA	GO_REF:0000037	UniProtKB-KW:KW-0084	9913	20131116	UniProt	-
UniProtKB	P04272	ANXA2	-	GO:0005578	proteinaceous extracellular matrix	Component	IEA	GO_REF:0000039	UniProtKB-SubCell:SL-0025	9913	20131116	UniProt	-
UniProtKB	P04272	ANXA2	-	GO:0005811	lipid particle	Component	IEA	GO_REF:0000019	Ensembl:ENSP00000346032	9913	20131116	Ensembl	-
UniProtKB	P04272	ANXA2	-	GO:0005623	cell	Component	IEA	GO_REF:0000019	Ensembl:ENSP00000346032	9913	20131116	Ensembl	-
UniProtKB	P04272	ANXA2	-	GO:0005623	cell	Component	IEA	GO_REF:0000019	Ensembl:ENSMUSP00000034756	9913	20131116	Ensembl	-
UniProtKB	P04272	ANXA2	-	GO:0016023	cytoplasmic membrane-bounded vesicle	Component	IEA	GO_REF:0000039	UniProtKB-SubCell:SL-0161	9913	20131116	UniProt	-
UniProtKB	P04272	ANXA2	-	GO:0005623	cell	Component	IEA	GO_REF:0000019	Ensembl:ENSMUSP00000034756	9913	20131116	Ensembl	-
UniProtKB	P04272	ANXA2	-	GO:0005576	extracellular region	Component	IEA	GO_REF:0000019	Ensembl:ENSP00000346032	9913	20131116	Ensembl	-
UniProtKB	P04272	ANXA2	-	GO:0043226	organelle	Component	IEA	GO_REF:0000019	Ensembl:ENSP00000346032	9913	20131116	Ensembl	-
UniProtKB	P04394	NDUFV2	-	GO:0005739	mitochondrion	Component	IEA	GO_REF:0000019	Ensembl:ENSP00000327268	9913	20131116	Ensembl	-
UniProtKB	P04394	NDUFV2	-	GO:0005739	mitochondrion	Component	ISS	GO_REF:0000024	UniProtKB:Q9D6J6	9913	20070616	AgBase	-
UniProtKB	P04394	NDUFV2	-	GO:0005739	mitochondrion	Component	IEA	GO_REF:0000037	UniProtKB-KW:KW-0496	9913	20131116	UniProt	-
UniProtKB	P04394	NDUFV2	-	GO:0005739	mitochondrion	Component	IEA	GO_REF:0000037	UniProtKB-KW:KW-0999	9913	20131116	UniProt	-
UniProtKB	P04394	NDUFV2	-	GO:0005739	mitochondrion	Component	IEA	GO_REF:0000039	UniProtKB-SubCell:SL-0168	9913	20131116	UniProt	-
UniProtKB	P04394	NDUFV2	-	GO:0005739	mitochondrion	Component	IEA	GO_REF:0000019	Ensembl:ENSP00000327268	9913	20131116	Ensembl	-
UniProtKB	P04394	NDUFV2	-	GO:0043234	protein complex	Component	IEA	GO_REF:0000019	Ensembl:ENSP00000327268	9913	20131116	Ensembl	-
UniProtKB	P04394	NDUFV2	-	GO:0005739	mitochondrion	Component	ISS	GO_REF:0000033	PANTHER:PTN000042665	9913	20110128	RefGenome	-
UniProtKB	P04394	NDUFV2	-	GO:0043234	protein complex	Component	ISS	GO_REF:0000033	PANTHER:PTN000042665	9913	20110128	RefGenome	-
UniProtKB	P04394	NDUFV2	-	GO:0005575	cellular_component	Component	IEA	GO_REF:0000037	UniProtKB-KW:KW-0472	9913	20131116	UniProt	-
UniProtKB	P04394	NDUFV2	-	GO:0005575	cellular_component	Component	IEA	GO_REF:0000037	UniProtKB-KW:KW-0679	9913	20131116	UniProt	-
UniProtKB	P04466	Mylpf	-	GO:0005856	cytoskeleton	Component	IEA	GO_REF:0000037	UniProtKB-KW:KW-0518	10116	20131116	UniProt	-
UniProtKB	P04466	Mylpf	-	GO:0043234	protein complex	Component	IEA	GO_REF:0000037	UniProtKB-KW:KW-0518	10116	20131116	UniProt	-
UniProtKB	P04797	Gapdh	-	GO:0005634	nucleus	Component	IEA	GO_REF:0000037	UniProtKB-KW:KW-0539	10116	20131116	UniProt	-
UniProtKB	P04797	Gapdh	-	GO:0005634	nucleus	Component	IEA	GO_REF:0000039	UniProtKB-SubCell:SL-0191	10116	20131116	UniProt	-
UniProtKB	P04797	Gapdh	-	GO:0005634	nucleus	Component	IDA	PMID:15942958	-	10116	20070404	RGD	-
UniProtKB	P04797	Gapdh	-	GO:0005634	nucleus	Component	IDA	PMID:15951807	-	10116	20101123	UniProt	-
UniProtKB	P04797	Gapdh	-	GO:0005634	nucleus	Component	IDA	PMID:19607794	-	10116	20101123	UniProt	-
UniProtKB	P04797	Gapdh	-	GO:0005634	nucleus	Component	IDA	PMID:20972425	-	10116	20101123	UniProt	-
UniProtKB	P04797	Gapdh	-	GO:0005737	cytoplasm	Component	IEA	GO_REF:0000037	UniProtKB-KW:KW-0963	10116	20131116	UniProt	-
UniProtKB	P04797	Gapdh	-	GO:0005737	cytoplasm	Component	IDA	PMID:15312048	-	10116	20120607	UniProt	-
UniProtKB	P04797	Gapdh	-	GO:0005829	cytosol	Component	IEA	GO_REF:0000039	UniProtKB-SubCell:SL-0091	10116	20131116	UniProt	-
UniProtKB	P04797	Gapdh	-	GO:0005829	cytosol	Component	IDA	PMID:15951807	-	10116	20101123	UniProt	-
UniProtKB	P04797	Gapdh	-	GO:0005829	cytosol	Component	IDA	PMID:1834654	-	10116	20070131	RGD	-
UniProtKB	P04797	Gapdh	-	GO:0005829	cytosol	Component	IDA	PMID:19607794	-	10116	20101123	UniProt	-
UniProtKB	P04797	Gapdh	-	GO:0005856	cytoskeleton	Component	IEA	GO_REF:0000037	UniProtKB-KW:KW-0206	10116	20131116	UniProt	-
UniProtKB	P04797	Gapdh	-	GO:0005856	cytoskeleton	Component	IEA	GO_REF:0000039	UniProtKB-SubCell:SL-0090	10116	20131116	UniProt	-
UniProtKB	P04797	Gapdh	-	GO:0005856	cytoskeleton	Component	IDA	PMID:15312048	-	10116	20120607	UniProt	-
UniProtKB	P04797	Gapdh	-	GO:0043234	protein complex	Component	ISS	GO_REF:0000024	UniProtKB:P04406	10116	20131108	UniProt	-
UniProtKB	P05630	ATP5D	-	GO:0005739	mitochondrion	Component	IEA	GO_REF:0000019	Ensembl:ENSMUSP00000101006	9913	20131116	Ensembl	-
UniProtKB	P05630	ATP5D	-	GO:0005739	mitochondrion	Component	IEA	GO_REF:0000037	UniProtKB-KW:KW-0496	9913	20131116	UniProt	-
UniProtKB	P05630	ATP5D	-	GO:0005739	mitochondrion	Component	IEA	GO_REF:0000039	UniProtKB-SubCell:SL-0173	9913	20131116	UniProt	-
UniProtKB	P05630	ATP5D	-	GO:0005739	mitochondrion	Component	IDA	PMID:1827992	-	9913	20060110	MGI	-
UniProtKB	P05630	ATP5D	-	GO:0005739	mitochondrion	Component	IEA	GO_REF:0000019	Ensembl:ENSMUSP00000101006	9913	20131116	Ensembl	-
UniProtKB	P05630	ATP5D	-	GO:0005739	mitochondrion	Component	IEA	GO_REF:0000037	UniProtKB-KW:KW-0999	9913	20131116	UniProt	-
UniProtKB	P05630	ATP5D	-	GO:0005739	mitochondrion	Component	IEA	GO_REF:0000039	UniProtKB-SubCell:SL-0168	9913	20131116	UniProt	-
UniProtKB	P05630	ATP5D	-	GO:0005739	mitochondrion	Component	IEA	GO_REF:0000019	Ensembl:ENSP00000215375	9913	20131116	Ensembl	-
UniProtKB	P05630	ATP5D	-	GO:0043234	protein complex	Component	IEA	GO_REF:0000019	Ensembl:ENSP00000215375	9913	20131116	Ensembl	-
UniProtKB	P05630	ATP5D	-	GO:0005739	mitochondrion	Component	IDA	PMID:17570365	-	9913	20120223	UniProt	-
UniProtKB	P05630	ATP5D	-	GO:0043234	protein complex	Component	IDA	PMID:17570365	-	9913	20120223	UniProt	-
UniProtKB	P05630	ATP5D	-	GO:0005575	cellular_component	Component	IEA	GO_REF:0000037	UniProtKB-KW:KW-0472	9913	20131116	UniProt	-
UniProtKB	P05630	ATP5D	-	GO:0005622	intracellular	Component	IDA	PMID:1827992	-	9913	20060110	MGI	-
UniProtKB	P05630	ATP5D	-	GO:0043234	protein complex	Component	IDA	PMID:1827992	-	9913	20060110	MGI	-
UniProtKB	P05630	ATP5D	-	GO:0005622	intracellular	Component	IEA	GO_REF:0000002	InterPro:IPR001469|InterPro:IPR020546	9913	20131116	InterPro	-
UniProtKB	P05630	ATP5D	-	GO:0043234	protein complex	Component	IEA	GO_REF:0000002	InterPro:IPR001469|InterPro:IPR020546	9913	20131116	InterPro	-
UniProtKB	P05630	ATP5D	-	GO:0005622	intracellular	Component	IEA	GO_REF:0000037	UniProtKB-KW:KW-0139	9913	20131116	UniProt	-
UniProtKB	P05630	ATP5D	-	GO:0043234	protein complex	Component	IEA	GO_REF:0000037	UniProtKB-KW:KW-0139	9913	20131116	UniProt	-
UniProtKB	P05631	ATP5C1	-	GO:0005739	mitochondrion	Component	IEA	GO_REF:0000037	UniProtKB-KW:KW-0496	9913	20131116	UniProt	-
UniProtKB	P05631	ATP5C1	-	GO:0005739	mitochondrion	Component	IEA	GO_REF:0000039	UniProtKB-SubCell:SL-0173	9913	20131116	UniProt	-
UniProtKB	P05631	ATP5C1	-	GO:0005739	mitochondrion	Component	IEA	GO_REF:0000037	UniProtKB-KW:KW-0999	9913	20131116	UniProt	-
UniProtKB	P05631	ATP5C1	-	GO:0005739	mitochondrion	Component	IEA	GO_REF:0000039	UniProtKB-SubCell:SL-0168	9913	20131116	UniProt	-
UniProtKB	P05631	ATP5C1	-	GO:0005739	mitochondrion	Component	IEA	GO_REF:0000019	Ensembl:ENSP00000349142	9913	20131116	Ensembl	-
UniProtKB	P05631	ATP5C1	-	GO:0043234	protein complex	Component	IEA	GO_REF:0000019	Ensembl:ENSP00000349142	9913	20131116	Ensembl	-
UniProtKB	P05631	ATP5C1	-	GO:0005739	mitochondrion	Component	IDA	PMID:17570365	-	9913	20120223	UniProt	-
UniProtKB	P05631	ATP5C1	-	GO:0043234	protein complex	Component	IDA	PMID:17570365	-	9913	20120223	UniProt	-
UniProtKB	P05631	ATP5C1	-	GO:0005575	cellular_component	Component	IEA	GO_REF:0000037	UniProtKB-KW:KW-0472	9913	20131116	UniProt	-
UniProtKB	P05631	ATP5C1	-	GO:0005622	intracellular	Component	IEA	GO_REF:0000002	InterPro:IPR000131	9913	20131116	InterPro	-
UniProtKB	P05631	ATP5C1	-	GO:0043234	protein complex	Component	IEA	GO_REF:0000002	InterPro:IPR000131	9913	20131116	InterPro	-
UniProtKB	P05631	ATP5C1	-	GO:0005622	intracellular	Component	IEA	GO_REF:0000037	UniProtKB-KW:KW-0139	9913	20131116	UniProt	-
UniProtKB	P05631	ATP5C1	-	GO:0043234	protein complex	Component	IEA	GO_REF:0000037	UniProtKB-KW:KW-0139	9913	20131116	UniProt	-
UniProtKB	P05976	MYL1	-	GO:0005829	cytosol	Component	TAS	Reactome:REACT_16902	-	9606	20130516	Reactome	-
UniProtKB	P05976	MYL1	-	GO:0005829	cytosol	Component	TAS	Reactome:REACT_16935	-	9606	20130516	Reactome	-
UniProtKB	P05976	MYL1	-	GO:0005829	cytosol	Component	TAS	Reactome:REACT_16995	-	9606	20130516	Reactome	-
UniProtKB	P05976	MYL1	-	GO:0005829	cytosol	Component	TAS	Reactome:REACT_17057	-	9606	20130516	Reactome	-
UniProtKB	P05976	MYL1	-	GO:0005737	cytoplasm	Component	NAS	PMID:3904738	-	9606	20080118	BHF-UCL	-
UniProtKB	P05976	MYL1	-	GO:0005856	cytoskeleton	Component	NAS	PMID:3904738	-	9606	20080118	BHF-UCL	-
UniProtKB	P05976	MYL1	-	GO:0043234	protein complex	Component	NAS	PMID:3904738	-	9606	20080118	BHF-UCL	-
UniProtKB	P05976	MYL1	-	GO:0005856	cytoskeleton	Component	IEA	GO_REF:0000037	UniProtKB-KW:KW-0518	9606	20131116	UniProt	-
UniProtKB	P05976	MYL1	-	GO:0043234	protein complex	Component	IEA	GO_REF:0000037	UniProtKB-KW:KW-0518	9606	20131116	UniProt	-
UniProtKB	P05976	MYL1	-	GO:0005737	cytoplasm	Component	IDA	PMID:8145163	-	9606	20080118	BHF-UCL	-
UniProtKB	P05976	MYL1	-	GO:0043226	organelle	Component	IDA	PMID:8145163	-	9606	20080118	BHF-UCL	-
UniProtKB	P05976	MYL1	-	GO:0005737	cytoplasm	Component	NAS	PMID:3904738	-	9606	20080118	BHF-UCL	-
UniProtKB	P05976	MYL1	-	GO:0043226	organelle	Component	NAS	PMID:3904738	-	9606	20080118	BHF-UCL	-
UniProtKB	P05976	MYL1	-	GO:0005737	cytoplasm	Component	IEA	GO_REF:0000019	Ensembl:ENSRNOP00000017838	9606	20131116	Ensembl	-
UniProtKB	P05976	MYL1	-	GO:0043226	organelle	Component	IEA	GO_REF:0000019	Ensembl:ENSRNOP00000017838	9606	20131116	Ensembl	-
UniProtKB	P06396	GSN	-	GO:0005623	cell	Component	IEA	GO_REF:0000019	Ensembl:ENSRNOP00000025857	9606	20131116	Ensembl	-
UniProtKB	P06396	GSN	-	GO:0005576	extracellular region	Component	ISS	GO_REF:0000024	UniProtKB:P06396	9606	20051010	UniProt	-
UniProtKB	P06396	GSN	-	GO:0005576	extracellular region	Component	IEA	GO_REF:0000037	UniProtKB-KW:KW-0964	9606	20131116	UniProt	-
UniProtKB	P06396	GSN	-	GO:0005576	extracellular region	Component	IEA	GO_REF:0000039	UniProtKB-SubCell:SL-0243	9606	20131116	UniProt	-
UniProtKB	P06396	GSN	-	GO:0005576	extracellular region	Component	NAS	PMID:14718574	-	9606	20040415	UniProt	-
UniProtKB	P06396	GSN	-	GO:0005576	extracellular region	Component	IDA	PMID:3020431	-	9606	20030206	UniProt	-
UniProtKB	P06396	GSN	-	GO:0005576	extracellular region	Component	TAS	Reactome:REACT_75876	-	9606	20130528	Reactome	-
UniProtKB	P06396	GSN	-	GO:0005576	extracellular region	Component	TAS	Reactome:REACT_75905	-	9606	20130528	Reactome	-
UniProtKB	P06396	GSN	-	GO:0005615	extracellular space	Component	IEA	GO_REF:0000019	Ensembl:ENSRNOP00000025857	9606	20131116	Ensembl	-
UniProtKB	P06396	GSN	-	GO:0005737	cytoplasm	Component	IEA	GO_REF:0000037	UniProtKB-KW:KW-0963	9606	20131116	UniProt	-
UniProtKB	P06396	GSN	-	GO:0005829	cytosol	Component	ISS	GO_REF:0000024	UniProtKB:P06396	9606	20051010	UniProt	-
UniProtKB	P06396	GSN	-	GO:0005829	cytosol	Component	IDA	PMID:3020431	-	9606	20030206	UniProt	-
UniProtKB	P06396	GSN	-	GO:0005829	cytosol	Component	TAS	Reactome:REACT_13795	-	9606	20130503	Reactome	-
UniProtKB	P06396	GSN	-	GO:0005856	cytoskeleton	Component	IEA	GO_REF:0000037	UniProtKB-KW:KW-0206	9606	20131116	UniProt	-
UniProtKB	P06396	GSN	-	GO:0005856	cytoskeleton	Component	IEA	GO_REF:0000039	UniProtKB-SubCell:SL-0090	9606	20131116	UniProt	-
UniProtKB	P06396	GSN	-	GO:0005856	cytoskeleton	Component	IEA	GO_REF:0000019	Ensembl:ENSRNOP00000025857	9606	20131116	Ensembl	-
UniProtKB	P06396	GSN	-	GO:0005856	cytoskeleton	Component	TAS	PMID:1321812	-	9606	20030904	PINC	-
UniProtKB	P06396	GSN	-	GO:0005623	cell	Component	IEA	GO_REF:0000019	Ensembl:ENSMUSP00000028239	9606	20131116	Ensembl	-
UniProtKB	P06396	GSN	-	GO:0043234	protein complex	Component	IEA	GO_REF:0000019	Ensembl:ENSRNOP00000025857	9606	20131116	Ensembl	-
UniProtKB	P06396	GSN	-	GO:0005737	cytoplasm	Component	IEA	GO_REF:0000019	Ensembl:ENSRNOP00000025857	9606	20131116	Ensembl	-
UniProtKB	P06396	GSN	-	GO:0005576	extracellular region	Component	IDA	PMID:21362503	-	9606	20121116	UniProt	-
UniProtKB	P06396	GSN	-	GO:0043226	organelle	Component	IDA	PMID:21362503	-	9606	20121116	UniProt	-
UniProtKB	P06753	TPM3	-	GO:0005856	cytoskeleton	Component	IDA	PMID:16236705	-	9606	20100603	MGI	-
UniProtKB	P06753	TPM3	-	GO:0005856	cytoskeleton	Component	IEA	GO_REF:0000019	Ensembl:ENSMUSP00000062920	9606	20131116	Ensembl	-
UniProtKB	P06753	TPM3	-	GO:0043234	protein complex	Component	IEA	GO_REF:0000019	Ensembl:ENSMUSP00000062920	9606	20131116	Ensembl	-
UniProtKB	P06753	TPM3	-	GO:0005737	cytoplasm	Component	IEA	GO_REF:0000019	Ensembl:ENSMUSP00000062920	9606	20131116	Ensembl	-
UniProtKB	P06753	TPM3	-	GO:0005737	cytoplasm	Component	IEA	GO_REF:0000037	UniProtKB-KW:KW-0963	9606	20131116	UniProt	-
UniProtKB	P06753	TPM3	-	GO:0005737	cytoplasm	Component	IDA	GO_REF:0000052	-	9606	20080818	HPA	-
UniProtKB	P06753	TPM3	-	GO:0005829	cytosol	Component	TAS	Reactome:REACT_16902	-	9606	20130528	Reactome	-
UniProtKB	P06753	TPM3	-	GO:0005829	cytosol	Component	TAS	Reactome:REACT_16935	-	9606	20130528	Reactome	-
UniProtKB	P06753	TPM3	-	GO:0005829	cytosol	Component	TAS	Reactome:REACT_16995	-	9606	20130528	Reactome	-
UniProtKB	P06753	TPM3	-	GO:0005829	cytosol	Component	TAS	Reactome:REACT_17057	-	9606	20130528	Reactome	-
UniProtKB	P06753	TPM3	-	GO:0005829	cytosol	Component	TAS	Reactome:REACT_20548	-	9606	20130528	Reactome	-
UniProtKB	P06753	TPM3	-	GO:0005829	cytosol	Component	TAS	Reactome:REACT_20613	-	9606	20130528	Reactome	-
UniProtKB	P06753	TPM3	-	GO:0005829	cytosol	Component	TAS	Reactome:REACT_20643	-	9606	20130528	Reactome	-
UniProtKB	P06753	TPM3	-	GO:0005829	cytosol	Component	TAS	Reactome:REACT_20663	-	9606	20130528	Reactome	-
UniProtKB	P06753	TPM3	-	GO:0005856	cytoskeleton	Component	IEA	GO_REF:0000037	UniProtKB-KW:KW-0206	9606	20131116	UniProt	-
UniProtKB	P06753	TPM3	-	GO:0005856	cytoskeleton	Component	IEA	GO_REF:0000039	UniProtKB-SubCell:SL-0090	9606	20131116	UniProt	-
UniProtKB	P06753	TPM3	-	GO:0005856	cytoskeleton	Component	TAS	PMID:16130169	-	9606	20061106	UniProt	-
UniProtKB	P06753	TPM3	-	GO:0005856	cytoskeleton	Component	NAS	PMID:3418707	-	9606	20021105	UniProt	-
UniProtKB	P06753	TPM3	-	GO:0005737	cytoplasm	Component	TAS	PMID:3018581	-	9606	20020606	UniProt	-
UniProtKB	P06753	TPM3	-	GO:0005856	cytoskeleton	Component	TAS	PMID:3018581	-	9606	20020606	UniProt	-
UniProtKB	P06753	TPM3	-	GO:0005856	cytoskeleton	Component	IDA	GO_REF:0000052	-	9606	20080818	HPA	-
UniProtKB	P06753	TPM3	-	GO:0005623	cell	Component	IEA	GO_REF:0000019	Ensembl:ENSMUSP00000062920	9606	20131116	Ensembl	-
UniProtKB	P06753	TPM3	-	GO:0005737	cytoplasm	Component	IEA	GO_REF:0000019	Ensembl:ENSMUSP00000062920	9606	20131116	Ensembl	-
UniProtKB	P06753	TPM3	-	GO:0005856	cytoskeleton	Component	IEA	GO_REF:0000019	Ensembl:ENSMUSP00000062920	9606	20131116	Ensembl	-
UniProtKB	P06753	TPM3	-	GO:0005856	cytoskeleton	Component	IEA	GO_REF:0000019	Ensembl:ENSMUSP00000062920	9606	20131116	Ensembl	-
UniProtKB	P06753	TPM3	-	GO:0043234	protein complex	Component	IEA	GO_REF:0000019	Ensembl:ENSMUSP00000062920	9606	20131116	Ensembl	-
UniProtKB	P06753	TPM3	-	GO:0005623	cell	Component	IEA	GO_REF:0000019	Ensembl:ENSMUSP00000062920	9606	20131116	Ensembl	-
UniProtKB	P06753	TPM3	-	GO:0005623	cell	Component	IEA	GO_REF:0000019	Ensembl:ENSMUSP00000062920	9606	20131116	Ensembl	-
UniProtKB	P07033	ACYP2	-	GO:0005739	mitochondrion	Component	IEA	GO_REF:0000019	Ensembl:ENSMUSP00000074195	9913	20131116	Ensembl	-
UniProtKB	P07470	COX7A1	-	GO:0005739	mitochondrion	Component	IEA	GO_REF:0000019	Ensembl:ENSMUSP00000096193	9913	20131116	Ensembl	-
UniProtKB	P07470	COX7A1	-	GO:0005739	mitochondrion	Component	ISS	GO_REF:0000024	UniProtKB:P56392	9913	20070815	AgBase	-
UniProtKB	P07470	COX7A1	-	GO:0005739	mitochondrion	Component	IEA	GO_REF:0000037	UniProtKB-KW:KW-0496	9913	20131116	UniProt	-
UniProtKB	P07470	COX7A1	-	GO:0005739	mitochondrion	Component	IEA	GO_REF:0000037	UniProtKB-KW:KW-0999	9913	20131116	UniProt	-
UniProtKB	P07470	COX7A1	-	GO:0005739	mitochondrion	Component	IEA	GO_REF:0000039	UniProtKB-SubCell:SL-0168	9913	20131116	UniProt	-
UniProtKB	P07470	COX7A1	-	GO:0005739	mitochondrion	Component	IEA	GO_REF:0000002	InterPro:IPR003177	9913	20131116	InterPro	-
UniProtKB	P07470	COX7A1	-	GO:0005575	cellular_component	Component	IEA	GO_REF:0000037	UniProtKB-KW:KW-0472	9913	20131116	UniProt	-
UniProtKB	P07470	COX7A1	-	GO:0005575	cellular_component	Component	IEA	GO_REF:0000037	UniProtKB-KW:KW-0812	9913	20131116	UniProt	-
UniProtKB	P07470	COX7A1	-	GO:0005622	intracellular	Component	IDA	PMID:8638158	-	9913	20130708	UniProt	-
UniProtKB	P07470	COX7A1	-	GO:0043234	protein complex	Component	IDA	PMID:8638158	-	9913	20130708	UniProt	-
UniProtKB	P07471	COX6A2	-	GO:0005739	mitochondrion	Component	IEA	GO_REF:0000019	Ensembl:ENSMUSP00000033049	9913	20131116	Ensembl	-
UniProtKB	P07471	COX6A2	-	GO:0005739	mitochondrion	Component	IEA	GO_REF:0000037	UniProtKB-KW:KW-0496	9913	20131116	UniProt	-
UniProtKB	P07471	COX6A2	-	GO:0005739	mitochondrion	Component	IEA	GO_REF:0000002	InterPro:IPR001349|InterPro:IPR018507	9913	20131116	InterPro	-
UniProtKB	P07471	COX6A2	-	GO:0005739	mitochondrion	Component	IEA	GO_REF:0000037	UniProtKB-KW:KW-0999	9913	20131116	UniProt	-
UniProtKB	P07471	COX6A2	-	GO:0005739	mitochondrion	Component	IEA	GO_REF:0000039	UniProtKB-SubCell:SL-0168	9913	20131116	UniProt	-
UniProtKB	P07471	COX6A2	-	GO:0005739	mitochondrion	Component	IEA	GO_REF:0000002	InterPro:IPR001349|InterPro:IPR018507	9913	20131116	InterPro	-
UniProtKB	P07471	COX6A2	-	GO:0043234	protein complex	Component	IEA	GO_REF:0000002	InterPro:IPR001349|InterPro:IPR018507	9913	20131116	InterPro	-
UniProtKB	P07471	COX6A2	-	GO:0005575	cellular_component	Component	IEA	GO_REF:0000037	UniProtKB-KW:KW-0472	9913	20131116	UniProt	-
UniProtKB	P07471	COX6A2	-	GO:0005575	cellular_component	Component	IEA	GO_REF:0000037	UniProtKB-KW:KW-0812	9913	20131116	UniProt	-
UniProtKB	P07471	COX6A2	-	GO:0005622	intracellular	Component	IDA	PMID:8638158	-	9913	20130708	UniProt	-
UniProtKB	P07471	COX6A2	-	GO:0043234	protein complex	Component	IDA	PMID:8638158	-	9913	20130708	UniProt	-
UniProtKB	P07585	DCN	-	GO:0005576	extracellular region	Component	IEA	GO_REF:0000037	UniProtKB-KW:KW-0964	9606	20131116	UniProt	-
UniProtKB	P07585	DCN	-	GO:0005576	extracellular region	Component	TAS	Reactome:REACT_120855	-	9606	20130213	Reactome	-
UniProtKB	P07585	DCN	-	GO:0005576	extracellular region	Component	TAS	Reactome:REACT_120998	-	9606	20130213	Reactome	-
UniProtKB	P07585	DCN	-	GO:0005576	extracellular region	Component	TAS	Reactome:REACT_121341	-	9606	20130213	Reactome	-
UniProtKB	P07585	DCN	-	GO:0005576	extracellular region	Component	TAS	Reactome:REACT_163822	-	9606	20130516	Reactome	-
UniProtKB	P07585	DCN	-	GO:0005576	extracellular region	Component	TAS	Reactome:REACT_163966	-	9606	20130516	Reactome	-
UniProtKB	P07585	DCN	-	GO:0005578	proteinaceous extracellular matrix	Component	IEA	GO_REF:0000019	Ensembl:ENSRNOP00000006070	9606	20131116	Ensembl	-
UniProtKB	P07585	DCN	-	GO:0005578	proteinaceous extracellular matrix	Component	IEA	GO_REF:0000037	UniProtKB-KW:KW-0272	9606	20131116	UniProt	-
UniProtKB	P07585	DCN	-	GO:0005578	proteinaceous extracellular matrix	Component	IEA	GO_REF:0000039	UniProtKB-SubCell:SL-0111	9606	20131116	UniProt	-
UniProtKB	P07585	DCN	-	GO:0005578	proteinaceous extracellular matrix	Component	IEA	GO_REF:0000019	Ensembl:ENSRNOP00000006070	9606	20131116	Ensembl	-
UniProtKB	P07585	DCN	-	GO:0005615	extracellular space	Component	IDA	PMID:20551380	-	9606	20120228	BHF-UCL	-
UniProtKB	P07585	DCN	-	GO:0005794	Golgi apparatus	Component	TAS	Reactome:REACT_120725	-	9606	20130213	Reactome	-
UniProtKB	P07585	DCN	-	GO:0005794	Golgi apparatus	Component	TAS	Reactome:REACT_120769	-	9606	20130516	Reactome	-
UniProtKB	P07585	DCN	-	GO:0005794	Golgi apparatus	Component	TAS	Reactome:REACT_120814	-	9606	20130213	Reactome	-
UniProtKB	P07585	DCN	-	GO:0005794	Golgi apparatus	Component	TAS	Reactome:REACT_120897	-	9606	20130516	Reactome	-
UniProtKB	P07585	DCN	-	GO:0005794	Golgi apparatus	Component	TAS	Reactome:REACT_120903	-	9606	20130213	Reactome	-
UniProtKB	P07585	DCN	-	GO:0005794	Golgi apparatus	Component	TAS	Reactome:REACT_120932	-	9606	20130213	Reactome	-
UniProtKB	P07585	DCN	-	GO:0005794	Golgi apparatus	Component	TAS	Reactome:REACT_120940	-	9606	20130213	Reactome	-
UniProtKB	P07585	DCN	-	GO:0005794	Golgi apparatus	Component	TAS	Reactome:REACT_120955	-	9606	20130516	Reactome	-
UniProtKB	P07585	DCN	-	GO:0005794	Golgi apparatus	Component	TAS	Reactome:REACT_120993	-	9606	20130213	Reactome	-
UniProtKB	P07585	DCN	-	GO:0005794	Golgi apparatus	Component	TAS	Reactome:REACT_120998	-	9606	20130213	Reactome	-
UniProtKB	P07585	DCN	-	GO:0005794	Golgi apparatus	Component	TAS	Reactome:REACT_121136	-	9606	20130516	Reactome	-
UniProtKB	P07585	DCN	-	GO:0005794	Golgi apparatus	Component	TAS	Reactome:REACT_121192	-	9606	20130213	Reactome	-
UniProtKB	P07585	DCN	-	GO:0005794	Golgi apparatus	Component	TAS	Reactome:REACT_121213	-	9606	20130516	Reactome	-
UniProtKB	P07585	DCN	-	GO:0005794	Golgi apparatus	Component	TAS	Reactome:REACT_121270	-	9606	20130213	Reactome	-
UniProtKB	P07585	DCN	-	GO:0005794	Golgi apparatus	Component	TAS	Reactome:REACT_121341	-	9606	20130213	Reactome	-
UniProtKB	P07585	DCN	-	GO:0005764	lysosome	Component	TAS	Reactome:REACT_120855	-	9606	20130213	Reactome	-
UniProtKB	P07585	DCN	-	GO:0005764	lysosome	Component	TAS	Reactome:REACT_121041	-	9606	20130213	Reactome	-
UniProtKB	P07585	DCN	-	GO:0005764	lysosome	Component	TAS	Reactome:REACT_121272	-	9606	20130516	Reactome	-
UniProtKB	P07585	DCN	colocalizes_with	GO:0005575	cellular_component	Component	IDA	PMID:20551380	-	9606	20120228	BHF-UCL	-
UniProtKB	P07585	DCN	colocalizes_with	GO:0005575	cellular_component	Component	ISS	PMID:22261194	UniProtKB:Q9XSD9	9606	20120228	BHF-UCL	-
UniProtKB	P07942	LAMB1	-	GO:0005576	extracellular region	Component	IEA	GO_REF:0000037	UniProtKB-KW:KW-0964	9606	20131116	UniProt	-
UniProtKB	P07942	LAMB1	-	GO:0005576	extracellular region	Component	TAS	Reactome:REACT_13405	-	9606	20130503	Reactome	-
UniProtKB	P07942	LAMB1	-	GO:0005576	extracellular region	Component	TAS	Reactome:REACT_13529	-	9606	20130503	Reactome	-
UniProtKB	P07942	LAMB1	-	GO:0005576	extracellular region	Component	TAS	Reactome:REACT_13613	-	9606	20130503	Reactome	-
UniProtKB	P07942	LAMB1	-	GO:0005576	extracellular region	Component	TAS	Reactome:REACT_13716	-	9606	20130503	Reactome	-
UniProtKB	P07942	LAMB1	-	GO:0005578	proteinaceous extracellular matrix	Component	IEA	GO_REF:0000019	Ensembl:ENSMUSP00000002979	9606	20131116	Ensembl	-
UniProtKB	P07942	LAMB1	-	GO:0005578	proteinaceous extracellular matrix	Component	IEA	GO_REF:0000037	UniProtKB-KW:KW-0272	9606	20131116	UniProt	-
UniProtKB	P07942	LAMB1	-	GO:0005578	proteinaceous extracellular matrix	Component	IEA	GO_REF:0000019	Ensembl:ENSMUSP00000002979	9606	20131116	Ensembl	-
UniProtKB	P07942	LAMB1	-	GO:0005578	proteinaceous extracellular matrix	Component	IEA	GO_REF:0000037	UniProtKB-KW:KW-0084	9606	20131116	UniProt	-
UniProtKB	P07942	LAMB1	-	GO:0005578	proteinaceous extracellular matrix	Component	IEA	GO_REF:0000039	UniProtKB-SubCell:SL-0025	9606	20131116	UniProt	-
UniProtKB	P07942	LAMB1	-	GO:0005578	proteinaceous extracellular matrix	Component	IDA	PMID:14557481	-	9606	20060816	UniProt	-
UniProtKB	P07942	LAMB1	-	GO:0005578	proteinaceous extracellular matrix	Component	IDA	PMID:2099832	-	9606	20100128	UniProt	-
UniProtKB	P07942	LAMB1	-	GO:0005578	proteinaceous extracellular matrix	Component	TAS	PMID:3493487	-	9606	20060815	UniProt	-
UniProtKB	P07942	LAMB1	-	GO:0005578	proteinaceous extracellular matrix	Component	IEA	GO_REF:0000019	Ensembl:ENSMUSP00000002979	9606	20131116	Ensembl	-
UniProtKB	P07942	LAMB1	-	GO:0005578	proteinaceous extracellular matrix	Component	IEA	GO_REF:0000019	Ensembl:ENSMUSP00000002979	9606	20131116	Ensembl	-
UniProtKB	P07942	LAMB1	-	GO:0043234	protein complex	Component	IEA	GO_REF:0000019	Ensembl:ENSMUSP00000002979	9606	20131116	Ensembl	-
UniProtKB	P07942	LAMB1	-	GO:0005578	proteinaceous extracellular matrix	Component	IPI	PMID:10964500	UniProtKB:P25391	9606	20100129	UniProt	-
UniProtKB	P07942	LAMB1	-	GO:0043234	protein complex	Component	IPI	PMID:10964500	UniProtKB:P25391	9606	20100129	UniProt	-
UniProtKB	P07942	LAMB1	-	GO:0005578	proteinaceous extracellular matrix	Component	TAS	PMID:14557481	-	9606	20060112	HGNC	-
UniProtKB	P07942	LAMB1	-	GO:0043234	protein complex	Component	TAS	PMID:14557481	-	9606	20060112	HGNC	-
UniProtKB	P07942	LAMB1	-	GO:0005578	proteinaceous extracellular matrix	Component	IDA	PMID:16289578	-	9606	20060817	UniProt	-
UniProtKB	P07942	LAMB1	-	GO:0043234	protein complex	Component	IDA	PMID:16289578	-	9606	20060817	UniProt	-
UniProtKB	P07942	LAMB1	-	GO:0005578	proteinaceous extracellular matrix	Component	TAS	PMID:15894315	-	9606	20060815	UniProt	-
UniProtKB	P07942	LAMB1	-	GO:0043234	protein complex	Component	TAS	PMID:15894315	-	9606	20060815	UniProt	-
UniProtKB	P07942	LAMB1	-	GO:0005578	proteinaceous extracellular matrix	Component	IDA	PMID:16289578	-	9606	20060817	UniProt	-
UniProtKB	P07942	LAMB1	-	GO:0043234	protein complex	Component	IDA	PMID:16289578	-	9606	20060817	UniProt	-
UniProtKB	P07942	LAMB1	-	GO:0005615	extracellular space	Component	IDA	PMID:10964500	-	9606	20100129	UniProt	-
UniProtKB	P07942	LAMB1	-	GO:0005578	proteinaceous extracellular matrix	Component	IEA	GO_REF:0000019	Ensembl:ENSMUSP00000002979	9606	20131116	Ensembl	-
UniProtKB	P07942	LAMB1	-	GO:0043234	protein complex	Component	IEA	GO_REF:0000019	Ensembl:ENSMUSP00000002979	9606	20131116	Ensembl	-
UniProtKB	P07942	LAMB1	-	GO:0005578	proteinaceous extracellular matrix	Component	TAS	PMID:15894315	-	9606	20060815	UniProt	-
UniProtKB	P07942	LAMB1	-	GO:0043234	protein complex	Component	TAS	PMID:15894315	-	9606	20060815	UniProt	-
UniProtKB	P07942	LAMB1	-	GO:0005578	proteinaceous extracellular matrix	Component	IDA	PMID:16289578	-	9606	20060817	UniProt	-
UniProtKB	P07942	LAMB1	-	GO:0043234	protein complex	Component	IDA	PMID:16289578	-	9606	20060817	UniProt	-
UniProtKB	P07942	LAMB1	-	GO:0005578	proteinaceous extracellular matrix	Component	IEA	GO_REF:0000019	Ensembl:ENSMUSP00000002979	9606	20131116	Ensembl	-
UniProtKB	P07942	LAMB1	-	GO:0043234	protein complex	Component	IEA	GO_REF:0000019	Ensembl:ENSMUSP00000002979	9606	20131116	Ensembl	-
UniProtKB	P07942	LAMB1	-	GO:0005578	proteinaceous extracellular matrix	Component	IDA	PMID:10964500	-	9606	20100129	UniProt	-
UniProtKB	P07942	LAMB1	-	GO:0043234	protein complex	Component	IDA	PMID:10964500	-	9606	20100129	UniProt	-
UniProtKB	P07942	LAMB1	-	GO:0005578	proteinaceous extracellular matrix	Component	IDA	PMID:16289578	-	9606	20060818	UniProt	-
UniProtKB	P07942	LAMB1	-	GO:0043234	protein complex	Component	IDA	PMID:16289578	-	9606	20060818	UniProt	-
UniProtKB	P07942	LAMB1	-	GO:0005737	cytoplasm	Component	IEA	GO_REF:0000019	Ensembl:ENSMUSP00000002979	9606	20131116	Ensembl	-
UniProtKB	P07942	LAMB1	-	GO:0005737	cytoplasm	Component	ISS	GO_REF:0000024	UniProtKB:P02469	9606	20060815	UniProt	-
UniProtKB	P07942	LAMB1	-	GO:0005576	extracellular region	Component	IDA	PMID:21362503	-	9606	20121116	UniProt	-
UniProtKB	P07942	LAMB1	-	GO:0043226	organelle	Component	IDA	PMID:21362503	-	9606	20121116	UniProt	-
UniProtKB	P07942	LAMB1	colocalizes_with	GO:0005575	cellular_component	Component	ISS	PMID:22261194	UniProtKB:Q95LE2	9606	20120228	BHF-UCL	-
UniProtKB	P08107	HSPA1A	-	GO:0005634	nucleus	Component	IDA	PMID:10205060	-	9606	20091204	UniProt	-
UniProtKB	P08107	HSPA1A	-	GO:0005634	nucleus	Component	IDA	PMID:17167422	-	9606	20121017	UniProt	-
UniProtKB	P08107	HSPA1A	-	GO:0005737	cytoplasm	Component	IEA	GO_REF:0000037	UniProtKB-KW:KW-0963	9606	20131116	UniProt	-
UniProtKB	P08107	HSPA1A	-	GO:0005737	cytoplasm	Component	IEA	GO_REF:0000039	UniProtKB-SubCell:SL-0086	9606	20131116	UniProt	-
UniProtKB	P08107	HSPA1A	-	GO:0005737	cytoplasm	Component	IDA	PMID:10859165	-	9606	20091204	UniProt	-
UniProtKB	P08107	HSPA1A	-	GO:0005737	cytoplasm	Component	TAS	PMID:16130169	-	9606	20051220	UniProt	-
UniProtKB	P08107	HSPA1A	-	GO:0005737	cytoplasm	Component	IDA	PMID:9553041	-	9606	20091204	UniProt	-
UniProtKB	P08107	HSPA1A	-	GO:0005739	mitochondrion	Component	TAS	PMID:16130169	-	9606	20051220	UniProt	-
UniProtKB	P08107	HSPA1A	-	GO:0005783	endoplasmic reticulum	Component	TAS	PMID:16130169	-	9606	20051220	UniProt	-
UniProtKB	P08107	HSPA1A	-	GO:0005829	cytosol	Component	TAS	Reactome:REACT_25267	-	9606	20130528	Reactome	-
UniProtKB	P08107	HSPA1A	-	GO:0005829	cytosol	Component	TAS	Reactome:REACT_25315	-	9606	20130528	Reactome	-
UniProtKB	P08107	HSPA1A	-	GO:0005622	intracellular	Component	IDA	PMID:15603737	-	9606	20100111	BHF-UCL	-
UniProtKB	P08107	HSPA1A	-	GO:0005622	intracellular	Component	IDA	PMID:15885686	-	9606	20120518	UniProt	-
UniProtKB	P08107	HSPA1A	-	GO:0005654	nucleoplasm	Component	IDA	PMID:9553041	-	9606	20091204	UniProt	-
UniProtKB	P08107	HSPA1A	-	GO:0005622	intracellular	Component	IDA	PMID:17289661	-	9606	20091002	UniProt	-
UniProtKB	P08107	HSPA1A	-	GO:0005737	cytoplasm	Component	IDA	PMID:10205060	-	9606	20091204	UniProt	-
UniProtKB	P08107	HSPA1A	-	GO:0005737	cytoplasm	Component	IDA	PMID:15603737	-	9606	20100111	BHF-UCL	-
UniProtKB	P08107	HSPA1A	colocalizes_with	GO:0005634	nucleus	Component	IDA	PMID:18850735	-	9606	20110518	UniProt	-
UniProtKB	P08107	HSPA1A	colocalizes_with	GO:0043234	protein complex	Component	IDA	PMID:18850735	-	9606	20110518	UniProt	-
UniProtKB	P08237	PFKM	-	GO:0005737	cytoplasm	Component	IEA	GO_REF:0000002	InterPro:IPR009161	9606	20131116	InterPro	-
UniProtKB	P08237	PFKM	-	GO:0005829	cytosol	Component	IEA	GO_REF:0000019	Ensembl:ENSMUSP00000059801	9606	20131116	Ensembl	-
UniProtKB	P08237	PFKM	-	GO:0005829	cytosol	Component	TAS	Reactome:REACT_736	-	9606	20130528	Reactome	-
UniProtKB	P08237	PFKM	-	GO:0005829	cytosol	Component	IEA	GO_REF:0000002	InterPro:IPR000023|InterPro:IPR015912	9606	20131116	InterPro	-
UniProtKB	P08237	PFKM	-	GO:0043234	protein complex	Component	IEA	GO_REF:0000002	InterPro:IPR000023|InterPro:IPR015912	9606	20131116	InterPro	-
UniProtKB	P08237	PFKM	-	GO:0005829	cytosol	Component	IDA	PMID:6444532	-	9606	20090206	UniProt	-
UniProtKB	P08237	PFKM	-	GO:0043234	protein complex	Component	IDA	PMID:6444532	-	9606	20090206	UniProt	-
UniProtKB	P08237	PFKM	-	GO:0005829	cytosol	Component	IDA	PMID:6444721	-	9606	20090206	UniProt	-
UniProtKB	P08237	PFKM	-	GO:0043234	protein complex	Component	IDA	PMID:6444721	-	9606	20090206	UniProt	-
UniProtKB	P08237	PFKM	-	GO:0005886	plasma membrane	Component	IDA	PMID:12649290	-	9606	20090605	UniProt	-
UniProtKB	P09670	SOD1	-	GO:0005737	cytoplasm	Component	IEA	GO_REF:0000037	UniProtKB-KW:KW-0963	9940	20131116	UniProt	-
UniProtKB	P09670	SOD1	-	GO:0005737	cytoplasm	Component	IEA	GO_REF:0000039	UniProtKB-SubCell:SL-0086	9940	20131116	UniProt	-
UniProtKB	P0CB32	HSPA1L	-	GO:0043234	protein complex	Component	IEA	GO_REF:0000019	Ensembl:ENSMUSP00000007248	9913	20131116	Ensembl	-
UniProtKB	P0CB32	HSPA1L	-	GO:0005634	nucleus	Component	IEA	GO_REF:0000019	Ensembl:ENSP00000364805	9913	20131116	Ensembl	-
UniProtKB	P0CB32	HSPA1L	-	GO:0043234	protein complex	Component	IEA	GO_REF:0000019	Ensembl:ENSP00000364805	9913	20131116	Ensembl	-
UniProtKB	P10790	FABP3	-	GO:0005737	cytoplasm	Component	IEA	GO_REF:0000037	UniProtKB-KW:KW-0963	9913	20131116	UniProt	-
UniProtKB	P10790	FABP3	-	GO:0005737	cytoplasm	Component	IEA	GO_REF:0000039	UniProtKB-SubCell:SL-0086	9913	20131116	UniProt	-
UniProtKB	P10790	FABP3	-	GO:0005739	mitochondrion	Component	IEA	GO_REF:0000037	UniProtKB-KW:KW-0496	9913	20131116	UniProt	-
UniProtKB	P10790	FABP3	-	GO:0005739	mitochondrion	Component	IEA	GO_REF:0000039	UniProtKB-SubCell:SL-0170	9913	20131116	UniProt	-
UniProtKB	P10916	MYL2	-	GO:0005737	cytoplasm	Component	IEA	GO_REF:0000037	UniProtKB-KW:KW-0963	9606	20131116	UniProt	-
UniProtKB	P10916	MYL2	-	GO:0005829	cytosol	Component	TAS	Reactome:REACT_16902	-	9606	20130516	Reactome	-
UniProtKB	P10916	MYL2	-	GO:0005829	cytosol	Component	TAS	Reactome:REACT_16935	-	9606	20130516	Reactome	-
UniProtKB	P10916	MYL2	-	GO:0005829	cytosol	Component	TAS	Reactome:REACT_16995	-	9606	20130516	Reactome	-
UniProtKB	P10916	MYL2	-	GO:0005829	cytosol	Component	TAS	Reactome:REACT_17057	-	9606	20130516	Reactome	-
UniProtKB	P10916	MYL2	-	GO:0005856	cytoskeleton	Component	IDA	PMID:17043135	-	9606	20080121	BHF-UCL	-
UniProtKB	P10916	MYL2	-	GO:0005856	cytoskeleton	Component	TAS	PMID:8673105	-	9606	20030904	PINC	-
UniProtKB	P10916	MYL2	-	GO:0005856	cytoskeleton	Component	IEA	GO_REF:0000037	UniProtKB-KW:KW-0518	9606	20131116	UniProt	-
UniProtKB	P10916	MYL2	-	GO:0043234	protein complex	Component	IEA	GO_REF:0000037	UniProtKB-KW:KW-0518	9606	20131116	UniProt	-
UniProtKB	P10916	MYL2	-	GO:0005856	cytoskeleton	Component	TAS	PMID:11102452	-	9606	20080121	BHF-UCL	-
UniProtKB	P10916	MYL2	-	GO:0043234	protein complex	Component	TAS	PMID:11102452	-	9606	20080121	BHF-UCL	-
UniProtKB	P10916	MYL2	-	GO:0005737	cytoplasm	Component	IEA	GO_REF:0000019	Ensembl:ENSMUSP00000107380	9606	20131116	Ensembl	-
UniProtKB	P10916	MYL2	-	GO:0043226	organelle	Component	IEA	GO_REF:0000019	Ensembl:ENSMUSP00000107380	9606	20131116	Ensembl	-
UniProtKB	P10916	MYL2	-	GO:0005737	cytoplasm	Component	NAS	PMID:8287067	-	9606	20080121	BHF-UCL	-
UniProtKB	P10916	MYL2	-	GO:0043226	organelle	Component	NAS	PMID:8287067	-	9606	20080121	BHF-UCL	-
UniProtKB	P10916	MYL2	-	GO:0005737	cytoplasm	Component	IEA	GO_REF:0000039	UniProtKB-SubCell:SL-0313	9606	20131116	UniProt	-
UniProtKB	P10916	MYL2	-	GO:0043226	organelle	Component	IEA	GO_REF:0000039	UniProtKB-SubCell:SL-0313	9606	20131116	UniProt	-
UniProtKB	P10916	MYL2	-	GO:0005737	cytoplasm	Component	TAS	PMID:16754800	-	9606	20080122	BHF-UCL	-
UniProtKB	P10916	MYL2	-	GO:0043226	organelle	Component	TAS	PMID:16754800	-	9606	20080122	BHF-UCL	-
UniProtKB	P10916	MYL2	colocalizes_with	GO:0005856	cytoskeleton	Component	IDA	PMID:17043135	-	9606	20080121	BHF-UCL	-
UniProtKB	P11024	NNT	-	GO:0005739	mitochondrion	Component	IEA	GO_REF:0000019	Ensembl:ENSP00000264663	9913	20131116	Ensembl	-
UniProtKB	P11024	NNT	-	GO:0005739	mitochondrion	Component	IEA	GO_REF:0000037	UniProtKB-KW:KW-0496	9913	20131116	UniProt	-
UniProtKB	P11024	NNT	-	GO:0005739	mitochondrion	Component	IEA	GO_REF:0000037	UniProtKB-KW:KW-0999	9913	20131116	UniProt	-
UniProtKB	P11024	NNT	-	GO:0005739	mitochondrion	Component	IEA	GO_REF:0000039	UniProtKB-SubCell:SL-0168	9913	20131116	UniProt	-
UniProtKB	P11024	NNT	-	GO:0005575	cellular_component	Component	IEA	GO_REF:0000037	UniProtKB-KW:KW-0472	9913	20131116	UniProt	-
UniProtKB	P11024	NNT	-	GO:0005575	cellular_component	Component	IEA	GO_REF:0000002	InterPro:IPR012136	9913	20131116	InterPro	-
UniProtKB	P11024	NNT	-	GO:0005575	cellular_component	Component	IEA	GO_REF:0000037	UniProtKB-KW:KW-0812	9913	20131116	UniProt	-
UniProtKB	P11047	LAMC1	-	GO:0005576	extracellular region	Component	IEA	GO_REF:0000037	UniProtKB-KW:KW-0964	9606	20131116	UniProt	-
UniProtKB	P11047	LAMC1	-	GO:0005576	extracellular region	Component	TAS	Reactome:REACT_13405	-	9606	20130503	Reactome	-
UniProtKB	P11047	LAMC1	-	GO:0005576	extracellular region	Component	TAS	Reactome:REACT_13529	-	9606	20130503	Reactome	-
UniProtKB	P11047	LAMC1	-	GO:0005576	extracellular region	Component	TAS	Reactome:REACT_13613	-	9606	20130503	Reactome	-
UniProtKB	P11047	LAMC1	-	GO:0005576	extracellular region	Component	TAS	Reactome:REACT_13716	-	9606	20130503	Reactome	-
UniProtKB	P11047	LAMC1	-	GO:0005578	proteinaceous extracellular matrix	Component	IEA	GO_REF:0000037	UniProtKB-KW:KW-0272	9606	20131116	UniProt	-
UniProtKB	P11047	LAMC1	-	GO:0005578	proteinaceous extracellular matrix	Component	IEA	GO_REF:0000019	Ensembl:ENSMUSP00000027752	9606	20131116	Ensembl	-
UniProtKB	P11047	LAMC1	-	GO:0005578	proteinaceous extracellular matrix	Component	IEA	GO_REF:0000037	UniProtKB-KW:KW-0084	9606	20131116	UniProt	-
UniProtKB	P11047	LAMC1	-	GO:0005578	proteinaceous extracellular matrix	Component	IEA	GO_REF:0000039	UniProtKB-SubCell:SL-0025	9606	20131116	UniProt	-
UniProtKB	P11047	LAMC1	-	GO:0005578	proteinaceous extracellular matrix	Component	IDA	PMID:14557481	-	9606	20100128	UniProt	-
UniProtKB	P11047	LAMC1	-	GO:0005578	proteinaceous extracellular matrix	Component	IDA	PMID:15159456	-	9606	20070416	HGNC	-
UniProtKB	P11047	LAMC1	-	GO:0005578	proteinaceous extracellular matrix	Component	TAS	PMID:9885251	-	9606	20030904	PINC	-
UniProtKB	P11047	LAMC1	-	GO:0005578	proteinaceous extracellular matrix	Component	IEA	GO_REF:0000019	Ensembl:ENSMUSP00000027752	9606	20131116	Ensembl	-
UniProtKB	P11047	LAMC1	-	GO:0005578	proteinaceous extracellular matrix	Component	NAS	PMID:10964500	-	9606	20100129	UniProt	-
UniProtKB	P11047	LAMC1	-	GO:0043234	protein complex	Component	NAS	PMID:10964500	-	9606	20100129	UniProt	-
UniProtKB	P11047	LAMC1	-	GO:0005578	proteinaceous extracellular matrix	Component	TAS	PMID:14557481	-	9606	20060112	HGNC	-
UniProtKB	P11047	LAMC1	-	GO:0043234	protein complex	Component	TAS	PMID:14557481	-	9606	20060112	HGNC	-
UniProtKB	P11047	LAMC1	-	GO:0005615	extracellular space	Component	NAS	PMID:10964500	-	9606	20100129	UniProt	-
UniProtKB	P11047	LAMC1	-	GO:0005578	proteinaceous extracellular matrix	Component	IEA	GO_REF:0000019	Ensembl:ENSMUSP00000027752	9606	20131116	Ensembl	-
UniProtKB	P11047	LAMC1	-	GO:0043234	protein complex	Component	IEA	GO_REF:0000019	Ensembl:ENSMUSP00000027752	9606	20131116	Ensembl	-
UniProtKB	P11047	LAMC1	-	GO:0005578	proteinaceous extracellular matrix	Component	TAS	PMID:16236823	-	9606	20090408	BHF-UCL	-
UniProtKB	P11047	LAMC1	-	GO:0043234	protein complex	Component	TAS	PMID:16236823	-	9606	20090408	BHF-UCL	-
UniProtKB	P11047	LAMC1	-	GO:0005578	proteinaceous extracellular matrix	Component	TAS	PMID:16236823	-	9606	20090408	BHF-UCL	-
UniProtKB	P11047	LAMC1	-	GO:0043234	protein complex	Component	TAS	PMID:16236823	-	9606	20090408	BHF-UCL	-
UniProtKB	P11047	LAMC1	-	GO:0005576	extracellular region	Component	IDA	PMID:21362503	-	9606	20121116	UniProt	-
UniProtKB	P11047	LAMC1	-	GO:0043226	organelle	Component	IDA	PMID:21362503	-	9606	20121116	UniProt	-
UniProtKB	P11047	LAMC1	colocalizes_with	GO:0005575	cellular_component	Component	IDA	PMID:20551380	-	9606	20120228	BHF-UCL	-
UniProtKB	P11047	LAMC1	colocalizes_with	GO:0005575	cellular_component	Component	ISS	PMID:22261194	UniProtKB:Q95J98	9606	20120228	BHF-UCL	-
UniProtKB	P11179	DLST	-	GO:0005739	mitochondrion	Component	IEA	GO_REF:0000037	UniProtKB-KW:KW-0496	9913	20131116	UniProt	-
UniProtKB	P11179	DLST	-	GO:0005739	mitochondrion	Component	IEA	GO_REF:0000039	UniProtKB-SubCell:SL-0173	9913	20131116	UniProt	-
UniProtKB	P11179	DLST	-	GO:0005737	cytoplasm	Component	IEA	GO_REF:0000002	InterPro:IPR006255	9913	20131116	InterPro	-
UniProtKB	P11179	DLST	-	GO:0043234	protein complex	Component	IEA	GO_REF:0000002	InterPro:IPR006255	9913	20131116	InterPro	-
UniProtKB	P11216	PYGB	-	GO:0005737	cytoplasm	Component	IDA	PMID:10638593	-	9606	20080416	UniProt	-
UniProtKB	P11217	PYGM	-	GO:0005829	cytosol	Component	TAS	Reactome:REACT_21291	-	9606	20130528	Reactome	-
UniProtKB	P11217	PYGM	-	GO:0005829	cytosol	Component	TAS	Reactome:REACT_21397	-	9606	20130528	Reactome	-
UniProtKB	P11217	PYGM	-	GO:0005829	cytosol	Component	TAS	Reactome:REACT_848	-	9606	20130528	Reactome	-
UniProtKB	P11275	Camk2a	-	GO:0005886	plasma membrane	Component	IEA	GO_REF:0000037	UniProtKB-KW:KW-1003	10116	20131116	UniProt	-
UniProtKB	P11275	Camk2a	-	GO:0005622	intracellular	Component	TAS	PMID:11264466	-	10116	20050421	UniProt	-
UniProtKB	P11275	Camk2a	-	GO:0043234	protein complex	Component	TAS	PMID:11264466	-	10116	20050421	UniProt	-
UniProtKB	P11275	Camk2a	-	GO:0005575	cellular_component	Component	IEA	GO_REF:0000037	UniProtKB-KW:KW-0472	10116	20131116	UniProt	-
UniProtKB	P11275	Camk2a	-	GO:0005575	cellular_component	Component	IEA	GO_REF:0000037	UniProtKB-KW:KW-0965	10116	20131116	UniProt	-
UniProtKB	P11275	Camk2a	-	GO:0005623	cell	Component	IDA	PMID:12223541	-	10116	20051213	UniProt	-
UniProtKB	P11275	Camk2a	-	GO:0005737	cytoplasm	Component	IDA	PMID:1419001	-	10116	20110620	BHF-UCL	-
UniProtKB	P11275	Camk2a	-	GO:0005886	plasma membrane	Component	IEA	GO_REF:0000039	UniProtKB-SubCell:SL-0222	10116	20131116	UniProt	-
UniProtKB	P11275	Camk2a	-	GO:0005575	cellular_component	Component	IEA	GO_REF:0000037	UniProtKB-KW:KW-0770	10116	20131116	UniProt	-
UniProtKB	P11275	Camk2a	-	GO:0005575	cellular_component	Component	IEA	GO_REF:0000039	UniProtKB-SubCell:SL-0258	10116	20131116	UniProt	-
UniProtKB	P11966	PDHB	-	GO:0005739	mitochondrion	Component	IEA	GO_REF:0000019	Ensembl:ENSMUSP00000022268	9913	20131116	Ensembl	-
UniProtKB	P11966	PDHB	-	GO:0005739	mitochondrion	Component	IEA	GO_REF:0000037	UniProtKB-KW:KW-0496	9913	20131116	UniProt	-
UniProtKB	P11966	PDHB	-	GO:0005739	mitochondrion	Component	IEA	GO_REF:0000039	UniProtKB-SubCell:SL-0170	9913	20131116	UniProt	-
UniProtKB	P11966	PDHB	-	GO:0005737	cytoplasm	Component	IEA	GO_REF:0000019	Ensembl:ENSP00000307241	9913	20131116	Ensembl	-
UniProtKB	P11966	PDHB	-	GO:0043234	protein complex	Component	IEA	GO_REF:0000019	Ensembl:ENSP00000307241	9913	20131116	Ensembl	-
UniProtKB	P11966	PDHB	-	GO:0005737	cytoplasm	Component	ISS	GO_REF:0000024	UniProtKB:P11177	9913	20121212	UniProt	-
UniProtKB	P11966	PDHB	-	GO:0043234	protein complex	Component	ISS	GO_REF:0000024	UniProtKB:P11177	9913	20121212	UniProt	-
UniProtKB	P11974	PKM	-	GO:0005634	nucleus	Component	IEA	GO_REF:0000037	UniProtKB-KW:KW-0539	9986	20131116	UniProt	-
UniProtKB	P11974	PKM	-	GO:0005634	nucleus	Component	IEA	GO_REF:0000039	UniProtKB-SubCell:SL-0191	9986	20131116	UniProt	-
UniProtKB	P11974	PKM	-	GO:0005737	cytoplasm	Component	IEA	GO_REF:0000037	UniProtKB-KW:KW-0963	9986	20131116	UniProt	-
UniProtKB	P11974	PKM	-	GO:0005737	cytoplasm	Component	IEA	GO_REF:0000039	UniProtKB-SubCell:SL-0086	9986	20131116	UniProt	-
UniProtKB	P12303	TTR	-	GO:0005576	extracellular region	Component	IEA	GO_REF:0000037	UniProtKB-KW:KW-0964	9940	20131116	UniProt	-
UniProtKB	P12303	TTR	-	GO:0005576	extracellular region	Component	IEA	GO_REF:0000039	UniProtKB-SubCell:SL-0243	9940	20131116	UniProt	-
UniProtKB	P12344	GOT2	-	GO:0005739	mitochondrion	Component	ISS	GO_REF:0000024	UniProtKB:P00507	9913	20061003	AgBase	-
UniProtKB	P12344	GOT2	-	GO:0005739	mitochondrion	Component	ISS	GO_REF:0000024	UniProtKB:P00508	9913	20091214	UniProt	-
UniProtKB	P12344	GOT2	-	GO:0005739	mitochondrion	Component	IEA	GO_REF:0000037	UniProtKB-KW:KW-0496	9913	20131116	UniProt	-
UniProtKB	P12344	GOT2	-	GO:0005739	mitochondrion	Component	IEA	GO_REF:0000019	Ensembl:ENSMUSP00000034097	9913	20131116	Ensembl	-
UniProtKB	P12344	GOT2	-	GO:0005739	mitochondrion	Component	ISS	GO_REF:0000024	UniProtKB:P05202	9913	20061003	AgBase	-
UniProtKB	P12344	GOT2	-	GO:0005739	mitochondrion	Component	IEA	GO_REF:0000039	UniProtKB-SubCell:SL-0170	9913	20131116	UniProt	-
UniProtKB	P12344	GOT2	-	GO:0005886	plasma membrane	Component	IEA	GO_REF:0000019	Ensembl:ENSP00000245206	9913	20131116	Ensembl	-
UniProtKB	P12344	GOT2	-	GO:0005886	plasma membrane	Component	IEA	GO_REF:0000037	UniProtKB-KW:KW-1003	9913	20131116	UniProt	-
UniProtKB	P12344	GOT2	-	GO:0005886	plasma membrane	Component	IEA	GO_REF:0000039	UniProtKB-SubCell:SL-0039	9913	20131116	UniProt	-
UniProtKB	P12344	GOT2	-	GO:0005623	cell	Component	ISS	GO_REF:0000024	UniProtKB:P00507	9913	20061003	AgBase	-
UniProtKB	P12344	GOT2	-	GO:0005575	cellular_component	Component	IEA	GO_REF:0000037	UniProtKB-KW:KW-0472	9913	20131116	UniProt	-
UniProtKB	P12429	ANXA3	-	GO:0005737	cytoplasm	Component	IDA	GO_REF:0000052	-	9606	20101115	HPA	-
UniProtKB	P12429	ANXA3	-	GO:0005737	cytoplasm	Component	IDA	PMID:17205602	-	9606	20100208	UniProt	-
UniProtKB	P12429	ANXA3	-	GO:0005886	plasma membrane	Component	IDA	PMID:7526843	-	9606	20100208	UniProt	-
UniProtKB	P12429	ANXA3	-	GO:0005575	cellular_component	Component	IDA	PMID:17205602	-	9606	20100208	UniProt	-
UniProtKB	P12429	ANXA3	-	GO:0016023	cytoplasmic membrane-bounded vesicle	Component	IDA	PMID:7526843	-	9606	20100208	UniProt	-
UniProtKB	P12429	ANXA3	-	GO:0016023	cytoplasmic membrane-bounded vesicle	Component	IDA	PMID:7526843	-	9606	20100208	UniProt	-
UniProtKB	P12725	-	-	GO:0005576	extracellular region	Component	IEA	GO_REF:0000037	UniProtKB-KW:KW-0964	9940	20131116	UniProt	-
UniProtKB	P12725	-	-	GO:0005576	extracellular region	Component	IEA	GO_REF:0000039	UniProtKB-SubCell:SL-0243	9940	20131116	UniProt	-
UniProtKB	P12725	-	-	GO:0005615	extracellular space	Component	IEA	GO_REF:0000002	InterPro:IPR000215	9940	20131116	InterPro	-
UniProtKB	P12798	PHKB	-	GO:0005886	plasma membrane	Component	IEA	GO_REF:0000037	UniProtKB-KW:KW-1003	9986	20131116	UniProt	-
UniProtKB	P12798	PHKB	-	GO:0005886	plasma membrane	Component	IEA	GO_REF:0000039	UniProtKB-SubCell:SL-0039	9986	20131116	UniProt	-
UniProtKB	P12798	PHKB	-	GO:0005575	cellular_component	Component	IEA	GO_REF:0000037	UniProtKB-KW:KW-0472	9986	20131116	UniProt	-
UniProtKB	P13272	UQCRFS1	-	GO:0005739	mitochondrion	Component	ISS	GO_REF:0000024	UniProtKB:Q9CR68	9913	20070310	AgBase	-
UniProtKB	P13272	UQCRFS1	-	GO:0005739	mitochondrion	Component	IEA	GO_REF:0000037	UniProtKB-KW:KW-0496	9913	20131116	UniProt	-
UniProtKB	P13272	UQCRFS1	-	GO:0005739	mitochondrion	Component	ISS	GO_REF:0000024	UniProtKB:Q9CR68	9913	20070310	AgBase	-
UniProtKB	P13272	UQCRFS1	-	GO:0005739	mitochondrion	Component	IEA	GO_REF:0000037	UniProtKB-KW:KW-0999	9913	20131116	UniProt	-
UniProtKB	P13272	UQCRFS1	-	GO:0005739	mitochondrion	Component	IEA	GO_REF:0000039	UniProtKB-SubCell:SL-0168	9913	20131116	UniProt	-
UniProtKB	P13272	UQCRFS1	-	GO:0005575	cellular_component	Component	IEA	GO_REF:0000002	InterPro:IPR005805	9913	20131116	InterPro	-
UniProtKB	P13272	UQCRFS1	-	GO:0005575	cellular_component	Component	IEA	GO_REF:0000037	UniProtKB-KW:KW-0472	9913	20131116	UniProt	-
UniProtKB	P13272	UQCRFS1	-	GO:0005575	cellular_component	Component	IEA	GO_REF:0000037	UniProtKB-KW:KW-0812	9913	20131116	UniProt	-
UniProtKB	P13272	UQCRFS1	-	GO:0005575	cellular_component	Component	IEA	GO_REF:0000037	UniProtKB-KW:KW-0679	9913	20131116	UniProt	-
UniProtKB	P13619	ATP5F1	-	GO:0005739	mitochondrion	Component	IEA	GO_REF:0000002	InterPro:IPR008688|InterPro:IPR013837	9913	20131116	InterPro	-
UniProtKB	P13619	ATP5F1	-	GO:0043234	protein complex	Component	IEA	GO_REF:0000002	InterPro:IPR008688|InterPro:IPR013837	9913	20131116	InterPro	-
UniProtKB	P13619	ATP5F1	-	GO:0005739	mitochondrion	Component	ISS	GO_REF:0000033	PANTHER:PTN000296496	9913	20110106	RefGenome	-
UniProtKB	P13619	ATP5F1	-	GO:0043234	protein complex	Component	ISS	GO_REF:0000033	PANTHER:PTN000296496	9913	20110106	RefGenome	-
UniProtKB	P13619	ATP5F1	-	GO:0005739	mitochondrion	Component	IEA	GO_REF:0000019	Ensembl:ENSMUSP00000113022	9913	20131116	Ensembl	-
UniProtKB	P13619	ATP5F1	-	GO:0005739	mitochondrion	Component	IEA	GO_REF:0000037	UniProtKB-KW:KW-0496	9913	20131116	UniProt	-
UniProtKB	P13619	ATP5F1	-	GO:0005739	mitochondrion	Component	IEA	GO_REF:0000039	UniProtKB-SubCell:SL-0173	9913	20131116	UniProt	-
UniProtKB	P13619	ATP5F1	-	GO:0005739	mitochondrion	Component	IEA	GO_REF:0000019	Ensembl:ENSMUSP00000113022	9913	20131116	Ensembl	-
UniProtKB	P13619	ATP5F1	-	GO:0005739	mitochondrion	Component	IEA	GO_REF:0000037	UniProtKB-KW:KW-0999	9913	20131116	UniProt	-
UniProtKB	P13619	ATP5F1	-	GO:0005739	mitochondrion	Component	IEA	GO_REF:0000039	UniProtKB-SubCell:SL-0168	9913	20131116	UniProt	-
UniProtKB	P13619	ATP5F1	-	GO:0005739	mitochondrion	Component	IEA	GO_REF:0000019	Ensembl:ENSP00000358737	9913	20131116	Ensembl	-
UniProtKB	P13619	ATP5F1	-	GO:0043234	protein complex	Component	IEA	GO_REF:0000019	Ensembl:ENSP00000358737	9913	20131116	Ensembl	-
UniProtKB	P13619	ATP5F1	-	GO:0005739	mitochondrion	Component	ISS	GO_REF:0000024	UniProtKB:P24539	9913	20091009	UniProt	-
UniProtKB	P13619	ATP5F1	-	GO:0043234	protein complex	Component	ISS	GO_REF:0000024	UniProtKB:P24539	9913	20091009	UniProt	-
UniProtKB	P13619	ATP5F1	-	GO:0005739	mitochondrion	Component	IDA	PMID:17570365	-	9913	20120223	UniProt	-
UniProtKB	P13619	ATP5F1	-	GO:0043234	protein complex	Component	IDA	PMID:17570365	-	9913	20120223	UniProt	-
UniProtKB	P13619	ATP5F1	-	GO:0005575	cellular_component	Component	IEA	GO_REF:0000037	UniProtKB-KW:KW-0472	9913	20131116	UniProt	-
UniProtKB	P13619	ATP5F1	-	GO:0005622	intracellular	Component	IEA	GO_REF:0000037	UniProtKB-KW:KW-0138	9913	20131116	UniProt	-
UniProtKB	P13619	ATP5F1	-	GO:0043234	protein complex	Component	IEA	GO_REF:0000037	UniProtKB-KW:KW-0138	9913	20131116	UniProt	-
UniProtKB	P13696	PEBP1	-	GO:0005737	cytoplasm	Component	IEA	GO_REF:0000037	UniProtKB-KW:KW-0963	9913	20131116	UniProt	-
UniProtKB	P13696	PEBP1	-	GO:0005737	cytoplasm	Component	IEA	GO_REF:0000039	UniProtKB-SubCell:SL-0086	9913	20131116	UniProt	-
UniProtKB	P13804	ETFA	-	GO:0005739	mitochondrion	Component	IEA	GO_REF:0000019	Ensembl:ENSMUSP00000034866	9606	20131116	Ensembl	-
UniProtKB	P13804	ETFA	-	GO:0005739	mitochondrion	Component	IEA	GO_REF:0000037	UniProtKB-KW:KW-0496	9606	20131116	UniProt	-
UniProtKB	P13804	ETFA	-	GO:0005739	mitochondrion	Component	TAS	PMID:3170610	-	9606	20030904	PINC	-
UniProtKB	P13804	ETFA	-	GO:0005739	mitochondrion	Component	IEA	GO_REF:0000039	UniProtKB-SubCell:SL-0170	9606	20131116	UniProt	-
UniProtKB	P13804	ETFA	-	GO:0005739	mitochondrion	Component	TAS	PMID:8617498	-	9606	20030904	PINC	-
UniProtKB	P13804	ETFA	-	GO:0005739	mitochondrion	Component	TAS	Reactome:REACT_6154	-	9606	20130528	Reactome	-
UniProtKB	P13804	ETFA	-	GO:0005739	mitochondrion	Component	TAS	Reactome:REACT_6169	-	9606	20130528	Reactome	-
UniProtKB	P14543	NID1	-	GO:0005576	extracellular region	Component	IEA	GO_REF:0000037	UniProtKB-KW:KW-0964	9606	20131116	UniProt	-
UniProtKB	P14543	NID1	-	GO:0005578	proteinaceous extracellular matrix	Component	IEA	GO_REF:0000019	Ensembl:ENSMUSP00000005532	9606	20131116	Ensembl	-
UniProtKB	P14543	NID1	-	GO:0005578	proteinaceous extracellular matrix	Component	IEA	GO_REF:0000037	UniProtKB-KW:KW-0272	9606	20131116	UniProt	-
UniProtKB	P14543	NID1	-	GO:0005578	proteinaceous extracellular matrix	Component	IEA	GO_REF:0000019	Ensembl:ENSMUSP00000005532	9606	20131116	Ensembl	-
UniProtKB	P14543	NID1	-	GO:0005578	proteinaceous extracellular matrix	Component	IEA	GO_REF:0000037	UniProtKB-KW:KW-0084	9606	20131116	UniProt	-
UniProtKB	P14543	NID1	-	GO:0005578	proteinaceous extracellular matrix	Component	IEA	GO_REF:0000039	UniProtKB-SubCell:SL-0025	9606	20131116	UniProt	-
UniProtKB	P14543	NID1	-	GO:0005578	proteinaceous extracellular matrix	Component	IEA	GO_REF:0000019	Ensembl:ENSMUSP00000005532	9606	20131116	Ensembl	-
UniProtKB	P14543	NID1	-	GO:0005623	cell	Component	IEA	GO_REF:0000019	Ensembl:ENSMUSP00000005532	9606	20131116	Ensembl	-
UniProtKB	P14543	NID1	colocalizes_with	GO:0005575	cellular_component	Component	IDA	PMID:20551380	-	9606	20120228	BHF-UCL	-
UniProtKB	P14543	NID1	colocalizes_with	GO:0005575	cellular_component	Component	ISS	PMID:22261194	UniProtKB:F1RGY5	9606	20120228	BHF-UCL	-
UniProtKB	P14602	Hspb1	-	GO:0005622	intracellular	Component	ISS	GO_REF:0000024	UniProtKB:P42930	10090	20110404	BHF-UCL	-
UniProtKB	P14602	Hspb1	-	GO:0043234	protein complex	Component	ISS	GO_REF:0000024	UniProtKB:P42930	10090	20110404	BHF-UCL	-
UniProtKB	P14602	Hspb1	-	GO:0005622	intracellular	Component	IDA	PMID:9122205	-	10090	20081104	MGI	-
UniProtKB	P14602	Hspb1	-	GO:0005634	nucleus	Component	IEA	GO_REF:0000037	UniProtKB-KW:KW-0539	10090	20131116	UniProt	-
UniProtKB	P14602	Hspb1	-	GO:0005634	nucleus	Component	IEA	GO_REF:0000039	UniProtKB-SubCell:SL-0191	10090	20131116	UniProt	-
UniProtKB	P14602	Hspb1	-	GO:0005634	nucleus	Component	IDA	PMID:11774370	-	10090	20020125	MGI	-
UniProtKB	P14602	Hspb1	-	GO:0005737	cytoplasm	Component	IEA	GO_REF:0000037	UniProtKB-KW:KW-0963	10090	20131116	UniProt	-
UniProtKB	P14602	Hspb1	-	GO:0005737	cytoplasm	Component	IEA	GO_REF:0000039	UniProtKB-SubCell:SL-0086	10090	20131116	UniProt	-
UniProtKB	P14602	Hspb1	-	GO:0005737	cytoplasm	Component	IDA	PMID:11774370	-	10090	20020125	MGI	-
UniProtKB	P14602	Hspb1	-	GO:0005856	cytoskeleton	Component	IEA	GO_REF:0000039	UniProtKB-SubCell:SL-0251	10090	20131116	UniProt	-
UniProtKB	P14602	Hspb1	-	GO:0043234	protein complex	Component	IEA	GO_REF:0000039	UniProtKB-SubCell:SL-0251	10090	20131116	UniProt	-
UniProtKB	P14602	Hspb1	-	GO:0005856	cytoskeleton	Component	IEA	GO_REF:0000037	UniProtKB-KW:KW-0206	10090	20131116	UniProt	-
UniProtKB	P14602	Hspb1	-	GO:0005886	plasma membrane	Component	IDA	PMID:14627610	-	10090	20100120	MGI	-
UniProtKB	P14602	Hspb1	-	GO:0005623	cell	Component	IEA	GO_REF:0000019	Ensembl:ENSP00000248553	10090	20131116	Ensembl	-
UniProtKB	P14602	Hspb1	-	GO:0005623	cell	Component	ISS	GO_REF:0000024	UniProtKB:P04792	10090	20110404	BHF-UCL	-
UniProtKB	P14602	Hspb1	-	GO:0005737	cytoplasm	Component	IDA	PMID:14627610	-	10090	20100120	MGI	-
UniProtKB	P14602	Hspb1	-	GO:0043226	organelle	Component	IDA	PMID:14627610	-	10090	20100120	MGI	-
UniProtKB	P14602	Hspb1	-	GO:0005737	cytoplasm	Component	IDA	PMID:14627610	-	10090	20100120	MGI	-
UniProtKB	P14602	Hspb1	-	GO:0043226	organelle	Component	IDA	PMID:14627610	-	10090	20100120	MGI	-
UniProtKB	P14639	ALB	-	GO:0005576	extracellular region	Component	IEA	GO_REF:0000037	UniProtKB-KW:KW-0964	9940	20131116	UniProt	-
UniProtKB	P14639	ALB	-	GO:0005576	extracellular region	Component	IEA	GO_REF:0000039	UniProtKB-SubCell:SL-0243	9940	20131116	UniProt	-
UniProtKB	P14639	ALB	-	GO:0005615	extracellular space	Component	IEA	GO_REF:0000002	InterPro:IPR000264|InterPro:IPR001703|InterPro:IPR014760|InterPro:IPR020858|InterPro:IPR021177	9940	20131116	InterPro	-
UniProtKB	P15090	FABP4	-	GO:0005634	nucleus	Component	IEA	GO_REF:0000037	UniProtKB-KW:KW-0539	9606	20131116	UniProt	-
UniProtKB	P15090	FABP4	-	GO:0005634	nucleus	Component	IEA	GO_REF:0000039	UniProtKB-SubCell:SL-0191	9606	20131116	UniProt	-
UniProtKB	P15090	FABP4	-	GO:0005737	cytoplasm	Component	IEA	GO_REF:0000037	UniProtKB-KW:KW-0963	9606	20131116	UniProt	-
UniProtKB	P15090	FABP4	-	GO:0005737	cytoplasm	Component	IEA	GO_REF:0000039	UniProtKB-SubCell:SL-0086	9606	20131116	UniProt	-
UniProtKB	P15090	FABP4	-	GO:0005737	cytoplasm	Component	IDA	GO_REF:0000052	-	9606	20100326	HPA	-
UniProtKB	P15090	FABP4	-	GO:0005737	cytoplasm	Component	TAS	PMID:16130169	-	9606	20051220	UniProt	-
UniProtKB	P15090	FABP4	-	GO:0005737	cytoplasm	Component	TAS	PMID:2481498	-	9606	20030904	PINC	-
UniProtKB	P15090	FABP4	-	GO:0005811	lipid particle	Component	TAS	Reactome:REACT_27226	-	9606	20130213	Reactome	-
UniProtKB	P15121	AKR1B1	-	GO:0005615	extracellular space	Component	TAS	PMID:2112546	-	9606	20030904	PINC	-
UniProtKB	P15121	AKR1B1	-	GO:0005634	nucleus	Component	IDA	GO_REF:0000052	-	9606	20100326	HPA	-
UniProtKB	P15121	AKR1B1	-	GO:0005737	cytoplasm	Component	IEA	GO_REF:0000037	UniProtKB-KW:KW-0963	9606	20131116	UniProt	-
UniProtKB	P15121	AKR1B1	-	GO:0005737	cytoplasm	Component	IEA	GO_REF:0000039	UniProtKB-SubCell:SL-0086	9606	20131116	UniProt	-
UniProtKB	P15121	AKR1B1	-	GO:0005737	cytoplasm	Component	IDA	GO_REF:0000052	-	9606	20100326	HPA	-
UniProtKB	P15121	AKR1B1	-	GO:0005829	cytosol	Component	TAS	Reactome:REACT_9986	-	9606	20070417	Reactome	-
UniProtKB	P15259	PGAM2	-	GO:0005575	cellular_component	Component	ND	GO_REF:0000015	-	9606	20080916	UniProt	-
UniProtKB	P15259	PGAM2	-	GO:0005634	nucleus	Component	IEA	GO_REF:0000019	Ensembl:ENSRNOP00000018227	9606	20131116	Ensembl	-
UniProtKB	P15259	PGAM2	-	GO:0005829	cytosol	Component	IEA	GO_REF:0000019	Ensembl:ENSRNOP00000018227	9606	20131116	Ensembl	-
UniProtKB	P15259	PGAM2	-	GO:0005829	cytosol	Component	TAS	Reactome:REACT_576	-	9606	20130528	Reactome	-
UniProtKB	P15259	PGAM2	-	GO:0005829	cytosol	Component	TAS	Reactome:REACT_766	-	9606	20130528	Reactome	-
UniProtKB	P15690	NDUFS1	-	GO:0005739	mitochondrion	Component	IEA	GO_REF:0000019	Ensembl:ENSMUSP00000126621	9913	20131116	Ensembl	-
UniProtKB	P15690	NDUFS1	-	GO:0005739	mitochondrion	Component	ISS	GO_REF:0000024	UniProtKB:Q91VD9	9913	20061006	AgBase	-
UniProtKB	P15690	NDUFS1	-	GO:0005739	mitochondrion	Component	IEA	GO_REF:0000037	UniProtKB-KW:KW-0496	9913	20131116	UniProt	-
UniProtKB	P15690	NDUFS1	-	GO:0005739	mitochondrion	Component	IEA	GO_REF:0000037	UniProtKB-KW:KW-0999	9913	20131116	UniProt	-
UniProtKB	P15690	NDUFS1	-	GO:0005739	mitochondrion	Component	IEA	GO_REF:0000039	UniProtKB-SubCell:SL-0168	9913	20131116	UniProt	-
UniProtKB	P15690	NDUFS1	-	GO:0005739	mitochondrion	Component	IEA	GO_REF:0000019	Ensembl:ENSP00000392709	9913	20131116	Ensembl	-
UniProtKB	P15690	NDUFS1	-	GO:0043234	protein complex	Component	IEA	GO_REF:0000019	Ensembl:ENSP00000392709	9913	20131116	Ensembl	-
UniProtKB	P15690	NDUFS1	-	GO:0005739	mitochondrion	Component	ISS	GO_REF:0000024	UniProtKB:P28331	9913	20070221	UniProt	-
UniProtKB	P15690	NDUFS1	-	GO:0043234	protein complex	Component	ISS	GO_REF:0000024	UniProtKB:P28331	9913	20070221	UniProt	-
UniProtKB	P15690	NDUFS1	-	GO:0005739	mitochondrion	Component	IBA	GO_REF:0000033	PANTHER:PTN000177280	9913	20110207	RefGenome	-
UniProtKB	P15690	NDUFS1	-	GO:0043234	protein complex	Component	IBA	GO_REF:0000033	PANTHER:PTN000177280	9913	20110207	RefGenome	-
UniProtKB	P15690	NDUFS1	-	GO:0005739	mitochondrion	Component	IEA	GO_REF:0000019	Ensembl:ENSP00000392709	9913	20131116	Ensembl	-
UniProtKB	P15690	NDUFS1	-	GO:0005739	mitochondrion	Component	ISS	GO_REF:0000024	UniProtKB:P28331	9913	20070221	UniProt	-
UniProtKB	P15690	NDUFS1	-	GO:0005575	cellular_component	Component	IEA	GO_REF:0000002	InterPro:IPR000283	9913	20131116	InterPro	-
UniProtKB	P15690	NDUFS1	-	GO:0005575	cellular_component	Component	IEA	GO_REF:0000037	UniProtKB-KW:KW-0472	9913	20131116	UniProt	-
UniProtKB	P15690	NDUFS1	-	GO:0005575	cellular_component	Component	IEA	GO_REF:0000037	UniProtKB-KW:KW-0679	9913	20131116	UniProt	-
UniProtKB	P16409	Myl3	-	GO:0005856	cytoskeleton	Component	IEA	GO_REF:0000037	UniProtKB-KW:KW-0518	10116	20131116	UniProt	-
UniProtKB	P16409	Myl3	-	GO:0043234	protein complex	Component	IEA	GO_REF:0000037	UniProtKB-KW:KW-0518	10116	20131116	UniProt	-
UniProtKB	P16409	Myl3	-	GO:0005856	cytoskeleton	Component	IDA	PMID:14659803	-	10116	20070306	RGD	-
UniProtKB	P16409	Myl3	-	GO:0043234	protein complex	Component	IDA	PMID:14659803	-	10116	20070306	RGD	-
UniProtKB	P16409	Myl3	-	GO:0005856	cytoskeleton	Component	IDA	PMID:2044768	-	10116	20070306	RGD	-
UniProtKB	P16409	Myl3	-	GO:0043234	protein complex	Component	IDA	PMID:2044768	-	10116	20070306	RGD	-
UniProtKB	P16409	Myl3	-	GO:0005737	cytoplasm	Component	IEA	GO_REF:0000019	Ensembl:ENSP00000379210	10116	20131116	Ensembl	-
UniProtKB	P16409	Myl3	-	GO:0043226	organelle	Component	IEA	GO_REF:0000019	Ensembl:ENSP00000379210	10116	20131116	Ensembl	-
UniProtKB	P16409	Myl3	-	GO:0005737	cytoplasm	Component	IEA	GO_REF:0000019	Ensembl:ENSP00000379210	10116	20131116	Ensembl	-
UniProtKB	P16409	Myl3	-	GO:0043226	organelle	Component	IEA	GO_REF:0000019	Ensembl:ENSP00000379210	10116	20131116	Ensembl	-
UniProtKB	P16960	RYR1	-	GO:0005575	cellular_component	Component	IEA	GO_REF:0000002	InterPro:IPR000699|InterPro:IPR005821|InterPro:IPR016093	9823	20131116	InterPro	-
UniProtKB	P16960	RYR1	-	GO:0005575	cellular_component	Component	IEA	GO_REF:0000037	UniProtKB-KW:KW-0472	9823	20131116	UniProt	-
UniProtKB	P16960	RYR1	-	GO:0005575	cellular_component	Component	IEA	GO_REF:0000039	UniProtKB-SubCell:SL-0162	9823	20131116	UniProt	-
UniProtKB	P16960	RYR1	-	GO:0005575	cellular_component	Component	IEA	GO_REF:0000002	InterPro:IPR009460	9823	20131116	InterPro	-
UniProtKB	P16960	RYR1	-	GO:0005575	cellular_component	Component	IEA	GO_REF:0000037	UniProtKB-KW:KW-0812	9823	20131116	UniProt	-
UniProtKB	P16960	RYR1	-	GO:0005783	endoplasmic reticulum	Component	IEA	GO_REF:0000037	UniProtKB-KW:KW-0703	9823	20131116	UniProt	-
UniProtKB	P16960	RYR1	-	GO:0005783	endoplasmic reticulum	Component	ISS	GO_REF:0000024	UniProtKB:E9PZQ0	9823	20111222	UniProt	-
UniProtKB	P16960	RYR1	-	GO:0005783	endoplasmic reticulum	Component	ISS	GO_REF:0000024	UniProtKB:F1LMY4	9823	20111215	UniProt	-
UniProtKB	P16960	RYR1	-	GO:0005783	endoplasmic reticulum	Component	IEA	GO_REF:0000039	UniProtKB-SubCell:SL-0241	9823	20131116	UniProt	-
UniProtKB	P18206	VCL	-	GO:0005576	extracellular region	Component	TAS	Reactome:REACT_21347	-	9606	20130528	Reactome	-
UniProtKB	P18206	VCL	-	GO:0005737	cytoplasm	Component	IEA	GO_REF:0000037	UniProtKB-KW:KW-0963	9606	20131116	UniProt	-
UniProtKB	P18206	VCL	-	GO:0005829	cytosol	Component	TAS	Reactome:REACT_20548	-	9606	20130109	Reactome	-
UniProtKB	P18206	VCL	-	GO:0005829	cytosol	Component	TAS	Reactome:REACT_20613	-	9606	20130109	Reactome	-
UniProtKB	P18206	VCL	-	GO:0005829	cytosol	Component	TAS	Reactome:REACT_20643	-	9606	20130109	Reactome	-
UniProtKB	P18206	VCL	-	GO:0005829	cytosol	Component	TAS	Reactome:REACT_20663	-	9606	20130109	Reactome	-
UniProtKB	P18206	VCL	-	GO:0005829	cytosol	Component	TAS	Reactome:REACT_21347	-	9606	20130109	Reactome	-
UniProtKB	P18206	VCL	-	GO:0005856	cytoskeleton	Component	IEA	GO_REF:0000037	UniProtKB-KW:KW-0206	9606	20131116	UniProt	-
UniProtKB	P18206	VCL	-	GO:0005856	cytoskeleton	Component	IEA	GO_REF:0000039	UniProtKB-SubCell:SL-0090	9606	20131116	UniProt	-
UniProtKB	P18206	VCL	-	GO:0005856	cytoskeleton	Component	TAS	PMID:16130169	-	9606	20051221	UniProt	-
UniProtKB	P18206	VCL	-	GO:0005886	plasma membrane	Component	IEA	GO_REF:0000019	Ensembl:ENSMUSP00000022369	9606	20131116	Ensembl	-
UniProtKB	P18206	VCL	-	GO:0005886	plasma membrane	Component	IEA	GO_REF:0000037	UniProtKB-KW:KW-1003	9606	20131116	UniProt	-
UniProtKB	P18206	VCL	-	GO:0005886	plasma membrane	Component	IEA	GO_REF:0000039	UniProtKB-SubCell:SL-0039	9606	20131116	UniProt	-
UniProtKB	P18206	VCL	-	GO:0005575	cellular_component	Component	IEA	GO_REF:0000019	Ensembl:ENSMUSP00000022369	9606	20131116	Ensembl	-
UniProtKB	P18206	VCL	-	GO:0005575	cellular_component	Component	ISS	GO_REF:0000024	UniProtKB:Q64727	9606	20051221	UniProt	-
UniProtKB	P18206	VCL	-	GO:0005575	cellular_component	Component	IEA	GO_REF:0000019	Ensembl:ENSMUSP00000022369	9606	20131116	Ensembl	-
UniProtKB	P18206	VCL	-	GO:0005575	cellular_component	Component	ISS	GO_REF:0000024	UniProtKB:Q64727	9606	20051221	UniProt	-
UniProtKB	P18206	VCL	-	GO:0005575	cellular_component	Component	IEA	GO_REF:0000039	UniProtKB-SubCell:SL-0009	9606	20131116	UniProt	-
UniProtKB	P18206	VCL	-	GO:0005575	cellular_component	Component	IDA	PMID:20086044	-	9606	20100721	BHF-UCL	-
UniProtKB	P18206	VCL	-	GO:0005575	cellular_component	Component	IEA	GO_REF:0000019	Ensembl:ENSMUSP00000022369	9606	20131116	Ensembl	-
UniProtKB	P18206	VCL	-	GO:0005575	cellular_component	Component	IEA	GO_REF:0000019	Ensembl:ENSMUSP00000022369	9606	20131116	Ensembl	-
UniProtKB	P18206	VCL	-	GO:0005575	cellular_component	Component	ISS	GO_REF:0000024	UniProtKB:Q64727	9606	20051221	UniProt	-
UniProtKB	P18206	VCL	-	GO:0005575	cellular_component	Component	IEA	GO_REF:0000039	UniProtKB-SubCell:SL-0118	9606	20131116	UniProt	-
UniProtKB	P18206	VCL	-	GO:0005575	cellular_component	Component	IDA	PMID:20086044	-	9606	20100721	BHF-UCL	-
UniProtKB	P18206	VCL	-	GO:0005575	cellular_component	Component	IEA	GO_REF:0000019	Ensembl:ENSRNOP00000015179	9606	20131116	Ensembl	-
UniProtKB	P18206	VCL	-	GO:0005856	cytoskeleton	Component	IEA	GO_REF:0000002	InterPro:IPR000633|InterPro:IPR006077|InterPro:IPR017997	9606	20131116	InterPro	-
UniProtKB	P18206	VCL	-	GO:0005575	cellular_component	Component	IEA	GO_REF:0000037	UniProtKB-KW:KW-0472	9606	20131116	UniProt	-
UniProtKB	P18206	VCL	-	GO:0005737	cytoplasm	Component	IEA	GO_REF:0000019	Ensembl:ENSRNOP00000015179	9606	20131116	Ensembl	-
UniProtKB	P18206	VCL	-	GO:0043226	organelle	Component	IEA	GO_REF:0000019	Ensembl:ENSRNOP00000015179	9606	20131116	Ensembl	-
UniProtKB	P18206	VCL	-	GO:0005575	cellular_component	Component	IEA	GO_REF:0000037	UniProtKB-KW:KW-0965	9606	20131116	UniProt	-
UniProtKB	P18206	VCL	-	GO:0005575	cellular_component	Component	NAS	PMID:2116004	-	9606	20051221	UniProt	-
UniProtKB	P18206	VCL	-	GO:0005886	plasma membrane	Component	IEA	GO_REF:0000019	Ensembl:ENSRNOP00000015179	9606	20131116	Ensembl	-
UniProtKB	P18206	VCL	-	GO:0005737	cytoplasm	Component	IEA	GO_REF:0000019	Ensembl:ENSMUSP00000022369	9606	20131116	Ensembl	-
UniProtKB	P18206	VCL	-	GO:0043226	organelle	Component	IEA	GO_REF:0000019	Ensembl:ENSMUSP00000022369	9606	20131116	Ensembl	-
UniProtKB	P18206	VCL	-	GO:0005737	cytoplasm	Component	ISS	GO_REF:0000024	UniProtKB:Q64727	9606	20051221	UniProt	-
UniProtKB	P18206	VCL	-	GO:0043226	organelle	Component	ISS	GO_REF:0000024	UniProtKB:Q64727	9606	20051221	UniProt	-
UniProtKB	P18206	VCL	-	GO:0005737	cytoplasm	Component	IDA	PMID:9415431	-	9606	20070917	MGI	-
UniProtKB	P18206	VCL	-	GO:0043226	organelle	Component	IDA	PMID:9415431	-	9606	20070917	MGI	-
UniProtKB	P18206	VCL	-	GO:0043234	protein complex	Component	IDA	PMID:9700171	-	9606	20051221	UniProt	-
UniProtKB	P18688	PHKA1	-	GO:0005886	plasma membrane	Component	IEA	GO_REF:0000037	UniProtKB-KW:KW-1003	9986	20131116	UniProt	-
UniProtKB	P18688	PHKA1	-	GO:0005886	plasma membrane	Component	IEA	GO_REF:0000039	UniProtKB-SubCell:SL-0039	9986	20131116	UniProt	-
UniProtKB	P18688	PHKA1	-	GO:0005575	cellular_component	Component	IEA	GO_REF:0000037	UniProtKB-KW:KW-0472	9986	20131116	UniProt	-
UniProtKB	P19120	HSPA8	-	GO:0043234	protein complex	Component	IEA	GO_REF:0000019	Ensembl:ENSP00000432083	9913	20131116	Ensembl	-
UniProtKB	P19120	HSPA8	-	GO:0043234	protein complex	Component	ISS	GO_REF:0000024	UniProtKB:P11142	9913	20120718	UniProt	-
UniProtKB	P19120	HSPA8	-	GO:0005634	nucleus	Component	IEA	GO_REF:0000019	Ensembl:ENSP00000432083	9913	20131116	Ensembl	-
UniProtKB	P19120	HSPA8	-	GO:0005634	nucleus	Component	ISS	GO_REF:0000024	UniProtKB:P11142	9913	20120718	UniProt	-
UniProtKB	P19120	HSPA8	-	GO:0005634	nucleus	Component	IEA	GO_REF:0000037	UniProtKB-KW:KW-0539	9913	20131116	UniProt	-
UniProtKB	P19120	HSPA8	-	GO:0005634	nucleus	Component	IEA	GO_REF:0000037	UniProtKB-KW:KW-0747	9913	20131116	UniProt	-
UniProtKB	P19120	HSPA8	-	GO:0005730	nucleolus	Component	IEA	GO_REF:0000019	Ensembl:ENSP00000432083	9913	20131116	Ensembl	-
UniProtKB	P19120	HSPA8	-	GO:0005730	nucleolus	Component	ISS	GO_REF:0000024	UniProtKB:P11142	9913	20120718	UniProt	-
UniProtKB	P19120	HSPA8	-	GO:0005730	nucleolus	Component	IEA	GO_REF:0000039	UniProtKB-SubCell:SL-0188	9913	20131116	UniProt	-
UniProtKB	P19120	HSPA8	-	GO:0005737	cytoplasm	Component	IEA	GO_REF:0000037	UniProtKB-KW:KW-0963	9913	20131116	UniProt	-
UniProtKB	P19120	HSPA8	-	GO:0005737	cytoplasm	Component	IEA	GO_REF:0000039	UniProtKB-SubCell:SL-0086	9913	20131116	UniProt	-
UniProtKB	P19120	HSPA8	-	GO:0005623	cell	Component	IEA	GO_REF:0000019	Ensembl:ENSP00000432083	9913	20131116	Ensembl	-
UniProtKB	P19120	HSPA8	-	GO:0005622	intracellular	Component	IEA	GO_REF:0000019	Ensembl:ENSP00000432083	9913	20131116	Ensembl	-
UniProtKB	P19120	HSPA8	-	GO:0005622	intracellular	Component	ISS	GO_REF:0000024	UniProtKB:P11142	9913	20091002	UniProt	-
UniProtKB	P19120	HSPA8	-	GO:0016023	cytoplasmic membrane-bounded vesicle	Component	IEA	GO_REF:0000039	UniProtKB-SubCell:SL-0161	9913	20131116	UniProt	-
UniProtKB	P19483	ATP5A1	-	GO:0005739	mitochondrion	Component	IEA	GO_REF:0000037	UniProtKB-KW:KW-0496	9913	20131116	UniProt	-
UniProtKB	P19483	ATP5A1	-	GO:0005739	mitochondrion	Component	IEA	GO_REF:0000037	UniProtKB-KW:KW-0999	9913	20131116	UniProt	-
UniProtKB	P19483	ATP5A1	-	GO:0005739	mitochondrion	Component	IEA	GO_REF:0000039	UniProtKB-SubCell:SL-0168	9913	20131116	UniProt	-
UniProtKB	P19483	ATP5A1	-	GO:0005739	mitochondrion	Component	IDA	PMID:17570365	-	9913	20120223	UniProt	-
UniProtKB	P19483	ATP5A1	-	GO:0043234	protein complex	Component	IDA	PMID:17570365	-	9913	20120223	UniProt	-
UniProtKB	P19483	ATP5A1	-	GO:0005886	plasma membrane	Component	IEA	GO_REF:0000037	UniProtKB-KW:KW-1003	9913	20131116	UniProt	-
UniProtKB	P19483	ATP5A1	-	GO:0005886	plasma membrane	Component	IEA	GO_REF:0000039	UniProtKB-SubCell:SL-0039	9913	20131116	UniProt	-
UniProtKB	P19483	ATP5A1	-	GO:0005575	cellular_component	Component	IEA	GO_REF:0000037	UniProtKB-KW:KW-0472	9913	20131116	UniProt	-
UniProtKB	P19483	ATP5A1	-	GO:0043234	protein complex	Component	IEA	GO_REF:0000002	InterPro:IPR000793	9913	20131116	InterPro	-
UniProtKB	P19483	ATP5A1	-	GO:0005622	intracellular	Component	IEA	GO_REF:0000002	InterPro:IPR005294	9913	20131116	InterPro	-
UniProtKB	P19483	ATP5A1	-	GO:0043234	protein complex	Component	IEA	GO_REF:0000002	InterPro:IPR005294	9913	20131116	InterPro	-
UniProtKB	P19483	ATP5A1	-	GO:0005622	intracellular	Component	IEA	GO_REF:0000037	UniProtKB-KW:KW-0139	9913	20131116	UniProt	-
UniProtKB	P19483	ATP5A1	-	GO:0043234	protein complex	Component	IEA	GO_REF:0000037	UniProtKB-KW:KW-0139	9913	20131116	UniProt	-
UniProtKB	P19633	Casq1	-	GO:0005737	cytoplasm	Component	IDA	PMID:15684334	-	10116	20090914	RGD	-
UniProtKB	P19633	Casq1	-	GO:0005739	mitochondrion	Component	IEA	GO_REF:0000019	Ensembl:ENSMUSP00000003554	10116	20131116	Ensembl	-
UniProtKB	P19633	Casq1	-	GO:0005794	Golgi apparatus	Component	IDA	PMID:149586	-	10116	20090915	RGD	-
UniProtKB	P19633	Casq1	-	GO:0005783	endoplasmic reticulum	Component	IDA	PMID:11010809	-	10116	20090915	RGD	-
UniProtKB	P19633	Casq1	-	GO:0005783	endoplasmic reticulum	Component	IDA	PMID:6355123	-	10116	20090915	RGD	-
UniProtKB	P19633	Casq1	-	GO:0005783	endoplasmic reticulum	Component	IEA	GO_REF:0000019	Ensembl:ENSMUSP00000003554	10116	20131116	Ensembl	-
UniProtKB	P19633	Casq1	-	GO:0005783	endoplasmic reticulum	Component	IEA	GO_REF:0000037	UniProtKB-KW:KW-0703	10116	20131116	UniProt	-
UniProtKB	P19633	Casq1	-	GO:0005783	endoplasmic reticulum	Component	IDA	PMID:19029185	-	10116	20121207	RGD	-
UniProtKB	P19633	Casq1	-	GO:0005737	cytoplasm	Component	IDA	PMID:15684334	-	10116	20090914	RGD	-
UniProtKB	P19633	Casq1	-	GO:0043226	organelle	Component	IDA	PMID:15684334	-	10116	20090914	RGD	-
UniProtKB	P19633	Casq1	-	GO:0005886	plasma membrane	Component	IDA	PMID:11010809	-	10116	20090915	RGD	-
UniProtKB	P19633	Casq1	-	GO:0005737	cytoplasm	Component	IDA	PMID:15684334	-	10116	20090914	RGD	-
UniProtKB	P19633	Casq1	-	GO:0043226	organelle	Component	IDA	PMID:15684334	-	10116	20090914	RGD	-
UniProtKB	P19633	Casq1	-	GO:0005783	endoplasmic reticulum	Component	IEA	GO_REF:0000019	Ensembl:ENSMUSP00000003554	10116	20131116	Ensembl	-
UniProtKB	P19633	Casq1	-	GO:0005783	endoplasmic reticulum	Component	IEA	GO_REF:0000039	UniProtKB-SubCell:SL-0240	10116	20131116	UniProt	-
UniProtKB	P19633	Casq1	-	GO:0005886	plasma membrane	Component	IDA	PMID:15684334	-	10116	20090914	RGD	-
UniProtKB	P19633	Casq1	-	GO:0005622	intracellular	Component	IDA	PMID:14506614	-	10116	20090914	RGD	-
UniProtKB	P19633	Casq1	-	GO:0043226	organelle	Component	IDA	PMID:14506614	-	10116	20090914	RGD	-
UniProtKB	P19858	LDHA	-	GO:0005737	cytoplasm	Component	IEA	GO_REF:0000002	InterPro:IPR011304	9913	20131116	InterPro	-
UniProtKB	P19858	LDHA	-	GO:0005737	cytoplasm	Component	IEA	GO_REF:0000037	UniProtKB-KW:KW-0963	9913	20131116	UniProt	-
UniProtKB	P19858	LDHA	-	GO:0005737	cytoplasm	Component	IEA	GO_REF:0000039	UniProtKB-SubCell:SL-0086	9913	20131116	UniProt	-
UniProtKB	P20000	ALDH2	-	GO:0005739	mitochondrion	Component	IEA	GO_REF:0000019	Ensembl:ENSMUSP00000031411	9913	20131116	Ensembl	-
UniProtKB	P20000	ALDH2	-	GO:0005739	mitochondrion	Component	IEA	GO_REF:0000037	UniProtKB-KW:KW-0496	9913	20131116	UniProt	-
UniProtKB	P20000	ALDH2	-	GO:0005739	mitochondrion	Component	IEA	GO_REF:0000039	UniProtKB-SubCell:SL-0170	9913	20131116	UniProt	-
UniProtKB	P20004	ACO2	-	GO:0005634	nucleus	Component	IEA	GO_REF:0000019	Ensembl:ENSP00000216254	9913	20131116	Ensembl	-
UniProtKB	P20004	ACO2	-	GO:0005739	mitochondrion	Component	IEA	GO_REF:0000019	Ensembl:ENSMUSP00000023116	9913	20131116	Ensembl	-
UniProtKB	P20004	ACO2	-	GO:0005739	mitochondrion	Component	IEA	GO_REF:0000019	Ensembl:ENSP00000216254	9913	20131116	Ensembl	-
UniProtKB	P20004	ACO2	-	GO:0005739	mitochondrion	Component	ISS	GO_REF:0000024	UniProtKB:Q99KI0	9913	20060331	AgBase	-
UniProtKB	P20004	ACO2	-	GO:0005739	mitochondrion	Component	IEA	GO_REF:0000037	UniProtKB-KW:KW-0496	9913	20131116	UniProt	-
UniProtKB	P20004	ACO2	-	GO:0005739	mitochondrion	Component	IEA	GO_REF:0000039	UniProtKB-SubCell:SL-0173	9913	20131116	UniProt	-
UniProtKB	P20929	NEB	-	GO:0005737	cytoplasm	Component	IEA	GO_REF:0000037	UniProtKB-KW:KW-0963	9606	20131116	UniProt	-
UniProtKB	P20929	NEB	-	GO:0005829	cytosol	Component	TAS	Reactome:REACT_16902	-	9606	20130528	Reactome	-
UniProtKB	P20929	NEB	-	GO:0005829	cytosol	Component	TAS	Reactome:REACT_16935	-	9606	20130528	Reactome	-
UniProtKB	P20929	NEB	-	GO:0005829	cytosol	Component	TAS	Reactome:REACT_16995	-	9606	20130528	Reactome	-
UniProtKB	P20929	NEB	-	GO:0005829	cytosol	Component	TAS	Reactome:REACT_17057	-	9606	20130528	Reactome	-
UniProtKB	P20929	NEB	-	GO:0005856	cytoskeleton	Component	IEA	GO_REF:0000037	UniProtKB-KW:KW-0206	9606	20131116	UniProt	-
UniProtKB	P20929	NEB	-	GO:0005856	cytoskeleton	Component	IEA	GO_REF:0000039	UniProtKB-SubCell:SL-0090	9606	20131116	UniProt	-
UniProtKB	P20929	NEB	-	GO:0005856	cytoskeleton	Component	TAS	PMID:7739042	-	9606	20030904	PINC	-
UniProtKB	P20929	NEB	-	GO:0005737	cytoplasm	Component	IEA	GO_REF:0000039	UniProtKB-SubCell:SL-0313	9606	20131116	UniProt	-
UniProtKB	P20929	NEB	-	GO:0043226	organelle	Component	IEA	GO_REF:0000039	UniProtKB-SubCell:SL-0313	9606	20131116	UniProt	-
UniProtKB	P20929	NEB	-	GO:0005737	cytoplasm	Component	IDA	PMID:9501083	-	9606	20051018	UniProt	-
UniProtKB	P20929	NEB	-	GO:0043226	organelle	Component	IDA	PMID:9501083	-	9606	20051018	UniProt	-
UniProtKB	P22392	NME2	-	GO:0005623	cell	Component	IEA	GO_REF:0000039	UniProtKB-SubCell:SL-0300	9606	20131116	UniProt	-
UniProtKB	P22392	NME2	-	GO:0005623	cell	Component	IDA	PMID:11919189	-	9606	20051122	HGNC	-
UniProtKB	P22392	NME2	-	GO:0005634	nucleus	Component	NAS	GO_REF:0000029	-	9606	20021104	UniProt	-
UniProtKB	P22392	NME2	-	GO:0005634	nucleus	Component	IEA	GO_REF:0000037	UniProtKB-KW:KW-0539	9606	20131116	UniProt	-
UniProtKB	P22392	NME2	-	GO:0005634	nucleus	Component	IEA	GO_REF:0000039	UniProtKB-SubCell:SL-0191	9606	20131116	UniProt	-
UniProtKB	P22392	NME2	-	GO:0005737	cytoplasm	Component	IEA	GO_REF:0000037	UniProtKB-KW:KW-0963	9606	20131116	UniProt	-
UniProtKB	P22392	NME2	-	GO:0005737	cytoplasm	Component	IEA	GO_REF:0000039	UniProtKB-SubCell:SL-0086	9606	20131116	UniProt	-
UniProtKB	P22392	NME2	-	GO:0005737	cytoplasm	Component	IDA	PMID:15703214	-	9606	20130422	UniProt	-
UniProtKB	P22392	NME2	-	GO:0005829	cytosol	Component	TAS	Reactome:REACT_21273	-	9606	20130528	Reactome	-
UniProtKB	P22392	NME2	-	GO:0005829	cytosol	Component	TAS	Reactome:REACT_21416	-	9606	20130528	Reactome	-
UniProtKB	P22392	NME2	-	GO:0005623	cell	Component	IEA	GO_REF:0000039	UniProtKB-SubCell:SL-0291	9606	20131116	UniProt	-
UniProtKB	P22392	NME2	-	GO:0005623	cell	Component	IDA	PMID:11919189	-	9606	20051122	HGNC	-
UniProtKB	P22392	NME2	-	GO:0005623	cell	Component	IEA	GO_REF:0000037	UniProtKB-KW:KW-0966	9606	20131116	UniProt	-
UniProtKB	P22392	NME2	-	GO:0005623	cell	Component	IDA	PMID:11919189	-	9606	20130422	UniProt	-
UniProtKB	P23004	UQCRC2	-	GO:0005739	mitochondrion	Component	IEA	GO_REF:0000019	Ensembl:ENSMUSP00000033176	9913	20131116	Ensembl	-
UniProtKB	P23004	UQCRC2	-	GO:0005739	mitochondrion	Component	IEA	GO_REF:0000019	Ensembl:ENSP00000268379	9913	20131116	Ensembl	-
UniProtKB	P23004	UQCRC2	-	GO:0005739	mitochondrion	Component	IEA	GO_REF:0000037	UniProtKB-KW:KW-0496	9913	20131116	UniProt	-
UniProtKB	P23004	UQCRC2	-	GO:0005739	mitochondrion	Component	IEA	GO_REF:0000019	Ensembl:ENSMUSP00000033176	9913	20131116	Ensembl	-
UniProtKB	P23004	UQCRC2	-	GO:0005739	mitochondrion	Component	IEA	GO_REF:0000037	UniProtKB-KW:KW-0999	9913	20131116	UniProt	-
UniProtKB	P23004	UQCRC2	-	GO:0005739	mitochondrion	Component	IEA	GO_REF:0000039	UniProtKB-SubCell:SL-0168	9913	20131116	UniProt	-
UniProtKB	P23004	UQCRC2	-	GO:0005575	cellular_component	Component	IEA	GO_REF:0000037	UniProtKB-KW:KW-0472	9913	20131116	UniProt	-
UniProtKB	P23004	UQCRC2	-	GO:0005575	cellular_component	Component	IEA	GO_REF:0000037	UniProtKB-KW:KW-0679	9913	20131116	UniProt	-
UniProtKB	P23109	AMPD1	-	GO:0005829	cytosol	Component	TAS	Reactome:REACT_700	-	9606	20130528	Reactome	-
UniProtKB	P23709	NDUFS3	-	GO:0005739	mitochondrion	Component	IEA	GO_REF:0000037	UniProtKB-KW:KW-0496	9913	20131116	UniProt	-
UniProtKB	P23709	NDUFS3	-	GO:0005739	mitochondrion	Component	IEA	GO_REF:0000037	UniProtKB-KW:KW-0999	9913	20131116	UniProt	-
UniProtKB	P23709	NDUFS3	-	GO:0005739	mitochondrion	Component	IEA	GO_REF:0000039	UniProtKB-SubCell:SL-0168	9913	20131116	UniProt	-
UniProtKB	P23709	NDUFS3	-	GO:0005739	mitochondrion	Component	ISS	GO_REF:0000024	UniProtKB:O75489	9913	20070226	UniProt	-
UniProtKB	P23709	NDUFS3	-	GO:0043234	protein complex	Component	ISS	GO_REF:0000024	UniProtKB:O75489	9913	20070226	UniProt	-
UniProtKB	P23709	NDUFS3	-	GO:0005575	cellular_component	Component	IEA	GO_REF:0000037	UniProtKB-KW:KW-0472	9913	20131116	UniProt	-
UniProtKB	P23709	NDUFS3	-	GO:0005739	mitochondrion	Component	ISS	GO_REF:0000024	UniProtKB:O75489	9913	20070226	UniProt	-
UniProtKB	P23709	NDUFS3	-	GO:0005575	cellular_component	Component	IEA	GO_REF:0000037	UniProtKB-KW:KW-0679	9913	20131116	UniProt	-
UniProtKB	P24043	LAMA2	-	GO:0005576	extracellular region	Component	IEA	GO_REF:0000037	UniProtKB-KW:KW-0964	9606	20131116	UniProt	-
UniProtKB	P24043	LAMA2	-	GO:0005576	extracellular region	Component	TAS	Reactome:REACT_13716	-	9606	20130528	Reactome	-
UniProtKB	P24043	LAMA2	-	GO:0005578	proteinaceous extracellular matrix	Component	IEA	GO_REF:0000037	UniProtKB-KW:KW-0272	9606	20131116	UniProt	-
UniProtKB	P24043	LAMA2	-	GO:0005578	proteinaceous extracellular matrix	Component	IEA	GO_REF:0000002	InterPro:IPR010307	9606	20131116	InterPro	-
UniProtKB	P24043	LAMA2	-	GO:0005578	proteinaceous extracellular matrix	Component	IEA	GO_REF:0000019	Ensembl:ENSMUSP00000090304	9606	20131116	Ensembl	-
UniProtKB	P24043	LAMA2	-	GO:0005578	proteinaceous extracellular matrix	Component	IEA	GO_REF:0000037	UniProtKB-KW:KW-0084	9606	20131116	UniProt	-
UniProtKB	P24043	LAMA2	-	GO:0005578	proteinaceous extracellular matrix	Component	IEA	GO_REF:0000039	UniProtKB-SubCell:SL-0025	9606	20131116	UniProt	-
UniProtKB	P24043	LAMA2	-	GO:0005578	proteinaceous extracellular matrix	Component	IDA	PMID:14557481	-	9606	20100128	UniProt	-
UniProtKB	P24043	LAMA2	-	GO:0005578	proteinaceous extracellular matrix	Component	IDA	PMID:2099832	-	9606	20100128	UniProt	-
UniProtKB	P24043	LAMA2	-	GO:0005578	proteinaceous extracellular matrix	Component	TAS	PMID:2185464	-	9606	20030904	PINC	-
UniProtKB	P24043	LAMA2	-	GO:0005578	proteinaceous extracellular matrix	Component	IEA	GO_REF:0000019	Ensembl:ENSMUSP00000090304	9606	20131116	Ensembl	-
UniProtKB	P24043	LAMA2	-	GO:0005578	proteinaceous extracellular matrix	Component	IEA	GO_REF:0000002	InterPro:IPR009254	9606	20131116	InterPro	-
UniProtKB	P24043	LAMA2	-	GO:0043234	protein complex	Component	IEA	GO_REF:0000002	InterPro:IPR009254	9606	20131116	InterPro	-
UniProtKB	P24043	LAMA2	-	GO:0005886	plasma membrane	Component	IEA	GO_REF:0000019	Ensembl:ENSMUSP00000090304	9606	20131116	Ensembl	-
UniProtKB	P24043	LAMA2	colocalizes_with	GO:0005575	cellular_component	Component	ISS	PMID:22261194	UniProtKB:F1S2Z4	9606	20120228	BHF-UCL	-
UniProtKB	P25708	NDUFV1	-	GO:0005739	mitochondrion	Component	IEA	GO_REF:0000037	UniProtKB-KW:KW-0496	9913	20131116	UniProt	-
UniProtKB	P25708	NDUFV1	-	GO:0005739	mitochondrion	Component	IEA	GO_REF:0000037	UniProtKB-KW:KW-0999	9913	20131116	UniProt	-
UniProtKB	P25708	NDUFV1	-	GO:0005739	mitochondrion	Component	IEA	GO_REF:0000039	UniProtKB-SubCell:SL-0168	9913	20131116	UniProt	-
UniProtKB	P25708	NDUFV1	-	GO:0005739	mitochondrion	Component	IEA	GO_REF:0000019	Ensembl:ENSP00000322450	9913	20131116	Ensembl	-
UniProtKB	P25708	NDUFV1	-	GO:0043234	protein complex	Component	IEA	GO_REF:0000019	Ensembl:ENSP00000322450	9913	20131116	Ensembl	-
UniProtKB	P25708	NDUFV1	-	GO:0005575	cellular_component	Component	IEA	GO_REF:0000037	UniProtKB-KW:KW-0472	9913	20131116	UniProt	-
UniProtKB	P25708	NDUFV1	-	GO:0005575	cellular_component	Component	IEA	GO_REF:0000037	UniProtKB-KW:KW-0679	9913	20131116	UniProt	-
UniProtKB	P28801	GSTP1	-	GO:0005622	intracellular	Component	IEA	GO_REF:0000019	Ensembl:ENSP00000381607	9913	20131116	Ensembl	-
UniProtKB	P28801	GSTP1	-	GO:0005634	nucleus	Component	IEA	GO_REF:0000037	UniProtKB-KW:KW-0539	9913	20131116	UniProt	-
UniProtKB	P28801	GSTP1	-	GO:0005634	nucleus	Component	IEA	GO_REF:0000039	UniProtKB-SubCell:SL-0191	9913	20131116	UniProt	-
UniProtKB	P28801	GSTP1	-	GO:0005737	cytoplasm	Component	IEA	GO_REF:0000037	UniProtKB-KW:KW-0963	9913	20131116	UniProt	-
UniProtKB	P28801	GSTP1	-	GO:0005737	cytoplasm	Component	IEA	GO_REF:0000039	UniProtKB-SubCell:SL-0086	9913	20131116	UniProt	-
UniProtKB	P28801	GSTP1	-	GO:0005739	mitochondrion	Component	IEA	GO_REF:0000037	UniProtKB-KW:KW-0496	9913	20131116	UniProt	-
UniProtKB	P28801	GSTP1	-	GO:0005739	mitochondrion	Component	IEA	GO_REF:0000039	UniProtKB-SubCell:SL-0173	9913	20131116	UniProt	-
UniProtKB	P28801	GSTP1	-	GO:0043234	protein complex	Component	IEA	GO_REF:0000019	Ensembl:ENSP00000381607	9913	20131116	Ensembl	-
UniProtKB	P29361	YWHAZ	-	GO:0005737	cytoplasm	Component	IEA	GO_REF:0000037	UniProtKB-KW:KW-0963	9940	20131116	UniProt	-
UniProtKB	P29361	YWHAZ	-	GO:0005737	cytoplasm	Component	IEA	GO_REF:0000039	UniProtKB-SubCell:SL-0086	9940	20131116	UniProt	-
UniProtKB	P29361	YWHAZ	-	GO:0016023	cytoplasmic membrane-bounded vesicle	Component	IEA	GO_REF:0000039	UniProtKB-SubCell:SL-0161	9940	20131116	UniProt	-
UniProtKB	P29701	AHSG	-	GO:0005576	extracellular region	Component	IEA	GO_REF:0000037	UniProtKB-KW:KW-0964	9940	20131116	UniProt	-
UniProtKB	P29701	AHSG	-	GO:0005576	extracellular region	Component	IEA	GO_REF:0000039	UniProtKB-SubCell:SL-0243	9940	20131116	UniProt	-
UniProtKB	P29701	AHSG	-	GO:0005615	extracellular space	Component	IEA	GO_REF:0000002	InterPro:IPR001363	9940	20131116	InterPro	-
UniProtKB	P31039	SDHA	-	GO:0005739	mitochondrion	Component	ISS	GO_REF:0000024	UniProtKB:P31040	9913	20070615	AgBase	-
UniProtKB	P31039	SDHA	-	GO:0005739	mitochondrion	Component	IEA	GO_REF:0000037	UniProtKB-KW:KW-0496	9913	20131116	UniProt	-
UniProtKB	P31039	SDHA	-	GO:0005739	mitochondrion	Component	ISS	GO_REF:0000024	UniProtKB:Q0QF01	9913	20100125	UniProt	-
UniProtKB	P31039	SDHA	-	GO:0005739	mitochondrion	Component	IEA	GO_REF:0000037	UniProtKB-KW:KW-0999	9913	20131116	UniProt	-
UniProtKB	P31039	SDHA	-	GO:0005739	mitochondrion	Component	IEA	GO_REF:0000039	UniProtKB-SubCell:SL-0168	9913	20131116	UniProt	-
UniProtKB	P31039	SDHA	-	GO:0005739	mitochondrion	Component	TAS	Reactome:REACT_6292	-	9913	20080327	Reactome	-
UniProtKB	P31039	SDHA	-	GO:0005739	mitochondrion	Component	ISS	GO_REF:0000024	UniProtKB:Q0QF01	9913	20100125	UniProt	-
UniProtKB	P31039	SDHA	-	GO:0043234	protein complex	Component	ISS	GO_REF:0000024	UniProtKB:Q0QF01	9913	20100125	UniProt	-
UniProtKB	P31039	SDHA	-	GO:0005575	cellular_component	Component	IEA	GO_REF:0000037	UniProtKB-KW:KW-0472	9913	20131116	UniProt	-
UniProtKB	P31081	HSPD1	-	GO:0005737	cytoplasm	Component	IEA	GO_REF:0000002	InterPro:IPR001844	9913	20131116	InterPro	-
UniProtKB	P31081	HSPD1	-	GO:0005739	mitochondrion	Component	IEA	GO_REF:0000037	UniProtKB-KW:KW-0496	9913	20131116	UniProt	-
UniProtKB	P31081	HSPD1	-	GO:0005739	mitochondrion	Component	IEA	GO_REF:0000039	UniProtKB-SubCell:SL-0170	9913	20131116	UniProt	-
UniProtKB	P31800	UQCRC1	-	GO:0005739	mitochondrion	Component	ISS	GO_REF:0000024	UniProtKB:Q9CZ13	9913	20061003	AgBase	-
UniProtKB	P31800	UQCRC1	-	GO:0005739	mitochondrion	Component	IEA	GO_REF:0000037	UniProtKB-KW:KW-0496	9913	20131116	UniProt	-
UniProtKB	P31800	UQCRC1	-	GO:0005739	mitochondrion	Component	ISS	GO_REF:0000024	UniProtKB:Q9CZ13	9913	20061003	AgBase	-
UniProtKB	P31800	UQCRC1	-	GO:0005739	mitochondrion	Component	IEA	GO_REF:0000037	UniProtKB-KW:KW-0999	9913	20131116	UniProt	-
UniProtKB	P31800	UQCRC1	-	GO:0005739	mitochondrion	Component	IEA	GO_REF:0000039	UniProtKB-SubCell:SL-0168	9913	20131116	UniProt	-
UniProtKB	P31800	UQCRC1	-	GO:0005575	cellular_component	Component	IEA	GO_REF:0000037	UniProtKB-KW:KW-0472	9913	20131116	UniProt	-
UniProtKB	P31800	UQCRC1	-	GO:0005575	cellular_component	Component	IEA	GO_REF:0000037	UniProtKB-KW:KW-0679	9913	20131116	UniProt	-
UniProtKB	P31948	STIP1	-	GO:0005634	nucleus	Component	IEA	GO_REF:0000037	UniProtKB-KW:KW-0539	9606	20131116	UniProt	-
UniProtKB	P31948	STIP1	-	GO:0005634	nucleus	Component	IEA	GO_REF:0000039	UniProtKB-SubCell:SL-0191	9606	20131116	UniProt	-
UniProtKB	P31948	STIP1	-	GO:0005634	nucleus	Component	TAS	PMID:1569099	-	9606	20030904	PINC	-
UniProtKB	P31948	STIP1	-	GO:0005634	nucleus	Component	TAS	PMID:16130169	-	9606	20051221	UniProt	-
UniProtKB	P31948	STIP1	-	GO:0005737	cytoplasm	Component	IEA	GO_REF:0000037	UniProtKB-KW:KW-0963	9606	20131116	UniProt	-
UniProtKB	P31948	STIP1	-	GO:0005737	cytoplasm	Component	IEA	GO_REF:0000039	UniProtKB-SubCell:SL-0086	9606	20131116	UniProt	-
UniProtKB	P31948	STIP1	-	GO:0005794	Golgi apparatus	Component	TAS	PMID:1569099	-	9606	20030904	PINC	-
UniProtKB	P31948	STIP1	-	GO:0043234	protein complex	Component	IEA	GO_REF:0000019	Ensembl:ENSRNOP00000028743	9606	20131116	Ensembl	-
UniProtKB	P31976	EZR	-	GO:0005623	cell	Component	IEA	GO_REF:0000019	Ensembl:ENSP00000356042	9913	20131116	Ensembl	-
UniProtKB	P31976	EZR	-	GO:0005623	cell	Component	IEA	GO_REF:0000019	Ensembl:ENSMUSP00000063734	9913	20131116	Ensembl	-
UniProtKB	P31976	EZR	-	GO:0005623	cell	Component	ISS	GO_REF:0000024	UniProtKB:P26040	9913	20061024	AgBase	-
UniProtKB	P31976	EZR	-	GO:0005622	intracellular	Component	IEA	GO_REF:0000019	Ensembl:ENSMUSP00000063734	9913	20131116	Ensembl	-
UniProtKB	P31976	EZR	-	GO:0005730	nucleolus	Component	IEA	GO_REF:0000019	Ensembl:ENSP00000356042	9913	20131116	Ensembl	-
UniProtKB	P31976	EZR	-	GO:0005737	cytoplasm	Component	IEA	GO_REF:0000002	InterPro:IPR000798|InterPro:IPR011174|InterPro:IPR011259	9913	20131116	InterPro	-
UniProtKB	P31976	EZR	-	GO:0005737	cytoplasm	Component	IEA	GO_REF:0000037	UniProtKB-KW:KW-0963	9913	20131116	UniProt	-
UniProtKB	P31976	EZR	-	GO:0005829	cytosol	Component	IEA	GO_REF:0000019	Ensembl:ENSP00000356042	9913	20131116	Ensembl	-
UniProtKB	P31976	EZR	-	GO:0005856	cytoskeleton	Component	IEA	GO_REF:0000002	InterPro:IPR000299	9913	20131116	InterPro	-
UniProtKB	P31976	EZR	-	GO:0005856	cytoskeleton	Component	IEA	GO_REF:0000037	UniProtKB-KW:KW-0206	9913	20131116	UniProt	-
UniProtKB	P31976	EZR	-	GO:0005856	cytoskeleton	Component	IEA	GO_REF:0000039	UniProtKB-SubCell:SL-0090	9913	20131116	UniProt	-
UniProtKB	P31976	EZR	-	GO:0005856	cytoskeleton	Component	IEA	GO_REF:0000019	Ensembl:ENSP00000356042	9913	20131116	Ensembl	-
UniProtKB	P31976	EZR	-	GO:0043234	protein complex	Component	IEA	GO_REF:0000019	Ensembl:ENSP00000356042	9913	20131116	Ensembl	-
UniProtKB	P31976	EZR	-	GO:0005856	cytoskeleton	Component	ISS	GO_REF:0000024	UniProtKB:P15311	9913	20061006	UniProt	-
UniProtKB	P31976	EZR	-	GO:0043234	protein complex	Component	ISS	GO_REF:0000024	UniProtKB:P15311	9913	20061006	UniProt	-
UniProtKB	P31976	EZR	-	GO:0005886	plasma membrane	Component	IEA	GO_REF:0000019	Ensembl:ENSP00000356042	9913	20131116	Ensembl	-
UniProtKB	P31976	EZR	-	GO:0005886	plasma membrane	Component	IEA	GO_REF:0000037	UniProtKB-KW:KW-1003	9913	20131116	UniProt	-
UniProtKB	P31976	EZR	-	GO:0005623	cell	Component	IEA	GO_REF:0000019	Ensembl:ENSMUSP00000063734	9913	20131116	Ensembl	-
UniProtKB	P31976	EZR	-	GO:0005623	cell	Component	IEA	GO_REF:0000019	Ensembl:ENSP00000356042	9913	20131116	Ensembl	-
UniProtKB	P31976	EZR	-	GO:0005575	cellular_component	Component	IEA	GO_REF:0000019	Ensembl:ENSP00000356042	9913	20131116	Ensembl	-
UniProtKB	P31976	EZR	-	GO:0005815	microtubule organizing center	Component	IEA	GO_REF:0000019	Ensembl:ENSMUSP00000063734	9913	20131116	Ensembl	-
UniProtKB	P31976	EZR	-	GO:0005815	microtubule organizing center	Component	ISS	GO_REF:0000024	UniProtKB:P26040	9913	20061024	AgBase	-
UniProtKB	P31976	EZR	-	GO:0005737	cytoplasm	Component	IEA	GO_REF:0000039	UniProtKB-SubCell:SL-0138	9913	20131116	UniProt	-
UniProtKB	P31976	EZR	-	GO:0005856	cytoskeleton	Component	IEA	GO_REF:0000019	Ensembl:ENSP00000356042	9913	20131116	Ensembl	-
UniProtKB	P31976	EZR	-	GO:0005856	cytoskeleton	Component	ISS	GO_REF:0000024	UniProtKB:P15311	9913	20051222	UniProt	-
UniProtKB	P31976	EZR	-	GO:0005575	cellular_component	Component	IEA	GO_REF:0000037	UniProtKB-KW:KW-0472	9913	20131116	UniProt	-
UniProtKB	P31976	EZR	-	GO:0005886	plasma membrane	Component	ISS	GO_REF:0000024	UniProtKB:P31977	9913	20110202	UniProt	-
UniProtKB	P31976	EZR	-	GO:0005886	plasma membrane	Component	IEA	GO_REF:0000019	Ensembl:ENSMUSP00000063734	9913	20131116	Ensembl	-
UniProtKB	P31976	EZR	-	GO:0005886	plasma membrane	Component	ISS	GO_REF:0000024	UniProtKB:P26040	9913	20061024	AgBase	-
UniProtKB	P31976	EZR	-	GO:0005886	plasma membrane	Component	IEA	GO_REF:0000039	UniProtKB-SubCell:SL-0015	9913	20131116	UniProt	-
UniProtKB	P31976	EZR	-	GO:0005575	cellular_component	Component	IEA	GO_REF:0000002	InterPro:IPR000798|InterPro:IPR011174|InterPro:IPR011259	9913	20131116	InterPro	-
UniProtKB	P31976	EZR	-	GO:0005575	cellular_component	Component	IEA	GO_REF:0000019	Ensembl:ENSP00000356042	9913	20131116	Ensembl	-
UniProtKB	P31976	EZR	-	GO:0005575	cellular_component	Component	ISS	GO_REF:0000024	UniProtKB:P15311	9913	20061006	UniProt	-
UniProtKB	P31976	EZR	-	GO:0005623	cell	Component	IEA	GO_REF:0000019	Ensembl:ENSP00000356042	9913	20131116	Ensembl	-
UniProtKB	P31976	EZR	-	GO:0005886	plasma membrane	Component	ISS	GO_REF:0000024	UniProtKB:P31977	9913	20110202	UniProt	-
UniProtKB	P31976	EZR	-	GO:0005886	plasma membrane	Component	IEA	GO_REF:0000039	UniProtKB-SubCell:SL-0294	9913	20131116	UniProt	-
UniProtKB	P31976	EZR	-	GO:0005886	plasma membrane	Component	IEA	GO_REF:0000039	UniProtKB-SubCell:SL-0301	9913	20131116	UniProt	-
UniProtKB	P31976	EZR	-	GO:0005623	cell	Component	IEA	GO_REF:0000037	UniProtKB-KW:KW-0966	9913	20131116	UniProt	-
UniProtKB	P31976	EZR	-	GO:0005623	cell	Component	IEA	GO_REF:0000039	UniProtKB-SubCell:SL-0280	9913	20131116	UniProt	-
UniProtKB	P31976	EZR	-	GO:0005623	cell	Component	IEA	GO_REF:0000019	Ensembl:ENSMUSP00000063734	9913	20131116	Ensembl	-
UniProtKB	P31976	EZR	-	GO:0005623	cell	Component	IEA	GO_REF:0000019	Ensembl:ENSP00000356042	9913	20131116	Ensembl	-
UniProtKB	P31976	EZR	-	GO:0005623	cell	Component	ISS	GO_REF:0000024	UniProtKB:P26040	9913	20061024	AgBase	-
UniProtKB	P32119	PRDX2	-	GO:0005737	cytoplasm	Component	IEA	GO_REF:0000037	UniProtKB-KW:KW-0963	9606	20131116	UniProt	-
UniProtKB	P32119	PRDX2	-	GO:0005737	cytoplasm	Component	IEA	GO_REF:0000039	UniProtKB-SubCell:SL-0086	9606	20131116	UniProt	-
UniProtKB	P32119	PRDX2	-	GO:0005737	cytoplasm	Component	TAS	PMID:16130169	-	9606	20051220	UniProt	-
UniProtKB	P32119	PRDX2	-	GO:0005829	cytosol	Component	IEA	GO_REF:0000019	Ensembl:ENSRNOP00000004799	9606	20131116	Ensembl	-
UniProtKB	P33048	CSN2	-	GO:0005576	extracellular region	Component	IEA	GO_REF:0000002	InterPro:IPR001588	9925	20131116	InterPro	-
UniProtKB	P33048	CSN2	-	GO:0005576	extracellular region	Component	IEA	GO_REF:0000037	UniProtKB-KW:KW-0964	9925	20131116	UniProt	-
UniProtKB	P33048	CSN2	-	GO:0005576	extracellular region	Component	IEA	GO_REF:0000039	UniProtKB-SubCell:SL-0243	9925	20131116	UniProt	-
UniProtKB	P33097	GOT1	-	GO:0005737	cytoplasm	Component	IEA	GO_REF:0000019	Ensembl:ENSP00000359539	9913	20131116	Ensembl	-
UniProtKB	P33097	GOT1	-	GO:0005737	cytoplasm	Component	IEA	GO_REF:0000037	UniProtKB-KW:KW-0963	9913	20131116	UniProt	-
UniProtKB	P33097	GOT1	-	GO:0005737	cytoplasm	Component	IEA	GO_REF:0000039	UniProtKB-SubCell:SL-0086	9913	20131116	UniProt	-
UniProtKB	P33097	GOT1	-	GO:0005829	cytosol	Component	IEA	GO_REF:0000019	Ensembl:ENSMUSP00000026196	9913	20131116	Ensembl	-
UniProtKB	P35080	PFN2	-	GO:0005737	cytoplasm	Component	IEA	GO_REF:0000037	UniProtKB-KW:KW-0963	9606	20131116	UniProt	-
UniProtKB	P35080	PFN2	-	GO:0005856	cytoskeleton	Component	IEA	GO_REF:0000037	UniProtKB-KW:KW-0206	9606	20131116	UniProt	-
UniProtKB	P35080	PFN2	-	GO:0005856	cytoskeleton	Component	IEA	GO_REF:0000039	UniProtKB-SubCell:SL-0090	9606	20131116	UniProt	-
UniProtKB	P35080	PFN2	-	GO:0005856	cytoskeleton	Component	NAS	GO_REF:0000029	-	9606	20021104	UniProt	-
UniProtKB	P35080	PFN2	-	GO:0005623	cell	Component	IEA	GO_REF:0000019	Ensembl:ENSMUSP00000068890	9606	20131116	Ensembl	-
UniProtKB	P35232	PHB	-	GO:0005634	nucleus	Component	IEA	GO_REF:0000019	Ensembl:ENSMUSP00000119603	9606	20131116	Ensembl	-
UniProtKB	P35232	PHB	-	GO:0005634	nucleus	Component	TAS	PMID:16130169	-	9606	20051221	UniProt	-
UniProtKB	P35232	PHB	-	GO:0005634	nucleus	Component	IDA	PMID:16964284	-	9606	20110118	BHF-UCL	-
UniProtKB	P35232	PHB	-	GO:0005654	nucleoplasm	Component	IDA	PMID:12466959	-	9606	20040413	UniProt	-
UniProtKB	P35232	PHB	-	GO:0005737	cytoplasm	Component	IDA	PMID:16964284	-	9606	20110118	BHF-UCL	-
UniProtKB	P35232	PHB	-	GO:0005739	mitochondrion	Component	IEA	GO_REF:0000019	Ensembl:ENSMUSP00000119603	9606	20131116	Ensembl	-
UniProtKB	P35232	PHB	-	GO:0005739	mitochondrion	Component	IEA	GO_REF:0000037	UniProtKB-KW:KW-0496	9606	20131116	UniProt	-
UniProtKB	P35232	PHB	-	GO:0005739	mitochondrion	Component	IDA	GO_REF:0000054	-	9606	20100607	LIFEdb	-
UniProtKB	P35232	PHB	-	GO:0005739	mitochondrion	Component	IEA	GO_REF:0000019	Ensembl:ENSMUSP00000119603	9606	20131116	Ensembl	-
UniProtKB	P35232	PHB	-	GO:0005739	mitochondrion	Component	IEA	GO_REF:0000037	UniProtKB-KW:KW-0999	9606	20131116	UniProt	-
UniProtKB	P35232	PHB	-	GO:0005739	mitochondrion	Component	IEA	GO_REF:0000039	UniProtKB-SubCell:SL-0168	9606	20131116	UniProt	-
UniProtKB	P35232	PHB	-	GO:0005739	mitochondrion	Component	TAS	PMID:14500729	-	9606	20040413	UniProt	-
UniProtKB	P35232	PHB	-	GO:0005886	plasma membrane	Component	IDA	PMID:15274632	-	9606	20041005	HGNC	-
UniProtKB	P35232	PHB	-	GO:0005575	cellular_component	Component	IEA	GO_REF:0000002	InterPro:IPR000163	9606	20131116	InterPro	-
UniProtKB	P35232	PHB	-	GO:0005575	cellular_component	Component	IEA	GO_REF:0000037	UniProtKB-KW:KW-0472	9606	20131116	UniProt	-
UniProtKB	P35466	S100A4	-	GO:0005634	nucleus	Component	IEA	GO_REF:0000019	Ensembl:ENSP00000357705	9913	20131116	Ensembl	-
UniProtKB	P35466	S100A4	-	GO:0005737	cytoplasm	Component	IEA	GO_REF:0000019	Ensembl:ENSP00000357705	9913	20131116	Ensembl	-
UniProtKB	P35705	PRDX3	-	GO:0005737	cytoplasm	Component	IEA	GO_REF:0000019	Ensembl:ENSP00000298510	9913	20131116	Ensembl	-
UniProtKB	P35705	PRDX3	-	GO:0005739	mitochondrion	Component	IEA	GO_REF:0000019	Ensembl:ENSMUSP00000025961	9913	20131116	Ensembl	-
UniProtKB	P35705	PRDX3	-	GO:0005739	mitochondrion	Component	IEA	GO_REF:0000019	Ensembl:ENSP00000298510	9913	20131116	Ensembl	-
UniProtKB	P35705	PRDX3	-	GO:0005739	mitochondrion	Component	IEA	GO_REF:0000037	UniProtKB-KW:KW-0496	9913	20131116	UniProt	-
UniProtKB	P35705	PRDX3	-	GO:0005739	mitochondrion	Component	IEA	GO_REF:0000039	UniProtKB-SubCell:SL-0173	9913	20131116	UniProt	-
UniProtKB	P35705	PRDX3	-	GO:0005768	endosome	Component	IEA	GO_REF:0000019	Ensembl:ENSP00000298510	9913	20131116	Ensembl	-
UniProtKB	P35705	PRDX3	-	GO:0005829	cytosol	Component	IEA	GO_REF:0000019	Ensembl:ENSP00000298510	9913	20131116	Ensembl	-
UniProtKB	P35705	PRDX3	-	GO:0043234	protein complex	Component	IEA	GO_REF:0000019	Ensembl:ENSP00000298510	9913	20131116	Ensembl	-
UniProtKB	P40227	CCT6A	-	GO:0016023	cytoplasmic membrane-bounded vesicle	Component	IEA	GO_REF:0000019	Ensembl:ENSMUSP00000031402	9606	20131116	Ensembl	-
UniProtKB	P40227	CCT6A	-	GO:0043234	protein complex	Component	IEA	GO_REF:0000019	Ensembl:ENSMUSP00000031402	9606	20131116	Ensembl	-
UniProtKB	P40227	CCT6A	-	GO:0005737	cytoplasm	Component	IEA	GO_REF:0000037	UniProtKB-KW:KW-0963	9606	20131116	UniProt	-
UniProtKB	P40227	CCT6A	-	GO:0005737	cytoplasm	Component	IEA	GO_REF:0000039	UniProtKB-SubCell:SL-0086	9606	20131116	UniProt	-
UniProtKB	P40227	CCT6A	-	GO:0005737	cytoplasm	Component	TAS	PMID:8034610	-	9606	20030904	PINC	-
UniProtKB	P40227	CCT6A	-	GO:0005829	cytosol	Component	TAS	Reactome:REACT_16980	-	9606	20130528	Reactome	-
UniProtKB	P40227	CCT6A	-	GO:0005829	cytosol	Component	IEA	GO_REF:0000019	Ensembl:ENSMUSP00000031402	9606	20131116	Ensembl	-
UniProtKB	P40227	CCT6A	-	GO:0043234	protein complex	Component	IEA	GO_REF:0000019	Ensembl:ENSMUSP00000031402	9606	20131116	Ensembl	-
UniProtKB	P40227	CCT6A	-	GO:0005856	cytoskeleton	Component	IDA	PMID:21525035	-	9606	20120601	UniProt	-
UniProtKB	P40227	CCT6A	-	GO:0043234	protein complex	Component	IDA	PMID:21525035	-	9606	20120601	UniProt	-
UniProtKB	P41976	SOD2	-	GO:0005739	mitochondrion	Component	IEA	GO_REF:0000019	Ensembl:ENSMUSP00000007012	9913	20131116	Ensembl	-
UniProtKB	P41976	SOD2	-	GO:0005739	mitochondrion	Component	IEA	GO_REF:0000037	UniProtKB-KW:KW-0496	9913	20131116	UniProt	-
UniProtKB	P41976	SOD2	-	GO:0005739	mitochondrion	Component	IEA	GO_REF:0000019	Ensembl:ENSMUSP00000007012	9913	20131116	Ensembl	-
UniProtKB	P41976	SOD2	-	GO:0005739	mitochondrion	Component	IEA	GO_REF:0000039	UniProtKB-SubCell:SL-0170	9913	20131116	UniProt	-
UniProtKB	P42026	NDUFS7	-	GO:0005739	mitochondrion	Component	IEA	GO_REF:0000019	Ensembl:ENSMUSP00000101003	9913	20131116	Ensembl	-
UniProtKB	P42026	NDUFS7	-	GO:0005739	mitochondrion	Component	IEA	GO_REF:0000037	UniProtKB-KW:KW-0496	9913	20131116	UniProt	-
UniProtKB	P42026	NDUFS7	-	GO:0005739	mitochondrion	Component	IEA	GO_REF:0000039	UniProtKB-SubCell:SL-0173	9913	20131116	UniProt	-
UniProtKB	P42026	NDUFS7	-	GO:0005739	mitochondrion	Component	IEA	GO_REF:0000019	Ensembl:ENSMUSP00000101003	9913	20131116	Ensembl	-
UniProtKB	P42026	NDUFS7	-	GO:0005739	mitochondrion	Component	IEA	GO_REF:0000019	Ensembl:ENSP00000233627	9913	20131116	Ensembl	-
UniProtKB	P42026	NDUFS7	-	GO:0043234	protein complex	Component	IEA	GO_REF:0000019	Ensembl:ENSP00000233627	9913	20131116	Ensembl	-
UniProtKB	P42026	NDUFS7	-	GO:0005739	mitochondrion	Component	ISS	GO_REF:0000024	UniProtKB:O75251	9913	20091118	UniProt	-
UniProtKB	P42026	NDUFS7	-	GO:0043234	protein complex	Component	ISS	GO_REF:0000024	UniProtKB:O75251	9913	20091118	UniProt	-
UniProtKB	P42026	NDUFS7	-	GO:0005575	cellular_component	Component	IEA	GO_REF:0000037	UniProtKB-KW:KW-0679	9913	20131116	UniProt	-
UniProtKB	P42028	NDUFS8	-	GO:0005739	mitochondrion	Component	IEA	GO_REF:0000019	Ensembl:ENSMUSP00000074600	9913	20131116	Ensembl	-
UniProtKB	P42028	NDUFS8	-	GO:0005739	mitochondrion	Component	IEA	GO_REF:0000037	UniProtKB-KW:KW-0496	9913	20131116	UniProt	-
UniProtKB	P42028	NDUFS8	-	GO:0005739	mitochondrion	Component	IEA	GO_REF:0000039	UniProtKB-SubCell:SL-0173	9913	20131116	UniProt	-
UniProtKB	P42028	NDUFS8	-	GO:0005739	mitochondrion	Component	IEA	GO_REF:0000019	Ensembl:ENSP00000315774	9913	20131116	Ensembl	-
UniProtKB	P42028	NDUFS8	-	GO:0043234	protein complex	Component	IEA	GO_REF:0000019	Ensembl:ENSP00000315774	9913	20131116	Ensembl	-
UniProtKB	P42028	NDUFS8	-	GO:0005575	cellular_component	Component	IEA	GO_REF:0000002	InterPro:IPR010226	9913	20131116	InterPro	-
UniProtKB	P42028	NDUFS8	-	GO:0005575	cellular_component	Component	IEA	GO_REF:0000037	UniProtKB-KW:KW-0679	9913	20131116	UniProt	-
UniProtKB	P46976	GYG1	-	GO:0005829	cytosol	Component	TAS	Reactome:REACT_1053	-	9606	20130502	Reactome	-
UniProtKB	P46976	GYG1	-	GO:0005829	cytosol	Component	TAS	Reactome:REACT_1169	-	9606	20130502	Reactome	-
UniProtKB	P46976	GYG1	-	GO:0005829	cytosol	Component	TAS	Reactome:REACT_1433	-	9606	20130213	Reactome	-
UniProtKB	P46976	GYG1	-	GO:0005829	cytosol	Component	TAS	Reactome:REACT_1507	-	9606	20130213	Reactome	-
UniProtKB	P46976	GYG1	-	GO:0005829	cytosol	Component	TAS	Reactome:REACT_1560	-	9606	20130502	Reactome	-
UniProtKB	P46976	GYG1	-	GO:0005829	cytosol	Component	TAS	Reactome:REACT_1902	-	9606	20130415	Reactome	-
UniProtKB	P48305	NDUFB4	-	GO:0005739	mitochondrion	Component	IEA	GO_REF:0000002	InterPro:IPR009866	9913	20131116	InterPro	-
UniProtKB	P48305	NDUFB4	-	GO:0005739	mitochondrion	Component	IEA	GO_REF:0000037	UniProtKB-KW:KW-0496	9913	20131116	UniProt	-
UniProtKB	P48305	NDUFB4	-	GO:0005739	mitochondrion	Component	IEA	GO_REF:0000037	UniProtKB-KW:KW-0999	9913	20131116	UniProt	-
UniProtKB	P48305	NDUFB4	-	GO:0005739	mitochondrion	Component	IEA	GO_REF:0000039	UniProtKB-SubCell:SL-0168	9913	20131116	UniProt	-
UniProtKB	P48305	NDUFB4	-	GO:0005575	cellular_component	Component	IEA	GO_REF:0000037	UniProtKB-KW:KW-0472	9913	20131116	UniProt	-
UniProtKB	P48305	NDUFB4	-	GO:0005575	cellular_component	Component	IEA	GO_REF:0000037	UniProtKB-KW:KW-0812	9913	20131116	UniProt	-
UniProtKB	P48305	NDUFB4	-	GO:0005575	cellular_component	Component	IEA	GO_REF:0000037	UniProtKB-KW:KW-0679	9913	20131116	UniProt	-
UniProtKB	P48616	VIM	-	GO:0005737	cytoplasm	Component	IEA	GO_REF:0000019	Ensembl:ENSP00000446007	9913	20131116	Ensembl	-
UniProtKB	P48616	VIM	-	GO:0005737	cytoplasm	Component	ISS	GO_REF:0000024	UniProtKB:P08670	9913	20041025	UniProt	-
UniProtKB	P48616	VIM	-	GO:0005737	cytoplasm	Component	IEA	GO_REF:0000037	UniProtKB-KW:KW-0963	9913	20131116	UniProt	-
UniProtKB	P48616	VIM	-	GO:0005737	cytoplasm	Component	IEA	GO_REF:0000039	UniProtKB-SubCell:SL-0086	9913	20131116	UniProt	-
UniProtKB	P48616	VIM	-	GO:0005777	peroxisome	Component	IEA	GO_REF:0000019	Ensembl:ENSP00000446007	9913	20131116	Ensembl	-
UniProtKB	P48616	VIM	-	GO:0005829	cytosol	Component	IEA	GO_REF:0000019	Ensembl:ENSP00000446007	9913	20131116	Ensembl	-
UniProtKB	P48616	VIM	-	GO:0005856	cytoskeleton	Component	IEA	GO_REF:0000002	InterPro:IPR001664|InterPro:IPR006821|InterPro:IPR027699	9913	20131116	InterPro	-
UniProtKB	P48616	VIM	-	GO:0043234	protein complex	Component	IEA	GO_REF:0000002	InterPro:IPR001664|InterPro:IPR006821|InterPro:IPR027699	9913	20131116	InterPro	-
UniProtKB	P48616	VIM	-	GO:0005856	cytoskeleton	Component	IEA	GO_REF:0000019	Ensembl:ENSP00000446007	9913	20131116	Ensembl	-
UniProtKB	P48616	VIM	-	GO:0043234	protein complex	Component	IEA	GO_REF:0000019	Ensembl:ENSP00000446007	9913	20131116	Ensembl	-
UniProtKB	P48616	VIM	-	GO:0005856	cytoskeleton	Component	ISS	GO_REF:0000024	UniProtKB:P08670	9913	20041020	UniProt	-
UniProtKB	P48616	VIM	-	GO:0043234	protein complex	Component	ISS	GO_REF:0000024	UniProtKB:P08670	9913	20041020	UniProt	-
UniProtKB	P48616	VIM	-	GO:0005856	cytoskeleton	Component	IEA	GO_REF:0000037	UniProtKB-KW:KW-0403	9913	20131116	UniProt	-
UniProtKB	P48616	VIM	-	GO:0043234	protein complex	Component	IEA	GO_REF:0000037	UniProtKB-KW:KW-0403	9913	20131116	UniProt	-
UniProtKB	P48616	VIM	-	GO:0005886	plasma membrane	Component	IEA	GO_REF:0000019	Ensembl:ENSP00000446007	9913	20131116	Ensembl	-
UniProtKB	P48616	VIM	-	GO:0005856	cytoskeleton	Component	IEA	GO_REF:0000019	Ensembl:ENSP00000446007	9913	20131116	Ensembl	-
UniProtKB	P48616	VIM	-	GO:0005576	extracellular region	Component	IEA	GO_REF:0000019	Ensembl:ENSP00000446007	9913	20131116	Ensembl	-
UniProtKB	P48616	VIM	-	GO:0043226	organelle	Component	IEA	GO_REF:0000019	Ensembl:ENSP00000446007	9913	20131116	Ensembl	-
UniProtKB	P48818	ACADVL	-	GO:0005739	mitochondrion	Component	IEA	GO_REF:0000019	Ensembl:ENSMUSP00000099634	9913	20131116	Ensembl	-
UniProtKB	P48818	ACADVL	-	GO:0005739	mitochondrion	Component	IEA	GO_REF:0000037	UniProtKB-KW:KW-0496	9913	20131116	UniProt	-
UniProtKB	P48818	ACADVL	-	GO:0005739	mitochondrion	Component	IEA	GO_REF:0000037	UniProtKB-KW:KW-0999	9913	20131116	UniProt	-
UniProtKB	P48818	ACADVL	-	GO:0005739	mitochondrion	Component	IEA	GO_REF:0000039	UniProtKB-SubCell:SL-0168	9913	20131116	UniProt	-
UniProtKB	P48818	ACADVL	-	GO:0005575	cellular_component	Component	IEA	GO_REF:0000037	UniProtKB-KW:KW-0472	9913	20131116	UniProt	-
UniProtKB	P50395	GDI2	-	GO:0005737	cytoplasm	Component	IEA	GO_REF:0000037	UniProtKB-KW:KW-0963	9606	20131116	UniProt	-
UniProtKB	P50395	GDI2	-	GO:0005737	cytoplasm	Component	IEA	GO_REF:0000039	UniProtKB-SubCell:SL-0086	9606	20131116	UniProt	-
UniProtKB	P50395	GDI2	-	GO:0005737	cytoplasm	Component	TAS	PMID:16130169	-	9606	20051220	UniProt	-
UniProtKB	P50395	GDI2	-	GO:0005794	Golgi apparatus	Component	IEA	GO_REF:0000019	Ensembl:ENSMUSP00000062996	9606	20131116	Ensembl	-
UniProtKB	P50395	GDI2	-	GO:0005829	cytosol	Component	TAS	Reactome:REACT_10051	-	9606	20130528	Reactome	-
UniProtKB	P50395	GDI2	-	GO:0005829	cytosol	Component	TAS	Reactome:REACT_10055	-	9606	20130528	Reactome	-
UniProtKB	P50395	GDI2	-	GO:0005623	cell	Component	IDA	PMID:12493773	-	9606	20080626	UniProt	-
UniProtKB	P50395	GDI2	-	GO:0005575	cellular_component	Component	IEA	GO_REF:0000037	UniProtKB-KW:KW-0472	9606	20131116	UniProt	-
UniProtKB	P50395	GDI2	-	GO:0005575	cellular_component	Component	IEA	GO_REF:0000039	UniProtKB-SubCell:SL-0162	9606	20131116	UniProt	-
UniProtKB	P50413	TXN	-	GO:0005576	extracellular region	Component	IEA	GO_REF:0000037	UniProtKB-KW:KW-0964	9940	20131116	UniProt	-
UniProtKB	P50413	TXN	-	GO:0005576	extracellular region	Component	IEA	GO_REF:0000039	UniProtKB-SubCell:SL-0243	9940	20131116	UniProt	-
UniProtKB	P50413	TXN	-	GO:0005634	nucleus	Component	IEA	GO_REF:0000037	UniProtKB-KW:KW-0539	9940	20131116	UniProt	-
UniProtKB	P50413	TXN	-	GO:0005634	nucleus	Component	IEA	GO_REF:0000039	UniProtKB-SubCell:SL-0191	9940	20131116	UniProt	-
UniProtKB	P50413	TXN	-	GO:0005737	cytoplasm	Component	IEA	GO_REF:0000037	UniProtKB-KW:KW-0963	9940	20131116	UniProt	-
UniProtKB	P50413	TXN	-	GO:0005737	cytoplasm	Component	IEA	GO_REF:0000039	UniProtKB-SubCell:SL-0086	9940	20131116	UniProt	-
UniProtKB	P50608	Fmod	-	GO:0005576	extracellular region	Component	IEA	GO_REF:0000037	UniProtKB-KW:KW-0964	10090	20131116	UniProt	-
UniProtKB	P50608	Fmod	-	GO:0005578	proteinaceous extracellular matrix	Component	IEA	GO_REF:0000002	InterPro:IPR027215	10090	20131116	InterPro	-
UniProtKB	P50608	Fmod	-	GO:0005578	proteinaceous extracellular matrix	Component	IEA	GO_REF:0000037	UniProtKB-KW:KW-0272	10090	20131116	UniProt	-
UniProtKB	P50608	Fmod	-	GO:0005578	proteinaceous extracellular matrix	Component	IEA	GO_REF:0000039	UniProtKB-SubCell:SL-0111	10090	20131116	UniProt	-
UniProtKB	P50608	Fmod	-	GO:0005615	extracellular space	Component	IEA	GO_REF:0000019	Ensembl:ENSP00000347041	10090	20131116	Ensembl	-
UniProtKB	P50608	Fmod	-	GO:0005575	cellular_component	Component	IEA	GO_REF:0000019	Ensembl:ENSP00000347041	10090	20131116	Ensembl	-
UniProtKB	P50753	Tnnt2	-	GO:0005737	cytoplasm	Component	IEA	GO_REF:0000002	InterPro:IPR001978|InterPro:IPR027707	10116	20131116	InterPro	-
UniProtKB	P50753	Tnnt2	-	GO:0005856	cytoskeleton	Component	IEA	GO_REF:0000002	InterPro:IPR001978|InterPro:IPR027707	10116	20131116	InterPro	-
UniProtKB	P50753	Tnnt2	-	GO:0043234	protein complex	Component	IEA	GO_REF:0000002	InterPro:IPR001978|InterPro:IPR027707	10116	20131116	InterPro	-
UniProtKB	P50753	Tnnt2	-	GO:0005737	cytoplasm	Component	IDA	PMID:12501194	-	10116	20060728	RGD	-
UniProtKB	P50753	Tnnt2	-	GO:0005856	cytoskeleton	Component	IDA	PMID:12501194	-	10116	20060728	RGD	-
UniProtKB	P50753	Tnnt2	-	GO:0043234	protein complex	Component	IDA	PMID:12501194	-	10116	20060728	RGD	-
UniProtKB	P50753	Tnnt2	-	GO:0005737	cytoplasm	Component	ISS	GO_REF:0000024	UniProtKB:P45379	10116	20120320	UniProt	-
UniProtKB	P50753	Tnnt2	-	GO:0005856	cytoskeleton	Component	ISS	GO_REF:0000024	UniProtKB:P45379	10116	20120320	UniProt	-
UniProtKB	P50753	Tnnt2	-	GO:0005737	cytoplasm	Component	IDA	PMID:11448842	-	10116	20070301	RGD	-
UniProtKB	P50753	Tnnt2	-	GO:0043226	organelle	Component	IDA	PMID:11448842	-	10116	20070301	RGD	-
UniProtKB	P51970	NDUFA8	-	GO:0005739	mitochondrion	Component	IEA	GO_REF:0000019	Ensembl:ENSMUSP00000065352	9606	20131116	Ensembl	-
UniProtKB	P51970	NDUFA8	-	GO:0005739	mitochondrion	Component	IEA	GO_REF:0000037	UniProtKB-KW:KW-0496	9606	20131116	UniProt	-
UniProtKB	P51970	NDUFA8	-	GO:0005739	mitochondrion	Component	IEA	GO_REF:0000039	UniProtKB-SubCell:SL-0173	9606	20131116	UniProt	-
UniProtKB	P51970	NDUFA8	-	GO:0005739	mitochondrion	Component	IDA	GO_REF:0000052	-	9606	20111111	HPA	-
UniProtKB	P51970	NDUFA8	-	GO:0005739	mitochondrion	Component	IEA	GO_REF:0000019	Ensembl:ENSMUSP00000065352	9606	20131116	Ensembl	-
UniProtKB	P51970	NDUFA8	-	GO:0005739	mitochondrion	Component	TAS	Reactome:REACT_6310	-	9606	20130528	Reactome	-
UniProtKB	P51970	NDUFA8	-	GO:0005739	mitochondrion	Component	IDA	PMID:12611891	-	9606	20100517	UniProt	-
UniProtKB	P51970	NDUFA8	-	GO:0043234	protein complex	Component	IDA	PMID:12611891	-	9606	20100517	UniProt	-
UniProtKB	P51970	NDUFA8	-	GO:0005739	mitochondrion	Component	NAS	PMID:9878551	-	9606	20070221	UniProt	-
UniProtKB	P51970	NDUFA8	-	GO:0043234	protein complex	Component	NAS	PMID:9878551	-	9606	20070221	UniProt	-
UniProtKB	P51970	NDUFA8	-	GO:0005739	mitochondrion	Component	IEA	GO_REF:0000039	UniProtKB-SubCell:SL-0169	9606	20131116	UniProt	-
UniProtKB	P51970	NDUFA8	-	GO:0005739	mitochondrion	Component	IDA	PMID:21310150	-	9606	20110802	UniProt	-
UniProtKB	P51970	NDUFA8	-	GO:0005575	cellular_component	Component	IEA	GO_REF:0000037	UniProtKB-KW:KW-0679	9606	20131116	UniProt	-
UniProtKB	P51977	ALDH1A1	-	GO:0005737	cytoplasm	Component	IEA	GO_REF:0000037	UniProtKB-KW:KW-0963	9940	20131116	UniProt	-
UniProtKB	P51977	ALDH1A1	-	GO:0005737	cytoplasm	Component	IEA	GO_REF:0000039	UniProtKB-SubCell:SL-0086	9940	20131116	UniProt	-
UniProtKB	P52179	MYOM1	-	GO:0005737	cytoplasm	Component	IEA	GO_REF:0000037	UniProtKB-KW:KW-0963	9606	20131116	UniProt	-
UniProtKB	P52179	MYOM1	-	GO:0005737	cytoplasm	Component	TAS	PMID:6537951	-	9606	20030904	PINC	-
UniProtKB	P52179	MYOM1	-	GO:0005856	cytoskeleton	Component	TAS	PMID:6537951	-	9606	20030904	PINC	-
UniProtKB	P52179	MYOM1	-	GO:0043234	protein complex	Component	TAS	PMID:6537951	-	9606	20030904	PINC	-
UniProtKB	P52179	MYOM1	-	GO:0005737	cytoplasm	Component	IEA	GO_REF:0000019	Ensembl:ENSMUSP00000072945	9606	20131116	Ensembl	-
UniProtKB	P52179	MYOM1	-	GO:0043226	organelle	Component	IEA	GO_REF:0000019	Ensembl:ENSMUSP00000072945	9606	20131116	Ensembl	-
UniProtKB	P52179	MYOM1	-	GO:0005737	cytoplasm	Component	IEA	GO_REF:0000019	Ensembl:ENSMUSP00000072945	9606	20131116	Ensembl	-
UniProtKB	P52179	MYOM1	-	GO:0043226	organelle	Component	IEA	GO_REF:0000019	Ensembl:ENSMUSP00000072945	9606	20131116	Ensembl	-
UniProtKB	P52179	MYOM1	-	GO:0005737	cytoplasm	Component	ISS	GO_REF:0000024	UniProtKB:Q62234	9606	20130212	UniProt	-
UniProtKB	P52179	MYOM1	-	GO:0043226	organelle	Component	ISS	GO_REF:0000024	UniProtKB:Q62234	9606	20130212	UniProt	-
UniProtKB	P52179	MYOM1	-	GO:0005737	cytoplasm	Component	IEA	GO_REF:0000039	UniProtKB-SubCell:SL-0315	9606	20131116	UniProt	-
UniProtKB	P52179	MYOM1	-	GO:0043226	organelle	Component	IEA	GO_REF:0000039	UniProtKB-SubCell:SL-0315	9606	20131116	UniProt	-
UniProtKB	P52179	MYOM1	-	GO:0005856	cytoskeleton	Component	IEA	GO_REF:0000037	UniProtKB-KW:KW-0787	9606	20131116	UniProt	-
UniProtKB	P52179	MYOM1	-	GO:0043234	protein complex	Component	IEA	GO_REF:0000037	UniProtKB-KW:KW-0787	9606	20131116	UniProt	-
UniProtKB	P52505	NDUFAB1	-	GO:0005739	mitochondrion	Component	IEA	GO_REF:0000037	UniProtKB-KW:KW-0496	9913	20131116	UniProt	-
UniProtKB	P52505	NDUFAB1	-	GO:0005739	mitochondrion	Component	IEA	GO_REF:0000039	UniProtKB-SubCell:SL-0173	9913	20131116	UniProt	-
UniProtKB	P52505	NDUFAB1	-	GO:0005739	mitochondrion	Component	IDA	PMID:1907568	-	9913	20080102	UniProt	-
UniProtKB	P52505	NDUFAB1	-	GO:0043234	protein complex	Component	IDA	PMID:1907568	-	9913	20080102	UniProt	-
UniProtKB	P52505	NDUFAB1	-	GO:0005739	mitochondrion	Component	IDA	PMID:16109413	-	9913	20060308	AgBase	-
UniProtKB	P52505	NDUFAB1	-	GO:0005739	mitochondrion	Component	IDA	PMID:16109413	-	9913	20060308	AgBase	-
UniProtKB	P52505	NDUFAB1	-	GO:0005575	cellular_component	Component	IEA	GO_REF:0000037	UniProtKB-KW:KW-0679	9913	20131116	UniProt	-
UniProtKB	P54296	MYOM2	-	GO:0005737	cytoplasm	Component	IEA	GO_REF:0000037	UniProtKB-KW:KW-0963	9606	20131116	UniProt	-
UniProtKB	P54296	MYOM2	-	GO:0005737	cytoplasm	Component	IEA	GO_REF:0000019	Ensembl:ENSMUSP00000033842	9606	20131116	Ensembl	-
UniProtKB	P54296	MYOM2	-	GO:0043226	organelle	Component	IEA	GO_REF:0000019	Ensembl:ENSMUSP00000033842	9606	20131116	Ensembl	-
UniProtKB	P54296	MYOM2	-	GO:0005737	cytoplasm	Component	IEA	GO_REF:0000039	UniProtKB-SubCell:SL-0315	9606	20131116	UniProt	-
UniProtKB	P54296	MYOM2	-	GO:0043226	organelle	Component	IEA	GO_REF:0000039	UniProtKB-SubCell:SL-0315	9606	20131116	UniProt	-
UniProtKB	P54296	MYOM2	-	GO:0005856	cytoskeleton	Component	IEA	GO_REF:0000037	UniProtKB-KW:KW-0787	9606	20131116	UniProt	-
UniProtKB	P54296	MYOM2	-	GO:0043234	protein complex	Component	IEA	GO_REF:0000037	UniProtKB-KW:KW-0787	9606	20131116	UniProt	-
UniProtKB	P54840	GYS2	-	GO:0005737	cytoplasm	Component	ISS	GO_REF:0000024	UniProtKB:P17625	9606	20060104	UniProt	-
UniProtKB	P54840	GYS2	-	GO:0005829	cytosol	Component	ISS	GO_REF:0000024	UniProtKB:P17625	9606	20060104	UniProt	-
UniProtKB	P54840	GYS2	-	GO:0005829	cytosol	Component	TAS	Reactome:REACT_1053	-	9606	20130528	Reactome	-
UniProtKB	P54840	GYS2	-	GO:0005829	cytosol	Component	TAS	Reactome:REACT_1169	-	9606	20130213	Reactome	-
UniProtKB	P54840	GYS2	-	GO:0005856	cytoskeleton	Component	ISS	GO_REF:0000024	UniProtKB:P17625	9606	20060104	UniProt	-
UniProtKB	P54840	GYS2	-	GO:0005737	cytoplasm	Component	ISS	GO_REF:0000024	UniProtKB:P17625	9606	20060104	UniProt	-
UniProtKB	P54840	GYS2	-	GO:0005737	cytoplasm	Component	ISS	GO_REF:0000024	UniProtKB:P17625	9606	20060104	UniProt	-
UniProtKB	P54840	GYS2	-	GO:0005856	cytoskeleton	Component	ISS	GO_REF:0000024	UniProtKB:P17625	9606	20060104	UniProt	-
UniProtKB	P54840	GYS2	-	GO:0005737	cytoplasm	Component	ISS	GO_REF:0000024	UniProtKB:P17625	9606	20060104	UniProt	-
UniProtKB	P55786	NPEPPS	-	GO:0005634	nucleus	Component	IEA	GO_REF:0000037	UniProtKB-KW:KW-0539	9606	20131116	UniProt	-
UniProtKB	P55786	NPEPPS	-	GO:0005634	nucleus	Component	IEA	GO_REF:0000039	UniProtKB-SubCell:SL-0191	9606	20131116	UniProt	-
UniProtKB	P55786	NPEPPS	-	GO:0005737	cytoplasm	Component	IEA	GO_REF:0000037	UniProtKB-KW:KW-0963	9606	20131116	UniProt	-
UniProtKB	P55786	NPEPPS	-	GO:0005829	cytosol	Component	IEA	GO_REF:0000039	UniProtKB-SubCell:SL-0091	9606	20131116	UniProt	-
UniProtKB	P55786	NPEPPS	-	GO:0005829	cytosol	Component	TAS	PMID:9048733	-	9606	20030904	PINC	-
UniProtKB	P55786	NPEPPS	-	GO:0005829	cytosol	Component	TAS	Reactome:REACT_75931	-	9606	20130528	Reactome	-
UniProtKB	P56134	ATP5J2	-	GO:0005739	mitochondrion	Component	IEA	GO_REF:0000019	Ensembl:ENSMUSP00000125504	9606	20131116	Ensembl	-
UniProtKB	P56134	ATP5J2	-	GO:0005739	mitochondrion	Component	IEA	GO_REF:0000037	UniProtKB-KW:KW-0496	9606	20131116	UniProt	-
UniProtKB	P56134	ATP5J2	-	GO:0005739	mitochondrion	Component	IEA	GO_REF:0000039	UniProtKB-SubCell:SL-0173	9606	20131116	UniProt	-
UniProtKB	P56134	ATP5J2	-	GO:0005739	mitochondrion	Component	IEA	GO_REF:0000019	Ensembl:ENSMUSP00000125504	9606	20131116	Ensembl	-
UniProtKB	P56134	ATP5J2	-	GO:0005739	mitochondrion	Component	IEA	GO_REF:0000037	UniProtKB-KW:KW-0999	9606	20131116	UniProt	-
UniProtKB	P56134	ATP5J2	-	GO:0005739	mitochondrion	Component	IEA	GO_REF:0000039	UniProtKB-SubCell:SL-0168	9606	20131116	UniProt	-
UniProtKB	P56134	ATP5J2	-	GO:0005739	mitochondrion	Component	TAS	Reactome:REACT_190	-	9606	20130528	Reactome	-
UniProtKB	P56134	ATP5J2	-	GO:0005739	mitochondrion	Component	TAS	Reactome:REACT_1985	-	9606	20130528	Reactome	-
UniProtKB	P56134	ATP5J2	-	GO:0005739	mitochondrion	Component	TAS	Reactome:REACT_991	-	9606	20130528	Reactome	-
UniProtKB	P56134	ATP5J2	-	GO:0005739	mitochondrion	Component	NAS	PMID:11959398	-	9606	20040809	UniProt	-
UniProtKB	P56134	ATP5J2	-	GO:0043234	protein complex	Component	NAS	PMID:11959398	-	9606	20040809	UniProt	-
UniProtKB	P56134	ATP5J2	-	GO:0005739	mitochondrion	Component	IDA	PMID:12110673	-	9606	20080415	UniProt	-
UniProtKB	P56134	ATP5J2	-	GO:0043234	protein complex	Component	IDA	PMID:12110673	-	9606	20080415	UniProt	-
UniProtKB	P56134	ATP5J2	-	GO:0005575	cellular_component	Component	IEA	GO_REF:0000037	UniProtKB-KW:KW-0472	9606	20131116	UniProt	-
UniProtKB	P56134	ATP5J2	-	GO:0005575	cellular_component	Component	IEA	GO_REF:0000037	UniProtKB-KW:KW-0812	9606	20131116	UniProt	-
UniProtKB	P56134	ATP5J2	-	GO:0005622	intracellular	Component	IEA	GO_REF:0000037	UniProtKB-KW:KW-0138	9606	20131116	UniProt	-
UniProtKB	P56134	ATP5J2	-	GO:0043234	protein complex	Component	IEA	GO_REF:0000037	UniProtKB-KW:KW-0138	9606	20131116	UniProt	-
UniProtKB	P58772	TPM1	-	GO:0005737	cytoplasm	Component	IEA	GO_REF:0000037	UniProtKB-KW:KW-0963	9986	20131116	UniProt	-
UniProtKB	P58772	TPM1	-	GO:0005856	cytoskeleton	Component	IEA	GO_REF:0000037	UniProtKB-KW:KW-0206	9986	20131116	UniProt	-
UniProtKB	P58772	TPM1	-	GO:0005856	cytoskeleton	Component	IEA	GO_REF:0000039	UniProtKB-SubCell:SL-0090	9986	20131116	UniProt	-
UniProtKB	P58774	Tpm2	-	GO:0005737	cytoplasm	Component	IEA	GO_REF:0000037	UniProtKB-KW:KW-0963	10090	20131116	UniProt	-
UniProtKB	P58774	Tpm2	-	GO:0005856	cytoskeleton	Component	IEA	GO_REF:0000037	UniProtKB-KW:KW-0206	10090	20131116	UniProt	-
UniProtKB	P58774	Tpm2	-	GO:0005856	cytoskeleton	Component	IEA	GO_REF:0000039	UniProtKB-SubCell:SL-0090	10090	20131116	UniProt	-
UniProtKB	P58774	Tpm2	-	GO:0005737	cytoplasm	Component	TAS	PMID:8618961	-	10090	19990914	MGI	-
UniProtKB	P58774	Tpm2	-	GO:0005856	cytoskeleton	Component	TAS	PMID:8618961	-	10090	19990914	MGI	-
UniProtKB	P60174	TPI1	-	GO:0005829	cytosol	Component	TAS	Reactome:REACT_469	-	9606	20130528	Reactome	-
UniProtKB	P60174	TPI1	-	GO:0005829	cytosol	Component	TAS	Reactome:REACT_775	-	9606	20130528	Reactome	-
UniProtKB	P60335	Pcbp1	-	GO:0005634	nucleus	Component	IEA	GO_REF:0000037	UniProtKB-KW:KW-0539	10090	20131116	UniProt	-
UniProtKB	P60335	Pcbp1	-	GO:0005634	nucleus	Component	IEA	GO_REF:0000039	UniProtKB-SubCell:SL-0191	10090	20131116	UniProt	-
UniProtKB	P60335	Pcbp1	-	GO:0005622	intracellular	Component	IEA	GO_REF:0000037	UniProtKB-KW:KW-0687	10090	20131116	UniProt	-
UniProtKB	P60660	MYL6	-	GO:0005829	cytosol	Component	TAS	Reactome:REACT_20548	-	9606	20130516	Reactome	-
UniProtKB	P60660	MYL6	-	GO:0005829	cytosol	Component	TAS	Reactome:REACT_20597	-	9606	20130516	Reactome	-
UniProtKB	P60660	MYL6	-	GO:0005829	cytosol	Component	TAS	Reactome:REACT_20613	-	9606	20130516	Reactome	-
UniProtKB	P60660	MYL6	-	GO:0005829	cytosol	Component	TAS	Reactome:REACT_20643	-	9606	20130516	Reactome	-
UniProtKB	P60660	MYL6	-	GO:0005829	cytosol	Component	TAS	Reactome:REACT_20663	-	9606	20130516	Reactome	-
UniProtKB	P60660	MYL6	-	GO:0005856	cytoskeleton	Component	IEA	GO_REF:0000037	UniProtKB-KW:KW-0518	9606	20131116	UniProt	-
UniProtKB	P60660	MYL6	-	GO:0043234	protein complex	Component	IEA	GO_REF:0000037	UniProtKB-KW:KW-0518	9606	20131116	UniProt	-
UniProtKB	P60660	MYL6	-	GO:0005856	cytoskeleton	Component	TAS	PMID:2304459	-	9606	20060301	HGNC	-
UniProtKB	P60660	MYL6	-	GO:0043234	protein complex	Component	TAS	PMID:2304459	-	9606	20060301	HGNC	-
UniProtKB	P60660	MYL6	-	GO:0005856	cytoskeleton	Component	IEA	GO_REF:0000019	Ensembl:ENSMUSP00000128803	9606	20131116	Ensembl	-
UniProtKB	P60660	MYL6	-	GO:0043234	protein complex	Component	IEA	GO_REF:0000019	Ensembl:ENSMUSP00000128803	9606	20131116	Ensembl	-
UniProtKB	P60660	MYL6	-	GO:0005856	cytoskeleton	Component	TAS	PMID:2304459	-	9606	20100810	BHF-UCL	-
UniProtKB	P60660	MYL6	-	GO:0043234	protein complex	Component	TAS	PMID:2304459	-	9606	20100810	BHF-UCL	-
UniProtKB	P61013	PLN	-	GO:0005739	mitochondrion	Component	IEA	GO_REF:0000037	UniProtKB-KW:KW-0496	9823	20131116	UniProt	-
UniProtKB	P61013	PLN	-	GO:0005783	endoplasmic reticulum	Component	IEA	GO_REF:0000037	UniProtKB-KW:KW-0256	9823	20131116	UniProt	-
UniProtKB	P61013	PLN	-	GO:0005783	endoplasmic reticulum	Component	IEA	GO_REF:0000039	UniProtKB-SubCell:SL-0097	9823	20131116	UniProt	-
UniProtKB	P61013	PLN	-	GO:0005575	cellular_component	Component	IEA	GO_REF:0000002	InterPro:IPR005984	9823	20131116	InterPro	-
UniProtKB	P61013	PLN	-	GO:0005575	cellular_component	Component	IEA	GO_REF:0000019	Ensembl:ENSP00000350132	9823	20131116	Ensembl	-
UniProtKB	P61013	PLN	-	GO:0005575	cellular_component	Component	IEA	GO_REF:0000037	UniProtKB-KW:KW-0472	9823	20131116	UniProt	-
UniProtKB	P61013	PLN	-	GO:0005575	cellular_component	Component	IEA	GO_REF:0000039	UniProtKB-SubCell:SL-0162	9823	20131116	UniProt	-
UniProtKB	P61013	PLN	-	GO:0005575	cellular_component	Component	IEA	GO_REF:0000037	UniProtKB-KW:KW-0812	9823	20131116	UniProt	-
UniProtKB	P61013	PLN	-	GO:0005783	endoplasmic reticulum	Component	IEA	GO_REF:0000019	Ensembl:ENSMUSP00000132743	9823	20131116	Ensembl	-
UniProtKB	P61013	PLN	-	GO:0005783	endoplasmic reticulum	Component	IEA	GO_REF:0000037	UniProtKB-KW:KW-0703	9823	20131116	UniProt	-
UniProtKB	P61013	PLN	-	GO:0005739	mitochondrion	Component	IEA	GO_REF:0000039	UniProtKB-SubCell:SL-0171	9823	20131116	UniProt	-
UniProtKB	P61013	PLN	-	GO:0005783	endoplasmic reticulum	Component	IEA	GO_REF:0000039	UniProtKB-SubCell:SL-0241	9823	20131116	UniProt	-
UniProtKB	P61013	PLN	-	GO:0043234	protein complex	Component	IEA	GO_REF:0000019	Ensembl:ENSP00000350132	9823	20131116	Ensembl	-
UniProtKB	P61088	UBE2N	-	GO:0005622	intracellular	Component	IDA	PMID:16307917	-	9606	20110427	UniProt	-
UniProtKB	P61088	UBE2N	-	GO:0043234	protein complex	Component	IDA	PMID:16307917	-	9606	20110427	UniProt	-
UniProtKB	P61088	UBE2N	-	GO:0005634	nucleus	Component	IEA	GO_REF:0000037	UniProtKB-KW:KW-0539	9606	20131116	UniProt	-
UniProtKB	P61088	UBE2N	-	GO:0005634	nucleus	Component	IEA	GO_REF:0000039	UniProtKB-SubCell:SL-0191	9606	20131116	UniProt	-
UniProtKB	P61088	UBE2N	-	GO:0005634	nucleus	Component	IDA	PMID:16129784	-	9606	20060320	HGNC	-
UniProtKB	P61088	UBE2N	-	GO:0005634	nucleus	Component	IDA	PMID:19340006	-	9606	20100628	UniProt	-
UniProtKB	P61088	UBE2N	-	GO:0005737	cytoplasm	Component	IEA	GO_REF:0000037	UniProtKB-KW:KW-0963	9606	20131116	UniProt	-
UniProtKB	P61088	UBE2N	-	GO:0005737	cytoplasm	Component	IEA	GO_REF:0000039	UniProtKB-SubCell:SL-0086	9606	20131116	UniProt	-
UniProtKB	P61088	UBE2N	-	GO:0005737	cytoplasm	Component	TAS	PMID:16129784	-	9606	20060320	HGNC	-
UniProtKB	P61088	UBE2N	-	GO:0005737	cytoplasm	Component	TAS	PMID:16130169	-	9606	20061117	UniProt	-
UniProtKB	P61088	UBE2N	-	GO:0005737	cytoplasm	Component	IDA	PMID:19340006	-	9606	20100628	UniProt	-
UniProtKB	P61088	UBE2N	-	GO:0005829	cytosol	Component	TAS	Reactome:REACT_115543	-	9606	20130528	Reactome	-
UniProtKB	P61088	UBE2N	-	GO:0005829	cytosol	Component	TAS	Reactome:REACT_12553	-	9606	20130528	Reactome	-
UniProtKB	P61088	UBE2N	-	GO:0005829	cytosol	Component	TAS	Reactome:REACT_12595	-	9606	20130528	Reactome	-
UniProtKB	P61088	UBE2N	-	GO:0005829	cytosol	Component	TAS	Reactome:REACT_163920	-	9606	20130528	Reactome	-
UniProtKB	P61088	UBE2N	-	GO:0005829	cytosol	Component	TAS	Reactome:REACT_22381	-	9606	20130528	Reactome	-
UniProtKB	P61088	UBE2N	-	GO:0005829	cytosol	Component	TAS	Reactome:REACT_22430	-	9606	20130528	Reactome	-
UniProtKB	P61088	UBE2N	-	GO:0005829	cytosol	Component	TAS	Reactome:REACT_24943	-	9606	20130528	Reactome	-
UniProtKB	P61088	UBE2N	-	GO:0005829	cytosol	Component	TAS	Reactome:REACT_24976	-	9606	20130528	Reactome	-
UniProtKB	P61088	UBE2N	-	GO:0005829	cytosol	Component	TAS	Reactome:REACT_25090	-	9606	20130528	Reactome	-
UniProtKB	P61088	UBE2N	-	GO:0005829	cytosol	Component	TAS	Reactome:REACT_75924	-	9606	20130528	Reactome	-
UniProtKB	P61088	UBE2N	-	GO:0005622	intracellular	Component	IDA	PMID:16129784	-	9606	20060320	HGNC	-
UniProtKB	P61088	UBE2N	-	GO:0043234	protein complex	Component	IDA	PMID:16129784	-	9606	20060320	HGNC	-
UniProtKB	P61088	UBE2N	-	GO:0005622	intracellular	Component	IDA	PMID:16307917	-	9606	20110427	UniProt	-
UniProtKB	P61088	UBE2N	-	GO:0043234	protein complex	Component	IDA	PMID:16307917	-	9606	20110427	UniProt	-
UniProtKB	P61604	HSPE1	-	GO:0005737	cytoplasm	Component	IEA	GO_REF:0000002	InterPro:IPR020818	9606	20131116	InterPro	-
UniProtKB	P61604	HSPE1	-	GO:0005739	mitochondrion	Component	ISS	GO_REF:0000024	UniProtKB:P61604	9606	20060221	UniProt	-
UniProtKB	P61604	HSPE1	-	GO:0005739	mitochondrion	Component	IEA	GO_REF:0000037	UniProtKB-KW:KW-0496	9606	20131116	UniProt	-
UniProtKB	P61604	HSPE1	-	GO:0005739	mitochondrion	Component	IDA	PMID:10205158	-	9606	20060221	UniProt	-
UniProtKB	P61604	HSPE1	-	GO:0005739	mitochondrion	Component	IEA	GO_REF:0000039	UniProtKB-SubCell:SL-0170	9606	20131116	UniProt	-
UniProtKB	P62244	RPS15A	-	GO:0005737	cytoplasm	Component	IDA	PMID:15108328	-	9606	20080509	UniProt	-
UniProtKB	P62244	RPS15A	-	GO:0005829	cytosol	Component	TAS	Reactome:REACT_1060	-	9606	20130528	Reactome	-
UniProtKB	P62244	RPS15A	-	GO:0005829	cytosol	Component	TAS	Reactome:REACT_115572	-	9606	20130528	Reactome	-
UniProtKB	P62244	RPS15A	-	GO:0005829	cytosol	Component	TAS	Reactome:REACT_115921	-	9606	20130528	Reactome	-
UniProtKB	P62244	RPS15A	-	GO:0005829	cytosol	Component	TAS	Reactome:REACT_1354	-	9606	20130528	Reactome	-
UniProtKB	P62244	RPS15A	-	GO:0005829	cytosol	Component	TAS	Reactome:REACT_1516	-	9606	20130528	Reactome	-
UniProtKB	P62244	RPS15A	-	GO:0005829	cytosol	Component	TAS	Reactome:REACT_1595	-	9606	20130528	Reactome	-
UniProtKB	P62244	RPS15A	-	GO:0005829	cytosol	Component	TAS	Reactome:REACT_1904	-	9606	20130528	Reactome	-
UniProtKB	P62244	RPS15A	-	GO:0005829	cytosol	Component	TAS	Reactome:REACT_198	-	9606	20130528	Reactome	-
UniProtKB	P62244	RPS15A	-	GO:0005829	cytosol	Component	TAS	Reactome:REACT_3	-	9606	20130528	Reactome	-
UniProtKB	P62244	RPS15A	-	GO:0005829	cytosol	Component	TAS	Reactome:REACT_608	-	9606	20130528	Reactome	-
UniProtKB	P62244	RPS15A	-	GO:0005829	cytosol	Component	TAS	Reactome:REACT_656	-	9606	20130528	Reactome	-
UniProtKB	P62244	RPS15A	-	GO:0005829	cytosol	Component	TAS	Reactome:REACT_75753	-	9606	20130528	Reactome	-
UniProtKB	P62244	RPS15A	-	GO:0005829	cytosol	Component	TAS	Reactome:REACT_75787	-	9606	20130528	Reactome	-
UniProtKB	P62244	RPS15A	-	GO:0005829	cytosol	Component	TAS	Reactome:REACT_75891	-	9606	20130528	Reactome	-
UniProtKB	P62244	RPS15A	-	GO:0005829	cytosol	Component	TAS	Reactome:REACT_75910	-	9606	20130528	Reactome	-
UniProtKB	P62244	RPS15A	-	GO:0005829	cytosol	Component	TAS	Reactome:REACT_75917	-	9606	20130528	Reactome	-
UniProtKB	P62244	RPS15A	-	GO:0005829	cytosol	Component	TAS	Reactome:REACT_928	-	9606	20130528	Reactome	-
UniProtKB	P62244	RPS15A	-	GO:0005829	cytosol	Component	TAS	Reactome:REACT_9514	-	9606	20130528	Reactome	-
UniProtKB	P62244	RPS15A	-	GO:0005829	cytosol	Component	TAS	Reactome:REACT_9524	-	9606	20130528	Reactome	-
UniProtKB	P62244	RPS15A	-	GO:0005840	ribosome	Component	IEA	GO_REF:0000002	InterPro:IPR000630	9606	20131116	InterPro	-
UniProtKB	P62244	RPS15A	-	GO:0005840	ribosome	Component	IEA	GO_REF:0000037	UniProtKB-KW:KW-0689	9606	20131116	UniProt	-
UniProtKB	P62244	RPS15A	-	GO:0005829	cytosol	Component	IDA	PMID:15883184	-	9606	20060308	UniProt	-
UniProtKB	P62244	RPS15A	-	GO:0005840	ribosome	Component	IDA	PMID:15883184	-	9606	20060308	UniProt	-
UniProtKB	P62244	RPS15A	-	GO:0005829	cytosol	Component	IDA	PMID:8706699	-	9606	20090119	UniProt	-
UniProtKB	P62244	RPS15A	-	GO:0005840	ribosome	Component	IDA	PMID:8706699	-	9606	20090119	UniProt	-
UniProtKB	P62244	RPS15A	-	GO:0005622	intracellular	Component	IEA	GO_REF:0000037	UniProtKB-KW:KW-0687	9606	20131116	UniProt	-
UniProtKB	P62258	YWHAE	-	GO:0005737	cytoplasm	Component	IEA	GO_REF:0000037	UniProtKB-KW:KW-0963	9606	20131116	UniProt	-
UniProtKB	P62258	YWHAE	-	GO:0005737	cytoplasm	Component	IEA	GO_REF:0000039	UniProtKB-SubCell:SL-0086	9606	20131116	UniProt	-
UniProtKB	P62258	YWHAE	-	GO:0005739	mitochondrion	Component	IEA	GO_REF:0000019	Ensembl:ENSMUSP00000070993	9606	20131116	Ensembl	-
UniProtKB	P62258	YWHAE	-	GO:0005829	cytosol	Component	TAS	Reactome:REACT_1139	-	9606	20130528	Reactome	-
UniProtKB	P62258	YWHAE	-	GO:0005829	cytosol	Component	TAS	Reactome:REACT_118843	-	9606	20130528	Reactome	-
UniProtKB	P62258	YWHAE	-	GO:0005829	cytosol	Component	TAS	Reactome:REACT_13657	-	9606	20130528	Reactome	-
UniProtKB	P62258	YWHAE	-	GO:0005829	cytosol	Component	TAS	Reactome:REACT_147698	-	9606	20130528	Reactome	-
UniProtKB	P62258	YWHAE	-	GO:0005829	cytosol	Component	TAS	Reactome:REACT_147700	-	9606	20130528	Reactome	-
UniProtKB	P62258	YWHAE	-	GO:0005829	cytosol	Component	TAS	Reactome:REACT_15313	-	9606	20130528	Reactome	-
UniProtKB	P62258	YWHAE	-	GO:0005829	cytosol	Component	TAS	Reactome:REACT_15386	-	9606	20130528	Reactome	-
UniProtKB	P62258	YWHAE	-	GO:0005829	cytosol	Component	TAS	Reactome:REACT_15401	-	9606	20130528	Reactome	-
UniProtKB	P62258	YWHAE	-	GO:0005829	cytosol	Component	TAS	Reactome:REACT_15440	-	9606	20130528	Reactome	-
UniProtKB	P62258	YWHAE	-	GO:0005829	cytosol	Component	TAS	Reactome:REACT_15467	-	9606	20130528	Reactome	-
UniProtKB	P62258	YWHAE	-	GO:0005829	cytosol	Component	TAS	Reactome:REACT_15470	-	9606	20130528	Reactome	-
UniProtKB	P62258	YWHAE	-	GO:0005829	cytosol	Component	TAS	Reactome:REACT_1663	-	9606	20130528	Reactome	-
UniProtKB	P62258	YWHAE	-	GO:0005856	cytoskeleton	Component	IEA	GO_REF:0000019	Ensembl:ENSRNOP00000007100	9606	20131116	Ensembl	-
UniProtKB	P62258	YWHAE	-	GO:0043234	protein complex	Component	IEA	GO_REF:0000019	Ensembl:ENSRNOP00000007100	9606	20131116	Ensembl	-
UniProtKB	P62258	YWHAE	-	GO:0016023	cytoplasmic membrane-bounded vesicle	Component	TAS	Reactome:REACT_147698	-	9606	20130528	Reactome	-
UniProtKB	P62258	YWHAE	-	GO:0016023	cytoplasmic membrane-bounded vesicle	Component	IEA	GO_REF:0000039	UniProtKB-SubCell:SL-0161	9606	20131116	UniProt	-
UniProtKB	P62258	YWHAE	-	GO:0005576	extracellular region	Component	IDA	PMID:20458337	-	9606	20130829	UniProt	-
UniProtKB	P62258	YWHAE	-	GO:0043226	organelle	Component	IDA	PMID:20458337	-	9606	20130829	UniProt	-
UniProtKB	P62263	RPS14	-	GO:0005730	nucleolus	Component	IDA	PMID:9152021	-	9606	20080903	UniProt	-
UniProtKB	P62263	RPS14	-	GO:0005739	mitochondrion	Component	IEA	GO_REF:0000019	Ensembl:ENSMUSP00000025511	9606	20131116	Ensembl	-
UniProtKB	P62263	RPS14	-	GO:0005829	cytosol	Component	TAS	Reactome:REACT_1060	-	9606	20130528	Reactome	-
UniProtKB	P62263	RPS14	-	GO:0005829	cytosol	Component	TAS	Reactome:REACT_115572	-	9606	20130528	Reactome	-
UniProtKB	P62263	RPS14	-	GO:0005829	cytosol	Component	TAS	Reactome:REACT_115921	-	9606	20130528	Reactome	-
UniProtKB	P62263	RPS14	-	GO:0005829	cytosol	Component	TAS	Reactome:REACT_1354	-	9606	20130528	Reactome	-
UniProtKB	P62263	RPS14	-	GO:0005829	cytosol	Component	TAS	Reactome:REACT_1516	-	9606	20130528	Reactome	-
UniProtKB	P62263	RPS14	-	GO:0005829	cytosol	Component	TAS	Reactome:REACT_1595	-	9606	20130528	Reactome	-
UniProtKB	P62263	RPS14	-	GO:0005829	cytosol	Component	TAS	Reactome:REACT_1904	-	9606	20130528	Reactome	-
UniProtKB	P62263	RPS14	-	GO:0005829	cytosol	Component	TAS	Reactome:REACT_198	-	9606	20130528	Reactome	-
UniProtKB	P62263	RPS14	-	GO:0005829	cytosol	Component	TAS	Reactome:REACT_3	-	9606	20130528	Reactome	-
UniProtKB	P62263	RPS14	-	GO:0005829	cytosol	Component	TAS	Reactome:REACT_608	-	9606	20130528	Reactome	-
UniProtKB	P62263	RPS14	-	GO:0005829	cytosol	Component	TAS	Reactome:REACT_656	-	9606	20130528	Reactome	-
UniProtKB	P62263	RPS14	-	GO:0005829	cytosol	Component	TAS	Reactome:REACT_75753	-	9606	20130528	Reactome	-
UniProtKB	P62263	RPS14	-	GO:0005829	cytosol	Component	TAS	Reactome:REACT_75787	-	9606	20130528	Reactome	-
UniProtKB	P62263	RPS14	-	GO:0005829	cytosol	Component	TAS	Reactome:REACT_75891	-	9606	20130528	Reactome	-
UniProtKB	P62263	RPS14	-	GO:0005829	cytosol	Component	TAS	Reactome:REACT_75910	-	9606	20130528	Reactome	-
UniProtKB	P62263	RPS14	-	GO:0005829	cytosol	Component	TAS	Reactome:REACT_75917	-	9606	20130528	Reactome	-
UniProtKB	P62263	RPS14	-	GO:0005829	cytosol	Component	TAS	Reactome:REACT_928	-	9606	20130528	Reactome	-
UniProtKB	P62263	RPS14	-	GO:0005829	cytosol	Component	TAS	Reactome:REACT_9514	-	9606	20130528	Reactome	-
UniProtKB	P62263	RPS14	-	GO:0005829	cytosol	Component	TAS	Reactome:REACT_9524	-	9606	20130528	Reactome	-
UniProtKB	P62263	RPS14	-	GO:0005840	ribosome	Component	IEA	GO_REF:0000002	InterPro:IPR001971	9606	20131116	InterPro	-
UniProtKB	P62263	RPS14	-	GO:0005840	ribosome	Component	IEA	GO_REF:0000037	UniProtKB-KW:KW-0689	9606	20131116	UniProt	-
UniProtKB	P62263	RPS14	-	GO:0005829	cytosol	Component	IDA	PMID:15883184	-	9606	20060306	UniProt	-
UniProtKB	P62263	RPS14	-	GO:0005840	ribosome	Component	IDA	PMID:15883184	-	9606	20060306	UniProt	-
UniProtKB	P62263	RPS14	-	GO:0005829	cytosol	Component	IDA	PMID:8706699	-	9606	20080903	UniProt	-
UniProtKB	P62263	RPS14	-	GO:0005840	ribosome	Component	IDA	PMID:8706699	-	9606	20080903	UniProt	-
UniProtKB	P62263	RPS14	-	GO:0005829	cytosol	Component	IDA	PMID:9152021	-	9606	20080903	UniProt	-
UniProtKB	P62263	RPS14	-	GO:0005840	ribosome	Component	IDA	PMID:9152021	-	9606	20080903	UniProt	-
UniProtKB	P62263	RPS14	-	GO:0005622	intracellular	Component	IEA	GO_REF:0000037	UniProtKB-KW:KW-0687	9606	20131116	UniProt	-
UniProtKB	P62805	HIST1H4A	-	GO:0005694	chromosome	Component	IEA	GO_REF:0000002	InterPro:IPR001951|InterPro:IPR019809	9606	20131116	InterPro	-
UniProtKB	P62805	HIST1H4A	-	GO:0043234	protein complex	Component	IEA	GO_REF:0000002	InterPro:IPR001951|InterPro:IPR019809	9606	20131116	InterPro	-
UniProtKB	P62805	HIST1H4A	-	GO:0005694	chromosome	Component	IEA	GO_REF:0000037	UniProtKB-KW:KW-0544	9606	20131116	UniProt	-
UniProtKB	P62805	HIST1H4A	-	GO:0043234	protein complex	Component	IEA	GO_REF:0000037	UniProtKB-KW:KW-0544	9606	20131116	UniProt	-
UniProtKB	P62805	HIST1H4A	-	GO:0005694	chromosome	Component	TAS	PMID:3035717	-	9606	20041129	UniProt	-
UniProtKB	P62805	HIST1H4A	-	GO:0043234	protein complex	Component	TAS	PMID:3035717	-	9606	20041129	UniProt	-
UniProtKB	P62805	HIST1H4A	-	GO:0005576	extracellular region	Component	TAS	Reactome:REACT_75858	-	9606	20130528	Reactome	-
UniProtKB	P62805	HIST1H4A	-	GO:0005634	nucleus	Component	IEA	GO_REF:0000002	InterPro:IPR001951|InterPro:IPR019809	9606	20131116	InterPro	-
UniProtKB	P62805	HIST1H4A	-	GO:0005634	nucleus	Component	IEA	GO_REF:0000037	UniProtKB-KW:KW-0539	9606	20131116	UniProt	-
UniProtKB	P62805	HIST1H4A	-	GO:0005634	nucleus	Component	IEA	GO_REF:0000039	UniProtKB-SubCell:SL-0191	9606	20131116	UniProt	-
UniProtKB	P62805	HIST1H4A	-	GO:0005634	nucleus	Component	IDA	GO_REF:0000052	-	9606	20120912	HPA	-
UniProtKB	P62805	HIST1H4A	-	GO:0005634	nucleus	Component	IDA	PMID:14585971	-	9606	20090713	UniProt	-
UniProtKB	P62805	HIST1H4A	-	GO:0005654	nucleoplasm	Component	TAS	Reactome:REACT_22146	-	9606	20130503	Reactome	-
UniProtKB	P62805	HIST1H4A	-	GO:0005654	nucleoplasm	Component	TAS	Reactome:REACT_22185	-	9606	20130503	Reactome	-
UniProtKB	P62805	HIST1H4A	-	GO:0005654	nucleoplasm	Component	TAS	Reactome:REACT_22217	-	9606	20130503	Reactome	-
UniProtKB	P62805	HIST1H4A	-	GO:0005654	nucleoplasm	Component	TAS	Reactome:REACT_7971	-	9606	20130503	Reactome	-
UniProtKB	P62805	HIST1H4A	-	GO:0005654	nucleoplasm	Component	TAS	Reactome:REACT_8031	-	9606	20130503	Reactome	-
UniProtKB	P62805	HIST1H4A	-	GO:0005694	chromosome	Component	IEA	GO_REF:0000037	UniProtKB-KW:KW-0158	9606	20131116	UniProt	-
UniProtKB	P62805	HIST1H4A	-	GO:0005694	chromosome	Component	IEA	GO_REF:0000039	UniProtKB-SubCell:SL-0468	9606	20131116	UniProt	-
UniProtKB	P62805	HIST1H4A	-	GO:0005730	nucleolus	Component	IDA	GO_REF:0000052	-	9606	20120912	HPA	-
UniProtKB	P62805	HIST1H4A	-	GO:0005856	cytoskeleton	Component	IDA	GO_REF:0000052	-	9606	20120912	HPA	-
UniProtKB	P62826	RAN	-	GO:0005634	nucleus	Component	IEA	GO_REF:0000019	Ensembl:ENSMUSP00000106975	9606	20131116	Ensembl	-
UniProtKB	P62826	RAN	-	GO:0005634	nucleus	Component	IEA	GO_REF:0000037	UniProtKB-KW:KW-0539	9606	20131116	UniProt	-
UniProtKB	P62826	RAN	-	GO:0005634	nucleus	Component	IEA	GO_REF:0000039	UniProtKB-SubCell:SL-0191	9606	20131116	UniProt	-
UniProtKB	P62826	RAN	-	GO:0005635	nuclear envelope	Component	NAS	PMID:8421051	-	9606	20041203	UniProt	-
UniProtKB	P62826	RAN	-	GO:0043234	protein complex	Component	NAS	PMID:8421051	-	9606	20041203	UniProt	-
UniProtKB	P62826	RAN	-	GO:0005654	nucleoplasm	Component	TAS	Reactome:REACT_12458	-	9606	20130528	Reactome	-
UniProtKB	P62826	RAN	-	GO:0005654	nucleoplasm	Component	TAS	Reactome:REACT_12608	-	9606	20130528	Reactome	-
UniProtKB	P62826	RAN	-	GO:0005654	nucleoplasm	Component	TAS	Reactome:REACT_147724	-	9606	20130528	Reactome	-
UniProtKB	P62826	RAN	-	GO:0005654	nucleoplasm	Component	TAS	Reactome:REACT_6136	-	9606	20130528	Reactome	-
UniProtKB	P62826	RAN	-	GO:0005654	nucleoplasm	Component	TAS	Reactome:REACT_6140	-	9606	20130528	Reactome	-
UniProtKB	P62826	RAN	-	GO:0005654	nucleoplasm	Component	TAS	Reactome:REACT_6337	-	9606	20130528	Reactome	-
UniProtKB	P62826	RAN	-	GO:0005654	nucleoplasm	Component	TAS	Reactome:REACT_6340	-	9606	20130528	Reactome	-
UniProtKB	P62826	RAN	-	GO:0005654	nucleoplasm	Component	TAS	Reactome:REACT_9399	-	9606	20130528	Reactome	-
UniProtKB	P62826	RAN	-	GO:0005654	nucleoplasm	Component	TAS	Reactome:REACT_9456	-	9606	20130528	Reactome	-
UniProtKB	P62826	RAN	-	GO:0005654	nucleoplasm	Component	TAS	Reactome:REACT_9507	-	9606	20130528	Reactome	-
UniProtKB	P62826	RAN	-	GO:0005737	cytoplasm	Component	IEA	GO_REF:0000019	Ensembl:ENSMUSP00000106975	9606	20131116	Ensembl	-
UniProtKB	P62826	RAN	-	GO:0005737	cytoplasm	Component	IEA	GO_REF:0000037	UniProtKB-KW:KW-0963	9606	20131116	UniProt	-
UniProtKB	P62826	RAN	-	GO:0005737	cytoplasm	Component	IEA	GO_REF:0000039	UniProtKB-SubCell:SL-0086	9606	20131116	UniProt	-
UniProtKB	P62826	RAN	-	GO:0005737	cytoplasm	Component	IDA	PMID:1961752	-	9606	20041207	UniProt	-
UniProtKB	P62826	RAN	-	GO:0005829	cytosol	Component	TAS	Reactome:REACT_12608	-	9606	20130305	Reactome	-
UniProtKB	P62826	RAN	-	GO:0005829	cytosol	Component	TAS	Reactome:REACT_6136	-	9606	20130305	Reactome	-
UniProtKB	P62826	RAN	-	GO:0005829	cytosol	Component	TAS	Reactome:REACT_6171	-	9606	20130305	Reactome	-
UniProtKB	P62826	RAN	-	GO:0005829	cytosol	Component	TAS	Reactome:REACT_6318	-	9606	20130305	Reactome	-
UniProtKB	P62826	RAN	-	GO:0005829	cytosol	Component	TAS	Reactome:REACT_6340	-	9606	20130305	Reactome	-
UniProtKB	P62826	RAN	-	GO:0005829	cytosol	Component	TAS	Reactome:REACT_9478	-	9606	20130305	Reactome	-
UniProtKB	P62826	RAN	-	GO:0016023	cytoplasmic membrane-bounded vesicle	Component	IEA	GO_REF:0000039	UniProtKB-SubCell:SL-0161	9606	20131116	UniProt	-
UniProtKB	P62826	RAN	colocalizes_with	GO:0005694	chromosome	Component	IDA	PMID:1961752	-	9606	20041207	UniProt	-
UniProtKB	P62851	RPS25	-	GO:0005730	nucleolus	Component	IDA	PMID:10050887	-	9606	20080829	UniProt	-
UniProtKB	P62851	RPS25	-	GO:0005737	cytoplasm	Component	IDA	GO_REF:0000052	-	9606	20101115	HPA	-
UniProtKB	P62851	RPS25	-	GO:0005829	cytosol	Component	TAS	Reactome:REACT_1060	-	9606	20130528	Reactome	-
UniProtKB	P62851	RPS25	-	GO:0005829	cytosol	Component	TAS	Reactome:REACT_115572	-	9606	20130528	Reactome	-
UniProtKB	P62851	RPS25	-	GO:0005829	cytosol	Component	TAS	Reactome:REACT_115921	-	9606	20130528	Reactome	-
UniProtKB	P62851	RPS25	-	GO:0005829	cytosol	Component	TAS	Reactome:REACT_1354	-	9606	20130528	Reactome	-
UniProtKB	P62851	RPS25	-	GO:0005829	cytosol	Component	TAS	Reactome:REACT_1516	-	9606	20130528	Reactome	-
UniProtKB	P62851	RPS25	-	GO:0005829	cytosol	Component	TAS	Reactome:REACT_1595	-	9606	20130528	Reactome	-
UniProtKB	P62851	RPS25	-	GO:0005829	cytosol	Component	TAS	Reactome:REACT_1904	-	9606	20130528	Reactome	-
UniProtKB	P62851	RPS25	-	GO:0005829	cytosol	Component	TAS	Reactome:REACT_198	-	9606	20130528	Reactome	-
UniProtKB	P62851	RPS25	-	GO:0005829	cytosol	Component	TAS	Reactome:REACT_3	-	9606	20130528	Reactome	-
UniProtKB	P62851	RPS25	-	GO:0005829	cytosol	Component	TAS	Reactome:REACT_608	-	9606	20130528	Reactome	-
UniProtKB	P62851	RPS25	-	GO:0005829	cytosol	Component	TAS	Reactome:REACT_656	-	9606	20130528	Reactome	-
UniProtKB	P62851	RPS25	-	GO:0005829	cytosol	Component	TAS	Reactome:REACT_75753	-	9606	20130528	Reactome	-
UniProtKB	P62851	RPS25	-	GO:0005829	cytosol	Component	TAS	Reactome:REACT_75787	-	9606	20130528	Reactome	-
UniProtKB	P62851	RPS25	-	GO:0005829	cytosol	Component	TAS	Reactome:REACT_75891	-	9606	20130528	Reactome	-
UniProtKB	P62851	RPS25	-	GO:0005829	cytosol	Component	TAS	Reactome:REACT_75910	-	9606	20130528	Reactome	-
UniProtKB	P62851	RPS25	-	GO:0005829	cytosol	Component	TAS	Reactome:REACT_75917	-	9606	20130528	Reactome	-
UniProtKB	P62851	RPS25	-	GO:0005829	cytosol	Component	TAS	Reactome:REACT_928	-	9606	20130528	Reactome	-
UniProtKB	P62851	RPS25	-	GO:0005829	cytosol	Component	TAS	Reactome:REACT_9514	-	9606	20130528	Reactome	-
UniProtKB	P62851	RPS25	-	GO:0005829	cytosol	Component	TAS	Reactome:REACT_9524	-	9606	20130528	Reactome	-
UniProtKB	P62851	RPS25	-	GO:0005840	ribosome	Component	IEA	GO_REF:0000037	UniProtKB-KW:KW-0689	9606	20131116	UniProt	-
UniProtKB	P62851	RPS25	-	GO:0005840	ribosome	Component	IDA	PMID:1748303	-	9606	20080828	UniProt	-
UniProtKB	P62851	RPS25	-	GO:0005840	ribosome	Component	NAS	PMID:8020948	-	9606	20080829	UniProt	-
UniProtKB	P62851	RPS25	-	GO:0005840	ribosome	Component	IDA	PMID:15883184	-	9606	20060306	UniProt	-
UniProtKB	P62851	RPS25	-	GO:0005829	cytosol	Component	IEA	GO_REF:0000019	Ensembl:ENSRNOP00000033144	9606	20131116	Ensembl	-
UniProtKB	P62851	RPS25	-	GO:0005840	ribosome	Component	IEA	GO_REF:0000019	Ensembl:ENSRNOP00000033144	9606	20131116	Ensembl	-
UniProtKB	P62851	RPS25	-	GO:0005829	cytosol	Component	IDA	PMID:15883184	-	9606	20060308	UniProt	-
UniProtKB	P62851	RPS25	-	GO:0005840	ribosome	Component	IDA	PMID:15883184	-	9606	20060308	UniProt	-
UniProtKB	P62851	RPS25	-	GO:0005829	cytosol	Component	IDA	PMID:8706699	-	9606	20080828	UniProt	-
UniProtKB	P62851	RPS25	-	GO:0005840	ribosome	Component	IDA	PMID:8706699	-	9606	20080828	UniProt	-
UniProtKB	P62851	RPS25	-	GO:0005622	intracellular	Component	IEA	GO_REF:0000037	UniProtKB-KW:KW-0687	9606	20131116	UniProt	-
UniProtKB	P62896	CYCS	-	GO:0005739	mitochondrion	Component	IEA	GO_REF:0000037	UniProtKB-KW:KW-0496	9940	20131116	UniProt	-
UniProtKB	P62896	CYCS	-	GO:0005739	mitochondrion	Component	IEA	GO_REF:0000039	UniProtKB-SubCell:SL-0169	9940	20131116	UniProt	-
UniProtKB	P62896	CYCS	-	GO:0005575	cellular_component	Component	IEA	GO_REF:0000037	UniProtKB-KW:KW-0679	9940	20131116	UniProt	-
UniProtKB	P62936	PPIA	-	GO:0005576	extracellular region	Component	IEA	GO_REF:0000037	UniProtKB-KW:KW-0964	9823	20131116	UniProt	-
UniProtKB	P62936	PPIA	-	GO:0005576	extracellular region	Component	IEA	GO_REF:0000039	UniProtKB-SubCell:SL-0243	9823	20131116	UniProt	-
UniProtKB	P62936	PPIA	-	GO:0005634	nucleus	Component	IEA	GO_REF:0000019	Ensembl:ENSP00000419425	9823	20131116	Ensembl	-
UniProtKB	P62936	PPIA	-	GO:0005634	nucleus	Component	ISS	GO_REF:0000024	UniProtKB:P62937	9823	20090804	UniProt	-
UniProtKB	P62936	PPIA	-	GO:0005737	cytoplasm	Component	IEA	GO_REF:0000037	UniProtKB-KW:KW-0963	9823	20131116	UniProt	-
UniProtKB	P62936	PPIA	-	GO:0005737	cytoplasm	Component	IEA	GO_REF:0000039	UniProtKB-SubCell:SL-0086	9823	20131116	UniProt	-
UniProtKB	P62936	PPIA	-	GO:0005829	cytosol	Component	IEA	GO_REF:0000019	Ensembl:ENSP00000419425	9823	20131116	Ensembl	-
UniProtKB	P62936	PPIA	-	GO:0005829	cytosol	Component	ISS	GO_REF:0000024	UniProtKB:P62937	9823	20090804	UniProt	-
UniProtKB	P62987	UBA52	-	GO:0005634	nucleus	Component	IEA	GO_REF:0000037	UniProtKB-KW:KW-0539	9606	20131116	UniProt	-
UniProtKB	P62987	UBA52	-	GO:0005634	nucleus	Component	IEA	GO_REF:0000039	UniProtKB-SubCell:SL-0191	9606	20131116	UniProt	-
UniProtKB	P62987	UBA52	-	GO:0005654	nucleoplasm	Component	TAS	Reactome:REACT_111089	-	9606	20130528	Reactome	-
UniProtKB	P62987	UBA52	-	GO:0005654	nucleoplasm	Component	TAS	Reactome:REACT_118847	-	9606	20130528	Reactome	-
UniProtKB	P62987	UBA52	-	GO:0005654	nucleoplasm	Component	TAS	Reactome:REACT_120751	-	9606	20130528	Reactome	-
UniProtKB	P62987	UBA52	-	GO:0005654	nucleoplasm	Component	TAS	Reactome:REACT_120873	-	9606	20130528	Reactome	-
UniProtKB	P62987	UBA52	-	GO:0005654	nucleoplasm	Component	TAS	Reactome:REACT_120960	-	9606	20130528	Reactome	-
UniProtKB	P62987	UBA52	-	GO:0005654	nucleoplasm	Component	TAS	Reactome:REACT_120982	-	9606	20130528	Reactome	-
UniProtKB	P62987	UBA52	-	GO:0005654	nucleoplasm	Component	TAS	Reactome:REACT_121002	-	9606	20130528	Reactome	-
UniProtKB	P62987	UBA52	-	GO:0005654	nucleoplasm	Component	TAS	Reactome:REACT_121045	-	9606	20130528	Reactome	-
UniProtKB	P62987	UBA52	-	GO:0005654	nucleoplasm	Component	TAS	Reactome:REACT_121081	-	9606	20130528	Reactome	-
UniProtKB	P62987	UBA52	-	GO:0005654	nucleoplasm	Component	TAS	Reactome:REACT_121162	-	9606	20130528	Reactome	-
UniProtKB	P62987	UBA52	-	GO:0005654	nucleoplasm	Component	TAS	Reactome:REACT_121269	-	9606	20130528	Reactome	-
UniProtKB	P62987	UBA52	-	GO:0005654	nucleoplasm	Component	TAS	Reactome:REACT_121362	-	9606	20130528	Reactome	-
UniProtKB	P62987	UBA52	-	GO:0005654	nucleoplasm	Component	TAS	Reactome:REACT_121374	-	9606	20130528	Reactome	-
UniProtKB	P62987	UBA52	-	GO:0005654	nucleoplasm	Component	TAS	Reactome:REACT_13601	-	9606	20130528	Reactome	-
UniProtKB	P62987	UBA52	-	GO:0005654	nucleoplasm	Component	TAS	Reactome:REACT_1626	-	9606	20130528	Reactome	-
UniProtKB	P62987	UBA52	-	GO:0005654	nucleoplasm	Component	TAS	Reactome:REACT_18327	-	9606	20130528	Reactome	-
UniProtKB	P62987	UBA52	-	GO:0005654	nucleoplasm	Component	TAS	Reactome:REACT_18350	-	9606	20130528	Reactome	-
UniProtKB	P62987	UBA52	-	GO:0005654	nucleoplasm	Component	TAS	Reactome:REACT_18367	-	9606	20130528	Reactome	-
UniProtKB	P62987	UBA52	-	GO:0005654	nucleoplasm	Component	TAS	Reactome:REACT_18429	-	9606	20130528	Reactome	-
UniProtKB	P62987	UBA52	-	GO:0005654	nucleoplasm	Component	TAS	Reactome:REACT_210	-	9606	20130528	Reactome	-
UniProtKB	P62987	UBA52	-	GO:0005654	nucleoplasm	Component	TAS	Reactome:REACT_6715	-	9606	20130528	Reactome	-
UniProtKB	P62987	UBA52	-	GO:0005654	nucleoplasm	Component	TAS	Reactome:REACT_6791	-	9606	20130528	Reactome	-
UniProtKB	P62987	UBA52	-	GO:0005654	nucleoplasm	Component	TAS	Reactome:REACT_9026	-	9606	20130528	Reactome	-
UniProtKB	P62987	UBA52	-	GO:0005654	nucleoplasm	Component	TAS	Reactome:REACT_9034	-	9606	20130528	Reactome	-
UniProtKB	P62987	UBA52	-	GO:0005737	cytoplasm	Component	IEA	GO_REF:0000037	UniProtKB-KW:KW-0963	9606	20131116	UniProt	-
UniProtKB	P62987	UBA52	-	GO:0005737	cytoplasm	Component	IEA	GO_REF:0000039	UniProtKB-SubCell:SL-0086	9606	20131116	UniProt	-
UniProtKB	P62987	UBA52	-	GO:0005764	lysosome	Component	IDA	PMID:17897319	-	9606	20130924	UniProt	-
UniProtKB	P62987	UBA52	-	GO:0005829	cytosol	Component	TAS	Reactome:REACT_10017	-	9606	20130528	Reactome	-
UniProtKB	P62987	UBA52	-	GO:0005829	cytosol	Component	TAS	Reactome:REACT_10082	-	9606	20130528	Reactome	-
UniProtKB	P62987	UBA52	-	GO:0005829	cytosol	Component	TAS	Reactome:REACT_111107	-	9606	20130528	Reactome	-
UniProtKB	P62987	UBA52	-	GO:0005829	cytosol	Component	TAS	Reactome:REACT_111141	-	9606	20130528	Reactome	-
UniProtKB	P62987	UBA52	-	GO:0005829	cytosol	Component	TAS	Reactome:REACT_111231	-	9606	20130528	Reactome	-
UniProtKB	P62987	UBA52	-	GO:0005829	cytosol	Component	TAS	Reactome:REACT_115557	-	9606	20130528	Reactome	-
UniProtKB	P62987	UBA52	-	GO:0005829	cytosol	Component	TAS	Reactome:REACT_115572	-	9606	20130503	Reactome	-
UniProtKB	P62987	UBA52	-	GO:0005829	cytosol	Component	TAS	Reactome:REACT_115599	-	9606	20130528	Reactome	-
UniProtKB	P62987	UBA52	-	GO:0005829	cytosol	Component	TAS	Reactome:REACT_115708	-	9606	20130528	Reactome	-
UniProtKB	P62987	UBA52	-	GO:0005829	cytosol	Component	TAS	Reactome:REACT_115732	-	9606	20130528	Reactome	-
UniProtKB	P62987	UBA52	-	GO:0005829	cytosol	Component	TAS	Reactome:REACT_115763	-	9606	20130528	Reactome	-
UniProtKB	P62987	UBA52	-	GO:0005829	cytosol	Component	TAS	Reactome:REACT_115813	-	9606	20130528	Reactome	-
UniProtKB	P62987	UBA52	-	GO:0005829	cytosol	Component	TAS	Reactome:REACT_115855	-	9606	20130528	Reactome	-
UniProtKB	P62987	UBA52	-	GO:0005829	cytosol	Component	TAS	Reactome:REACT_115889	-	9606	20130528	Reactome	-
UniProtKB	P62987	UBA52	-	GO:0005829	cytosol	Component	TAS	Reactome:REACT_115921	-	9606	20130503	Reactome	-
UniProtKB	P62987	UBA52	-	GO:0005829	cytosol	Component	TAS	Reactome:REACT_115952	-	9606	20130528	Reactome	-
UniProtKB	P62987	UBA52	-	GO:0005829	cytosol	Component	TAS	Reactome:REACT_115963	-	9606	20130528	Reactome	-
UniProtKB	P62987	UBA52	-	GO:0005829	cytosol	Component	TAS	Reactome:REACT_116015	-	9606	20130528	Reactome	-
UniProtKB	P62987	UBA52	-	GO:0005829	cytosol	Component	TAS	Reactome:REACT_116054	-	9606	20130528	Reactome	-
UniProtKB	P62987	UBA52	-	GO:0005829	cytosol	Component	TAS	Reactome:REACT_116151	-	9606	20130528	Reactome	-
UniProtKB	P62987	UBA52	-	GO:0005829	cytosol	Component	TAS	Reactome:REACT_118581	-	9606	20130528	Reactome	-
UniProtKB	P62987	UBA52	-	GO:0005829	cytosol	Component	TAS	Reactome:REACT_118619	-	9606	20130528	Reactome	-
UniProtKB	P62987	UBA52	-	GO:0005829	cytosol	Component	TAS	Reactome:REACT_118795	-	9606	20130528	Reactome	-
UniProtKB	P62987	UBA52	-	GO:0005829	cytosol	Component	TAS	Reactome:REACT_118854	-	9606	20130528	Reactome	-
UniProtKB	P62987	UBA52	-	GO:0005829	cytosol	Component	TAS	Reactome:REACT_120732	-	9606	20130528	Reactome	-
UniProtKB	P62987	UBA52	-	GO:0005829	cytosol	Component	TAS	Reactome:REACT_120788	-	9606	20130528	Reactome	-
UniProtKB	P62987	UBA52	-	GO:0005829	cytosol	Component	TAS	Reactome:REACT_120808	-	9606	20130528	Reactome	-
UniProtKB	P62987	UBA52	-	GO:0005829	cytosol	Component	TAS	Reactome:REACT_120820	-	9606	20130528	Reactome	-
UniProtKB	P62987	UBA52	-	GO:0005829	cytosol	Component	TAS	Reactome:REACT_120821	-	9606	20130528	Reactome	-
UniProtKB	P62987	UBA52	-	GO:0005829	cytosol	Component	TAS	Reactome:REACT_120856	-	9606	20130528	Reactome	-
UniProtKB	P62987	UBA52	-	GO:0005829	cytosol	Component	TAS	Reactome:REACT_120890	-	9606	20130528	Reactome	-
UniProtKB	P62987	UBA52	-	GO:0005829	cytosol	Component	TAS	Reactome:REACT_120905	-	9606	20130528	Reactome	-
UniProtKB	P62987	UBA52	-	GO:0005829	cytosol	Component	TAS	Reactome:REACT_120954	-	9606	20130528	Reactome	-
UniProtKB	P62987	UBA52	-	GO:0005829	cytosol	Component	TAS	Reactome:REACT_120965	-	9606	20130528	Reactome	-
UniProtKB	P62987	UBA52	-	GO:0005829	cytosol	Component	TAS	Reactome:REACT_1210	-	9606	20130528	Reactome	-
UniProtKB	P62987	UBA52	-	GO:0005829	cytosol	Component	TAS	Reactome:REACT_121002	-	9606	20130528	Reactome	-
UniProtKB	P62987	UBA52	-	GO:0005829	cytosol	Component	TAS	Reactome:REACT_121055	-	9606	20130528	Reactome	-
UniProtKB	P62987	UBA52	-	GO:0005829	cytosol	Component	TAS	Reactome:REACT_121081	-	9606	20130528	Reactome	-
UniProtKB	P62987	UBA52	-	GO:0005829	cytosol	Component	TAS	Reactome:REACT_121119	-	9606	20130528	Reactome	-
UniProtKB	P62987	UBA52	-	GO:0005829	cytosol	Component	TAS	Reactome:REACT_121146	-	9606	20130528	Reactome	-
UniProtKB	P62987	UBA52	-	GO:0005829	cytosol	Component	TAS	Reactome:REACT_121227	-	9606	20130528	Reactome	-
UniProtKB	P62987	UBA52	-	GO:0005829	cytosol	Component	TAS	Reactome:REACT_121321	-	9606	20130528	Reactome	-
UniProtKB	P62987	UBA52	-	GO:0005829	cytosol	Component	TAS	Reactome:REACT_121376	-	9606	20130528	Reactome	-
UniProtKB	P62987	UBA52	-	GO:0005829	cytosol	Component	TAS	Reactome:REACT_12381	-	9606	20130528	Reactome	-
UniProtKB	P62987	UBA52	-	GO:0005829	cytosol	Component	TAS	Reactome:REACT_12432	-	9606	20130528	Reactome	-
UniProtKB	P62987	UBA52	-	GO:0005829	cytosol	Component	TAS	Reactome:REACT_12451	-	9606	20130528	Reactome	-
UniProtKB	P62987	UBA52	-	GO:0005829	cytosol	Component	TAS	Reactome:REACT_12515	-	9606	20130528	Reactome	-
UniProtKB	P62987	UBA52	-	GO:0005829	cytosol	Component	TAS	Reactome:REACT_12520	-	9606	20130528	Reactome	-
UniProtKB	P62987	UBA52	-	GO:0005829	cytosol	Component	TAS	Reactome:REACT_12553	-	9606	20130528	Reactome	-
UniProtKB	P62987	UBA52	-	GO:0005829	cytosol	Component	TAS	Reactome:REACT_12562	-	9606	20130528	Reactome	-
UniProtKB	P62987	UBA52	-	GO:0005829	cytosol	Component	TAS	Reactome:REACT_12595	-	9606	20130528	Reactome	-
UniProtKB	P62987	UBA52	-	GO:0005829	cytosol	Component	TAS	Reactome:REACT_13460	-	9606	20130528	Reactome	-
UniProtKB	P62987	UBA52	-	GO:0005829	cytosol	Component	TAS	Reactome:REACT_13487	-	9606	20130528	Reactome	-
UniProtKB	P62987	UBA52	-	GO:0005829	cytosol	Component	TAS	Reactome:REACT_13488	-	9606	20130528	Reactome	-
UniProtKB	P62987	UBA52	-	GO:0005829	cytosol	Component	TAS	Reactome:REACT_13601	-	9606	20130528	Reactome	-
UniProtKB	P62987	UBA52	-	GO:0005829	cytosol	Component	TAS	Reactome:REACT_13676	-	9606	20130528	Reactome	-
UniProtKB	P62987	UBA52	-	GO:0005829	cytosol	Component	TAS	Reactome:REACT_13753	-	9606	20130528	Reactome	-
UniProtKB	P62987	UBA52	-	GO:0005829	cytosol	Component	TAS	Reactome:REACT_1471	-	9606	20130528	Reactome	-
UniProtKB	P62987	UBA52	-	GO:0005829	cytosol	Component	TAS	Reactome:REACT_160085	-	9606	20130528	Reactome	-
UniProtKB	P62987	UBA52	-	GO:0005829	cytosol	Component	TAS	Reactome:REACT_160097	-	9606	20130528	Reactome	-
UniProtKB	P62987	UBA52	-	GO:0005829	cytosol	Component	TAS	Reactome:REACT_160110	-	9606	20130528	Reactome	-
UniProtKB	P62987	UBA52	-	GO:0005829	cytosol	Component	TAS	Reactome:REACT_160144	-	9606	20130528	Reactome	-
UniProtKB	P62987	UBA52	-	GO:0005829	cytosol	Component	TAS	Reactome:REACT_160213	-	9606	20130528	Reactome	-
UniProtKB	P62987	UBA52	-	GO:0005829	cytosol	Component	TAS	Reactome:REACT_160218	-	9606	20130528	Reactome	-
UniProtKB	P62987	UBA52	-	GO:0005829	cytosol	Component	TAS	Reactome:REACT_160256	-	9606	20130528	Reactome	-
UniProtKB	P62987	UBA52	-	GO:0005829	cytosol	Component	TAS	Reactome:REACT_163639	-	9606	20130528	Reactome	-
UniProtKB	P62987	UBA52	-	GO:0005829	cytosol	Component	TAS	Reactome:REACT_163749	-	9606	20130528	Reactome	-
UniProtKB	P62987	UBA52	-	GO:0005829	cytosol	Component	TAS	Reactome:REACT_163856	-	9606	20130528	Reactome	-
UniProtKB	P62987	UBA52	-	GO:0005829	cytosol	Component	TAS	Reactome:REACT_163920	-	9606	20130528	Reactome	-
UniProtKB	P62987	UBA52	-	GO:0005829	cytosol	Component	TAS	Reactome:REACT_1673	-	9606	20130528	Reactome	-
UniProtKB	P62987	UBA52	-	GO:0005829	cytosol	Component	TAS	Reactome:REACT_1787	-	9606	20130528	Reactome	-
UniProtKB	P62987	UBA52	-	GO:0005829	cytosol	Component	TAS	Reactome:REACT_198	-	9606	20130503	Reactome	-
UniProtKB	P62987	UBA52	-	GO:0005829	cytosol	Component	TAS	Reactome:REACT_20581	-	9606	20130528	Reactome	-
UniProtKB	P62987	UBA52	-	GO:0005829	cytosol	Component	TAS	Reactome:REACT_20637	-	9606	20130528	Reactome	-
UniProtKB	P62987	UBA52	-	GO:0005829	cytosol	Component	TAS	Reactome:REACT_210	-	9606	20130528	Reactome	-
UniProtKB	P62987	UBA52	-	GO:0005829	cytosol	Component	TAS	Reactome:REACT_21338	-	9606	20130528	Reactome	-
UniProtKB	P62987	UBA52	-	GO:0005829	cytosol	Component	TAS	Reactome:REACT_21364	-	9606	20130528	Reactome	-
UniProtKB	P62987	UBA52	-	GO:0005829	cytosol	Component	TAS	Reactome:REACT_21367	-	9606	20130528	Reactome	-
UniProtKB	P62987	UBA52	-	GO:0005829	cytosol	Component	TAS	Reactome:REACT_2142	-	9606	20130528	Reactome	-
UniProtKB	P62987	UBA52	-	GO:0005829	cytosol	Component	TAS	Reactome:REACT_22381	-	9606	20130528	Reactome	-
UniProtKB	P62987	UBA52	-	GO:0005829	cytosol	Component	TAS	Reactome:REACT_22430	-	9606	20130528	Reactome	-
UniProtKB	P62987	UBA52	-	GO:0005829	cytosol	Component	TAS	Reactome:REACT_23869	-	9606	20130528	Reactome	-
UniProtKB	P62987	UBA52	-	GO:0005829	cytosol	Component	TAS	Reactome:REACT_24943	-	9606	20130528	Reactome	-
UniProtKB	P62987	UBA52	-	GO:0005829	cytosol	Component	TAS	Reactome:REACT_24974	-	9606	20130528	Reactome	-
UniProtKB	P62987	UBA52	-	GO:0005829	cytosol	Component	TAS	Reactome:REACT_24976	-	9606	20130528	Reactome	-
UniProtKB	P62987	UBA52	-	GO:0005829	cytosol	Component	TAS	Reactome:REACT_24985	-	9606	20130528	Reactome	-
UniProtKB	P62987	UBA52	-	GO:0005829	cytosol	Component	TAS	Reactome:REACT_24996	-	9606	20130528	Reactome	-
UniProtKB	P62987	UBA52	-	GO:0005829	cytosol	Component	TAS	Reactome:REACT_25022	-	9606	20130528	Reactome	-
UniProtKB	P62987	UBA52	-	GO:0005829	cytosol	Component	TAS	Reactome:REACT_25055	-	9606	20130528	Reactome	-
UniProtKB	P62987	UBA52	-	GO:0005829	cytosol	Component	TAS	Reactome:REACT_25090	-	9606	20130528	Reactome	-
UniProtKB	P62987	UBA52	-	GO:0005829	cytosol	Component	TAS	Reactome:REACT_25111	-	9606	20130528	Reactome	-
UniProtKB	P62987	UBA52	-	GO:0005829	cytosol	Component	TAS	Reactome:REACT_25183	-	9606	20130528	Reactome	-
UniProtKB	P62987	UBA52	-	GO:0005829	cytosol	Component	TAS	Reactome:REACT_25220	-	9606	20130528	Reactome	-
UniProtKB	P62987	UBA52	-	GO:0005829	cytosol	Component	TAS	Reactome:REACT_25235	-	9606	20130528	Reactome	-
UniProtKB	P62987	UBA52	-	GO:0005829	cytosol	Component	TAS	Reactome:REACT_25261	-	9606	20130528	Reactome	-
UniProtKB	P62987	UBA52	-	GO:0005829	cytosol	Component	TAS	Reactome:REACT_25288	-	9606	20130528	Reactome	-
UniProtKB	P62987	UBA52	-	GO:0005829	cytosol	Component	TAS	Reactome:REACT_25315	-	9606	20130528	Reactome	-
UniProtKB	P62987	UBA52	-	GO:0005829	cytosol	Component	TAS	Reactome:REACT_25318	-	9606	20130528	Reactome	-
UniProtKB	P62987	UBA52	-	GO:0005829	cytosol	Component	TAS	Reactome:REACT_25322	-	9606	20130528	Reactome	-
UniProtKB	P62987	UBA52	-	GO:0005829	cytosol	Component	TAS	Reactome:REACT_25362	-	9606	20130528	Reactome	-
UniProtKB	P62987	UBA52	-	GO:0005829	cytosol	Component	TAS	Reactome:REACT_25375	-	9606	20130528	Reactome	-
UniProtKB	P62987	UBA52	-	GO:0005829	cytosol	Component	TAS	Reactome:REACT_25398	-	9606	20130528	Reactome	-
UniProtKB	P62987	UBA52	-	GO:0005829	cytosol	Component	TAS	Reactome:REACT_3	-	9606	20130503	Reactome	-
UniProtKB	P62987	UBA52	-	GO:0005829	cytosol	Component	TAS	Reactome:REACT_480	-	9606	20130528	Reactome	-
UniProtKB	P62987	UBA52	-	GO:0005829	cytosol	Component	TAS	Reactome:REACT_6723	-	9606	20130528	Reactome	-
UniProtKB	P62987	UBA52	-	GO:0005829	cytosol	Component	TAS	Reactome:REACT_6735	-	9606	20130528	Reactome	-
UniProtKB	P62987	UBA52	-	GO:0005829	cytosol	Component	TAS	Reactome:REACT_6749	-	9606	20130528	Reactome	-
UniProtKB	P62987	UBA52	-	GO:0005829	cytosol	Component	TAS	Reactome:REACT_6777	-	9606	20130528	Reactome	-
UniProtKB	P62987	UBA52	-	GO:0005829	cytosol	Component	TAS	Reactome:REACT_6786	-	9606	20130528	Reactome	-
UniProtKB	P62987	UBA52	-	GO:0005829	cytosol	Component	TAS	Reactome:REACT_6824	-	9606	20130528	Reactome	-
UniProtKB	P62987	UBA52	-	GO:0005829	cytosol	Component	TAS	Reactome:REACT_6826	-	9606	20130528	Reactome	-
UniProtKB	P62987	UBA52	-	GO:0005829	cytosol	Component	TAS	Reactome:REACT_6827	-	9606	20130528	Reactome	-
UniProtKB	P62987	UBA52	-	GO:0005829	cytosol	Component	TAS	Reactome:REACT_6878	-	9606	20130528	Reactome	-
UniProtKB	P62987	UBA52	-	GO:0005829	cytosol	Component	TAS	Reactome:REACT_6884	-	9606	20130528	Reactome	-
UniProtKB	P62987	UBA52	-	GO:0005829	cytosol	Component	TAS	Reactome:REACT_6914	-	9606	20130528	Reactome	-
UniProtKB	P62987	UBA52	-	GO:0005829	cytosol	Component	TAS	Reactome:REACT_6935	-	9606	20130528	Reactome	-
UniProtKB	P62987	UBA52	-	GO:0005829	cytosol	Component	TAS	Reactome:REACT_6937	-	9606	20130528	Reactome	-
UniProtKB	P62987	UBA52	-	GO:0005829	cytosol	Component	TAS	Reactome:REACT_715	-	9606	20130528	Reactome	-
UniProtKB	P62987	UBA52	-	GO:0005829	cytosol	Component	TAS	Reactome:REACT_75753	-	9606	20130503	Reactome	-
UniProtKB	P62987	UBA52	-	GO:0005829	cytosol	Component	TAS	Reactome:REACT_75766	-	9606	20130528	Reactome	-
UniProtKB	P62987	UBA52	-	GO:0005829	cytosol	Component	TAS	Reactome:REACT_75782	-	9606	20130528	Reactome	-
UniProtKB	P62987	UBA52	-	GO:0005829	cytosol	Component	TAS	Reactome:REACT_75787	-	9606	20130503	Reactome	-
UniProtKB	P62987	UBA52	-	GO:0005829	cytosol	Component	TAS	Reactome:REACT_75843	-	9606	20130528	Reactome	-
UniProtKB	P62987	UBA52	-	GO:0005829	cytosol	Component	TAS	Reactome:REACT_75847	-	9606	20130528	Reactome	-
UniProtKB	P62987	UBA52	-	GO:0005829	cytosol	Component	TAS	Reactome:REACT_75856	-	9606	20130528	Reactome	-
UniProtKB	P62987	UBA52	-	GO:0005829	cytosol	Component	TAS	Reactome:REACT_75860	-	9606	20130528	Reactome	-
UniProtKB	P62987	UBA52	-	GO:0005829	cytosol	Component	TAS	Reactome:REACT_75871	-	9606	20130528	Reactome	-
UniProtKB	P62987	UBA52	-	GO:0005829	cytosol	Component	TAS	Reactome:REACT_75887	-	9606	20130528	Reactome	-
UniProtKB	P62987	UBA52	-	GO:0005829	cytosol	Component	TAS	Reactome:REACT_75888	-	9606	20130528	Reactome	-
UniProtKB	P62987	UBA52	-	GO:0005829	cytosol	Component	TAS	Reactome:REACT_75891	-	9606	20130503	Reactome	-
UniProtKB	P62987	UBA52	-	GO:0005829	cytosol	Component	TAS	Reactome:REACT_75901	-	9606	20130528	Reactome	-
UniProtKB	P62987	UBA52	-	GO:0005829	cytosol	Component	TAS	Reactome:REACT_75903	-	9606	20130528	Reactome	-
UniProtKB	P62987	UBA52	-	GO:0005829	cytosol	Component	TAS	Reactome:REACT_75910	-	9606	20130503	Reactome	-
UniProtKB	P62987	UBA52	-	GO:0005829	cytosol	Component	TAS	Reactome:REACT_75917	-	9606	20130503	Reactome	-
UniProtKB	P62987	UBA52	-	GO:0005829	cytosol	Component	TAS	Reactome:REACT_75924	-	9606	20130528	Reactome	-
UniProtKB	P62987	UBA52	-	GO:0005829	cytosol	Component	TAS	Reactome:REACT_7995	-	9606	20130528	Reactome	-
UniProtKB	P62987	UBA52	-	GO:0005829	cytosol	Component	TAS	Reactome:REACT_8025	-	9606	20130528	Reactome	-
UniProtKB	P62987	UBA52	-	GO:0005829	cytosol	Component	TAS	Reactome:REACT_873	-	9606	20130528	Reactome	-
UniProtKB	P62987	UBA52	-	GO:0005829	cytosol	Component	TAS	Reactome:REACT_9018	-	9606	20130528	Reactome	-
UniProtKB	P62987	UBA52	-	GO:0005829	cytosol	Component	TAS	Reactome:REACT_9035	-	9606	20130528	Reactome	-
UniProtKB	P62987	UBA52	-	GO:0005829	cytosol	Component	TAS	Reactome:REACT_9063	-	9606	20130528	Reactome	-
UniProtKB	P62987	UBA52	-	GO:0005829	cytosol	Component	TAS	Reactome:REACT_928	-	9606	20130503	Reactome	-
UniProtKB	P62987	UBA52	-	GO:0005829	cytosol	Component	TAS	Reactome:REACT_93	-	9606	20130528	Reactome	-
UniProtKB	P62987	UBA52	-	GO:0005829	cytosol	Component	TAS	Reactome:REACT_940	-	9606	20130503	Reactome	-
UniProtKB	P62987	UBA52	-	GO:0005829	cytosol	Component	TAS	Reactome:REACT_9466	-	9606	20130528	Reactome	-
UniProtKB	P62987	UBA52	-	GO:0005829	cytosol	Component	TAS	Reactome:REACT_9471	-	9606	20130528	Reactome	-
UniProtKB	P62987	UBA52	-	GO:0005829	cytosol	Component	TAS	Reactome:REACT_9514	-	9606	20130503	Reactome	-
UniProtKB	P62987	UBA52	-	GO:0005829	cytosol	Component	TAS	Reactome:REACT_9524	-	9606	20130503	Reactome	-
UniProtKB	P62987	UBA52	-	GO:0005840	ribosome	Component	IEA	GO_REF:0000002	InterPro:IPR001975	9606	20131116	InterPro	-
UniProtKB	P62987	UBA52	-	GO:0005840	ribosome	Component	IEA	GO_REF:0000037	UniProtKB-KW:KW-0689	9606	20131116	UniProt	-
UniProtKB	P62987	UBA52	-	GO:0005886	plasma membrane	Component	TAS	Reactome:REACT_163644	-	9606	20130528	Reactome	-
UniProtKB	P62987	UBA52	-	GO:0005886	plasma membrane	Component	TAS	Reactome:REACT_163803	-	9606	20130528	Reactome	-
UniProtKB	P62987	UBA52	-	GO:0005886	plasma membrane	Component	TAS	Reactome:REACT_163807	-	9606	20130528	Reactome	-
UniProtKB	P62987	UBA52	-	GO:0005886	plasma membrane	Component	TAS	Reactome:REACT_163872	-	9606	20130528	Reactome	-
UniProtKB	P62987	UBA52	-	GO:0005768	endosome	Component	TAS	Reactome:REACT_115855	-	9606	20130528	Reactome	-
UniProtKB	P62987	UBA52	-	GO:0005768	endosome	Component	TAS	Reactome:REACT_163872	-	9606	20130528	Reactome	-
UniProtKB	P62987	UBA52	-	GO:0005768	endosome	Component	TAS	Reactome:REACT_27184	-	9606	20130528	Reactome	-
UniProtKB	P62987	UBA52	-	GO:0005768	endosome	Component	TAS	Reactome:REACT_27272	-	9606	20130528	Reactome	-
UniProtKB	P62987	UBA52	-	GO:0005768	endosome	Component	TAS	Reactome:REACT_27290	-	9606	20130528	Reactome	-
UniProtKB	P62987	UBA52	-	GO:0005768	endosome	Component	TAS	Reactome:REACT_27319	-	9606	20130528	Reactome	-
UniProtKB	P62987	UBA52	-	GO:0005829	cytosol	Component	IDA	PMID:12962325	-	9606	20110923	UniProt	UniProtKB:P62987:PRO_0000396434
[truncated: 1,203 more rows]
