# Supplementary material for: Data for in-depth characterisation of the lamb meat proteome from longissimus lumborum
Source: Data Brief. 2015 Feb 20;3:143–8. doi: 10.1016/j.dib.2015.02.006 (PMC4510072; doi:10.1016/j.dib.2015.02.006)
Supplement: Supplementary file 1 — Supplementary data [file mmc1.zip › Supple_data_8_lamb_LL_prot_YMCD.xlsx]

## Sheet: summary
GO annotation of the qualified representative sequences - Sarcoplasmic fraction protein identifications (cellular component)
Details of the GO annotation(s) for individual UniProtKB entry are tabulated in the tab "Sarc_C_aft_20112013_tab_pir"
Summary
Number of annotations: 1591
Number of distinct proteins: 185
Please note that the figures displayed on this, and the other pages in this dialog relate to the annotation set that you have selected; if you perform any filtering or ID mapping operations, the statistics displayed will alter accordingly.
You can find full details of the datasets that comprise the full annotation set here.
Number of annotations	1591
Number of distinct proteins	185
Number of redundant entries	5
Currently selected additional filtering parameters:
tax	40674
a (goslim_generic)	(148 terms)
termUse	slim
aspect	C
protein	(196 proteins)

## Sheet: protein
Annotations (by protein)
Code	Name	Percentage	Count
A4IFG0		0.00	0
A4IFI0		0.00	0
Q9UQ10		0.00	0
Q6P7Q4		0.00	0
P22314		0.00	0
P02144		0.00	0
Q0VCE1		0.06	1
Q8CHP8		0.06	1
Q9WUZ7		0.06	1
O60888		0.06	1
Q3T056		0.06	1
E1BBY7		0.06	1
Q3ZBY4		0.06	1
P11216		0.06	1
Q2KIV8		0.06	1
P07033		0.06	1
O00757		0.06	1
C5IJA8		0.06	1
Q2KJE5		0.13	2
Q96DG6		0.13	2
F7HML3		0.13	2
P02080		0.13	2
Q0VCU1		0.13	2
Q9XT27		0.13	2
P02077		0.13	2
B2L109		0.13	2
Q01995		0.13	2
A8E657		0.13	2
P12303		0.13	2
P51977		0.13	2
F1N690		0.13	2
P04466		0.13	2
P35466		0.13	2
P09670		0.13	2
Q28035		0.13	2
C5IWV1		0.13	2
Q1KYZ7		0.13	2
Q148N0		0.13	2
Q07130		0.13	2
P13696		0.13	2
Q3T145		0.13	2
Q9N0V4		0.13	2
P68239		0.13	2
P00346		0.13	2
Q9XSC6		0.13	2
P60174		0.13	2
F1MHT1		0.13	2
Q6P4S6		0.19	3
Q9CPV4		0.19	3
Q8R0P4		0.19	3
P33048		0.19	3
P0CB32		0.19	3
P81184		0.19	3
Q2TBV3		0.19	3
B2MVW8		0.19	3
P12725		0.19	3
P29701		0.19	3
P60335		0.19	3
O02691		0.19	3
Q3ZC55		0.19	3
P62896		0.19	3
Q29RK1		0.19	3
Q5KR49		0.19	3
P31081		0.19	3
P20000		0.19	3
P19858		0.19	3
Q29443		0.19	3
Q3SZX4		0.19	3
A6QLL8		0.19	3
P14639		0.19	3
Q08DP0		0.19	3
P11217		0.19	3
Q2UVX4		0.25	4
Q17QV3		0.25	4
Q862H7		0.25	4
B7Z478		0.25	4
P11179		0.25	4
Q3SX40		0.25	4
Q32PA4		0.25	4
Q76LV1		0.25	4
Q58DM8		0.25	4
P41976		0.25	4
Q15819		0.25	4
P32119		0.25	4
Q3MHL4		0.25	4
Q3SYU2		0.25	4
Q3SYZ8		0.25	4
F1N206		0.25	4
Q3ZBP1		0.25	4
Q5E9B1		0.25	4
P10790		0.25	4
P33097		0.25	4
P00558		0.25	4
P11974		0.25	4
Q2T9T7		0.31	5
A6QQR7		0.31	5
P35080		0.31	5
Q95108		0.31	5
F7ANQ9		0.31	5
Q9QUH0		0.31	5
Q15843		0.31	5
P48818		0.31	5
A5PJR4		0.31	5
P61604		0.31	5
Q76LV2		0.31	5
Q3ZBD7		0.31	5
P15259		0.31	5
Q3ZC09		0.31	5
P12429		0.38	6
P46976		0.38	6
Q3B7N0		0.38	6
Q04467		0.38	6
P15121		0.38	6
P50413		0.38	6
Q14324		0.38	6
Q2KJC9		0.38	6
P55786		0.38	6
P20004		0.38	6
P13804		0.44	7
P52505		0.44	7
Q2KJ32		0.44	7
A7MB35		0.44	7
P00922		0.44	7
Q9Y281		0.44	7
Q3ZCH0		0.44	7
Q3ZBT1		0.44	7
P79134		0.44	7
P54296		0.44	7
Q0VCY0		0.44	7
P35705		0.50	8
P31948		0.50	8
A2VDL6		0.50	8
P28801		0.50	8
P80177		0.50	8
P62936		0.50	8
P15090		0.50	8
Q9XSJ4		0.50	8
P63267		0.50	8
Q5EA88		0.50	8
O88990		0.50	8
A2I7N1		0.57	9
P54840		0.57	9
P31039		0.57	9
Q6QRN6		0.57	9
P50395		0.57	9
Q2TBI4		0.57	9
P14543		0.63	10
O77834		0.63	10
B6EBS6		0.63	10
Q9TTE1		0.63	10
P04272		0.69	11
Q16836		0.69	11
O46674		0.69	11
P12344		0.69	11
O00410		0.75	12
Q32KL2		0.75	12
P20929		0.75	12
Q9CWH6		0.82	13
Q9Z2U1		0.82	13
Q95M18		0.82	13
Q06830		0.82	13
P19483		0.82	13
P22392		0.88	14
Q5E946		0.88	14
P52179		0.88	14
Q86VP6		0.94	15
P24043		0.94	15
Q9BE40		0.94	15
Q9D0M5		0.94	15
Q9JKS4		0.94	15
P05976		0.94	15
P19120		0.94	15
Q01321		1.01	16
P04797		1.01	16
Q14315		1.07	17
P05630		1.13	18
Q9BGI1		1.13	18
P14602		1.19	19
P08107		1.19	19
P00829		1.19	19
A1A4K3		1.26	20
O75531		1.57	25
P61088		1.57	25
P62826		1.70	27
P11047		1.76	28
Q8WZ42		2.39	38
P18206		2.45	39
P31976		2.64	42
P07942		2.77	44
Q9Y490		3.39	54
P62987		12.13	193

## Sheet: goid
GO IDs (by annotation)										GO IDs (by protein)
Code	Name	Percentage	Count							Code	Name	Percentage	Count
GO:0005737	cytoplasm	18.79	299							GO:0005737	cytoplasm	63.24	117
GO:0005829	cytosol	18.48	294							GO:0005829	cytosol	28.65	53
GO:0005739	mitochondrion	11.06	176							GO:0043234	protein complex	27.03	50
GO:0043234	protein complex	7.10	113							GO:0005634	nucleus	26.49	49
GO:0005634	nucleus	6.85	109							GO:0005739	mitochondrion	25.41	47
GO:0005575	cellular_component	4.84	77							GO:0005575	cellular_component	18.38	34
GO:0005856	cytoskeleton	4.02	64							GO:0005576	extracellular region	14.59	27
GO:0005576	extracellular region	3.77	60							GO:0005856	cytoskeleton	13.51	25
GO:0043226	organelle	3.46	55							GO:0005622	intracellular	13.51	25
GO:0005622	intracellular	3.46	55							GO:0043226	organelle	12.97	24
GO:0005578	proteinaceous extracellular matrix	3.46	55							GO:0005623	cell	10.27	19
GO:0005654	nucleoplasm	2.95	47							GO:0005886	plasma membrane	9.73	18
GO:0005886	plasma membrane	2.89	46							GO:0016023	cytoplasmic membrane-bounded vesicle	8.11	15
GO:0005623	cell	2.64	42							GO:0005615	extracellular space	6.49	12
GO:0005783	endoplasmic reticulum	1.26	20							GO:0005730	nucleolus	4.32	8
GO:0016023	cytoplasmic membrane-bounded vesicle	1.01	16							GO:0005654	nucleoplasm	3.24	6
GO:0005615	extracellular space	0.94	15							GO:0005578	proteinaceous extracellular matrix	3.24	6
GO:0005730	nucleolus	0.63	10							GO:0005783	endoplasmic reticulum	2.70	5
GO:0005768	endosome	0.44	7							GO:0005815	microtubule organizing center	1.62	3
GO:0005777	peroxisome	0.31	5							GO:0005794	Golgi apparatus	1.62	3
GO:0005815	microtubule organizing center	0.25	4							GO:0005694	chromosome	1.62	3
GO:0005694	chromosome	0.25	4							GO:0005929	cilium	1.08	2
GO:0005840	ribosome	0.19	3							GO:0005811	lipid particle	1.08	2
GO:0005794	Golgi apparatus	0.19	3							GO:0005777	peroxisome	1.08	2
GO:0005764	lysosome	0.19	3							GO:0005768	endosome	1.08	2
GO:0005929	cilium	0.13	2							GO:0005764	lysosome	1.08	2
GO:0005811	lipid particle	0.13	2							GO:0005635	nuclear envelope	1.08	2
GO:0005635	nuclear envelope	0.13	2							GO:0000228	nuclear chromosome	1.08	2
GO:0000228	nuclear chromosome	0.13	2							GO:0005840	ribosome	0.54	1
GO:0005773	vacuole	0.06	1							GO:0005773	vacuole	0.54	1

## Sheet: aspect
Aspects (by annotation)										Aspects (by protein)
Code	Name	Percentage	Count							Code	Name	Percentage	Count
C		100.00	1591							C		100.00	185
F		0.00	0							F		0.00	0
P		0.00	0							P		0.00	0

## Sheet: evidence
Evidence Codes (by annotation)										Evidence Codes (by protein)
Code	Name	Percentage	Count							Code	Name	Percentage	Count
EXP		0.00	0							EXP		0.00	0
IBA		0.19	3							IBA		1.08	2
IC		0.06	1							IC		0.54	1
IDA		11.31	180							IDA		22.70	42
IEA		57.20	910							IEA		94.05	174
IEP		0.00	0							IEP		0.00	0
IGC		0.00	0							IGC		0.00	0
IGI		0.00	0							IGI		0.00	0
IKR		0.00	0							IKR		0.00	0
IMP		0.00	0							IMP		0.00	0
IPI		0.13	2							IPI		0.54	1
IRD		0.00	0							IRD		0.00	0
ISA		0.00	0							ISA		0.00	0
ISM		0.00	0							ISM		0.00	0
ISO		0.13	2							ISO		0.54	1
ISS		6.03	96							ISS		20.54	38
NAS		1.01	16							NAS		4.32	8
ND		0.13	2							ND		1.08	2
RCA		0.00	0							RCA		0.00	0
TAS		23.82	379							TAS		22.16	41

## Sheet: reference
References (by annotation)										References (by protein)
Code	Name	Percentage	Count							Code	Name	Percentage	Count
GO_REF:0000037		18.92	301							GO_REF:0000037		78.38	145
GO_REF:0000019		16.53	263							GO_REF:0000039		76.76	142
GO_REF:0000039		15.15	241							GO_REF:0000019		44.32	82
GO_REF:0000002		5.91	94							GO_REF:0000002		28.65	53
GO_REF:0000024		5.78	92							GO_REF:0000024		18.92	35
GO_REF:0000052		1.07	17							GO_REF:0000052		4.32	8
PMID:16130169		0.57	9							PMID:16130169		3.78	7
PMID:16289578		0.50	8							Reactome:REACT_17057		2.16	4
PMID:16129784		0.50	8							Reactome:REACT_16995		2.16	4
PMID:10964500		0.50	8							Reactome:REACT_16935		2.16	4
GO_REF:0000038		0.50	8							Reactome:REACT_16902		2.16	4
PMID:14557481		0.44	7							PMID:22261194		2.16	4
Reactome:REACT_21347		0.38	6							Reactome:REACT_21347		1.62	3
PMID:21362503		0.38	6							Reactome:REACT_20663		1.62	3
PMID:17570365		0.38	6							Reactome:REACT_20643		1.62	3
PMID:11717165		0.38	6							Reactome:REACT_20613		1.62	3
PMID:3904738		0.31	5							Reactome:REACT_20548		1.62	3
PMID:14627610		0.31	5							Reactome:REACT_13716		1.62	3
Reactome:REACT_17057		0.25	4							PMID:21362503		1.62	3
Reactome:REACT_16995		0.25	4							PMID:17570365		1.62	3
Reactome:REACT_16935		0.25	4							PMID:14557481		1.62	3
Reactome:REACT_16902		0.25	4							GO_REF:0000038		1.62	3
PMID:9817758		0.25	4							Reactome:REACT_75924		1.08	2
PMID:9501083		0.25	4							Reactome:REACT_25315		1.08	2
PMID:22261194		0.25	4							Reactome:REACT_25090		1.08	2
PMID:21249194		0.25	4							Reactome:REACT_24976		1.08	2
PMID:16307917		0.25	4							Reactome:REACT_24943		1.08	2
PMID:16236823		0.25	4							Reactome:REACT_22430		1.08	2
PMID:15894315		0.25	4							Reactome:REACT_22381		1.08	2
PMID:14561217		0.25	4							Reactome:REACT_163920		1.08	2
PMID:10567388		0.25	4							Reactome:REACT_13613		1.08	2
Reactome:REACT_20663		0.19	3							Reactome:REACT_13529		1.08	2
Reactome:REACT_20643		0.19	3							Reactome:REACT_13405		1.08	2
Reactome:REACT_20613		0.19	3							Reactome:REACT_12595		1.08	2
Reactome:REACT_20548		0.19	3							Reactome:REACT_12553		1.08	2
Reactome:REACT_13716		0.19	3							Reactome:REACT_120773		1.08	2
PMID:7526843		0.19	3							Reactome:REACT_1169		1.08	2
PMID:6537951		0.19	3							Reactome:REACT_1053		1.08	2
PMID:21223964		0.19	3							PMID:9501083		1.08	2
PMID:1827992		0.19	3							PMID:2099832		1.08	2
PMID:11919189		0.19	3							PMID:20551380		1.08	2
GO_REF:0000033		0.19	3							PMID:18614015		1.08	2
Reactome:REACT_9004		0.13	2							PMID:16129784		1.08	2
Reactome:REACT_75924		0.13	2							PMID:10964500		1.08	2
Reactome:REACT_6340		0.13	2							GO_REF:0000033		1.08	2
Reactome:REACT_6136		0.13	2							GO_REF:0000029		1.08	2
Reactome:REACT_27184		0.13	2							GO_REF:0000015		1.08	2
Reactome:REACT_25315		0.13	2							Reactome:REACT_9986		0.54	1
Reactome:REACT_25090		0.13	2							Reactome:REACT_9524		0.54	1
Reactome:REACT_24976		0.13	2							Reactome:REACT_9514		0.54	1
Reactome:REACT_24943		0.13	2							Reactome:REACT_9507		0.54	1
Reactome:REACT_22430		0.13	2							Reactome:REACT_9478		0.54	1
Reactome:REACT_22381		0.13	2							Reactome:REACT_9471		0.54	1
Reactome:REACT_210		0.13	2							Reactome:REACT_9466		0.54	1
Reactome:REACT_163920		0.13	2							Reactome:REACT_9456		0.54	1
Reactome:REACT_163872		0.13	2							Reactome:REACT_9450		0.54	1
Reactome:REACT_160075		0.13	2							Reactome:REACT_940		0.54	1
Reactome:REACT_13613		0.13	2							Reactome:REACT_9399		0.54	1
Reactome:REACT_13601		0.13	2							Reactome:REACT_93		0.54	1
Reactome:REACT_13529		0.13	2							Reactome:REACT_928		0.54	1
Reactome:REACT_13405		0.13	2							Reactome:REACT_9074		0.54	1
Reactome:REACT_12608		0.13	2							Reactome:REACT_9069		0.54	1
Reactome:REACT_12595		0.13	2							Reactome:REACT_9063		0.54	1
Reactome:REACT_12553		0.13	2							Reactome:REACT_9054		0.54	1
Reactome:REACT_121081		0.13	2							Reactome:REACT_9048		0.54	1
Reactome:REACT_121002		0.13	2							Reactome:REACT_9045		0.54	1
Reactome:REACT_120773		0.13	2							Reactome:REACT_9035		0.54	1
Reactome:REACT_1169		0.13	2							Reactome:REACT_9034		0.54	1
Reactome:REACT_115855		0.13	2							Reactome:REACT_9026		0.54	1
Reactome:REACT_1053		0.13	2							Reactome:REACT_9025		0.54	1
PMID:9553041		0.13	2							Reactome:REACT_9022		0.54	1
PMID:9415431		0.13	2							Reactome:REACT_9018		0.54	1
PMID:9271386		0.13	2							Reactome:REACT_9010		0.54	1
PMID:9114010		0.13	2							Reactome:REACT_9006		0.54	1
PMID:8618961		0.13	2							Reactome:REACT_9004		0.54	1
PMID:8421051		0.13	2							Reactome:REACT_9001		0.54	1
PMID:8145163		0.13	2							Reactome:REACT_873		0.54	1
PMID:23706739		0.13	2							Reactome:REACT_848		0.54	1
PMID:22405651		0.13	2							Reactome:REACT_8025		0.54	1
PMID:2099832		0.13	2							Reactome:REACT_8011		0.54	1
PMID:20551380		0.13	2							Reactome:REACT_7995		0.54	1
PMID:20368620		0.13	2							Reactome:REACT_7952		0.54	1
PMID:20215401		0.13	2							Reactome:REACT_775		0.54	1
PMID:20086044		0.13	2							Reactome:REACT_766		0.54	1
PMID:19850579		0.13	2							Reactome:REACT_75931		0.54	1
PMID:1961752		0.13	2							Reactome:REACT_75917		0.54	1
PMID:19607794		0.13	2							Reactome:REACT_75910		0.54	1
PMID:19340006		0.13	2							Reactome:REACT_75903		0.54	1
PMID:1907568		0.13	2							Reactome:REACT_75901		0.54	1
PMID:19047374		0.13	2							Reactome:REACT_75891		0.54	1
PMID:18850735		0.13	2							Reactome:REACT_75888		0.54	1
PMID:18614015		0.13	2							Reactome:REACT_75887		0.54	1
PMID:17603937		0.13	2							Reactome:REACT_75871		0.54	1
PMID:17205602		0.13	2							Reactome:REACT_75860		0.54	1
PMID:16857966		0.13	2							Reactome:REACT_75856		0.54	1
PMID:16585392		0.13	2							Reactome:REACT_75847		0.54	1
PMID:16481394		0.13	2							Reactome:REACT_75843		0.54	1
PMID:16109413		0.13	2							Reactome:REACT_75787		0.54	1
PMID:15951807		0.13	2							Reactome:REACT_75782		0.54	1
PMID:1569099		0.13	2							Reactome:REACT_75766		0.54	1
PMID:15603737		0.13	2							Reactome:REACT_75753		0.54	1
PMID:15537541		0.13	2							Reactome:REACT_715		0.54	1
PMID:15312048		0.13	2							Reactome:REACT_6937		0.54	1
PMID:12962325		0.13	2							Reactome:REACT_6935		0.54	1
PMID:12609982		0.13	2							Reactome:REACT_6914		0.54	1
PMID:11774370		0.13	2							Reactome:REACT_6884		0.54	1
PMID:11213470		0.13	2							Reactome:REACT_6878		0.54	1
PMID:10427098		0.13	2							Reactome:REACT_6827		0.54	1
PMID:10205060		0.13	2							Reactome:REACT_6826		0.54	1
GO_REF:0000040		0.13	2							Reactome:REACT_6824		0.54	1
GO_REF:0000029		0.13	2							Reactome:REACT_6791		0.54	1
GO_REF:0000015		0.13	2							Reactome:REACT_6786		0.54	1
Reactome:REACT_9986		0.06	1							Reactome:REACT_6777		0.54	1
Reactome:REACT_9524		0.06	1							Reactome:REACT_6749		0.54	1
Reactome:REACT_9514		0.06	1							Reactome:REACT_6735		0.54	1
Reactome:REACT_9507		0.06	1							Reactome:REACT_6723		0.54	1
Reactome:REACT_9478		0.06	1							Reactome:REACT_6715		0.54	1
Reactome:REACT_9471		0.06	1							Reactome:REACT_6340		0.54	1
Reactome:REACT_9466		0.06	1							Reactome:REACT_6337		0.54	1
Reactome:REACT_9456		0.06	1							Reactome:REACT_6318		0.54	1
Reactome:REACT_9450		0.06	1							Reactome:REACT_6292		0.54	1
Reactome:REACT_940		0.06	1							Reactome:REACT_6171		0.54	1
Reactome:REACT_9399		0.06	1							Reactome:REACT_6169		0.54	1
Reactome:REACT_93		0.06	1							Reactome:REACT_6154		0.54	1
Reactome:REACT_928		0.06	1							Reactome:REACT_6140		0.54	1
Reactome:REACT_9074		0.06	1							Reactome:REACT_6136		0.54	1
Reactome:REACT_9069		0.06	1							Reactome:REACT_576		0.54	1
Reactome:REACT_9063		0.06	1							Reactome:REACT_480		0.54	1
Reactome:REACT_9054		0.06	1							Reactome:REACT_469		0.54	1
Reactome:REACT_9048		0.06	1							Reactome:REACT_447		0.54	1
Reactome:REACT_9045		0.06	1							Reactome:REACT_432		0.54	1
Reactome:REACT_9035		0.06	1							Reactome:REACT_379		0.54	1
Reactome:REACT_9034		0.06	1							Reactome:REACT_3		0.54	1
Reactome:REACT_9026		0.06	1							Reactome:REACT_27319		0.54	1
Reactome:REACT_9025		0.06	1							Reactome:REACT_27290		0.54	1
Reactome:REACT_9022		0.06	1							Reactome:REACT_27272		0.54	1
Reactome:REACT_9018		0.06	1							Reactome:REACT_27226		0.54	1
Reactome:REACT_9010		0.06	1							Reactome:REACT_27184		0.54	1
Reactome:REACT_9006		0.06	1							Reactome:REACT_25398		0.54	1
Reactome:REACT_9001		0.06	1							Reactome:REACT_25375		0.54	1
Reactome:REACT_873		0.06	1							Reactome:REACT_25362		0.54	1
Reactome:REACT_848		0.06	1							Reactome:REACT_25322		0.54	1
Reactome:REACT_8025		0.06	1							Reactome:REACT_25318		0.54	1
Reactome:REACT_8011		0.06	1							Reactome:REACT_25288		0.54	1
Reactome:REACT_7995		0.06	1							Reactome:REACT_25267		0.54	1
Reactome:REACT_7952		0.06	1							Reactome:REACT_25261		0.54	1
Reactome:REACT_775		0.06	1							Reactome:REACT_25235		0.54	1
Reactome:REACT_766		0.06	1							Reactome:REACT_25220		0.54	1
Reactome:REACT_75931		0.06	1							Reactome:REACT_25183		0.54	1
Reactome:REACT_75917		0.06	1							Reactome:REACT_25111		0.54	1
Reactome:REACT_75910		0.06	1							Reactome:REACT_25055		0.54	1
Reactome:REACT_75903		0.06	1							Reactome:REACT_25022		0.54	1
Reactome:REACT_75901		0.06	1							Reactome:REACT_24996		0.54	1
Reactome:REACT_75891		0.06	1							Reactome:REACT_24985		0.54	1
Reactome:REACT_75888		0.06	1							Reactome:REACT_24974		0.54	1
Reactome:REACT_75887		0.06	1							Reactome:REACT_242		0.54	1
Reactome:REACT_75871		0.06	1							Reactome:REACT_23931		0.54	1
Reactome:REACT_75860		0.06	1							Reactome:REACT_23869		0.54	1
Reactome:REACT_75856		0.06	1							Reactome:REACT_23821		0.54	1
Reactome:REACT_75847		0.06	1							Reactome:REACT_23801		0.54	1
Reactome:REACT_75843		0.06	1							Reactome:REACT_23775		0.54	1
Reactome:REACT_75787		0.06	1							Reactome:REACT_22439		0.54	1
Reactome:REACT_75782		0.06	1							Reactome:REACT_2195		0.54	1
Reactome:REACT_75766		0.06	1							Reactome:REACT_2187		0.54	1
Reactome:REACT_75753		0.06	1							Reactome:REACT_2142		0.54	1
Reactome:REACT_715		0.06	1							Reactome:REACT_21416		0.54	1
Reactome:REACT_6937		0.06	1							Reactome:REACT_21397		0.54	1
Reactome:REACT_6935		0.06	1							Reactome:REACT_21367		0.54	1
Reactome:REACT_6914		0.06	1							Reactome:REACT_21364		0.54	1
Reactome:REACT_6884		0.06	1							Reactome:REACT_21338		0.54	1
Reactome:REACT_6878		0.06	1							Reactome:REACT_21291		0.54	1
Reactome:REACT_6827		0.06	1							Reactome:REACT_21273		0.54	1
Reactome:REACT_6826		0.06	1							Reactome:REACT_210		0.54	1
Reactome:REACT_6824		0.06	1							Reactome:REACT_20637		0.54	1
Reactome:REACT_6791		0.06	1							Reactome:REACT_20581		0.54	1
Reactome:REACT_6786		0.06	1							Reactome:REACT_20513		0.54	1
Reactome:REACT_6777		0.06	1							Reactome:REACT_198		0.54	1
Reactome:REACT_6749		0.06	1							Reactome:REACT_19403		0.54	1
Reactome:REACT_6735		0.06	1							Reactome:REACT_1908		0.54	1
Reactome:REACT_6723		0.06	1							Reactome:REACT_1902		0.54	1
Reactome:REACT_6715		0.06	1							Reactome:REACT_18429		0.54	1
Reactome:REACT_6337		0.06	1							Reactome:REACT_18367		0.54	1
Reactome:REACT_6318		0.06	1							Reactome:REACT_18350		0.54	1
Reactome:REACT_6292		0.06	1							Reactome:REACT_18327		0.54	1
Reactome:REACT_6171		0.06	1							Reactome:REACT_1787		0.54	1
Reactome:REACT_6169		0.06	1							Reactome:REACT_1673		0.54	1
Reactome:REACT_6154		0.06	1							Reactome:REACT_163872		0.54	1
Reactome:REACT_6140		0.06	1							Reactome:REACT_163856		0.54	1
Reactome:REACT_576		0.06	1							Reactome:REACT_163807		0.54	1
Reactome:REACT_480		0.06	1							Reactome:REACT_163803		0.54	1
Reactome:REACT_469		0.06	1							Reactome:REACT_163749		0.54	1
Reactome:REACT_447		0.06	1							Reactome:REACT_163644		0.54	1
Reactome:REACT_432		0.06	1							Reactome:REACT_163639		0.54	1
Reactome:REACT_379		0.06	1							Reactome:REACT_1626		0.54	1
Reactome:REACT_3		0.06	1							Reactome:REACT_160256		0.54	1
Reactome:REACT_27319		0.06	1							Reactome:REACT_160246		0.54	1
Reactome:REACT_27290		0.06	1							Reactome:REACT_160221		0.54	1
Reactome:REACT_27272		0.06	1							Reactome:REACT_160218		0.54	1
Reactome:REACT_27226		0.06	1							Reactome:REACT_160213		0.54	1
Reactome:REACT_25398		0.06	1							Reactome:REACT_160144		0.54	1
Reactome:REACT_25375		0.06	1							Reactome:REACT_160110		0.54	1
Reactome:REACT_25362		0.06	1							Reactome:REACT_160097		0.54	1
Reactome:REACT_25322		0.06	1							Reactome:REACT_160085		0.54	1
Reactome:REACT_25318		0.06	1							Reactome:REACT_160075		0.54	1
Reactome:REACT_25288		0.06	1							Reactome:REACT_1560		0.54	1
Reactome:REACT_25267		0.06	1							Reactome:REACT_15545		0.54	1
Reactome:REACT_25261		0.06	1							Reactome:REACT_15535		0.54	1
Reactome:REACT_25235		0.06	1							Reactome:REACT_15500		0.54	1
Reactome:REACT_25220		0.06	1							Reactome:REACT_15490		0.54	1
Reactome:REACT_25183		0.06	1							Reactome:REACT_15464		0.54	1
Reactome:REACT_25111		0.06	1							Reactome:REACT_15405		0.54	1
Reactome:REACT_25055		0.06	1							Reactome:REACT_15403		0.54	1
Reactome:REACT_25022		0.06	1							Reactome:REACT_15397		0.54	1
Reactome:REACT_24996		0.06	1							Reactome:REACT_15375		0.54	1
Reactome:REACT_24985		0.06	1							Reactome:REACT_15371		0.54	1
Reactome:REACT_24974		0.06	1							Reactome:REACT_15368		0.54	1
Reactome:REACT_242		0.06	1							Reactome:REACT_15350		0.54	1
Reactome:REACT_23931		0.06	1							Reactome:REACT_15349		0.54	1
Reactome:REACT_23869		0.06	1							Reactome:REACT_15348		0.54	1
Reactome:REACT_23821		0.06	1							Reactome:REACT_15323		0.54	1
Reactome:REACT_23801		0.06	1							Reactome:REACT_1507		0.54	1
Reactome:REACT_23775		0.06	1							Reactome:REACT_147724		0.54	1
Reactome:REACT_22439		0.06	1							Reactome:REACT_1471		0.54	1
Reactome:REACT_2195		0.06	1							Reactome:REACT_1433		0.54	1
Reactome:REACT_2187		0.06	1							Reactome:REACT_13753		0.54	1
Reactome:REACT_2142		0.06	1							Reactome:REACT_13676		0.54	1
Reactome:REACT_21416		0.06	1							Reactome:REACT_13601		0.54	1
Reactome:REACT_21397		0.06	1							Reactome:REACT_13488		0.54	1
Reactome:REACT_21367		0.06	1							Reactome:REACT_13487		0.54	1
Reactome:REACT_21364		0.06	1							Reactome:REACT_13460		0.54	1
Reactome:REACT_21338		0.06	1							Reactome:REACT_12608		0.54	1
Reactome:REACT_21291		0.06	1							Reactome:REACT_12562		0.54	1
Reactome:REACT_21273		0.06	1							Reactome:REACT_12520		0.54	1
Reactome:REACT_20637		0.06	1							Reactome:REACT_12515		0.54	1
Reactome:REACT_20581		0.06	1							Reactome:REACT_12458		0.54	1
Reactome:REACT_20513		0.06	1							Reactome:REACT_12451		0.54	1
Reactome:REACT_198		0.06	1							Reactome:REACT_12432		0.54	1
Reactome:REACT_19403		0.06	1							Reactome:REACT_12381		0.54	1
Reactome:REACT_1908		0.06	1							Reactome:REACT_121376		0.54	1
Reactome:REACT_1902		0.06	1							Reactome:REACT_121374		0.54	1
Reactome:REACT_18429		0.06	1							Reactome:REACT_121362		0.54	1
Reactome:REACT_18367		0.06	1							Reactome:REACT_121321		0.54	1
Reactome:REACT_18350		0.06	1							Reactome:REACT_121269		0.54	1
Reactome:REACT_18327		0.06	1							Reactome:REACT_121227		0.54	1
Reactome:REACT_1787		0.06	1							Reactome:REACT_121162		0.54	1
Reactome:REACT_1673		0.06	1							Reactome:REACT_121146		0.54	1
Reactome:REACT_163856		0.06	1							Reactome:REACT_121119		0.54	1
Reactome:REACT_163807		0.06	1							Reactome:REACT_121081		0.54	1
Reactome:REACT_163803		0.06	1							Reactome:REACT_121055		0.54	1
Reactome:REACT_163749		0.06	1							Reactome:REACT_121045		0.54	1
Reactome:REACT_163644		0.06	1							Reactome:REACT_121002		0.54	1
Reactome:REACT_163639		0.06	1							Reactome:REACT_1210		0.54	1
Reactome:REACT_1626		0.06	1							Reactome:REACT_120982		0.54	1
Reactome:REACT_160256		0.06	1							Reactome:REACT_120965		0.54	1
Reactome:REACT_160246		0.06	1							Reactome:REACT_120960		0.54	1
Reactome:REACT_160221		0.06	1							Reactome:REACT_120954		0.54	1
Reactome:REACT_160218		0.06	1							Reactome:REACT_120905		0.54	1
Reactome:REACT_160213		0.06	1							Reactome:REACT_120890		0.54	1
Reactome:REACT_160144		0.06	1							Reactome:REACT_120873		0.54	1
Reactome:REACT_160110		0.06	1							Reactome:REACT_120856		0.54	1
Reactome:REACT_160097		0.06	1							Reactome:REACT_120821		0.54	1
Reactome:REACT_160085		0.06	1							Reactome:REACT_120820		0.54	1
Reactome:REACT_1560		0.06	1							Reactome:REACT_120808		0.54	1
Reactome:REACT_15545		0.06	1							Reactome:REACT_120807		0.54	1
Reactome:REACT_15535		0.06	1							Reactome:REACT_120788		0.54	1
Reactome:REACT_15500		0.06	1							Reactome:REACT_120751		0.54	1
Reactome:REACT_15490		0.06	1							Reactome:REACT_120732		0.54	1
Reactome:REACT_15464		0.06	1							Reactome:REACT_118854		0.54	1
Reactome:REACT_15405		0.06	1							Reactome:REACT_118847		0.54	1
Reactome:REACT_15403		0.06	1							Reactome:REACT_118795		0.54	1
Reactome:REACT_15397		0.06	1							Reactome:REACT_118619		0.54	1
Reactome:REACT_15375		0.06	1							Reactome:REACT_1186		0.54	1
Reactome:REACT_15371		0.06	1							Reactome:REACT_118581		0.54	1
Reactome:REACT_15368		0.06	1							Reactome:REACT_116151		0.54	1
Reactome:REACT_15350		0.06	1							Reactome:REACT_116054		0.54	1
Reactome:REACT_15349		0.06	1							Reactome:REACT_116015		0.54	1
Reactome:REACT_15348		0.06	1							Reactome:REACT_115963		0.54	1
Reactome:REACT_15323		0.06	1							Reactome:REACT_115952		0.54	1
Reactome:REACT_1507		0.06	1							Reactome:REACT_115921		0.54	1
Reactome:REACT_147724		0.06	1							Reactome:REACT_115889		0.54	1
Reactome:REACT_1471		0.06	1							Reactome:REACT_115855		0.54	1
Reactome:REACT_1433		0.06	1							Reactome:REACT_115813		0.54	1
Reactome:REACT_13753		0.06	1							Reactome:REACT_115763		0.54	1
Reactome:REACT_13676		0.06	1							Reactome:REACT_115732		0.54	1
Reactome:REACT_13488		0.06	1							Reactome:REACT_115708		0.54	1
Reactome:REACT_13487		0.06	1							Reactome:REACT_115665		0.54	1
Reactome:REACT_13460		0.06	1							Reactome:REACT_115599		0.54	1
Reactome:REACT_12562		0.06	1							Reactome:REACT_115572		0.54	1
Reactome:REACT_12520		0.06	1							Reactome:REACT_115557		0.54	1
Reactome:REACT_12515		0.06	1							Reactome:REACT_115543		0.54	1
Reactome:REACT_12458		0.06	1							Reactome:REACT_111231		0.54	1
Reactome:REACT_12451		0.06	1							Reactome:REACT_111141		0.54	1
Reactome:REACT_12432		0.06	1							Reactome:REACT_111107		0.54	1
Reactome:REACT_12381		0.06	1							Reactome:REACT_111089		0.54	1
Reactome:REACT_121376		0.06	1							Reactome:REACT_10082		0.54	1
Reactome:REACT_121374		0.06	1							Reactome:REACT_10055		0.54	1
Reactome:REACT_121362		0.06	1							Reactome:REACT_10051		0.54	1
Reactome:REACT_121321		0.06	1							Reactome:REACT_10017		0.54	1
Reactome:REACT_121269		0.06	1							PMID:9885251		0.54	1
Reactome:REACT_121227		0.06	1							PMID:9817758		0.54	1
Reactome:REACT_121162		0.06	1							PMID:9700171		0.54	1
Reactome:REACT_121146		0.06	1							PMID:9553041		0.54	1
Reactome:REACT_121119		0.06	1							PMID:9548712		0.54	1
Reactome:REACT_121055		0.06	1							PMID:9415431		0.54	1
Reactome:REACT_121045		0.06	1							PMID:9353319		0.54	1
Reactome:REACT_1210		0.06	1							PMID:9271386		0.54	1
Reactome:REACT_120982		0.06	1							PMID:9122205		0.54	1
Reactome:REACT_120965		0.06	1							PMID:9114010		0.54	1
Reactome:REACT_120960		0.06	1							PMID:9048733		0.54	1
Reactome:REACT_120954		0.06	1							PMID:8687463		0.54	1
Reactome:REACT_120905		0.06	1							PMID:8618961		0.54	1
Reactome:REACT_120890		0.06	1							PMID:8617498		0.54	1
Reactome:REACT_120873		0.06	1							PMID:8421051		0.54	1
Reactome:REACT_120856		0.06	1							PMID:8145163		0.54	1
Reactome:REACT_120821		0.06	1							PMID:7739042		0.54	1
Reactome:REACT_120820		0.06	1							PMID:7526843		0.54	1
Reactome:REACT_120808		0.06	1							PMID:6537951		0.54	1
Reactome:REACT_120807		0.06	1							PMID:3904738		0.54	1
Reactome:REACT_120788		0.06	1							PMID:3493487		0.54	1
Reactome:REACT_120751		0.06	1							PMID:3170610		0.54	1
Reactome:REACT_120732		0.06	1							PMID:2481498		0.54	1
Reactome:REACT_118854		0.06	1							PMID:23706739		0.54	1
Reactome:REACT_118847		0.06	1							PMID:22405651		0.54	1
Reactome:REACT_118795		0.06	1							PMID:22318228		0.54	1
Reactome:REACT_118619		0.06	1							PMID:2185464		0.54	1
Reactome:REACT_1186		0.06	1							PMID:21622130		0.54	1
Reactome:REACT_118581		0.06	1							PMID:21249194		0.54	1
Reactome:REACT_116151		0.06	1							PMID:21223964		0.54	1
Reactome:REACT_116054		0.06	1							PMID:2116004		0.54	1
Reactome:REACT_116015		0.06	1							PMID:2112546		0.54	1
Reactome:REACT_115963		0.06	1							PMID:20972425		0.54	1
Reactome:REACT_115952		0.06	1							PMID:20368620		0.54	1
Reactome:REACT_115921		0.06	1							PMID:20215401		0.54	1
Reactome:REACT_115889		0.06	1							PMID:20086044		0.54	1
Reactome:REACT_115813		0.06	1							PMID:19850579		0.54	1
Reactome:REACT_115763		0.06	1							PMID:1961752		0.54	1
Reactome:REACT_115732		0.06	1							PMID:19607794		0.54	1
Reactome:REACT_115708		0.06	1							PMID:19340006		0.54	1
Reactome:REACT_115665		0.06	1							PMID:1907568		0.54	1
Reactome:REACT_115599		0.06	1							PMID:19047374		0.54	1
Reactome:REACT_115572		0.06	1							PMID:18850735		0.54	1
Reactome:REACT_115557		0.06	1							PMID:1834654		0.54	1
Reactome:REACT_115543		0.06	1							PMID:1827992		0.54	1
Reactome:REACT_111231		0.06	1							PMID:17897319		0.54	1
Reactome:REACT_111141		0.06	1							PMID:17603937		0.54	1
Reactome:REACT_111107		0.06	1							PMID:17289661		0.54	1
Reactome:REACT_111089		0.06	1							PMID:17205602		0.54	1
Reactome:REACT_10082		0.06	1							PMID:17167422		0.54	1
Reactome:REACT_10055		0.06	1							PMID:16857966		0.54	1
Reactome:REACT_10051		0.06	1							PMID:16585392		0.54	1
Reactome:REACT_10017		0.06	1							PMID:16481394		0.54	1
PMID:9885251		0.06	1							PMID:16307917		0.54	1
PMID:9700171		0.06	1							PMID:16289578		0.54	1
PMID:9548712		0.06	1							PMID:16236823		0.54	1
PMID:9353319		0.06	1							PMID:16109413		0.54	1
PMID:9122205		0.06	1							PMID:15951807		0.54	1
PMID:9048733		0.06	1							PMID:15942958		0.54	1
PMID:8687463		0.06	1							PMID:15894315		0.54	1
PMID:8617498		0.06	1							PMID:15885686		0.54	1
PMID:7739042		0.06	1							PMID:15703214		0.54	1
PMID:3493487		0.06	1							PMID:1569099		0.54	1
PMID:3170610		0.06	1							PMID:15603737		0.54	1
PMID:2481498		0.06	1							PMID:15537541		0.54	1
PMID:22318228		0.06	1							PMID:15494027		0.54	1
PMID:2185464		0.06	1							PMID:15312048		0.54	1
PMID:21622130		0.06	1							PMID:15159456		0.54	1
PMID:2116004		0.06	1							PMID:14627610		0.54	1
PMID:2112546		0.06	1							PMID:14561217		0.54	1
PMID:20972425		0.06	1							PMID:12962325		0.54	1
PMID:1834654		0.06	1							PMID:12609982		0.54	1
PMID:17897319		0.06	1							PMID:12493773		0.54	1
PMID:17289661		0.06	1							PMID:12393796		0.54	1
PMID:17167422		0.06	1							PMID:11919189		0.54	1
PMID:15942958		0.06	1							PMID:11774370		0.54	1
PMID:15885686		0.06	1							PMID:11717165		0.54	1
PMID:15703214		0.06	1							PMID:11213470		0.54	1
PMID:15494027		0.06	1							PMID:10859165		0.54	1
PMID:15159456		0.06	1							PMID:10800960		0.54	1
PMID:12493773		0.06	1							PMID:10638593		0.54	1
PMID:12393796		0.06	1							PMID:10610730		0.54	1
PMID:10859165		0.06	1							PMID:10581176		0.54	1
PMID:10800960		0.06	1							PMID:10567388		0.54	1
PMID:10638593		0.06	1							PMID:10427098		0.54	1
PMID:10610730		0.06	1							PMID:10205158		0.54	1
PMID:10581176		0.06	1							PMID:10205060		0.54	1
PMID:10205158		0.06	1							GO_REF:0000054		0.54	1
GO_REF:0000054		0.06	1							GO_REF:0000040		0.54	1
GO_REF:0000020		0.06	1							GO_REF:0000020		0.54	1

## Sheet: taxon
Taxon IDs (by annotation)										Taxon IDs (by protein)
Code	Name	Percentage	Count							Code	Name	Percentage	Count
9606	Homo sapiens	49.09	781							9913	Bos taurus	50.81	94
9913	Bos taurus	37.27	593							9606	Homo sapiens	26.49	49
10090	Mus musculus	6.41	102							9940	Ovis aries	8.65	16
9940	Ovis aries	3.39	54							10090	Mus musculus	7.03	13
10116	Rattus norvegicus	1.13	18							10116	Rattus norvegicus	1.08	2
9615	Canis familiaris	0.69	11							9925	Capra hircus	1.08	2
9823	Sus scrofa	0.63	10							9899	Ammotragus lervia	1.08	2
9544	Macaca mulatta	0.44	7							9823	Sus scrofa	1.08	2
9925	Capra hircus	0.31	5							9544	Macaca mulatta	1.08	2
9986	Oryctolagus cuniculus	0.25	4							9986	Oryctolagus cuniculus	0.54	1
9899	Ammotragus lervia	0.25	4							9796	Equus caballus	0.54	1
9796	Equus caballus	0.13	2							9615	Canis familiaris	0.54	1

## Sheet: assigned
Sources (by annotation)										Sources (by protein)
Code	Name	Percentage	Count							Code	Name	Percentage	Count
AgBase		1.63	26							AgBase		8.11	15
ASPGD		0.00	0							ASPGD		0.00	0
BHF-UCL		2.39	38							BHF-UCL		5.41	10
CACAO		0.00	0							CACAO		0.00	0
CGD		0.00	0							CGD		0.00	0
DFLAT		0.00	0							DFLAT		0.00	0
dictyBase		0.00	0							dictyBase		0.00	0
EcoCyc		0.00	0							EcoCyc		0.00	0
EcoliWiki		0.00	0							EcoliWiki		0.00	0
Ensembl		16.53	263							Ensembl		44.32	82
EnsemblFungi		0.00	0							EnsemblFungi		0.00	0
EnsemblPlants/Gramene		0.00	0							EnsemblPlants/Gramene		0.00	0
FlyBase		0.00	0							FlyBase		0.00	0
GDB		0.00	0							GDB		0.00	0
GeneDB_Pfalciparum		0.00	0							GeneDB_Pfalciparum		0.00	0
GOC		0.00	0							GOC		0.00	0
GR		0.00	0							GR		0.00	0
HGNC		1.07	17							HGNC		3.24	6
HPA		1.07	17							HPA		4.32	8
IntAct		0.00	0							IntAct		0.00	0
InterPro		5.91	94							InterPro		28.65	53
JCVI		0.00	0							JCVI		0.00	0
LIFEdb		0.06	1							LIFEdb		0.54	1
MENGO		0.00	0							MENGO		0.00	0
MGI		2.51	40							MGI		7.03	13
MTBBASE		0.00	0							MTBBASE		0.00	0
NTNU_SB		0.00	0							NTNU_SB		0.00	0
PAMGO_GAT		0.00	0							PAMGO_GAT		0.00	0
PAMGO_MGG		0.00	0							PAMGO_MGG		0.00	0
PINC		1.19	19							PINC		6.49	12
PomBase		0.00	0							PomBase		0.00	0
PseudoCAP		0.00	0							PseudoCAP		0.00	0
Reactome		20.87	332							Reactome		18.38	34
RefGenome		0.19	3							RefGenome		1.08	2
RGD		0.13	2							RGD		0.54	1
Roslin_Institute		0.00	0							Roslin_Institute		0.00	0
SGD		0.00	0							SGD		0.00	0
TAIR		0.00	0							TAIR		0.00	0
TIGR		0.00	0							TIGR		0.00	0
UniProt		46.45	739							UniProt		82.70	153
WormBase		0.00	0							WormBase		0.00	0
ZFIN		0.00	0							ZFIN		0.00	0

## Sheet: Sarc_C_aft_20112013_tab_pir
DB	ID	Symbol	Qualifier	GO ID	GO Name	Aspect	Evidence	Reference	With	Taxon	Date	Source	Splice
UniProtKB	A1A4K3	DDB1	-	GO:0005634	nucleus	Component	IEA	GO_REF:0000002	InterPro:IPR004871	9913	20131116	InterPro	-
UniProtKB	A1A4K3	DDB1	-	GO:0005634	nucleus	Component	ISS	GO_REF:0000024	UniProtKB:Q16531	9913	20080919	UniProt	-
UniProtKB	A1A4K3	DDB1	-	GO:0005634	nucleus	Component	IEA	GO_REF:0000037	UniProtKB-KW:KW-0539	9913	20131116	UniProt	-
UniProtKB	A1A4K3	DDB1	-	GO:0005634	nucleus	Component	IEA	GO_REF:0000039	UniProtKB-SubCell:SL-0191	9913	20131116	UniProt	-
UniProtKB	A1A4K3	DDB1	-	GO:0005737	cytoplasm	Component	IEA	GO_REF:0000019	Ensembl:ENSP00000301764	9913	20131116	Ensembl	-
UniProtKB	A1A4K3	DDB1	-	GO:0005737	cytoplasm	Component	ISS	GO_REF:0000024	UniProtKB:Q16531	9913	20080919	UniProt	-
UniProtKB	A1A4K3	DDB1	-	GO:0005737	cytoplasm	Component	IEA	GO_REF:0000037	UniProtKB-KW:KW-0963	9913	20131116	UniProt	-
UniProtKB	A1A4K3	DDB1	-	GO:0005737	cytoplasm	Component	IEA	GO_REF:0000039	UniProtKB-SubCell:SL-0086	9913	20131116	UniProt	-
UniProtKB	A1A4K3	DDB1	-	GO:0005622	intracellular	Component	IEA	GO_REF:0000019	Ensembl:ENSP00000301764	9913	20131116	Ensembl	-
UniProtKB	A1A4K3	DDB1	-	GO:0043234	protein complex	Component	IEA	GO_REF:0000019	Ensembl:ENSP00000301764	9913	20131116	Ensembl	-
UniProtKB	A1A4K3	DDB1	-	GO:0005622	intracellular	Component	ISS	GO_REF:0000024	UniProtKB:Q16531	9913	20100611	UniProt	-
UniProtKB	A1A4K3	DDB1	-	GO:0043234	protein complex	Component	ISS	GO_REF:0000024	UniProtKB:Q16531	9913	20100611	UniProt	-
UniProtKB	A1A4K3	DDB1	-	GO:0005622	intracellular	Component	IEA	GO_REF:0000019	Ensembl:ENSP00000301764	9913	20131116	Ensembl	-
UniProtKB	A1A4K3	DDB1	-	GO:0043234	protein complex	Component	IEA	GO_REF:0000019	Ensembl:ENSP00000301764	9913	20131116	Ensembl	-
UniProtKB	A1A4K3	DDB1	-	GO:0005622	intracellular	Component	ISS	GO_REF:0000024	UniProtKB:Q16531	9913	20100611	UniProt	-
UniProtKB	A1A4K3	DDB1	-	GO:0043234	protein complex	Component	ISS	GO_REF:0000024	UniProtKB:Q16531	9913	20100611	UniProt	-
UniProtKB	A1A4K3	DDB1	-	GO:0005622	intracellular	Component	IEA	GO_REF:0000019	Ensembl:ENSP00000301764	9913	20131116	Ensembl	-
UniProtKB	A1A4K3	DDB1	-	GO:0043234	protein complex	Component	IEA	GO_REF:0000019	Ensembl:ENSP00000301764	9913	20131116	Ensembl	-
UniProtKB	A1A4K3	DDB1	-	GO:0005622	intracellular	Component	ISS	GO_REF:0000024	UniProtKB:Q16531	9913	20111223	UniProt	-
UniProtKB	A1A4K3	DDB1	-	GO:0043234	protein complex	Component	ISS	GO_REF:0000024	UniProtKB:Q16531	9913	20111223	UniProt	-
UniProtKB	A2I7N1	SERPINA3-5	-	GO:0005576	extracellular region	Component	IEA	GO_REF:0000037	UniProtKB-KW:KW-0964	9913	20131116	UniProt	-
UniProtKB	A2I7N1	SERPINA3-5	-	GO:0005576	extracellular region	Component	IEA	GO_REF:0000039	UniProtKB-SubCell:SL-0243	9913	20131116	UniProt	-
UniProtKB	A2I7N1	SERPINA3-5	-	GO:0005615	extracellular space	Component	IEA	GO_REF:0000002	InterPro:IPR000215	9913	20131116	InterPro	-
UniProtKB	A2I7N1	SERPINA3-5	-	GO:0005615	extracellular space	Component	ISS	GO_REF:0000024	UniProtKB:Q9TTE1	9913	20081013	UniProt	-
UniProtKB	A2I7N1	SERPINA3-5	-	GO:0005737	cytoplasm	Component	ISS	GO_REF:0000024	UniProtKB:Q9TTE1	9913	20081013	UniProt	-
UniProtKB	A2I7N1	SERPINA3-5	-	GO:0043226	organelle	Component	ISS	GO_REF:0000024	UniProtKB:Q9TTE1	9913	20081013	UniProt	-
UniProtKB	A2I7N1	SERPINA3-5	-	GO:0005737	cytoplasm	Component	IEA	GO_REF:0000037	UniProtKB-KW:KW-0968	9913	20131116	UniProt	-
UniProtKB	A2I7N1	SERPINA3-5	-	GO:0043226	organelle	Component	IEA	GO_REF:0000037	UniProtKB-KW:KW-0968	9913	20131116	UniProt	-
UniProtKB	A2I7N1	SERPINA3-5	-	GO:0016023	cytoplasmic membrane-bounded vesicle	Component	IEA	GO_REF:0000039	UniProtKB-SubCell:SL-0061	9913	20131116	UniProt	-
UniProtKB	A2VDL6	ATP1A2	-	GO:0005737	cytoplasm	Component	IEA	GO_REF:0000019	Ensembl:ENSP00000354490	9913	20131116	Ensembl	-
UniProtKB	A2VDL6	ATP1A2	-	GO:0005886	plasma membrane	Component	IEA	GO_REF:0000019	Ensembl:ENSP00000354490	9913	20131116	Ensembl	-
UniProtKB	A2VDL6	ATP1A2	-	GO:0005886	plasma membrane	Component	IEA	GO_REF:0000037	UniProtKB-KW:KW-1003	9913	20131116	UniProt	-
UniProtKB	A2VDL6	ATP1A2	-	GO:0005886	plasma membrane	Component	IEA	GO_REF:0000039	UniProtKB-SubCell:SL-0039	9913	20131116	UniProt	-
UniProtKB	A2VDL6	ATP1A2	-	GO:0005575	cellular_component	Component	IEA	GO_REF:0000037	UniProtKB-KW:KW-0472	9913	20131116	UniProt	-
UniProtKB	A2VDL6	ATP1A2	-	GO:0005575	cellular_component	Component	IEA	GO_REF:0000039	UniProtKB-SubCell:SL-0162	9913	20131116	UniProt	-
UniProtKB	A2VDL6	ATP1A2	-	GO:0005575	cellular_component	Component	IEA	GO_REF:0000002	InterPro:IPR001757|InterPro:IPR005775	9913	20131116	InterPro	-
UniProtKB	A2VDL6	ATP1A2	-	GO:0005575	cellular_component	Component	IEA	GO_REF:0000037	UniProtKB-KW:KW-0812	9913	20131116	UniProt	-
UniProtKB	A5PJR4	ADSSL1	-	GO:0005737	cytoplasm	Component	IEA	GO_REF:0000002	InterPro:IPR027509	9913	20131116	InterPro	-
UniProtKB	A5PJR4	ADSSL1	-	GO:0005737	cytoplasm	Component	IEA	GO_REF:0000019	Ensembl:ENSMUSP00000021726	9913	20131116	Ensembl	-
UniProtKB	A5PJR4	ADSSL1	-	GO:0005737	cytoplasm	Component	IEA	GO_REF:0000020	HAMAP:MF_03126	9913	20131116	UniProt	-
UniProtKB	A5PJR4	ADSSL1	-	GO:0005737	cytoplasm	Component	IEA	GO_REF:0000037	UniProtKB-KW:KW-0963	9913	20131116	UniProt	-
UniProtKB	A5PJR4	ADSSL1	-	GO:0005737	cytoplasm	Component	IEA	GO_REF:0000039	UniProtKB-SubCell:SL-0086	9913	20131116	UniProt	-
UniProtKB	A6QLL8	ALDOA	-	GO:0005856	cytoskeleton	Component	IEA	GO_REF:0000019	Ensembl:ENSP00000378669	9913	20131116	Ensembl	-
UniProtKB	A6QLL8	ALDOA	-	GO:0005576	extracellular region	Component	IEA	GO_REF:0000019	Ensembl:ENSP00000378669	9913	20131116	Ensembl	-
UniProtKB	A6QLL8	ALDOA	-	GO:0043226	organelle	Component	IEA	GO_REF:0000019	Ensembl:ENSP00000378669	9913	20131116	Ensembl	-
UniProtKB	A6QQR7	GPD1L	-	GO:0005737	cytoplasm	Component	IEA	GO_REF:0000002	InterPro:IPR011128	9913	20131116	InterPro	-
UniProtKB	A6QQR7	GPD1L	-	GO:0005886	plasma membrane	Component	IEA	GO_REF:0000019	Ensembl:ENSP00000282541	9913	20131116	Ensembl	-
UniProtKB	A6QQR7	GPD1L	-	GO:0005737	cytoplasm	Component	IEA	GO_REF:0000002	InterPro:IPR006168	9913	20131116	InterPro	-
UniProtKB	A6QQR7	GPD1L	-	GO:0043234	protein complex	Component	IEA	GO_REF:0000002	InterPro:IPR006168	9913	20131116	InterPro	-
UniProtKB	A6QQR7	GPD1L	-	GO:0005575	cellular_component	Component	IEA	GO_REF:0000019	Ensembl:ENSMUSP00000117509	9913	20131116	Ensembl	-
UniProtKB	A7MB35	PDHA1	-	GO:0005739	mitochondrion	Component	IEA	GO_REF:0000019	Ensembl:ENSMUSP00000033662	9913	20131116	Ensembl	-
UniProtKB	A7MB35	PDHA1	-	GO:0005739	mitochondrion	Component	IEA	GO_REF:0000037	UniProtKB-KW:KW-0496	9913	20131116	UniProt	-
UniProtKB	A7MB35	PDHA1	-	GO:0005739	mitochondrion	Component	IEA	GO_REF:0000039	UniProtKB-SubCell:SL-0170	9913	20131116	UniProt	-
UniProtKB	A7MB35	PDHA1	-	GO:0005622	intracellular	Component	IEA	GO_REF:0000002	InterPro:IPR017597	9913	20131116	InterPro	-
UniProtKB	A7MB35	PDHA1	-	GO:0043226	organelle	Component	IEA	GO_REF:0000002	InterPro:IPR017597	9913	20131116	InterPro	-
UniProtKB	A7MB35	PDHA1	-	GO:0005737	cytoplasm	Component	ISS	GO_REF:0000024	UniProtKB:P08559	9913	20121212	UniProt	-
UniProtKB	A7MB35	PDHA1	-	GO:0043234	protein complex	Component	ISS	GO_REF:0000024	UniProtKB:P08559	9913	20121212	UniProt	-
UniProtKB	A8E657	AASS	-	GO:0005739	mitochondrion	Component	IEA	GO_REF:0000037	UniProtKB-KW:KW-0496	9913	20131116	UniProt	-
UniProtKB	A8E657	AASS	-	GO:0005739	mitochondrion	Component	IEA	GO_REF:0000039	UniProtKB-SubCell:SL-0173	9913	20131116	UniProt	-
UniProtKB	B2L109	GYS1	-	GO:0005737	cytoplasm	Component	IEA	GO_REF:0000019	Ensembl:ENSMUSP00000003964	9796	20131116	Ensembl	-
UniProtKB	B2L109	GYS1	-	GO:0005622	intracellular	Component	IEA	GO_REF:0000019	Ensembl:ENSMUSP00000003964	9796	20131116	Ensembl	-
UniProtKB	B2MVW8	-	-	GO:0005739	mitochondrion	Component	IEA	GO_REF:0000002	InterPro:IPR002113	9940	20131116	InterPro	-
UniProtKB	B2MVW8	-	-	GO:0005575	cellular_component	Component	IEA	GO_REF:0000038	UniProtKB-KW:KW-0472	9940	20131116	UniProt	-
UniProtKB	B2MVW8	-	-	GO:0005575	cellular_component	Component	IEA	GO_REF:0000038	UniProtKB-KW:KW-0812	9940	20131116	UniProt	-
UniProtKB	B6EBS6	PSMA6	-	GO:0005622	intracellular	Component	IEA	GO_REF:0000038	UniProtKB-KW:KW-0647	9940	20131116	UniProt	-
UniProtKB	B6EBS6	PSMA6	-	GO:0043234	protein complex	Component	IEA	GO_REF:0000038	UniProtKB-KW:KW-0647	9940	20131116	UniProt	-
UniProtKB	B6EBS6	PSMA6	-	GO:0005634	nucleus	Component	IEA	GO_REF:0000038	UniProtKB-KW:KW-0539	9940	20131116	UniProt	-
UniProtKB	B6EBS6	PSMA6	-	GO:0005634	nucleus	Component	IEA	GO_REF:0000040	UniProtKB-SubCell:SL-0191	9940	20131116	UniProt	-
UniProtKB	B6EBS6	PSMA6	-	GO:0005737	cytoplasm	Component	IEA	GO_REF:0000038	UniProtKB-KW:KW-0963	9940	20131116	UniProt	-
UniProtKB	B6EBS6	PSMA6	-	GO:0005737	cytoplasm	Component	IEA	GO_REF:0000040	UniProtKB-SubCell:SL-0086	9940	20131116	UniProt	-
UniProtKB	B6EBS6	PSMA6	-	GO:0005622	intracellular	Component	IEA	GO_REF:0000002	InterPro:IPR001353	9940	20131116	InterPro	-
UniProtKB	B6EBS6	PSMA6	-	GO:0043234	protein complex	Component	IEA	GO_REF:0000002	InterPro:IPR001353	9940	20131116	InterPro	-
UniProtKB	B6EBS6	PSMA6	-	GO:0005622	intracellular	Component	IEA	GO_REF:0000002	InterPro:IPR000426	9940	20131116	InterPro	-
UniProtKB	B6EBS6	PSMA6	-	GO:0043234	protein complex	Component	IEA	GO_REF:0000002	InterPro:IPR000426	9940	20131116	InterPro	-
UniProtKB	B7Z478	PSMB2	-	GO:0005622	intracellular	Component	IEA	GO_REF:0000038	UniProtKB-KW:KW-0647	9606	20131116	UniProt	-
UniProtKB	B7Z478	PSMB2	-	GO:0043234	protein complex	Component	IEA	GO_REF:0000038	UniProtKB-KW:KW-0647	9606	20131116	UniProt	-
UniProtKB	B7Z478	PSMB2	-	GO:0005622	intracellular	Component	IEA	GO_REF:0000002	InterPro:IPR001353	9606	20131116	InterPro	-
UniProtKB	B7Z478	PSMB2	-	GO:0043234	protein complex	Component	IEA	GO_REF:0000002	InterPro:IPR001353	9606	20131116	InterPro	-
UniProtKB	C5IJA8	-	-	GO:0005737	cytoplasm	Component	IEA	GO_REF:0000002	InterPro:IPR006267	9940	20131116	InterPro	-
UniProtKB	C5IWV1	FH	-	GO:0005737	cytoplasm	Component	IEA	GO_REF:0000002	InterPro:IPR005677	9940	20131116	InterPro	-
UniProtKB	C5IWV1	FH	-	GO:0043234	protein complex	Component	IEA	GO_REF:0000002	InterPro:IPR005677	9940	20131116	InterPro	-
UniProtKB	E1BBY7	HSPA4	-	GO:0005634	nucleus	Component	IEA	GO_REF:0000019	Ensembl:ENSP00000302961	9913	20131116	Ensembl	-
UniProtKB	F1MHT1	AGL	-	GO:0005634	nucleus	Component	IEA	GO_REF:0000019	Ensembl:ENSP00000294724	9913	20131116	Ensembl	-
UniProtKB	F1MHT1	AGL	-	GO:0005737	cytoplasm	Component	IEA	GO_REF:0000019	Ensembl:ENSP00000294724	9913	20131116	Ensembl	-
UniProtKB	F1N206	DLD	-	GO:0005739	mitochondrion	Component	IEA	GO_REF:0000019	Ensembl:ENSMUSP00000106481	9913	20131116	Ensembl	-
UniProtKB	F1N206	DLD	-	GO:0005929	cilium	Component	IEA	GO_REF:0000019	Ensembl:ENSMUSP00000106481	9913	20131116	Ensembl	-
UniProtKB	F1N206	DLD	-	GO:0005773	vacuole	Component	IEA	GO_REF:0000019	Ensembl:ENSMUSP00000106481	9913	20131116	Ensembl	-
UniProtKB	F1N206	DLD	-	GO:0016023	cytoplasmic membrane-bounded vesicle	Component	IEA	GO_REF:0000019	Ensembl:ENSMUSP00000106481	9913	20131116	Ensembl	-
UniProtKB	F1N690	DLAT	-	GO:0005737	cytoplasm	Component	IEA	GO_REF:0000002	InterPro:IPR006257	9913	20131116	InterPro	-
UniProtKB	F1N690	DLAT	-	GO:0043234	protein complex	Component	IEA	GO_REF:0000002	InterPro:IPR006257	9913	20131116	InterPro	-
UniProtKB	F7ANQ9	S100B	-	GO:0005623	cell	Component	IEA	GO_REF:0000019	Ensembl:ENSP00000291700	9544	20131116	Ensembl	-
UniProtKB	F7ANQ9	S100B	-	GO:0005634	nucleus	Component	IEA	GO_REF:0000019	Ensembl:ENSMUSP00000047968	9544	20131116	Ensembl	-
UniProtKB	F7ANQ9	S100B	-	GO:0005634	nucleus	Component	IEA	GO_REF:0000019	Ensembl:ENSP00000291700	9544	20131116	Ensembl	-
UniProtKB	F7ANQ9	S100B	-	GO:0005623	cell	Component	IEA	GO_REF:0000019	Ensembl:ENSMUSP00000047968	9544	20131116	Ensembl	-
UniProtKB	F7ANQ9	S100B	-	GO:0005737	cytoplasm	Component	IEA	GO_REF:0000019	Ensembl:ENSP00000291700	9544	20131116	Ensembl	-
UniProtKB	F7HML3	LOC723733	-	GO:0005737	cytoplasm	Component	IEA	GO_REF:0000002	InterPro:IPR001662	9544	20131116	InterPro	-
UniProtKB	F7HML3	LOC723733	-	GO:0043234	protein complex	Component	IEA	GO_REF:0000002	InterPro:IPR001662	9544	20131116	InterPro	-
UniProtKB	O00410	IPO5	-	GO:0005634	nucleus	Component	IEA	GO_REF:0000019	Ensembl:ENSMUSP00000032898	9606	20131116	Ensembl	-
UniProtKB	O00410	IPO5	-	GO:0005634	nucleus	Component	ISS	GO_REF:0000024	UniProtKB:Q8BKC5	9606	20121101	UniProt	-
UniProtKB	O00410	IPO5	-	GO:0005634	nucleus	Component	IEA	GO_REF:0000037	UniProtKB-KW:KW-0539	9606	20131116	UniProt	-
UniProtKB	O00410	IPO5	-	GO:0005634	nucleus	Component	IEA	GO_REF:0000039	UniProtKB-SubCell:SL-0191	9606	20131116	UniProt	-
UniProtKB	O00410	IPO5	-	GO:0005634	nucleus	Component	TAS	PMID:9114010	-	9606	20030904	PINC	-
UniProtKB	O00410	IPO5	-	GO:0005635	nuclear envelope	Component	TAS	PMID:9271386	-	9606	20030904	PINC	-
UniProtKB	O00410	IPO5	-	GO:0043234	protein complex	Component	TAS	PMID:9271386	-	9606	20030904	PINC	-
UniProtKB	O00410	IPO5	-	GO:0005730	nucleolus	Component	IEA	GO_REF:0000039	UniProtKB-SubCell:SL-0188	9606	20131116	UniProt	-
UniProtKB	O00410	IPO5	-	GO:0005737	cytoplasm	Component	ISS	GO_REF:0000024	UniProtKB:Q8BKC5	9606	20131101	UniProt	-
UniProtKB	O00410	IPO5	-	GO:0005737	cytoplasm	Component	IEA	GO_REF:0000037	UniProtKB-KW:KW-0963	9606	20131116	UniProt	-
UniProtKB	O00410	IPO5	-	GO:0005737	cytoplasm	Component	IEA	GO_REF:0000039	UniProtKB-SubCell:SL-0086	9606	20131116	UniProt	-
UniProtKB	O00410	IPO5	-	GO:0005737	cytoplasm	Component	TAS	PMID:9114010	-	9606	20030904	PINC	-
UniProtKB	O00757	FBP2	-	GO:0005829	cytosol	Component	TAS	Reactome:REACT_379	-	9606	20130213	Reactome	-
UniProtKB	O02691	HSD17B10	-	GO:0005739	mitochondrion	Component	ISS	GO_REF:0000024	UniProtKB:O08756	9913	20041006	UniProt	-
UniProtKB	O02691	HSD17B10	-	GO:0005739	mitochondrion	Component	IEA	GO_REF:0000037	UniProtKB-KW:KW-0496	9913	20131116	UniProt	-
UniProtKB	O02691	HSD17B10	-	GO:0005739	mitochondrion	Component	IEA	GO_REF:0000039	UniProtKB-SubCell:SL-0173	9913	20131116	UniProt	-
UniProtKB	O46674	ATP2A2	-	GO:0005783	endoplasmic reticulum	Component	IEA	GO_REF:0000037	UniProtKB-KW:KW-0256	9615	20131116	UniProt	-
UniProtKB	O46674	ATP2A2	-	GO:0005783	endoplasmic reticulum	Component	IEA	GO_REF:0000019	Ensembl:ENSP00000440045	9615	20131116	Ensembl	-
UniProtKB	O46674	ATP2A2	-	GO:0005783	endoplasmic reticulum	Component	IEA	GO_REF:0000039	UniProtKB-SubCell:SL-0097	9615	20131116	UniProt	-
UniProtKB	O46674	ATP2A2	-	GO:0005575	cellular_component	Component	IEA	GO_REF:0000019	Ensembl:ENSMUSP00000031423	9615	20131116	Ensembl	-
UniProtKB	O46674	ATP2A2	-	GO:0005575	cellular_component	Component	IEA	GO_REF:0000037	UniProtKB-KW:KW-0472	9615	20131116	UniProt	-
UniProtKB	O46674	ATP2A2	-	GO:0005575	cellular_component	Component	IEA	GO_REF:0000002	InterPro:IPR001757|InterPro:IPR005782	9615	20131116	InterPro	-
UniProtKB	O46674	ATP2A2	-	GO:0005575	cellular_component	Component	IEA	GO_REF:0000037	UniProtKB-KW:KW-0812	9615	20131116	UniProt	-
UniProtKB	O46674	ATP2A2	-	GO:0005783	endoplasmic reticulum	Component	IEA	GO_REF:0000019	Ensembl:ENSMUSP00000031423	9615	20131116	Ensembl	-
UniProtKB	O46674	ATP2A2	-	GO:0005783	endoplasmic reticulum	Component	IEA	GO_REF:0000019	Ensembl:ENSP00000440045	9615	20131116	Ensembl	-
UniProtKB	O46674	ATP2A2	-	GO:0005783	endoplasmic reticulum	Component	IEA	GO_REF:0000037	UniProtKB-KW:KW-0703	9615	20131116	UniProt	-
UniProtKB	O46674	ATP2A2	-	GO:0005783	endoplasmic reticulum	Component	IEA	GO_REF:0000039	UniProtKB-SubCell:SL-0241	9615	20131116	UniProt	-
UniProtKB	O60888	CUTA	-	GO:0005575	cellular_component	Component	IDA	PMID:10800960	-	9606	20050408	UniProt	-
UniProtKB	O75531	BANF1	-	GO:0005634	nucleus	Component	IEA	GO_REF:0000037	UniProtKB-KW:KW-0539	9606	20131116	UniProt	-
UniProtKB	O75531	BANF1	-	GO:0005634	nucleus	Component	IEA	GO_REF:0000039	UniProtKB-SubCell:SL-0191	9606	20131116	UniProt	-
UniProtKB	O75531	BANF1	-	GO:0005654	nucleoplasm	Component	TAS	Reactome:REACT_160075	-	9606	20130121	Reactome	-
UniProtKB	O75531	BANF1	-	GO:0005654	nucleoplasm	Component	TAS	Reactome:REACT_160221	-	9606	20130121	Reactome	-
UniProtKB	O75531	BANF1	-	GO:0005654	nucleoplasm	Component	TAS	Reactome:REACT_9001	-	9606	20130121	Reactome	-
UniProtKB	O75531	BANF1	-	GO:0005654	nucleoplasm	Component	TAS	Reactome:REACT_9004	-	9606	20130121	Reactome	-
UniProtKB	O75531	BANF1	-	GO:0005654	nucleoplasm	Component	TAS	Reactome:REACT_9006	-	9606	20130121	Reactome	-
UniProtKB	O75531	BANF1	-	GO:0005654	nucleoplasm	Component	TAS	Reactome:REACT_9022	-	9606	20130121	Reactome	-
UniProtKB	O75531	BANF1	-	GO:0005654	nucleoplasm	Component	TAS	Reactome:REACT_9025	-	9606	20130121	Reactome	-
UniProtKB	O75531	BANF1	-	GO:0005654	nucleoplasm	Component	TAS	Reactome:REACT_9045	-	9606	20130121	Reactome	-
UniProtKB	O75531	BANF1	-	GO:0005654	nucleoplasm	Component	TAS	Reactome:REACT_9048	-	9606	20130121	Reactome	-
UniProtKB	O75531	BANF1	-	GO:0005654	nucleoplasm	Component	TAS	Reactome:REACT_9054	-	9606	20130121	Reactome	-
UniProtKB	O75531	BANF1	-	GO:0005694	chromosome	Component	IEA	GO_REF:0000037	UniProtKB-KW:KW-0158	9606	20131116	UniProt	-
UniProtKB	O75531	BANF1	-	GO:0005694	chromosome	Component	IEA	GO_REF:0000039	UniProtKB-SubCell:SL-0468	9606	20131116	UniProt	-
UniProtKB	O75531	BANF1	-	GO:0005737	cytoplasm	Component	IEA	GO_REF:0000037	UniProtKB-KW:KW-0963	9606	20131116	UniProt	-
UniProtKB	O75531	BANF1	-	GO:0005737	cytoplasm	Component	IEA	GO_REF:0000039	UniProtKB-SubCell:SL-0086	9606	20131116	UniProt	-
UniProtKB	O75531	BANF1	-	GO:0005829	cytosol	Component	TAS	Reactome:REACT_160075	-	9606	20130528	Reactome	-
UniProtKB	O75531	BANF1	-	GO:0005829	cytosol	Component	TAS	Reactome:REACT_160246	-	9606	20130207	Reactome	-
UniProtKB	O75531	BANF1	-	GO:0005829	cytosol	Component	TAS	Reactome:REACT_7952	-	9606	20130528	Reactome	-
UniProtKB	O75531	BANF1	-	GO:0005829	cytosol	Component	TAS	Reactome:REACT_8011	-	9606	20130528	Reactome	-
UniProtKB	O75531	BANF1	-	GO:0005829	cytosol	Component	TAS	Reactome:REACT_9004	-	9606	20130528	Reactome	-
UniProtKB	O75531	BANF1	-	GO:0005829	cytosol	Component	TAS	Reactome:REACT_9010	-	9606	20130528	Reactome	-
UniProtKB	O75531	BANF1	-	GO:0005829	cytosol	Component	TAS	Reactome:REACT_9069	-	9606	20130528	Reactome	-
UniProtKB	O75531	BANF1	-	GO:0005829	cytosol	Component	TAS	Reactome:REACT_9074	-	9606	20130528	Reactome	-
UniProtKB	O75531	BANF1	-	GO:0005829	cytosol	Component	TAS	Reactome:REACT_9450	-	9606	20130528	Reactome	-
UniProtKB	O77834	PRDX6	-	GO:0005737	cytoplasm	Component	IEA	GO_REF:0000019	Ensembl:ENSP00000342026	9913	20131116	Ensembl	-
UniProtKB	O77834	PRDX6	-	GO:0005737	cytoplasm	Component	ISS	GO_REF:0000024	UniProtKB:P30041	9913	20101104	UniProt	-
UniProtKB	O77834	PRDX6	-	GO:0005737	cytoplasm	Component	IEA	GO_REF:0000037	UniProtKB-KW:KW-0963	9913	20131116	UniProt	-
UniProtKB	O77834	PRDX6	-	GO:0005737	cytoplasm	Component	IEA	GO_REF:0000039	UniProtKB-SubCell:SL-0086	9913	20131116	UniProt	-
UniProtKB	O77834	PRDX6	-	GO:0005764	lysosome	Component	IEA	GO_REF:0000037	UniProtKB-KW:KW-0458	9913	20131116	UniProt	-
UniProtKB	O77834	PRDX6	-	GO:0005764	lysosome	Component	IEA	GO_REF:0000039	UniProtKB-SubCell:SL-0158	9913	20131116	UniProt	-
UniProtKB	O77834	PRDX6	-	GO:0005829	cytosol	Component	ISS	GO_REF:0000024	UniProtKB:O08709	9913	20061004	AgBase	-
UniProtKB	O77834	PRDX6	-	GO:0016023	cytoplasmic membrane-bounded vesicle	Component	IEA	GO_REF:0000039	UniProtKB-SubCell:SL-0088	9913	20131116	UniProt	-
UniProtKB	O77834	PRDX6	-	GO:0005737	cytoplasm	Component	IEA	GO_REF:0000037	UniProtKB-KW:KW-0968	9913	20131116	UniProt	-
UniProtKB	O77834	PRDX6	-	GO:0043226	organelle	Component	IEA	GO_REF:0000037	UniProtKB-KW:KW-0968	9913	20131116	UniProt	-
UniProtKB	O88990	Actn3	-	GO:0005737	cytoplasm	Component	TAS	PMID:8618961	-	10090	19990914	MGI	-
UniProtKB	O88990	Actn3	-	GO:0005856	cytoskeleton	Component	TAS	PMID:8618961	-	10090	19990914	MGI	-
UniProtKB	O88990	Actn3	-	GO:0005737	cytoplasm	Component	IDA	PMID:16585392	-	10090	20110329	MGI	-
UniProtKB	O88990	Actn3	-	GO:0043226	organelle	Component	IDA	PMID:16585392	-	10090	20110329	MGI	-
UniProtKB	O88990	Actn3	-	GO:0005737	cytoplasm	Component	IDA	PMID:20215401	-	10090	20121113	MGI	-
UniProtKB	O88990	Actn3	-	GO:0043226	organelle	Component	IDA	PMID:20215401	-	10090	20121113	MGI	-
UniProtKB	O88990	Actn3	-	GO:0005737	cytoplasm	Component	IDA	PMID:20368620	-	10090	20120927	MGI	-
UniProtKB	O88990	Actn3	-	GO:0043226	organelle	Component	IDA	PMID:20368620	-	10090	20120927	MGI	-
UniProtKB	P00346	MDH2	-	GO:0005739	mitochondrion	Component	IEA	GO_REF:0000037	UniProtKB-KW:KW-0496	9823	20131116	UniProt	-
UniProtKB	P00346	MDH2	-	GO:0005739	mitochondrion	Component	IEA	GO_REF:0000039	UniProtKB-SubCell:SL-0170	9823	20131116	UniProt	-
UniProtKB	P00558	PGK1	-	GO:0005737	cytoplasm	Component	IEA	GO_REF:0000037	UniProtKB-KW:KW-0963	9606	20131116	UniProt	-
UniProtKB	P00558	PGK1	-	GO:0005737	cytoplasm	Component	IEA	GO_REF:0000039	UniProtKB-SubCell:SL-0086	9606	20131116	UniProt	-
UniProtKB	P00558	PGK1	-	GO:0005829	cytosol	Component	TAS	Reactome:REACT_1186	-	9606	20130528	Reactome	-
UniProtKB	P00558	PGK1	-	GO:0005829	cytosol	Component	TAS	Reactome:REACT_432	-	9606	20130528	Reactome	-
UniProtKB	P00829	ATP5B	-	GO:0005739	mitochondrion	Component	IEA	GO_REF:0000019	Ensembl:ENSMUSP00000026459	9913	20131116	Ensembl	-
UniProtKB	P00829	ATP5B	-	GO:0005739	mitochondrion	Component	IEA	GO_REF:0000019	Ensembl:ENSP00000262030	9913	20131116	Ensembl	-
UniProtKB	P00829	ATP5B	-	GO:0005739	mitochondrion	Component	IEA	GO_REF:0000037	UniProtKB-KW:KW-0496	9913	20131116	UniProt	-
UniProtKB	P00829	ATP5B	-	GO:0005739	mitochondrion	Component	IEA	GO_REF:0000039	UniProtKB-SubCell:SL-0173	9913	20131116	UniProt	-
UniProtKB	P00829	ATP5B	-	GO:0005739	mitochondrion	Component	IEA	GO_REF:0000019	Ensembl:ENSMUSP00000026459	9913	20131116	Ensembl	-
UniProtKB	P00829	ATP5B	-	GO:0005739	mitochondrion	Component	IEA	GO_REF:0000037	UniProtKB-KW:KW-0999	9913	20131116	UniProt	-
UniProtKB	P00829	ATP5B	-	GO:0005739	mitochondrion	Component	IEA	GO_REF:0000039	UniProtKB-SubCell:SL-0168	9913	20131116	UniProt	-
UniProtKB	P00829	ATP5B	-	GO:0005739	mitochondrion	Component	IEA	GO_REF:0000019	Ensembl:ENSP00000262030	9913	20131116	Ensembl	-
UniProtKB	P00829	ATP5B	-	GO:0043234	protein complex	Component	IEA	GO_REF:0000019	Ensembl:ENSP00000262030	9913	20131116	Ensembl	-
UniProtKB	P00829	ATP5B	-	GO:0005739	mitochondrion	Component	IDA	PMID:17570365	-	9913	20120223	UniProt	-
UniProtKB	P00829	ATP5B	-	GO:0043234	protein complex	Component	IDA	PMID:17570365	-	9913	20120223	UniProt	-
UniProtKB	P00829	ATP5B	-	GO:0005886	plasma membrane	Component	IEA	GO_REF:0000019	Ensembl:ENSP00000262030	9913	20131116	Ensembl	-
UniProtKB	P00829	ATP5B	-	GO:0005623	cell	Component	IEA	GO_REF:0000019	Ensembl:ENSP00000262030	9913	20131116	Ensembl	-
UniProtKB	P00829	ATP5B	-	GO:0005575	cellular_component	Component	IEA	GO_REF:0000037	UniProtKB-KW:KW-0472	9913	20131116	UniProt	-
UniProtKB	P00829	ATP5B	-	GO:0005739	mitochondrion	Component	IEA	GO_REF:0000019	Ensembl:ENSP00000262030	9913	20131116	Ensembl	-
UniProtKB	P00829	ATP5B	-	GO:0043234	protein complex	Component	IEA	GO_REF:0000002	InterPro:IPR000793	9913	20131116	InterPro	-
UniProtKB	P00829	ATP5B	-	GO:0005739	mitochondrion	Component	IEA	GO_REF:0000019	Ensembl:ENSP00000262030	9913	20131116	Ensembl	-
UniProtKB	P00829	ATP5B	-	GO:0005622	intracellular	Component	IEA	GO_REF:0000037	UniProtKB-KW:KW-0139	9913	20131116	UniProt	-
UniProtKB	P00829	ATP5B	-	GO:0043234	protein complex	Component	IEA	GO_REF:0000037	UniProtKB-KW:KW-0139	9913	20131116	UniProt	-
UniProtKB	P00922	CA2	-	GO:0005737	cytoplasm	Component	ISS	GO_REF:0000024	UniProtKB:P00918	9940	20130621	UniProt	-
UniProtKB	P00922	CA2	-	GO:0005737	cytoplasm	Component	IEA	GO_REF:0000037	UniProtKB-KW:KW-0963	9940	20131116	UniProt	-
UniProtKB	P00922	CA2	-	GO:0005737	cytoplasm	Component	IEA	GO_REF:0000039	UniProtKB-SubCell:SL-0086	9940	20131116	UniProt	-
UniProtKB	P00922	CA2	-	GO:0005886	plasma membrane	Component	ISS	GO_REF:0000024	UniProtKB:P00918	9940	20130621	UniProt	-
UniProtKB	P00922	CA2	-	GO:0005886	plasma membrane	Component	IEA	GO_REF:0000037	UniProtKB-KW:KW-1003	9940	20131116	UniProt	-
UniProtKB	P00922	CA2	-	GO:0005886	plasma membrane	Component	IEA	GO_REF:0000039	UniProtKB-SubCell:SL-0039	9940	20131116	UniProt	-
UniProtKB	P00922	CA2	-	GO:0005575	cellular_component	Component	IEA	GO_REF:0000037	UniProtKB-KW:KW-0472	9940	20131116	UniProt	-
UniProtKB	P02077	-	-	GO:0005829	cytosol	Component	IEA	GO_REF:0000002	InterPro:IPR002337	9925	20131116	InterPro	-
UniProtKB	P02077	-	-	GO:0043234	protein complex	Component	IEA	GO_REF:0000002	InterPro:IPR002337	9925	20131116	InterPro	-
UniProtKB	P02080	-	-	GO:0005829	cytosol	Component	IEA	GO_REF:0000002	InterPro:IPR002337	9899	20131116	InterPro	-
UniProtKB	P02080	-	-	GO:0043234	protein complex	Component	IEA	GO_REF:0000002	InterPro:IPR002337	9899	20131116	InterPro	-
UniProtKB	P04272	ANXA2	-	GO:0005576	extracellular region	Component	IEA	GO_REF:0000037	UniProtKB-KW:KW-0964	9913	20131116	UniProt	-
UniProtKB	P04272	ANXA2	-	GO:0005578	proteinaceous extracellular matrix	Component	IEA	GO_REF:0000037	UniProtKB-KW:KW-0272	9913	20131116	UniProt	-
UniProtKB	P04272	ANXA2	-	GO:0005578	proteinaceous extracellular matrix	Component	IEA	GO_REF:0000037	UniProtKB-KW:KW-0084	9913	20131116	UniProt	-
UniProtKB	P04272	ANXA2	-	GO:0005578	proteinaceous extracellular matrix	Component	IEA	GO_REF:0000039	UniProtKB-SubCell:SL-0025	9913	20131116	UniProt	-
UniProtKB	P04272	ANXA2	-	GO:0005811	lipid particle	Component	IEA	GO_REF:0000019	Ensembl:ENSP00000346032	9913	20131116	Ensembl	-
UniProtKB	P04272	ANXA2	-	GO:0005623	cell	Component	IEA	GO_REF:0000019	Ensembl:ENSP00000346032	9913	20131116	Ensembl	-
UniProtKB	P04272	ANXA2	-	GO:0005623	cell	Component	IEA	GO_REF:0000019	Ensembl:ENSMUSP00000034756	9913	20131116	Ensembl	-
UniProtKB	P04272	ANXA2	-	GO:0016023	cytoplasmic membrane-bounded vesicle	Component	IEA	GO_REF:0000039	UniProtKB-SubCell:SL-0161	9913	20131116	UniProt	-
UniProtKB	P04272	ANXA2	-	GO:0005623	cell	Component	IEA	GO_REF:0000019	Ensembl:ENSMUSP00000034756	9913	20131116	Ensembl	-
UniProtKB	P04272	ANXA2	-	GO:0005576	extracellular region	Component	IEA	GO_REF:0000019	Ensembl:ENSP00000346032	9913	20131116	Ensembl	-
UniProtKB	P04272	ANXA2	-	GO:0043226	organelle	Component	IEA	GO_REF:0000019	Ensembl:ENSP00000346032	9913	20131116	Ensembl	-
UniProtKB	P04466	Mylpf	-	GO:0005856	cytoskeleton	Component	IEA	GO_REF:0000037	UniProtKB-KW:KW-0518	10116	20131116	UniProt	-
UniProtKB	P04466	Mylpf	-	GO:0043234	protein complex	Component	IEA	GO_REF:0000037	UniProtKB-KW:KW-0518	10116	20131116	UniProt	-
UniProtKB	P04797	Gapdh	-	GO:0005634	nucleus	Component	IEA	GO_REF:0000037	UniProtKB-KW:KW-0539	10116	20131116	UniProt	-
UniProtKB	P04797	Gapdh	-	GO:0005634	nucleus	Component	IEA	GO_REF:0000039	UniProtKB-SubCell:SL-0191	10116	20131116	UniProt	-
UniProtKB	P04797	Gapdh	-	GO:0005634	nucleus	Component	IDA	PMID:15942958	-	10116	20070404	RGD	-
UniProtKB	P04797	Gapdh	-	GO:0005634	nucleus	Component	IDA	PMID:15951807	-	10116	20101123	UniProt	-
UniProtKB	P04797	Gapdh	-	GO:0005634	nucleus	Component	IDA	PMID:19607794	-	10116	20101123	UniProt	-
UniProtKB	P04797	Gapdh	-	GO:0005634	nucleus	Component	IDA	PMID:20972425	-	10116	20101123	UniProt	-
UniProtKB	P04797	Gapdh	-	GO:0005737	cytoplasm	Component	IEA	GO_REF:0000037	UniProtKB-KW:KW-0963	10116	20131116	UniProt	-
UniProtKB	P04797	Gapdh	-	GO:0005737	cytoplasm	Component	IDA	PMID:15312048	-	10116	20120607	UniProt	-
UniProtKB	P04797	Gapdh	-	GO:0005829	cytosol	Component	IEA	GO_REF:0000039	UniProtKB-SubCell:SL-0091	10116	20131116	UniProt	-
UniProtKB	P04797	Gapdh	-	GO:0005829	cytosol	Component	IDA	PMID:15951807	-	10116	20101123	UniProt	-
UniProtKB	P04797	Gapdh	-	GO:0005829	cytosol	Component	IDA	PMID:1834654	-	10116	20070131	RGD	-
UniProtKB	P04797	Gapdh	-	GO:0005829	cytosol	Component	IDA	PMID:19607794	-	10116	20101123	UniProt	-
UniProtKB	P04797	Gapdh	-	GO:0005856	cytoskeleton	Component	IEA	GO_REF:0000037	UniProtKB-KW:KW-0206	10116	20131116	UniProt	-
UniProtKB	P04797	Gapdh	-	GO:0005856	cytoskeleton	Component	IEA	GO_REF:0000039	UniProtKB-SubCell:SL-0090	10116	20131116	UniProt	-
UniProtKB	P04797	Gapdh	-	GO:0005856	cytoskeleton	Component	IDA	PMID:15312048	-	10116	20120607	UniProt	-
UniProtKB	P04797	Gapdh	-	GO:0043234	protein complex	Component	ISS	GO_REF:0000024	UniProtKB:P04406	10116	20131108	UniProt	-
UniProtKB	P05630	ATP5D	-	GO:0005739	mitochondrion	Component	IEA	GO_REF:0000019	Ensembl:ENSMUSP00000101006	9913	20131116	Ensembl	-
UniProtKB	P05630	ATP5D	-	GO:0005739	mitochondrion	Component	IEA	GO_REF:0000037	UniProtKB-KW:KW-0496	9913	20131116	UniProt	-
UniProtKB	P05630	ATP5D	-	GO:0005739	mitochondrion	Component	IEA	GO_REF:0000039	UniProtKB-SubCell:SL-0173	9913	20131116	UniProt	-
UniProtKB	P05630	ATP5D	-	GO:0005739	mitochondrion	Component	IDA	PMID:1827992	-	9913	20060110	MGI	-
UniProtKB	P05630	ATP5D	-	GO:0005739	mitochondrion	Component	IEA	GO_REF:0000019	Ensembl:ENSMUSP00000101006	9913	20131116	Ensembl	-
UniProtKB	P05630	ATP5D	-	GO:0005739	mitochondrion	Component	IEA	GO_REF:0000037	UniProtKB-KW:KW-0999	9913	20131116	UniProt	-
UniProtKB	P05630	ATP5D	-	GO:0005739	mitochondrion	Component	IEA	GO_REF:0000039	UniProtKB-SubCell:SL-0168	9913	20131116	UniProt	-
UniProtKB	P05630	ATP5D	-	GO:0005739	mitochondrion	Component	IEA	GO_REF:0000019	Ensembl:ENSP00000215375	9913	20131116	Ensembl	-
UniProtKB	P05630	ATP5D	-	GO:0043234	protein complex	Component	IEA	GO_REF:0000019	Ensembl:ENSP00000215375	9913	20131116	Ensembl	-
UniProtKB	P05630	ATP5D	-	GO:0005739	mitochondrion	Component	IDA	PMID:17570365	-	9913	20120223	UniProt	-
UniProtKB	P05630	ATP5D	-	GO:0043234	protein complex	Component	IDA	PMID:17570365	-	9913	20120223	UniProt	-
UniProtKB	P05630	ATP5D	-	GO:0005575	cellular_component	Component	IEA	GO_REF:0000037	UniProtKB-KW:KW-0472	9913	20131116	UniProt	-
UniProtKB	P05630	ATP5D	-	GO:0005622	intracellular	Component	IDA	PMID:1827992	-	9913	20060110	MGI	-
UniProtKB	P05630	ATP5D	-	GO:0043234	protein complex	Component	IDA	PMID:1827992	-	9913	20060110	MGI	-
UniProtKB	P05630	ATP5D	-	GO:0005622	intracellular	Component	IEA	GO_REF:0000002	InterPro:IPR001469|InterPro:IPR020546	9913	20131116	InterPro	-
UniProtKB	P05630	ATP5D	-	GO:0043234	protein complex	Component	IEA	GO_REF:0000002	InterPro:IPR001469|InterPro:IPR020546	9913	20131116	InterPro	-
UniProtKB	P05630	ATP5D	-	GO:0005622	intracellular	Component	IEA	GO_REF:0000037	UniProtKB-KW:KW-0139	9913	20131116	UniProt	-
UniProtKB	P05630	ATP5D	-	GO:0043234	protein complex	Component	IEA	GO_REF:0000037	UniProtKB-KW:KW-0139	9913	20131116	UniProt	-
UniProtKB	P05976	MYL1	-	GO:0005829	cytosol	Component	TAS	Reactome:REACT_16902	-	9606	20130516	Reactome	-
UniProtKB	P05976	MYL1	-	GO:0005829	cytosol	Component	TAS	Reactome:REACT_16935	-	9606	20130516	Reactome	-
UniProtKB	P05976	MYL1	-	GO:0005829	cytosol	Component	TAS	Reactome:REACT_16995	-	9606	20130516	Reactome	-
UniProtKB	P05976	MYL1	-	GO:0005829	cytosol	Component	TAS	Reactome:REACT_17057	-	9606	20130516	Reactome	-
UniProtKB	P05976	MYL1	-	GO:0005737	cytoplasm	Component	NAS	PMID:3904738	-	9606	20080118	BHF-UCL	-
UniProtKB	P05976	MYL1	-	GO:0005856	cytoskeleton	Component	NAS	PMID:3904738	-	9606	20080118	BHF-UCL	-
UniProtKB	P05976	MYL1	-	GO:0043234	protein complex	Component	NAS	PMID:3904738	-	9606	20080118	BHF-UCL	-
UniProtKB	P05976	MYL1	-	GO:0005856	cytoskeleton	Component	IEA	GO_REF:0000037	UniProtKB-KW:KW-0518	9606	20131116	UniProt	-
UniProtKB	P05976	MYL1	-	GO:0043234	protein complex	Component	IEA	GO_REF:0000037	UniProtKB-KW:KW-0518	9606	20131116	UniProt	-
UniProtKB	P05976	MYL1	-	GO:0005737	cytoplasm	Component	IDA	PMID:8145163	-	9606	20080118	BHF-UCL	-
UniProtKB	P05976	MYL1	-	GO:0043226	organelle	Component	IDA	PMID:8145163	-	9606	20080118	BHF-UCL	-
UniProtKB	P05976	MYL1	-	GO:0005737	cytoplasm	Component	NAS	PMID:3904738	-	9606	20080118	BHF-UCL	-
UniProtKB	P05976	MYL1	-	GO:0043226	organelle	Component	NAS	PMID:3904738	-	9606	20080118	BHF-UCL	-
UniProtKB	P05976	MYL1	-	GO:0005737	cytoplasm	Component	IEA	GO_REF:0000019	Ensembl:ENSRNOP00000017838	9606	20131116	Ensembl	-
UniProtKB	P05976	MYL1	-	GO:0043226	organelle	Component	IEA	GO_REF:0000019	Ensembl:ENSRNOP00000017838	9606	20131116	Ensembl	-
UniProtKB	P07033	ACYP2	-	GO:0005739	mitochondrion	Component	IEA	GO_REF:0000019	Ensembl:ENSMUSP00000074195	9913	20131116	Ensembl	-
UniProtKB	P07942	LAMB1	-	GO:0005576	extracellular region	Component	IEA	GO_REF:0000037	UniProtKB-KW:KW-0964	9606	20131116	UniProt	-
UniProtKB	P07942	LAMB1	-	GO:0005576	extracellular region	Component	TAS	Reactome:REACT_13405	-	9606	20130503	Reactome	-
UniProtKB	P07942	LAMB1	-	GO:0005576	extracellular region	Component	TAS	Reactome:REACT_13529	-	9606	20130503	Reactome	-
UniProtKB	P07942	LAMB1	-	GO:0005576	extracellular region	Component	TAS	Reactome:REACT_13613	-	9606	20130503	Reactome	-
UniProtKB	P07942	LAMB1	-	GO:0005576	extracellular region	Component	TAS	Reactome:REACT_13716	-	9606	20130503	Reactome	-
UniProtKB	P07942	LAMB1	-	GO:0005578	proteinaceous extracellular matrix	Component	IEA	GO_REF:0000019	Ensembl:ENSMUSP00000002979	9606	20131116	Ensembl	-
UniProtKB	P07942	LAMB1	-	GO:0005578	proteinaceous extracellular matrix	Component	IEA	GO_REF:0000037	UniProtKB-KW:KW-0272	9606	20131116	UniProt	-
UniProtKB	P07942	LAMB1	-	GO:0005578	proteinaceous extracellular matrix	Component	IEA	GO_REF:0000019	Ensembl:ENSMUSP00000002979	9606	20131116	Ensembl	-
UniProtKB	P07942	LAMB1	-	GO:0005578	proteinaceous extracellular matrix	Component	IEA	GO_REF:0000037	UniProtKB-KW:KW-0084	9606	20131116	UniProt	-
UniProtKB	P07942	LAMB1	-	GO:0005578	proteinaceous extracellular matrix	Component	IEA	GO_REF:0000039	UniProtKB-SubCell:SL-0025	9606	20131116	UniProt	-
UniProtKB	P07942	LAMB1	-	GO:0005578	proteinaceous extracellular matrix	Component	IDA	PMID:14557481	-	9606	20060816	UniProt	-
UniProtKB	P07942	LAMB1	-	GO:0005578	proteinaceous extracellular matrix	Component	IDA	PMID:2099832	-	9606	20100128	UniProt	-
UniProtKB	P07942	LAMB1	-	GO:0005578	proteinaceous extracellular matrix	Component	TAS	PMID:3493487	-	9606	20060815	UniProt	-
UniProtKB	P07942	LAMB1	-	GO:0005578	proteinaceous extracellular matrix	Component	IEA	GO_REF:0000019	Ensembl:ENSMUSP00000002979	9606	20131116	Ensembl	-
UniProtKB	P07942	LAMB1	-	GO:0005578	proteinaceous extracellular matrix	Component	IEA	GO_REF:0000019	Ensembl:ENSMUSP00000002979	9606	20131116	Ensembl	-
UniProtKB	P07942	LAMB1	-	GO:0043234	protein complex	Component	IEA	GO_REF:0000019	Ensembl:ENSMUSP00000002979	9606	20131116	Ensembl	-
UniProtKB	P07942	LAMB1	-	GO:0005578	proteinaceous extracellular matrix	Component	IPI	PMID:10964500	UniProtKB:P25391	9606	20100129	UniProt	-
UniProtKB	P07942	LAMB1	-	GO:0043234	protein complex	Component	IPI	PMID:10964500	UniProtKB:P25391	9606	20100129	UniProt	-
UniProtKB	P07942	LAMB1	-	GO:0005578	proteinaceous extracellular matrix	Component	TAS	PMID:14557481	-	9606	20060112	HGNC	-
UniProtKB	P07942	LAMB1	-	GO:0043234	protein complex	Component	TAS	PMID:14557481	-	9606	20060112	HGNC	-
UniProtKB	P07942	LAMB1	-	GO:0005578	proteinaceous extracellular matrix	Component	IDA	PMID:16289578	-	9606	20060817	UniProt	-
UniProtKB	P07942	LAMB1	-	GO:0043234	protein complex	Component	IDA	PMID:16289578	-	9606	20060817	UniProt	-
UniProtKB	P07942	LAMB1	-	GO:0005578	proteinaceous extracellular matrix	Component	TAS	PMID:15894315	-	9606	20060815	UniProt	-
UniProtKB	P07942	LAMB1	-	GO:0043234	protein complex	Component	TAS	PMID:15894315	-	9606	20060815	UniProt	-
UniProtKB	P07942	LAMB1	-	GO:0005578	proteinaceous extracellular matrix	Component	IDA	PMID:16289578	-	9606	20060817	UniProt	-
UniProtKB	P07942	LAMB1	-	GO:0043234	protein complex	Component	IDA	PMID:16289578	-	9606	20060817	UniProt	-
UniProtKB	P07942	LAMB1	-	GO:0005615	extracellular space	Component	IDA	PMID:10964500	-	9606	20100129	UniProt	-
UniProtKB	P07942	LAMB1	-	GO:0005578	proteinaceous extracellular matrix	Component	IEA	GO_REF:0000019	Ensembl:ENSMUSP00000002979	9606	20131116	Ensembl	-
UniProtKB	P07942	LAMB1	-	GO:0043234	protein complex	Component	IEA	GO_REF:0000019	Ensembl:ENSMUSP00000002979	9606	20131116	Ensembl	-
UniProtKB	P07942	LAMB1	-	GO:0005578	proteinaceous extracellular matrix	Component	TAS	PMID:15894315	-	9606	20060815	UniProt	-
UniProtKB	P07942	LAMB1	-	GO:0043234	protein complex	Component	TAS	PMID:15894315	-	9606	20060815	UniProt	-
UniProtKB	P07942	LAMB1	-	GO:0005578	proteinaceous extracellular matrix	Component	IDA	PMID:16289578	-	9606	20060817	UniProt	-
UniProtKB	P07942	LAMB1	-	GO:0043234	protein complex	Component	IDA	PMID:16289578	-	9606	20060817	UniProt	-
UniProtKB	P07942	LAMB1	-	GO:0005578	proteinaceous extracellular matrix	Component	IEA	GO_REF:0000019	Ensembl:ENSMUSP00000002979	9606	20131116	Ensembl	-
UniProtKB	P07942	LAMB1	-	GO:0043234	protein complex	Component	IEA	GO_REF:0000019	Ensembl:ENSMUSP00000002979	9606	20131116	Ensembl	-
UniProtKB	P07942	LAMB1	-	GO:0005578	proteinaceous extracellular matrix	Component	IDA	PMID:10964500	-	9606	20100129	UniProt	-
UniProtKB	P07942	LAMB1	-	GO:0043234	protein complex	Component	IDA	PMID:10964500	-	9606	20100129	UniProt	-
UniProtKB	P07942	LAMB1	-	GO:0005578	proteinaceous extracellular matrix	Component	IDA	PMID:16289578	-	9606	20060818	UniProt	-
UniProtKB	P07942	LAMB1	-	GO:0043234	protein complex	Component	IDA	PMID:16289578	-	9606	20060818	UniProt	-
UniProtKB	P07942	LAMB1	-	GO:0005737	cytoplasm	Component	IEA	GO_REF:0000019	Ensembl:ENSMUSP00000002979	9606	20131116	Ensembl	-
UniProtKB	P07942	LAMB1	-	GO:0005737	cytoplasm	Component	ISS	GO_REF:0000024	UniProtKB:P02469	9606	20060815	UniProt	-
UniProtKB	P07942	LAMB1	-	GO:0005576	extracellular region	Component	IDA	PMID:21362503	-	9606	20121116	UniProt	-
UniProtKB	P07942	LAMB1	-	GO:0043226	organelle	Component	IDA	PMID:21362503	-	9606	20121116	UniProt	-
UniProtKB	P07942	LAMB1	colocalizes_with	GO:0005575	cellular_component	Component	ISS	PMID:22261194	UniProtKB:Q95LE2	9606	20120228	BHF-UCL	-
UniProtKB	P08107	HSPA1A	-	GO:0005634	nucleus	Component	IDA	PMID:10205060	-	9606	20091204	UniProt	-
UniProtKB	P08107	HSPA1A	-	GO:0005634	nucleus	Component	IDA	PMID:17167422	-	9606	20121017	UniProt	-
UniProtKB	P08107	HSPA1A	-	GO:0005737	cytoplasm	Component	IEA	GO_REF:0000037	UniProtKB-KW:KW-0963	9606	20131116	UniProt	-
UniProtKB	P08107	HSPA1A	-	GO:0005737	cytoplasm	Component	IEA	GO_REF:0000039	UniProtKB-SubCell:SL-0086	9606	20131116	UniProt	-
UniProtKB	P08107	HSPA1A	-	GO:0005737	cytoplasm	Component	IDA	PMID:10859165	-	9606	20091204	UniProt	-
UniProtKB	P08107	HSPA1A	-	GO:0005737	cytoplasm	Component	TAS	PMID:16130169	-	9606	20051220	UniProt	-
UniProtKB	P08107	HSPA1A	-	GO:0005737	cytoplasm	Component	IDA	PMID:9553041	-	9606	20091204	UniProt	-
UniProtKB	P08107	HSPA1A	-	GO:0005739	mitochondrion	Component	TAS	PMID:16130169	-	9606	20051220	UniProt	-
UniProtKB	P08107	HSPA1A	-	GO:0005783	endoplasmic reticulum	Component	TAS	PMID:16130169	-	9606	20051220	UniProt	-
UniProtKB	P08107	HSPA1A	-	GO:0005829	cytosol	Component	TAS	Reactome:REACT_25267	-	9606	20130528	Reactome	-
UniProtKB	P08107	HSPA1A	-	GO:0005829	cytosol	Component	TAS	Reactome:REACT_25315	-	9606	20130528	Reactome	-
UniProtKB	P08107	HSPA1A	-	GO:0005622	intracellular	Component	IDA	PMID:15603737	-	9606	20100111	BHF-UCL	-
UniProtKB	P08107	HSPA1A	-	GO:0005622	intracellular	Component	IDA	PMID:15885686	-	9606	20120518	UniProt	-
UniProtKB	P08107	HSPA1A	-	GO:0005654	nucleoplasm	Component	IDA	PMID:9553041	-	9606	20091204	UniProt	-
UniProtKB	P08107	HSPA1A	-	GO:0005622	intracellular	Component	IDA	PMID:17289661	-	9606	20091002	UniProt	-
UniProtKB	P08107	HSPA1A	-	GO:0005737	cytoplasm	Component	IDA	PMID:10205060	-	9606	20091204	UniProt	-
UniProtKB	P08107	HSPA1A	-	GO:0005737	cytoplasm	Component	IDA	PMID:15603737	-	9606	20100111	BHF-UCL	-
UniProtKB	P08107	HSPA1A	colocalizes_with	GO:0005634	nucleus	Component	IDA	PMID:18850735	-	9606	20110518	UniProt	-
UniProtKB	P08107	HSPA1A	colocalizes_with	GO:0043234	protein complex	Component	IDA	PMID:18850735	-	9606	20110518	UniProt	-
UniProtKB	P09670	SOD1	-	GO:0005737	cytoplasm	Component	IEA	GO_REF:0000037	UniProtKB-KW:KW-0963	9940	20131116	UniProt	-
UniProtKB	P09670	SOD1	-	GO:0005737	cytoplasm	Component	IEA	GO_REF:0000039	UniProtKB-SubCell:SL-0086	9940	20131116	UniProt	-
UniProtKB	P0CB32	HSPA1L	-	GO:0043234	protein complex	Component	IEA	GO_REF:0000019	Ensembl:ENSMUSP00000007248	9913	20131116	Ensembl	-
UniProtKB	P0CB32	HSPA1L	-	GO:0005634	nucleus	Component	IEA	GO_REF:0000019	Ensembl:ENSP00000364805	9913	20131116	Ensembl	-
UniProtKB	P0CB32	HSPA1L	-	GO:0043234	protein complex	Component	IEA	GO_REF:0000019	Ensembl:ENSP00000364805	9913	20131116	Ensembl	-
UniProtKB	P10790	FABP3	-	GO:0005737	cytoplasm	Component	IEA	GO_REF:0000037	UniProtKB-KW:KW-0963	9913	20131116	UniProt	-
UniProtKB	P10790	FABP3	-	GO:0005737	cytoplasm	Component	IEA	GO_REF:0000039	UniProtKB-SubCell:SL-0086	9913	20131116	UniProt	-
UniProtKB	P10790	FABP3	-	GO:0005739	mitochondrion	Component	IEA	GO_REF:0000037	UniProtKB-KW:KW-0496	9913	20131116	UniProt	-
UniProtKB	P10790	FABP3	-	GO:0005739	mitochondrion	Component	IEA	GO_REF:0000039	UniProtKB-SubCell:SL-0170	9913	20131116	UniProt	-
UniProtKB	P11047	LAMC1	-	GO:0005576	extracellular region	Component	IEA	GO_REF:0000037	UniProtKB-KW:KW-0964	9606	20131116	UniProt	-
UniProtKB	P11047	LAMC1	-	GO:0005576	extracellular region	Component	TAS	Reactome:REACT_13405	-	9606	20130503	Reactome	-
UniProtKB	P11047	LAMC1	-	GO:0005576	extracellular region	Component	TAS	Reactome:REACT_13529	-	9606	20130503	Reactome	-
UniProtKB	P11047	LAMC1	-	GO:0005576	extracellular region	Component	TAS	Reactome:REACT_13613	-	9606	20130503	Reactome	-
UniProtKB	P11047	LAMC1	-	GO:0005576	extracellular region	Component	TAS	Reactome:REACT_13716	-	9606	20130503	Reactome	-
UniProtKB	P11047	LAMC1	-	GO:0005578	proteinaceous extracellular matrix	Component	IEA	GO_REF:0000037	UniProtKB-KW:KW-0272	9606	20131116	UniProt	-
UniProtKB	P11047	LAMC1	-	GO:0005578	proteinaceous extracellular matrix	Component	IEA	GO_REF:0000019	Ensembl:ENSMUSP00000027752	9606	20131116	Ensembl	-
UniProtKB	P11047	LAMC1	-	GO:0005578	proteinaceous extracellular matrix	Component	IEA	GO_REF:0000037	UniProtKB-KW:KW-0084	9606	20131116	UniProt	-
UniProtKB	P11047	LAMC1	-	GO:0005578	proteinaceous extracellular matrix	Component	IEA	GO_REF:0000039	UniProtKB-SubCell:SL-0025	9606	20131116	UniProt	-
UniProtKB	P11047	LAMC1	-	GO:0005578	proteinaceous extracellular matrix	Component	IDA	PMID:14557481	-	9606	20100128	UniProt	-
UniProtKB	P11047	LAMC1	-	GO:0005578	proteinaceous extracellular matrix	Component	IDA	PMID:15159456	-	9606	20070416	HGNC	-
UniProtKB	P11047	LAMC1	-	GO:0005578	proteinaceous extracellular matrix	Component	TAS	PMID:9885251	-	9606	20030904	PINC	-
UniProtKB	P11047	LAMC1	-	GO:0005578	proteinaceous extracellular matrix	Component	IEA	GO_REF:0000019	Ensembl:ENSMUSP00000027752	9606	20131116	Ensembl	-
UniProtKB	P11047	LAMC1	-	GO:0005578	proteinaceous extracellular matrix	Component	NAS	PMID:10964500	-	9606	20100129	UniProt	-
UniProtKB	P11047	LAMC1	-	GO:0043234	protein complex	Component	NAS	PMID:10964500	-	9606	20100129	UniProt	-
UniProtKB	P11047	LAMC1	-	GO:0005578	proteinaceous extracellular matrix	Component	TAS	PMID:14557481	-	9606	20060112	HGNC	-
UniProtKB	P11047	LAMC1	-	GO:0043234	protein complex	Component	TAS	PMID:14557481	-	9606	20060112	HGNC	-
UniProtKB	P11047	LAMC1	-	GO:0005615	extracellular space	Component	NAS	PMID:10964500	-	9606	20100129	UniProt	-
UniProtKB	P11047	LAMC1	-	GO:0005578	proteinaceous extracellular matrix	Component	IEA	GO_REF:0000019	Ensembl:ENSMUSP00000027752	9606	20131116	Ensembl	-
UniProtKB	P11047	LAMC1	-	GO:0043234	protein complex	Component	IEA	GO_REF:0000019	Ensembl:ENSMUSP00000027752	9606	20131116	Ensembl	-
UniProtKB	P11047	LAMC1	-	GO:0005578	proteinaceous extracellular matrix	Component	TAS	PMID:16236823	-	9606	20090408	BHF-UCL	-
UniProtKB	P11047	LAMC1	-	GO:0043234	protein complex	Component	TAS	PMID:16236823	-	9606	20090408	BHF-UCL	-
UniProtKB	P11047	LAMC1	-	GO:0005578	proteinaceous extracellular matrix	Component	TAS	PMID:16236823	-	9606	20090408	BHF-UCL	-
UniProtKB	P11047	LAMC1	-	GO:0043234	protein complex	Component	TAS	PMID:16236823	-	9606	20090408	BHF-UCL	-
UniProtKB	P11047	LAMC1	-	GO:0005576	extracellular region	Component	IDA	PMID:21362503	-	9606	20121116	UniProt	-
UniProtKB	P11047	LAMC1	-	GO:0043226	organelle	Component	IDA	PMID:21362503	-	9606	20121116	UniProt	-
UniProtKB	P11047	LAMC1	colocalizes_with	GO:0005575	cellular_component	Component	IDA	PMID:20551380	-	9606	20120228	BHF-UCL	-
UniProtKB	P11047	LAMC1	colocalizes_with	GO:0005575	cellular_component	Component	ISS	PMID:22261194	UniProtKB:Q95J98	9606	20120228	BHF-UCL	-
UniProtKB	P11179	DLST	-	GO:0005739	mitochondrion	Component	IEA	GO_REF:0000037	UniProtKB-KW:KW-0496	9913	20131116	UniProt	-
UniProtKB	P11179	DLST	-	GO:0005739	mitochondrion	Component	IEA	GO_REF:0000039	UniProtKB-SubCell:SL-0173	9913	20131116	UniProt	-
UniProtKB	P11179	DLST	-	GO:0005737	cytoplasm	Component	IEA	GO_REF:0000002	InterPro:IPR006255	9913	20131116	InterPro	-
UniProtKB	P11179	DLST	-	GO:0043234	protein complex	Component	IEA	GO_REF:0000002	InterPro:IPR006255	9913	20131116	InterPro	-
UniProtKB	P11216	PYGB	-	GO:0005737	cytoplasm	Component	IDA	PMID:10638593	-	9606	20080416	UniProt	-
UniProtKB	P11217	PYGM	-	GO:0005829	cytosol	Component	TAS	Reactome:REACT_21291	-	9606	20130528	Reactome	-
UniProtKB	P11217	PYGM	-	GO:0005829	cytosol	Component	TAS	Reactome:REACT_21397	-	9606	20130528	Reactome	-
UniProtKB	P11217	PYGM	-	GO:0005829	cytosol	Component	TAS	Reactome:REACT_848	-	9606	20130528	Reactome	-
UniProtKB	P11974	PKM	-	GO:0005634	nucleus	Component	IEA	GO_REF:0000037	UniProtKB-KW:KW-0539	9986	20131116	UniProt	-
UniProtKB	P11974	PKM	-	GO:0005634	nucleus	Component	IEA	GO_REF:0000039	UniProtKB-SubCell:SL-0191	9986	20131116	UniProt	-
UniProtKB	P11974	PKM	-	GO:0005737	cytoplasm	Component	IEA	GO_REF:0000037	UniProtKB-KW:KW-0963	9986	20131116	UniProt	-
UniProtKB	P11974	PKM	-	GO:0005737	cytoplasm	Component	IEA	GO_REF:0000039	UniProtKB-SubCell:SL-0086	9986	20131116	UniProt	-
UniProtKB	P12303	TTR	-	GO:0005576	extracellular region	Component	IEA	GO_REF:0000037	UniProtKB-KW:KW-0964	9940	20131116	UniProt	-
UniProtKB	P12303	TTR	-	GO:0005576	extracellular region	Component	IEA	GO_REF:0000039	UniProtKB-SubCell:SL-0243	9940	20131116	UniProt	-
UniProtKB	P12344	GOT2	-	GO:0005739	mitochondrion	Component	ISS	GO_REF:0000024	UniProtKB:P00507	9913	20061003	AgBase	-
UniProtKB	P12344	GOT2	-	GO:0005739	mitochondrion	Component	ISS	GO_REF:0000024	UniProtKB:P00508	9913	20091214	UniProt	-
UniProtKB	P12344	GOT2	-	GO:0005739	mitochondrion	Component	IEA	GO_REF:0000037	UniProtKB-KW:KW-0496	9913	20131116	UniProt	-
UniProtKB	P12344	GOT2	-	GO:0005739	mitochondrion	Component	IEA	GO_REF:0000019	Ensembl:ENSMUSP00000034097	9913	20131116	Ensembl	-
UniProtKB	P12344	GOT2	-	GO:0005739	mitochondrion	Component	ISS	GO_REF:0000024	UniProtKB:P05202	9913	20061003	AgBase	-
UniProtKB	P12344	GOT2	-	GO:0005739	mitochondrion	Component	IEA	GO_REF:0000039	UniProtKB-SubCell:SL-0170	9913	20131116	UniProt	-
UniProtKB	P12344	GOT2	-	GO:0005886	plasma membrane	Component	IEA	GO_REF:0000019	Ensembl:ENSP00000245206	9913	20131116	Ensembl	-
UniProtKB	P12344	GOT2	-	GO:0005886	plasma membrane	Component	IEA	GO_REF:0000037	UniProtKB-KW:KW-1003	9913	20131116	UniProt	-
UniProtKB	P12344	GOT2	-	GO:0005886	plasma membrane	Component	IEA	GO_REF:0000039	UniProtKB-SubCell:SL-0039	9913	20131116	UniProt	-
UniProtKB	P12344	GOT2	-	GO:0005623	cell	Component	ISS	GO_REF:0000024	UniProtKB:P00507	9913	20061003	AgBase	-
UniProtKB	P12344	GOT2	-	GO:0005575	cellular_component	Component	IEA	GO_REF:0000037	UniProtKB-KW:KW-0472	9913	20131116	UniProt	-
UniProtKB	P12429	ANXA3	-	GO:0005737	cytoplasm	Component	IDA	GO_REF:0000052	-	9606	20101115	HPA	-
UniProtKB	P12429	ANXA3	-	GO:0005737	cytoplasm	Component	IDA	PMID:17205602	-	9606	20100208	UniProt	-
UniProtKB	P12429	ANXA3	-	GO:0005886	plasma membrane	Component	IDA	PMID:7526843	-	9606	20100208	UniProt	-
UniProtKB	P12429	ANXA3	-	GO:0005575	cellular_component	Component	IDA	PMID:17205602	-	9606	20100208	UniProt	-
UniProtKB	P12429	ANXA3	-	GO:0016023	cytoplasmic membrane-bounded vesicle	Component	IDA	PMID:7526843	-	9606	20100208	UniProt	-
UniProtKB	P12429	ANXA3	-	GO:0016023	cytoplasmic membrane-bounded vesicle	Component	IDA	PMID:7526843	-	9606	20100208	UniProt	-
UniProtKB	P12725	-	-	GO:0005576	extracellular region	Component	IEA	GO_REF:0000037	UniProtKB-KW:KW-0964	9940	20131116	UniProt	-
UniProtKB	P12725	-	-	GO:0005576	extracellular region	Component	IEA	GO_REF:0000039	UniProtKB-SubCell:SL-0243	9940	20131116	UniProt	-
UniProtKB	P12725	-	-	GO:0005615	extracellular space	Component	IEA	GO_REF:0000002	InterPro:IPR000215	9940	20131116	InterPro	-
UniProtKB	P13696	PEBP1	-	GO:0005737	cytoplasm	Component	IEA	GO_REF:0000037	UniProtKB-KW:KW-0963	9913	20131116	UniProt	-
UniProtKB	P13696	PEBP1	-	GO:0005737	cytoplasm	Component	IEA	GO_REF:0000039	UniProtKB-SubCell:SL-0086	9913	20131116	UniProt	-
UniProtKB	P13804	ETFA	-	GO:0005739	mitochondrion	Component	IEA	GO_REF:0000019	Ensembl:ENSMUSP00000034866	9606	20131116	Ensembl	-
UniProtKB	P13804	ETFA	-	GO:0005739	mitochondrion	Component	IEA	GO_REF:0000037	UniProtKB-KW:KW-0496	9606	20131116	UniProt	-
UniProtKB	P13804	ETFA	-	GO:0005739	mitochondrion	Component	TAS	PMID:3170610	-	9606	20030904	PINC	-
UniProtKB	P13804	ETFA	-	GO:0005739	mitochondrion	Component	IEA	GO_REF:0000039	UniProtKB-SubCell:SL-0170	9606	20131116	UniProt	-
UniProtKB	P13804	ETFA	-	GO:0005739	mitochondrion	Component	TAS	PMID:8617498	-	9606	20030904	PINC	-
UniProtKB	P13804	ETFA	-	GO:0005739	mitochondrion	Component	TAS	Reactome:REACT_6154	-	9606	20130528	Reactome	-
UniProtKB	P13804	ETFA	-	GO:0005739	mitochondrion	Component	TAS	Reactome:REACT_6169	-	9606	20130528	Reactome	-
UniProtKB	P14543	NID1	-	GO:0005576	extracellular region	Component	IEA	GO_REF:0000037	UniProtKB-KW:KW-0964	9606	20131116	UniProt	-
UniProtKB	P14543	NID1	-	GO:0005578	proteinaceous extracellular matrix	Component	IEA	GO_REF:0000019	Ensembl:ENSMUSP00000005532	9606	20131116	Ensembl	-
UniProtKB	P14543	NID1	-	GO:0005578	proteinaceous extracellular matrix	Component	IEA	GO_REF:0000037	UniProtKB-KW:KW-0272	9606	20131116	UniProt	-
UniProtKB	P14543	NID1	-	GO:0005578	proteinaceous extracellular matrix	Component	IEA	GO_REF:0000019	Ensembl:ENSMUSP00000005532	9606	20131116	Ensembl	-
UniProtKB	P14543	NID1	-	GO:0005578	proteinaceous extracellular matrix	Component	IEA	GO_REF:0000037	UniProtKB-KW:KW-0084	9606	20131116	UniProt	-
UniProtKB	P14543	NID1	-	GO:0005578	proteinaceous extracellular matrix	Component	IEA	GO_REF:0000039	UniProtKB-SubCell:SL-0025	9606	20131116	UniProt	-
UniProtKB	P14543	NID1	-	GO:0005578	proteinaceous extracellular matrix	Component	IEA	GO_REF:0000019	Ensembl:ENSMUSP00000005532	9606	20131116	Ensembl	-
UniProtKB	P14543	NID1	-	GO:0005623	cell	Component	IEA	GO_REF:0000019	Ensembl:ENSMUSP00000005532	9606	20131116	Ensembl	-
UniProtKB	P14543	NID1	colocalizes_with	GO:0005575	cellular_component	Component	IDA	PMID:20551380	-	9606	20120228	BHF-UCL	-
UniProtKB	P14543	NID1	colocalizes_with	GO:0005575	cellular_component	Component	ISS	PMID:22261194	UniProtKB:F1RGY5	9606	20120228	BHF-UCL	-
UniProtKB	P14602	Hspb1	-	GO:0005622	intracellular	Component	ISS	GO_REF:0000024	UniProtKB:P42930	10090	20110404	BHF-UCL	-
UniProtKB	P14602	Hspb1	-	GO:0043234	protein complex	Component	ISS	GO_REF:0000024	UniProtKB:P42930	10090	20110404	BHF-UCL	-
UniProtKB	P14602	Hspb1	-	GO:0005622	intracellular	Component	IDA	PMID:9122205	-	10090	20081104	MGI	-
UniProtKB	P14602	Hspb1	-	GO:0005634	nucleus	Component	IEA	GO_REF:0000037	UniProtKB-KW:KW-0539	10090	20131116	UniProt	-
UniProtKB	P14602	Hspb1	-	GO:0005634	nucleus	Component	IEA	GO_REF:0000039	UniProtKB-SubCell:SL-0191	10090	20131116	UniProt	-
UniProtKB	P14602	Hspb1	-	GO:0005634	nucleus	Component	IDA	PMID:11774370	-	10090	20020125	MGI	-
UniProtKB	P14602	Hspb1	-	GO:0005737	cytoplasm	Component	IEA	GO_REF:0000037	UniProtKB-KW:KW-0963	10090	20131116	UniProt	-
UniProtKB	P14602	Hspb1	-	GO:0005737	cytoplasm	Component	IEA	GO_REF:0000039	UniProtKB-SubCell:SL-0086	10090	20131116	UniProt	-
UniProtKB	P14602	Hspb1	-	GO:0005737	cytoplasm	Component	IDA	PMID:11774370	-	10090	20020125	MGI	-
UniProtKB	P14602	Hspb1	-	GO:0005856	cytoskeleton	Component	IEA	GO_REF:0000039	UniProtKB-SubCell:SL-0251	10090	20131116	UniProt	-
UniProtKB	P14602	Hspb1	-	GO:0043234	protein complex	Component	IEA	GO_REF:0000039	UniProtKB-SubCell:SL-0251	10090	20131116	UniProt	-
UniProtKB	P14602	Hspb1	-	GO:0005856	cytoskeleton	Component	IEA	GO_REF:0000037	UniProtKB-KW:KW-0206	10090	20131116	UniProt	-
UniProtKB	P14602	Hspb1	-	GO:0005886	plasma membrane	Component	IDA	PMID:14627610	-	10090	20100120	MGI	-
UniProtKB	P14602	Hspb1	-	GO:0005623	cell	Component	IEA	GO_REF:0000019	Ensembl:ENSP00000248553	10090	20131116	Ensembl	-
UniProtKB	P14602	Hspb1	-	GO:0005623	cell	Component	ISS	GO_REF:0000024	UniProtKB:P04792	10090	20110404	BHF-UCL	-
UniProtKB	P14602	Hspb1	-	GO:0005737	cytoplasm	Component	IDA	PMID:14627610	-	10090	20100120	MGI	-
UniProtKB	P14602	Hspb1	-	GO:0043226	organelle	Component	IDA	PMID:14627610	-	10090	20100120	MGI	-
UniProtKB	P14602	Hspb1	-	GO:0005737	cytoplasm	Component	IDA	PMID:14627610	-	10090	20100120	MGI	-
UniProtKB	P14602	Hspb1	-	GO:0043226	organelle	Component	IDA	PMID:14627610	-	10090	20100120	MGI	-
UniProtKB	P14639	ALB	-	GO:0005576	extracellular region	Component	IEA	GO_REF:0000037	UniProtKB-KW:KW-0964	9940	20131116	UniProt	-
UniProtKB	P14639	ALB	-	GO:0005576	extracellular region	Component	IEA	GO_REF:0000039	UniProtKB-SubCell:SL-0243	9940	20131116	UniProt	-
UniProtKB	P14639	ALB	-	GO:0005615	extracellular space	Component	IEA	GO_REF:0000002	InterPro:IPR000264|InterPro:IPR001703|InterPro:IPR014760|InterPro:IPR020858|InterPro:IPR021177	9940	20131116	InterPro	-
UniProtKB	P15090	FABP4	-	GO:0005634	nucleus	Component	IEA	GO_REF:0000037	UniProtKB-KW:KW-0539	9606	20131116	UniProt	-
UniProtKB	P15090	FABP4	-	GO:0005634	nucleus	Component	IEA	GO_REF:0000039	UniProtKB-SubCell:SL-0191	9606	20131116	UniProt	-
UniProtKB	P15090	FABP4	-	GO:0005737	cytoplasm	Component	IEA	GO_REF:0000037	UniProtKB-KW:KW-0963	9606	20131116	UniProt	-
UniProtKB	P15090	FABP4	-	GO:0005737	cytoplasm	Component	IEA	GO_REF:0000039	UniProtKB-SubCell:SL-0086	9606	20131116	UniProt	-
UniProtKB	P15090	FABP4	-	GO:0005737	cytoplasm	Component	IDA	GO_REF:0000052	-	9606	20100326	HPA	-
UniProtKB	P15090	FABP4	-	GO:0005737	cytoplasm	Component	TAS	PMID:16130169	-	9606	20051220	UniProt	-
UniProtKB	P15090	FABP4	-	GO:0005737	cytoplasm	Component	TAS	PMID:2481498	-	9606	20030904	PINC	-
UniProtKB	P15090	FABP4	-	GO:0005811	lipid particle	Component	TAS	Reactome:REACT_27226	-	9606	20130213	Reactome	-
UniProtKB	P15121	AKR1B1	-	GO:0005615	extracellular space	Component	TAS	PMID:2112546	-	9606	20030904	PINC	-
UniProtKB	P15121	AKR1B1	-	GO:0005634	nucleus	Component	IDA	GO_REF:0000052	-	9606	20100326	HPA	-
UniProtKB	P15121	AKR1B1	-	GO:0005737	cytoplasm	Component	IEA	GO_REF:0000037	UniProtKB-KW:KW-0963	9606	20131116	UniProt	-
UniProtKB	P15121	AKR1B1	-	GO:0005737	cytoplasm	Component	IEA	GO_REF:0000039	UniProtKB-SubCell:SL-0086	9606	20131116	UniProt	-
UniProtKB	P15121	AKR1B1	-	GO:0005737	cytoplasm	Component	IDA	GO_REF:0000052	-	9606	20100326	HPA	-
UniProtKB	P15121	AKR1B1	-	GO:0005829	cytosol	Component	TAS	Reactome:REACT_9986	-	9606	20070417	Reactome	-
UniProtKB	P15259	PGAM2	-	GO:0005575	cellular_component	Component	ND	GO_REF:0000015	-	9606	20080916	UniProt	-
UniProtKB	P15259	PGAM2	-	GO:0005634	nucleus	Component	IEA	GO_REF:0000019	Ensembl:ENSRNOP00000018227	9606	20131116	Ensembl	-
UniProtKB	P15259	PGAM2	-	GO:0005829	cytosol	Component	IEA	GO_REF:0000019	Ensembl:ENSRNOP00000018227	9606	20131116	Ensembl	-
UniProtKB	P15259	PGAM2	-	GO:0005829	cytosol	Component	TAS	Reactome:REACT_576	-	9606	20130528	Reactome	-
UniProtKB	P15259	PGAM2	-	GO:0005829	cytosol	Component	TAS	Reactome:REACT_766	-	9606	20130528	Reactome	-
UniProtKB	P18206	VCL	-	GO:0005576	extracellular region	Component	TAS	Reactome:REACT_21347	-	9606	20130528	Reactome	-
UniProtKB	P18206	VCL	-	GO:0005737	cytoplasm	Component	IEA	GO_REF:0000037	UniProtKB-KW:KW-0963	9606	20131116	UniProt	-
UniProtKB	P18206	VCL	-	GO:0005829	cytosol	Component	TAS	Reactome:REACT_20548	-	9606	20130109	Reactome	-
UniProtKB	P18206	VCL	-	GO:0005829	cytosol	Component	TAS	Reactome:REACT_20613	-	9606	20130109	Reactome	-
UniProtKB	P18206	VCL	-	GO:0005829	cytosol	Component	TAS	Reactome:REACT_20643	-	9606	20130109	Reactome	-
UniProtKB	P18206	VCL	-	GO:0005829	cytosol	Component	TAS	Reactome:REACT_20663	-	9606	20130109	Reactome	-
UniProtKB	P18206	VCL	-	GO:0005829	cytosol	Component	TAS	Reactome:REACT_21347	-	9606	20130109	Reactome	-
UniProtKB	P18206	VCL	-	GO:0005856	cytoskeleton	Component	IEA	GO_REF:0000037	UniProtKB-KW:KW-0206	9606	20131116	UniProt	-
UniProtKB	P18206	VCL	-	GO:0005856	cytoskeleton	Component	IEA	GO_REF:0000039	UniProtKB-SubCell:SL-0090	9606	20131116	UniProt	-
UniProtKB	P18206	VCL	-	GO:0005856	cytoskeleton	Component	TAS	PMID:16130169	-	9606	20051221	UniProt	-
UniProtKB	P18206	VCL	-	GO:0005886	plasma membrane	Component	IEA	GO_REF:0000019	Ensembl:ENSMUSP00000022369	9606	20131116	Ensembl	-
UniProtKB	P18206	VCL	-	GO:0005886	plasma membrane	Component	IEA	GO_REF:0000037	UniProtKB-KW:KW-1003	9606	20131116	UniProt	-
UniProtKB	P18206	VCL	-	GO:0005886	plasma membrane	Component	IEA	GO_REF:0000039	UniProtKB-SubCell:SL-0039	9606	20131116	UniProt	-
UniProtKB	P18206	VCL	-	GO:0005575	cellular_component	Component	IEA	GO_REF:0000019	Ensembl:ENSMUSP00000022369	9606	20131116	Ensembl	-
UniProtKB	P18206	VCL	-	GO:0005575	cellular_component	Component	ISS	GO_REF:0000024	UniProtKB:Q64727	9606	20051221	UniProt	-
UniProtKB	P18206	VCL	-	GO:0005575	cellular_component	Component	IEA	GO_REF:0000019	Ensembl:ENSMUSP00000022369	9606	20131116	Ensembl	-
UniProtKB	P18206	VCL	-	GO:0005575	cellular_component	Component	ISS	GO_REF:0000024	UniProtKB:Q64727	9606	20051221	UniProt	-
UniProtKB	P18206	VCL	-	GO:0005575	cellular_component	Component	IEA	GO_REF:0000039	UniProtKB-SubCell:SL-0009	9606	20131116	UniProt	-
UniProtKB	P18206	VCL	-	GO:0005575	cellular_component	Component	IDA	PMID:20086044	-	9606	20100721	BHF-UCL	-
UniProtKB	P18206	VCL	-	GO:0005575	cellular_component	Component	IEA	GO_REF:0000019	Ensembl:ENSMUSP00000022369	9606	20131116	Ensembl	-
UniProtKB	P18206	VCL	-	GO:0005575	cellular_component	Component	IEA	GO_REF:0000019	Ensembl:ENSMUSP00000022369	9606	20131116	Ensembl	-
UniProtKB	P18206	VCL	-	GO:0005575	cellular_component	Component	ISS	GO_REF:0000024	UniProtKB:Q64727	9606	20051221	UniProt	-
UniProtKB	P18206	VCL	-	GO:0005575	cellular_component	Component	IEA	GO_REF:0000039	UniProtKB-SubCell:SL-0118	9606	20131116	UniProt	-
UniProtKB	P18206	VCL	-	GO:0005575	cellular_component	Component	IDA	PMID:20086044	-	9606	20100721	BHF-UCL	-
UniProtKB	P18206	VCL	-	GO:0005575	cellular_component	Component	IEA	GO_REF:0000019	Ensembl:ENSRNOP00000015179	9606	20131116	Ensembl	-
UniProtKB	P18206	VCL	-	GO:0005856	cytoskeleton	Component	IEA	GO_REF:0000002	InterPro:IPR000633|InterPro:IPR006077|InterPro:IPR017997	9606	20131116	InterPro	-
UniProtKB	P18206	VCL	-	GO:0005575	cellular_component	Component	IEA	GO_REF:0000037	UniProtKB-KW:KW-0472	9606	20131116	UniProt	-
UniProtKB	P18206	VCL	-	GO:0005737	cytoplasm	Component	IEA	GO_REF:0000019	Ensembl:ENSRNOP00000015179	9606	20131116	Ensembl	-
UniProtKB	P18206	VCL	-	GO:0043226	organelle	Component	IEA	GO_REF:0000019	Ensembl:ENSRNOP00000015179	9606	20131116	Ensembl	-
UniProtKB	P18206	VCL	-	GO:0005575	cellular_component	Component	IEA	GO_REF:0000037	UniProtKB-KW:KW-0965	9606	20131116	UniProt	-
UniProtKB	P18206	VCL	-	GO:0005575	cellular_component	Component	NAS	PMID:2116004	-	9606	20051221	UniProt	-
UniProtKB	P18206	VCL	-	GO:0005886	plasma membrane	Component	IEA	GO_REF:0000019	Ensembl:ENSRNOP00000015179	9606	20131116	Ensembl	-
UniProtKB	P18206	VCL	-	GO:0005737	cytoplasm	Component	IEA	GO_REF:0000019	Ensembl:ENSMUSP00000022369	9606	20131116	Ensembl	-
UniProtKB	P18206	VCL	-	GO:0043226	organelle	Component	IEA	GO_REF:0000019	Ensembl:ENSMUSP00000022369	9606	20131116	Ensembl	-
UniProtKB	P18206	VCL	-	GO:0005737	cytoplasm	Component	ISS	GO_REF:0000024	UniProtKB:Q64727	9606	20051221	UniProt	-
UniProtKB	P18206	VCL	-	GO:0043226	organelle	Component	ISS	GO_REF:0000024	UniProtKB:Q64727	9606	20051221	UniProt	-
UniProtKB	P18206	VCL	-	GO:0005737	cytoplasm	Component	IDA	PMID:9415431	-	9606	20070917	MGI	-
UniProtKB	P18206	VCL	-	GO:0043226	organelle	Component	IDA	PMID:9415431	-	9606	20070917	MGI	-
UniProtKB	P18206	VCL	-	GO:0043234	protein complex	Component	IDA	PMID:9700171	-	9606	20051221	UniProt	-
UniProtKB	P19120	HSPA8	-	GO:0043234	protein complex	Component	IEA	GO_REF:0000019	Ensembl:ENSP00000432083	9913	20131116	Ensembl	-
UniProtKB	P19120	HSPA8	-	GO:0043234	protein complex	Component	ISS	GO_REF:0000024	UniProtKB:P11142	9913	20120718	UniProt	-
UniProtKB	P19120	HSPA8	-	GO:0005634	nucleus	Component	IEA	GO_REF:0000019	Ensembl:ENSP00000432083	9913	20131116	Ensembl	-
UniProtKB	P19120	HSPA8	-	GO:0005634	nucleus	Component	ISS	GO_REF:0000024	UniProtKB:P11142	9913	20120718	UniProt	-
UniProtKB	P19120	HSPA8	-	GO:0005634	nucleus	Component	IEA	GO_REF:0000037	UniProtKB-KW:KW-0539	9913	20131116	UniProt	-
UniProtKB	P19120	HSPA8	-	GO:0005634	nucleus	Component	IEA	GO_REF:0000037	UniProtKB-KW:KW-0747	9913	20131116	UniProt	-
UniProtKB	P19120	HSPA8	-	GO:0005730	nucleolus	Component	IEA	GO_REF:0000019	Ensembl:ENSP00000432083	9913	20131116	Ensembl	-
UniProtKB	P19120	HSPA8	-	GO:0005730	nucleolus	Component	ISS	GO_REF:0000024	UniProtKB:P11142	9913	20120718	UniProt	-
UniProtKB	P19120	HSPA8	-	GO:0005730	nucleolus	Component	IEA	GO_REF:0000039	UniProtKB-SubCell:SL-0188	9913	20131116	UniProt	-
UniProtKB	P19120	HSPA8	-	GO:0005737	cytoplasm	Component	IEA	GO_REF:0000037	UniProtKB-KW:KW-0963	9913	20131116	UniProt	-
UniProtKB	P19120	HSPA8	-	GO:0005737	cytoplasm	Component	IEA	GO_REF:0000039	UniProtKB-SubCell:SL-0086	9913	20131116	UniProt	-
UniProtKB	P19120	HSPA8	-	GO:0005623	cell	Component	IEA	GO_REF:0000019	Ensembl:ENSP00000432083	9913	20131116	Ensembl	-
UniProtKB	P19120	HSPA8	-	GO:0005622	intracellular	Component	IEA	GO_REF:0000019	Ensembl:ENSP00000432083	9913	20131116	Ensembl	-
UniProtKB	P19120	HSPA8	-	GO:0005622	intracellular	Component	ISS	GO_REF:0000024	UniProtKB:P11142	9913	20091002	UniProt	-
UniProtKB	P19120	HSPA8	-	GO:0016023	cytoplasmic membrane-bounded vesicle	Component	IEA	GO_REF:0000039	UniProtKB-SubCell:SL-0161	9913	20131116	UniProt	-
UniProtKB	P19483	ATP5A1	-	GO:0005739	mitochondrion	Component	IEA	GO_REF:0000037	UniProtKB-KW:KW-0496	9913	20131116	UniProt	-
UniProtKB	P19483	ATP5A1	-	GO:0005739	mitochondrion	Component	IEA	GO_REF:0000037	UniProtKB-KW:KW-0999	9913	20131116	UniProt	-
UniProtKB	P19483	ATP5A1	-	GO:0005739	mitochondrion	Component	IEA	GO_REF:0000039	UniProtKB-SubCell:SL-0168	9913	20131116	UniProt	-
UniProtKB	P19483	ATP5A1	-	GO:0005739	mitochondrion	Component	IDA	PMID:17570365	-	9913	20120223	UniProt	-
UniProtKB	P19483	ATP5A1	-	GO:0043234	protein complex	Component	IDA	PMID:17570365	-	9913	20120223	UniProt	-
UniProtKB	P19483	ATP5A1	-	GO:0005886	plasma membrane	Component	IEA	GO_REF:0000037	UniProtKB-KW:KW-1003	9913	20131116	UniProt	-
UniProtKB	P19483	ATP5A1	-	GO:0005886	plasma membrane	Component	IEA	GO_REF:0000039	UniProtKB-SubCell:SL-0039	9913	20131116	UniProt	-
UniProtKB	P19483	ATP5A1	-	GO:0005575	cellular_component	Component	IEA	GO_REF:0000037	UniProtKB-KW:KW-0472	9913	20131116	UniProt	-
UniProtKB	P19483	ATP5A1	-	GO:0043234	protein complex	Component	IEA	GO_REF:0000002	InterPro:IPR000793	9913	20131116	InterPro	-
UniProtKB	P19483	ATP5A1	-	GO:0005622	intracellular	Component	IEA	GO_REF:0000002	InterPro:IPR005294	9913	20131116	InterPro	-
UniProtKB	P19483	ATP5A1	-	GO:0043234	protein complex	Component	IEA	GO_REF:0000002	InterPro:IPR005294	9913	20131116	InterPro	-
UniProtKB	P19483	ATP5A1	-	GO:0005622	intracellular	Component	IEA	GO_REF:0000037	UniProtKB-KW:KW-0139	9913	20131116	UniProt	-
UniProtKB	P19483	ATP5A1	-	GO:0043234	protein complex	Component	IEA	GO_REF:0000037	UniProtKB-KW:KW-0139	9913	20131116	UniProt	-
UniProtKB	P19858	LDHA	-	GO:0005737	cytoplasm	Component	IEA	GO_REF:0000002	InterPro:IPR011304	9913	20131116	InterPro	-
UniProtKB	P19858	LDHA	-	GO:0005737	cytoplasm	Component	IEA	GO_REF:0000037	UniProtKB-KW:KW-0963	9913	20131116	UniProt	-
UniProtKB	P19858	LDHA	-	GO:0005737	cytoplasm	Component	IEA	GO_REF:0000039	UniProtKB-SubCell:SL-0086	9913	20131116	UniProt	-
UniProtKB	P20000	ALDH2	-	GO:0005739	mitochondrion	Component	IEA	GO_REF:0000019	Ensembl:ENSMUSP00000031411	9913	20131116	Ensembl	-
UniProtKB	P20000	ALDH2	-	GO:0005739	mitochondrion	Component	IEA	GO_REF:0000037	UniProtKB-KW:KW-0496	9913	20131116	UniProt	-
UniProtKB	P20000	ALDH2	-	GO:0005739	mitochondrion	Component	IEA	GO_REF:0000039	UniProtKB-SubCell:SL-0170	9913	20131116	UniProt	-
UniProtKB	P20004	ACO2	-	GO:0005634	nucleus	Component	IEA	GO_REF:0000019	Ensembl:ENSP00000216254	9913	20131116	Ensembl	-
UniProtKB	P20004	ACO2	-	GO:0005739	mitochondrion	Component	IEA	GO_REF:0000019	Ensembl:ENSMUSP00000023116	9913	20131116	Ensembl	-
UniProtKB	P20004	ACO2	-	GO:0005739	mitochondrion	Component	IEA	GO_REF:0000019	Ensembl:ENSP00000216254	9913	20131116	Ensembl	-
UniProtKB	P20004	ACO2	-	GO:0005739	mitochondrion	Component	ISS	GO_REF:0000024	UniProtKB:Q99KI0	9913	20060331	AgBase	-
UniProtKB	P20004	ACO2	-	GO:0005739	mitochondrion	Component	IEA	GO_REF:0000037	UniProtKB-KW:KW-0496	9913	20131116	UniProt	-
UniProtKB	P20004	ACO2	-	GO:0005739	mitochondrion	Component	IEA	GO_REF:0000039	UniProtKB-SubCell:SL-0173	9913	20131116	UniProt	-
UniProtKB	P20929	NEB	-	GO:0005737	cytoplasm	Component	IEA	GO_REF:0000037	UniProtKB-KW:KW-0963	9606	20131116	UniProt	-
UniProtKB	P20929	NEB	-	GO:0005829	cytosol	Component	TAS	Reactome:REACT_16902	-	9606	20130528	Reactome	-
UniProtKB	P20929	NEB	-	GO:0005829	cytosol	Component	TAS	Reactome:REACT_16935	-	9606	20130528	Reactome	-
UniProtKB	P20929	NEB	-	GO:0005829	cytosol	Component	TAS	Reactome:REACT_16995	-	9606	20130528	Reactome	-
UniProtKB	P20929	NEB	-	GO:0005829	cytosol	Component	TAS	Reactome:REACT_17057	-	9606	20130528	Reactome	-
UniProtKB	P20929	NEB	-	GO:0005856	cytoskeleton	Component	IEA	GO_REF:0000037	UniProtKB-KW:KW-0206	9606	20131116	UniProt	-
UniProtKB	P20929	NEB	-	GO:0005856	cytoskeleton	Component	IEA	GO_REF:0000039	UniProtKB-SubCell:SL-0090	9606	20131116	UniProt	-
UniProtKB	P20929	NEB	-	GO:0005856	cytoskeleton	Component	TAS	PMID:7739042	-	9606	20030904	PINC	-
UniProtKB	P20929	NEB	-	GO:0005737	cytoplasm	Component	IEA	GO_REF:0000039	UniProtKB-SubCell:SL-0313	9606	20131116	UniProt	-
UniProtKB	P20929	NEB	-	GO:0043226	organelle	Component	IEA	GO_REF:0000039	UniProtKB-SubCell:SL-0313	9606	20131116	UniProt	-
UniProtKB	P20929	NEB	-	GO:0005737	cytoplasm	Component	IDA	PMID:9501083	-	9606	20051018	UniProt	-
UniProtKB	P20929	NEB	-	GO:0043226	organelle	Component	IDA	PMID:9501083	-	9606	20051018	UniProt	-
UniProtKB	P22392	NME2	-	GO:0005623	cell	Component	IEA	GO_REF:0000039	UniProtKB-SubCell:SL-0300	9606	20131116	UniProt	-
UniProtKB	P22392	NME2	-	GO:0005623	cell	Component	IDA	PMID:11919189	-	9606	20051122	HGNC	-
UniProtKB	P22392	NME2	-	GO:0005634	nucleus	Component	NAS	GO_REF:0000029	-	9606	20021104	UniProt	-
UniProtKB	P22392	NME2	-	GO:0005634	nucleus	Component	IEA	GO_REF:0000037	UniProtKB-KW:KW-0539	9606	20131116	UniProt	-
UniProtKB	P22392	NME2	-	GO:0005634	nucleus	Component	IEA	GO_REF:0000039	UniProtKB-SubCell:SL-0191	9606	20131116	UniProt	-
UniProtKB	P22392	NME2	-	GO:0005737	cytoplasm	Component	IEA	GO_REF:0000037	UniProtKB-KW:KW-0963	9606	20131116	UniProt	-
UniProtKB	P22392	NME2	-	GO:0005737	cytoplasm	Component	IEA	GO_REF:0000039	UniProtKB-SubCell:SL-0086	9606	20131116	UniProt	-
UniProtKB	P22392	NME2	-	GO:0005737	cytoplasm	Component	IDA	PMID:15703214	-	9606	20130422	UniProt	-
UniProtKB	P22392	NME2	-	GO:0005829	cytosol	Component	TAS	Reactome:REACT_21273	-	9606	20130528	Reactome	-
UniProtKB	P22392	NME2	-	GO:0005829	cytosol	Component	TAS	Reactome:REACT_21416	-	9606	20130528	Reactome	-
UniProtKB	P22392	NME2	-	GO:0005623	cell	Component	IEA	GO_REF:0000039	UniProtKB-SubCell:SL-0291	9606	20131116	UniProt	-
UniProtKB	P22392	NME2	-	GO:0005623	cell	Component	IDA	PMID:11919189	-	9606	20051122	HGNC	-
UniProtKB	P22392	NME2	-	GO:0005623	cell	Component	IEA	GO_REF:0000037	UniProtKB-KW:KW-0966	9606	20131116	UniProt	-
UniProtKB	P22392	NME2	-	GO:0005623	cell	Component	IDA	PMID:11919189	-	9606	20130422	UniProt	-
UniProtKB	P24043	LAMA2	-	GO:0005576	extracellular region	Component	IEA	GO_REF:0000037	UniProtKB-KW:KW-0964	9606	20131116	UniProt	-
UniProtKB	P24043	LAMA2	-	GO:0005576	extracellular region	Component	TAS	Reactome:REACT_13716	-	9606	20130528	Reactome	-
UniProtKB	P24043	LAMA2	-	GO:0005578	proteinaceous extracellular matrix	Component	IEA	GO_REF:0000037	UniProtKB-KW:KW-0272	9606	20131116	UniProt	-
UniProtKB	P24043	LAMA2	-	GO:0005578	proteinaceous extracellular matrix	Component	IEA	GO_REF:0000002	InterPro:IPR010307	9606	20131116	InterPro	-
UniProtKB	P24043	LAMA2	-	GO:0005578	proteinaceous extracellular matrix	Component	IEA	GO_REF:0000019	Ensembl:ENSMUSP00000090304	9606	20131116	Ensembl	-
UniProtKB	P24043	LAMA2	-	GO:0005578	proteinaceous extracellular matrix	Component	IEA	GO_REF:0000037	UniProtKB-KW:KW-0084	9606	20131116	UniProt	-
UniProtKB	P24043	LAMA2	-	GO:0005578	proteinaceous extracellular matrix	Component	IEA	GO_REF:0000039	UniProtKB-SubCell:SL-0025	9606	20131116	UniProt	-
UniProtKB	P24043	LAMA2	-	GO:0005578	proteinaceous extracellular matrix	Component	IDA	PMID:14557481	-	9606	20100128	UniProt	-
UniProtKB	P24043	LAMA2	-	GO:0005578	proteinaceous extracellular matrix	Component	IDA	PMID:2099832	-	9606	20100128	UniProt	-
UniProtKB	P24043	LAMA2	-	GO:0005578	proteinaceous extracellular matrix	Component	TAS	PMID:2185464	-	9606	20030904	PINC	-
UniProtKB	P24043	LAMA2	-	GO:0005578	proteinaceous extracellular matrix	Component	IEA	GO_REF:0000019	Ensembl:ENSMUSP00000090304	9606	20131116	Ensembl	-
UniProtKB	P24043	LAMA2	-	GO:0005578	proteinaceous extracellular matrix	Component	IEA	GO_REF:0000002	InterPro:IPR009254	9606	20131116	InterPro	-
UniProtKB	P24043	LAMA2	-	GO:0043234	protein complex	Component	IEA	GO_REF:0000002	InterPro:IPR009254	9606	20131116	InterPro	-
UniProtKB	P24043	LAMA2	-	GO:0005886	plasma membrane	Component	IEA	GO_REF:0000019	Ensembl:ENSMUSP00000090304	9606	20131116	Ensembl	-
UniProtKB	P24043	LAMA2	colocalizes_with	GO:0005575	cellular_component	Component	ISS	PMID:22261194	UniProtKB:F1S2Z4	9606	20120228	BHF-UCL	-
UniProtKB	P28801	GSTP1	-	GO:0005622	intracellular	Component	IEA	GO_REF:0000019	Ensembl:ENSP00000381607	9913	20131116	Ensembl	-
UniProtKB	P28801	GSTP1	-	GO:0005634	nucleus	Component	IEA	GO_REF:0000037	UniProtKB-KW:KW-0539	9913	20131116	UniProt	-
UniProtKB	P28801	GSTP1	-	GO:0005634	nucleus	Component	IEA	GO_REF:0000039	UniProtKB-SubCell:SL-0191	9913	20131116	UniProt	-
UniProtKB	P28801	GSTP1	-	GO:0005737	cytoplasm	Component	IEA	GO_REF:0000037	UniProtKB-KW:KW-0963	9913	20131116	UniProt	-
UniProtKB	P28801	GSTP1	-	GO:0005737	cytoplasm	Component	IEA	GO_REF:0000039	UniProtKB-SubCell:SL-0086	9913	20131116	UniProt	-
UniProtKB	P28801	GSTP1	-	GO:0005739	mitochondrion	Component	IEA	GO_REF:0000037	UniProtKB-KW:KW-0496	9913	20131116	UniProt	-
UniProtKB	P28801	GSTP1	-	GO:0005739	mitochondrion	Component	IEA	GO_REF:0000039	UniProtKB-SubCell:SL-0173	9913	20131116	UniProt	-
UniProtKB	P28801	GSTP1	-	GO:0043234	protein complex	Component	IEA	GO_REF:0000019	Ensembl:ENSP00000381607	9913	20131116	Ensembl	-
UniProtKB	P29701	AHSG	-	GO:0005576	extracellular region	Component	IEA	GO_REF:0000037	UniProtKB-KW:KW-0964	9940	20131116	UniProt	-
UniProtKB	P29701	AHSG	-	GO:0005576	extracellular region	Component	IEA	GO_REF:0000039	UniProtKB-SubCell:SL-0243	9940	20131116	UniProt	-
UniProtKB	P29701	AHSG	-	GO:0005615	extracellular space	Component	IEA	GO_REF:0000002	InterPro:IPR001363	9940	20131116	InterPro	-
UniProtKB	P31039	SDHA	-	GO:0005739	mitochondrion	Component	ISS	GO_REF:0000024	UniProtKB:P31040	9913	20070615	AgBase	-
UniProtKB	P31039	SDHA	-	GO:0005739	mitochondrion	Component	IEA	GO_REF:0000037	UniProtKB-KW:KW-0496	9913	20131116	UniProt	-
UniProtKB	P31039	SDHA	-	GO:0005739	mitochondrion	Component	ISS	GO_REF:0000024	UniProtKB:Q0QF01	9913	20100125	UniProt	-
UniProtKB	P31039	SDHA	-	GO:0005739	mitochondrion	Component	IEA	GO_REF:0000037	UniProtKB-KW:KW-0999	9913	20131116	UniProt	-
UniProtKB	P31039	SDHA	-	GO:0005739	mitochondrion	Component	IEA	GO_REF:0000039	UniProtKB-SubCell:SL-0168	9913	20131116	UniProt	-
UniProtKB	P31039	SDHA	-	GO:0005739	mitochondrion	Component	TAS	Reactome:REACT_6292	-	9913	20080327	Reactome	-
UniProtKB	P31039	SDHA	-	GO:0005739	mitochondrion	Component	ISS	GO_REF:0000024	UniProtKB:Q0QF01	9913	20100125	UniProt	-
UniProtKB	P31039	SDHA	-	GO:0043234	protein complex	Component	ISS	GO_REF:0000024	UniProtKB:Q0QF01	9913	20100125	UniProt	-
UniProtKB	P31039	SDHA	-	GO:0005575	cellular_component	Component	IEA	GO_REF:0000037	UniProtKB-KW:KW-0472	9913	20131116	UniProt	-
UniProtKB	P31081	HSPD1	-	GO:0005737	cytoplasm	Component	IEA	GO_REF:0000002	InterPro:IPR001844	9913	20131116	InterPro	-
UniProtKB	P31081	HSPD1	-	GO:0005739	mitochondrion	Component	IEA	GO_REF:0000037	UniProtKB-KW:KW-0496	9913	20131116	UniProt	-
UniProtKB	P31081	HSPD1	-	GO:0005739	mitochondrion	Component	IEA	GO_REF:0000039	UniProtKB-SubCell:SL-0170	9913	20131116	UniProt	-
UniProtKB	P31948	STIP1	-	GO:0005634	nucleus	Component	IEA	GO_REF:0000037	UniProtKB-KW:KW-0539	9606	20131116	UniProt	-
UniProtKB	P31948	STIP1	-	GO:0005634	nucleus	Component	IEA	GO_REF:0000039	UniProtKB-SubCell:SL-0191	9606	20131116	UniProt	-
UniProtKB	P31948	STIP1	-	GO:0005634	nucleus	Component	TAS	PMID:1569099	-	9606	20030904	PINC	-
UniProtKB	P31948	STIP1	-	GO:0005634	nucleus	Component	TAS	PMID:16130169	-	9606	20051221	UniProt	-
UniProtKB	P31948	STIP1	-	GO:0005737	cytoplasm	Component	IEA	GO_REF:0000037	UniProtKB-KW:KW-0963	9606	20131116	UniProt	-
UniProtKB	P31948	STIP1	-	GO:0005737	cytoplasm	Component	IEA	GO_REF:0000039	UniProtKB-SubCell:SL-0086	9606	20131116	UniProt	-
UniProtKB	P31948	STIP1	-	GO:0005794	Golgi apparatus	Component	TAS	PMID:1569099	-	9606	20030904	PINC	-
UniProtKB	P31948	STIP1	-	GO:0043234	protein complex	Component	IEA	GO_REF:0000019	Ensembl:ENSRNOP00000028743	9606	20131116	Ensembl	-
UniProtKB	P31976	EZR	-	GO:0005623	cell	Component	IEA	GO_REF:0000019	Ensembl:ENSP00000356042	9913	20131116	Ensembl	-
UniProtKB	P31976	EZR	-	GO:0005623	cell	Component	IEA	GO_REF:0000019	Ensembl:ENSMUSP00000063734	9913	20131116	Ensembl	-
UniProtKB	P31976	EZR	-	GO:0005623	cell	Component	ISS	GO_REF:0000024	UniProtKB:P26040	9913	20061024	AgBase	-
UniProtKB	P31976	EZR	-	GO:0005622	intracellular	Component	IEA	GO_REF:0000019	Ensembl:ENSMUSP00000063734	9913	20131116	Ensembl	-
UniProtKB	P31976	EZR	-	GO:0005730	nucleolus	Component	IEA	GO_REF:0000019	Ensembl:ENSP00000356042	9913	20131116	Ensembl	-
UniProtKB	P31976	EZR	-	GO:0005737	cytoplasm	Component	IEA	GO_REF:0000002	InterPro:IPR000798|InterPro:IPR011174|InterPro:IPR011259	9913	20131116	InterPro	-
UniProtKB	P31976	EZR	-	GO:0005737	cytoplasm	Component	IEA	GO_REF:0000037	UniProtKB-KW:KW-0963	9913	20131116	UniProt	-
UniProtKB	P31976	EZR	-	GO:0005829	cytosol	Component	IEA	GO_REF:0000019	Ensembl:ENSP00000356042	9913	20131116	Ensembl	-
UniProtKB	P31976	EZR	-	GO:0005856	cytoskeleton	Component	IEA	GO_REF:0000002	InterPro:IPR000299	9913	20131116	InterPro	-
UniProtKB	P31976	EZR	-	GO:0005856	cytoskeleton	Component	IEA	GO_REF:0000037	UniProtKB-KW:KW-0206	9913	20131116	UniProt	-
UniProtKB	P31976	EZR	-	GO:0005856	cytoskeleton	Component	IEA	GO_REF:0000039	UniProtKB-SubCell:SL-0090	9913	20131116	UniProt	-
UniProtKB	P31976	EZR	-	GO:0005856	cytoskeleton	Component	IEA	GO_REF:0000019	Ensembl:ENSP00000356042	9913	20131116	Ensembl	-
UniProtKB	P31976	EZR	-	GO:0043234	protein complex	Component	IEA	GO_REF:0000019	Ensembl:ENSP00000356042	9913	20131116	Ensembl	-
UniProtKB	P31976	EZR	-	GO:0005856	cytoskeleton	Component	ISS	GO_REF:0000024	UniProtKB:P15311	9913	20061006	UniProt	-
UniProtKB	P31976	EZR	-	GO:0043234	protein complex	Component	ISS	GO_REF:0000024	UniProtKB:P15311	9913	20061006	UniProt	-
UniProtKB	P31976	EZR	-	GO:0005886	plasma membrane	Component	IEA	GO_REF:0000019	Ensembl:ENSP00000356042	9913	20131116	Ensembl	-
UniProtKB	P31976	EZR	-	GO:0005886	plasma membrane	Component	IEA	GO_REF:0000037	UniProtKB-KW:KW-1003	9913	20131116	UniProt	-
UniProtKB	P31976	EZR	-	GO:0005623	cell	Component	IEA	GO_REF:0000019	Ensembl:ENSMUSP00000063734	9913	20131116	Ensembl	-
UniProtKB	P31976	EZR	-	GO:0005623	cell	Component	IEA	GO_REF:0000019	Ensembl:ENSP00000356042	9913	20131116	Ensembl	-
UniProtKB	P31976	EZR	-	GO:0005575	cellular_component	Component	IEA	GO_REF:0000019	Ensembl:ENSP00000356042	9913	20131116	Ensembl	-
UniProtKB	P31976	EZR	-	GO:0005815	microtubule organizing center	Component	IEA	GO_REF:0000019	Ensembl:ENSMUSP00000063734	9913	20131116	Ensembl	-
UniProtKB	P31976	EZR	-	GO:0005815	microtubule organizing center	Component	ISS	GO_REF:0000024	UniProtKB:P26040	9913	20061024	AgBase	-
UniProtKB	P31976	EZR	-	GO:0005737	cytoplasm	Component	IEA	GO_REF:0000039	UniProtKB-SubCell:SL-0138	9913	20131116	UniProt	-
UniProtKB	P31976	EZR	-	GO:0005856	cytoskeleton	Component	IEA	GO_REF:0000019	Ensembl:ENSP00000356042	9913	20131116	Ensembl	-
UniProtKB	P31976	EZR	-	GO:0005856	cytoskeleton	Component	ISS	GO_REF:0000024	UniProtKB:P15311	9913	20051222	UniProt	-
UniProtKB	P31976	EZR	-	GO:0005575	cellular_component	Component	IEA	GO_REF:0000037	UniProtKB-KW:KW-0472	9913	20131116	UniProt	-
UniProtKB	P31976	EZR	-	GO:0005886	plasma membrane	Component	ISS	GO_REF:0000024	UniProtKB:P31977	9913	20110202	UniProt	-
UniProtKB	P31976	EZR	-	GO:0005886	plasma membrane	Component	IEA	GO_REF:0000019	Ensembl:ENSMUSP00000063734	9913	20131116	Ensembl	-
UniProtKB	P31976	EZR	-	GO:0005886	plasma membrane	Component	ISS	GO_REF:0000024	UniProtKB:P26040	9913	20061024	AgBase	-
UniProtKB	P31976	EZR	-	GO:0005886	plasma membrane	Component	IEA	GO_REF:0000039	UniProtKB-SubCell:SL-0015	9913	20131116	UniProt	-
UniProtKB	P31976	EZR	-	GO:0005575	cellular_component	Component	IEA	GO_REF:0000002	InterPro:IPR000798|InterPro:IPR011174|InterPro:IPR011259	9913	20131116	InterPro	-
UniProtKB	P31976	EZR	-	GO:0005575	cellular_component	Component	IEA	GO_REF:0000019	Ensembl:ENSP00000356042	9913	20131116	Ensembl	-
UniProtKB	P31976	EZR	-	GO:0005575	cellular_component	Component	ISS	GO_REF:0000024	UniProtKB:P15311	9913	20061006	UniProt	-
UniProtKB	P31976	EZR	-	GO:0005623	cell	Component	IEA	GO_REF:0000019	Ensembl:ENSP00000356042	9913	20131116	Ensembl	-
UniProtKB	P31976	EZR	-	GO:0005886	plasma membrane	Component	ISS	GO_REF:0000024	UniProtKB:P31977	9913	20110202	UniProt	-
UniProtKB	P31976	EZR	-	GO:0005886	plasma membrane	Component	IEA	GO_REF:0000039	UniProtKB-SubCell:SL-0294	9913	20131116	UniProt	-
UniProtKB	P31976	EZR	-	GO:0005886	plasma membrane	Component	IEA	GO_REF:0000039	UniProtKB-SubCell:SL-0301	9913	20131116	UniProt	-
UniProtKB	P31976	EZR	-	GO:0005623	cell	Component	IEA	GO_REF:0000037	UniProtKB-KW:KW-0966	9913	20131116	UniProt	-
UniProtKB	P31976	EZR	-	GO:0005623	cell	Component	IEA	GO_REF:0000039	UniProtKB-SubCell:SL-0280	9913	20131116	UniProt	-
UniProtKB	P31976	EZR	-	GO:0005623	cell	Component	IEA	GO_REF:0000019	Ensembl:ENSMUSP00000063734	9913	20131116	Ensembl	-
UniProtKB	P31976	EZR	-	GO:0005623	cell	Component	IEA	GO_REF:0000019	Ensembl:ENSP00000356042	9913	20131116	Ensembl	-
UniProtKB	P31976	EZR	-	GO:0005623	cell	Component	ISS	GO_REF:0000024	UniProtKB:P26040	9913	20061024	AgBase	-
UniProtKB	P32119	PRDX2	-	GO:0005737	cytoplasm	Component	IEA	GO_REF:0000037	UniProtKB-KW:KW-0963	9606	20131116	UniProt	-
UniProtKB	P32119	PRDX2	-	GO:0005737	cytoplasm	Component	IEA	GO_REF:0000039	UniProtKB-SubCell:SL-0086	9606	20131116	UniProt	-
UniProtKB	P32119	PRDX2	-	GO:0005737	cytoplasm	Component	TAS	PMID:16130169	-	9606	20051220	UniProt	-
UniProtKB	P32119	PRDX2	-	GO:0005829	cytosol	Component	IEA	GO_REF:0000019	Ensembl:ENSRNOP00000004799	9606	20131116	Ensembl	-
UniProtKB	P33048	CSN2	-	GO:0005576	extracellular region	Component	IEA	GO_REF:0000002	InterPro:IPR001588	9925	20131116	InterPro	-
UniProtKB	P33048	CSN2	-	GO:0005576	extracellular region	Component	IEA	GO_REF:0000037	UniProtKB-KW:KW-0964	9925	20131116	UniProt	-
UniProtKB	P33048	CSN2	-	GO:0005576	extracellular region	Component	IEA	GO_REF:0000039	UniProtKB-SubCell:SL-0243	9925	20131116	UniProt	-
UniProtKB	P33097	GOT1	-	GO:0005737	cytoplasm	Component	IEA	GO_REF:0000019	Ensembl:ENSP00000359539	9913	20131116	Ensembl	-
UniProtKB	P33097	GOT1	-	GO:0005737	cytoplasm	Component	IEA	GO_REF:0000037	UniProtKB-KW:KW-0963	9913	20131116	UniProt	-
UniProtKB	P33097	GOT1	-	GO:0005737	cytoplasm	Component	IEA	GO_REF:0000039	UniProtKB-SubCell:SL-0086	9913	20131116	UniProt	-
UniProtKB	P33097	GOT1	-	GO:0005829	cytosol	Component	IEA	GO_REF:0000019	Ensembl:ENSMUSP00000026196	9913	20131116	Ensembl	-
UniProtKB	P35080	PFN2	-	GO:0005737	cytoplasm	Component	IEA	GO_REF:0000037	UniProtKB-KW:KW-0963	9606	20131116	UniProt	-
UniProtKB	P35080	PFN2	-	GO:0005856	cytoskeleton	Component	IEA	GO_REF:0000037	UniProtKB-KW:KW-0206	9606	20131116	UniProt	-
UniProtKB	P35080	PFN2	-	GO:0005856	cytoskeleton	Component	IEA	GO_REF:0000039	UniProtKB-SubCell:SL-0090	9606	20131116	UniProt	-
UniProtKB	P35080	PFN2	-	GO:0005856	cytoskeleton	Component	NAS	GO_REF:0000029	-	9606	20021104	UniProt	-
UniProtKB	P35080	PFN2	-	GO:0005623	cell	Component	IEA	GO_REF:0000019	Ensembl:ENSMUSP00000068890	9606	20131116	Ensembl	-
UniProtKB	P35466	S100A4	-	GO:0005634	nucleus	Component	IEA	GO_REF:0000019	Ensembl:ENSP00000357705	9913	20131116	Ensembl	-
UniProtKB	P35466	S100A4	-	GO:0005737	cytoplasm	Component	IEA	GO_REF:0000019	Ensembl:ENSP00000357705	9913	20131116	Ensembl	-
UniProtKB	P35705	PRDX3	-	GO:0005737	cytoplasm	Component	IEA	GO_REF:0000019	Ensembl:ENSP00000298510	9913	20131116	Ensembl	-
UniProtKB	P35705	PRDX3	-	GO:0005739	mitochondrion	Component	IEA	GO_REF:0000019	Ensembl:ENSMUSP00000025961	9913	20131116	Ensembl	-
UniProtKB	P35705	PRDX3	-	GO:0005739	mitochondrion	Component	IEA	GO_REF:0000019	Ensembl:ENSP00000298510	9913	20131116	Ensembl	-
UniProtKB	P35705	PRDX3	-	GO:0005739	mitochondrion	Component	IEA	GO_REF:0000037	UniProtKB-KW:KW-0496	9913	20131116	UniProt	-
UniProtKB	P35705	PRDX3	-	GO:0005739	mitochondrion	Component	IEA	GO_REF:0000039	UniProtKB-SubCell:SL-0173	9913	20131116	UniProt	-
UniProtKB	P35705	PRDX3	-	GO:0005768	endosome	Component	IEA	GO_REF:0000019	Ensembl:ENSP00000298510	9913	20131116	Ensembl	-
UniProtKB	P35705	PRDX3	-	GO:0005829	cytosol	Component	IEA	GO_REF:0000019	Ensembl:ENSP00000298510	9913	20131116	Ensembl	-
UniProtKB	P35705	PRDX3	-	GO:0043234	protein complex	Component	IEA	GO_REF:0000019	Ensembl:ENSP00000298510	9913	20131116	Ensembl	-
UniProtKB	P41976	SOD2	-	GO:0005739	mitochondrion	Component	IEA	GO_REF:0000019	Ensembl:ENSMUSP00000007012	9913	20131116	Ensembl	-
UniProtKB	P41976	SOD2	-	GO:0005739	mitochondrion	Component	IEA	GO_REF:0000037	UniProtKB-KW:KW-0496	9913	20131116	UniProt	-
UniProtKB	P41976	SOD2	-	GO:0005739	mitochondrion	Component	IEA	GO_REF:0000019	Ensembl:ENSMUSP00000007012	9913	20131116	Ensembl	-
UniProtKB	P41976	SOD2	-	GO:0005739	mitochondrion	Component	IEA	GO_REF:0000039	UniProtKB-SubCell:SL-0170	9913	20131116	UniProt	-
UniProtKB	P46976	GYG1	-	GO:0005829	cytosol	Component	TAS	Reactome:REACT_1053	-	9606	20130502	Reactome	-
UniProtKB	P46976	GYG1	-	GO:0005829	cytosol	Component	TAS	Reactome:REACT_1169	-	9606	20130502	Reactome	-
UniProtKB	P46976	GYG1	-	GO:0005829	cytosol	Component	TAS	Reactome:REACT_1433	-	9606	20130213	Reactome	-
UniProtKB	P46976	GYG1	-	GO:0005829	cytosol	Component	TAS	Reactome:REACT_1507	-	9606	20130213	Reactome	-
UniProtKB	P46976	GYG1	-	GO:0005829	cytosol	Component	TAS	Reactome:REACT_1560	-	9606	20130502	Reactome	-
UniProtKB	P46976	GYG1	-	GO:0005829	cytosol	Component	TAS	Reactome:REACT_1902	-	9606	20130415	Reactome	-
UniProtKB	P48818	ACADVL	-	GO:0005739	mitochondrion	Component	IEA	GO_REF:0000019	Ensembl:ENSMUSP00000099634	9913	20131116	Ensembl	-
UniProtKB	P48818	ACADVL	-	GO:0005739	mitochondrion	Component	IEA	GO_REF:0000037	UniProtKB-KW:KW-0496	9913	20131116	UniProt	-
UniProtKB	P48818	ACADVL	-	GO:0005739	mitochondrion	Component	IEA	GO_REF:0000037	UniProtKB-KW:KW-0999	9913	20131116	UniProt	-
UniProtKB	P48818	ACADVL	-	GO:0005739	mitochondrion	Component	IEA	GO_REF:0000039	UniProtKB-SubCell:SL-0168	9913	20131116	UniProt	-
UniProtKB	P48818	ACADVL	-	GO:0005575	cellular_component	Component	IEA	GO_REF:0000037	UniProtKB-KW:KW-0472	9913	20131116	UniProt	-
UniProtKB	P50395	GDI2	-	GO:0005737	cytoplasm	Component	IEA	GO_REF:0000037	UniProtKB-KW:KW-0963	9606	20131116	UniProt	-
UniProtKB	P50395	GDI2	-	GO:0005737	cytoplasm	Component	IEA	GO_REF:0000039	UniProtKB-SubCell:SL-0086	9606	20131116	UniProt	-
UniProtKB	P50395	GDI2	-	GO:0005737	cytoplasm	Component	TAS	PMID:16130169	-	9606	20051220	UniProt	-
UniProtKB	P50395	GDI2	-	GO:0005794	Golgi apparatus	Component	IEA	GO_REF:0000019	Ensembl:ENSMUSP00000062996	9606	20131116	Ensembl	-
UniProtKB	P50395	GDI2	-	GO:0005829	cytosol	Component	TAS	Reactome:REACT_10051	-	9606	20130528	Reactome	-
UniProtKB	P50395	GDI2	-	GO:0005829	cytosol	Component	TAS	Reactome:REACT_10055	-	9606	20130528	Reactome	-
UniProtKB	P50395	GDI2	-	GO:0005623	cell	Component	IDA	PMID:12493773	-	9606	20080626	UniProt	-
UniProtKB	P50395	GDI2	-	GO:0005575	cellular_component	Component	IEA	GO_REF:0000037	UniProtKB-KW:KW-0472	9606	20131116	UniProt	-
UniProtKB	P50395	GDI2	-	GO:0005575	cellular_component	Component	IEA	GO_REF:0000039	UniProtKB-SubCell:SL-0162	9606	20131116	UniProt	-
UniProtKB	P50413	TXN	-	GO:0005576	extracellular region	Component	IEA	GO_REF:0000037	UniProtKB-KW:KW-0964	9940	20131116	UniProt	-
UniProtKB	P50413	TXN	-	GO:0005576	extracellular region	Component	IEA	GO_REF:0000039	UniProtKB-SubCell:SL-0243	9940	20131116	UniProt	-
UniProtKB	P50413	TXN	-	GO:0005634	nucleus	Component	IEA	GO_REF:0000037	UniProtKB-KW:KW-0539	9940	20131116	UniProt	-
UniProtKB	P50413	TXN	-	GO:0005634	nucleus	Component	IEA	GO_REF:0000039	UniProtKB-SubCell:SL-0191	9940	20131116	UniProt	-
UniProtKB	P50413	TXN	-	GO:0005737	cytoplasm	Component	IEA	GO_REF:0000037	UniProtKB-KW:KW-0963	9940	20131116	UniProt	-
UniProtKB	P50413	TXN	-	GO:0005737	cytoplasm	Component	IEA	GO_REF:0000039	UniProtKB-SubCell:SL-0086	9940	20131116	UniProt	-
UniProtKB	P51977	ALDH1A1	-	GO:0005737	cytoplasm	Component	IEA	GO_REF:0000037	UniProtKB-KW:KW-0963	9940	20131116	UniProt	-
UniProtKB	P51977	ALDH1A1	-	GO:0005737	cytoplasm	Component	IEA	GO_REF:0000039	UniProtKB-SubCell:SL-0086	9940	20131116	UniProt	-
UniProtKB	P52179	MYOM1	-	GO:0005737	cytoplasm	Component	IEA	GO_REF:0000037	UniProtKB-KW:KW-0963	9606	20131116	UniProt	-
UniProtKB	P52179	MYOM1	-	GO:0005737	cytoplasm	Component	TAS	PMID:6537951	-	9606	20030904	PINC	-
UniProtKB	P52179	MYOM1	-	GO:0005856	cytoskeleton	Component	TAS	PMID:6537951	-	9606	20030904	PINC	-
UniProtKB	P52179	MYOM1	-	GO:0043234	protein complex	Component	TAS	PMID:6537951	-	9606	20030904	PINC	-
UniProtKB	P52179	MYOM1	-	GO:0005737	cytoplasm	Component	IEA	GO_REF:0000019	Ensembl:ENSMUSP00000072945	9606	20131116	Ensembl	-
UniProtKB	P52179	MYOM1	-	GO:0043226	organelle	Component	IEA	GO_REF:0000019	Ensembl:ENSMUSP00000072945	9606	20131116	Ensembl	-
UniProtKB	P52179	MYOM1	-	GO:0005737	cytoplasm	Component	IEA	GO_REF:0000019	Ensembl:ENSMUSP00000072945	9606	20131116	Ensembl	-
UniProtKB	P52179	MYOM1	-	GO:0043226	organelle	Component	IEA	GO_REF:0000019	Ensembl:ENSMUSP00000072945	9606	20131116	Ensembl	-
UniProtKB	P52179	MYOM1	-	GO:0005737	cytoplasm	Component	ISS	GO_REF:0000024	UniProtKB:Q62234	9606	20130212	UniProt	-
UniProtKB	P52179	MYOM1	-	GO:0043226	organelle	Component	ISS	GO_REF:0000024	UniProtKB:Q62234	9606	20130212	UniProt	-
UniProtKB	P52179	MYOM1	-	GO:0005737	cytoplasm	Component	IEA	GO_REF:0000039	UniProtKB-SubCell:SL-0315	9606	20131116	UniProt	-
UniProtKB	P52179	MYOM1	-	GO:0043226	organelle	Component	IEA	GO_REF:0000039	UniProtKB-SubCell:SL-0315	9606	20131116	UniProt	-
UniProtKB	P52179	MYOM1	-	GO:0005856	cytoskeleton	Component	IEA	GO_REF:0000037	UniProtKB-KW:KW-0787	9606	20131116	UniProt	-
UniProtKB	P52179	MYOM1	-	GO:0043234	protein complex	Component	IEA	GO_REF:0000037	UniProtKB-KW:KW-0787	9606	20131116	UniProt	-
UniProtKB	P52505	NDUFAB1	-	GO:0005739	mitochondrion	Component	IEA	GO_REF:0000037	UniProtKB-KW:KW-0496	9913	20131116	UniProt	-
UniProtKB	P52505	NDUFAB1	-	GO:0005739	mitochondrion	Component	IEA	GO_REF:0000039	UniProtKB-SubCell:SL-0173	9913	20131116	UniProt	-
UniProtKB	P52505	NDUFAB1	-	GO:0005739	mitochondrion	Component	IDA	PMID:1907568	-	9913	20080102	UniProt	-
UniProtKB	P52505	NDUFAB1	-	GO:0043234	protein complex	Component	IDA	PMID:1907568	-	9913	20080102	UniProt	-
UniProtKB	P52505	NDUFAB1	-	GO:0005739	mitochondrion	Component	IDA	PMID:16109413	-	9913	20060308	AgBase	-
UniProtKB	P52505	NDUFAB1	-	GO:0005739	mitochondrion	Component	IDA	PMID:16109413	-	9913	20060308	AgBase	-
UniProtKB	P52505	NDUFAB1	-	GO:0005575	cellular_component	Component	IEA	GO_REF:0000037	UniProtKB-KW:KW-0679	9913	20131116	UniProt	-
UniProtKB	P54296	MYOM2	-	GO:0005737	cytoplasm	Component	IEA	GO_REF:0000037	UniProtKB-KW:KW-0963	9606	20131116	UniProt	-
UniProtKB	P54296	MYOM2	-	GO:0005737	cytoplasm	Component	IEA	GO_REF:0000019	Ensembl:ENSMUSP00000033842	9606	20131116	Ensembl	-
UniProtKB	P54296	MYOM2	-	GO:0043226	organelle	Component	IEA	GO_REF:0000019	Ensembl:ENSMUSP00000033842	9606	20131116	Ensembl	-
UniProtKB	P54296	MYOM2	-	GO:0005737	cytoplasm	Component	IEA	GO_REF:0000039	UniProtKB-SubCell:SL-0315	9606	20131116	UniProt	-
UniProtKB	P54296	MYOM2	-	GO:0043226	organelle	Component	IEA	GO_REF:0000039	UniProtKB-SubCell:SL-0315	9606	20131116	UniProt	-
UniProtKB	P54296	MYOM2	-	GO:0005856	cytoskeleton	Component	IEA	GO_REF:0000037	UniProtKB-KW:KW-0787	9606	20131116	UniProt	-
UniProtKB	P54296	MYOM2	-	GO:0043234	protein complex	Component	IEA	GO_REF:0000037	UniProtKB-KW:KW-0787	9606	20131116	UniProt	-
UniProtKB	P54840	GYS2	-	GO:0005737	cytoplasm	Component	ISS	GO_REF:0000024	UniProtKB:P17625	9606	20060104	UniProt	-
UniProtKB	P54840	GYS2	-	GO:0005829	cytosol	Component	ISS	GO_REF:0000024	UniProtKB:P17625	9606	20060104	UniProt	-
UniProtKB	P54840	GYS2	-	GO:0005829	cytosol	Component	TAS	Reactome:REACT_1053	-	9606	20130528	Reactome	-
UniProtKB	P54840	GYS2	-	GO:0005829	cytosol	Component	TAS	Reactome:REACT_1169	-	9606	20130213	Reactome	-
UniProtKB	P54840	GYS2	-	GO:0005856	cytoskeleton	Component	ISS	GO_REF:0000024	UniProtKB:P17625	9606	20060104	UniProt	-
UniProtKB	P54840	GYS2	-	GO:0005737	cytoplasm	Component	ISS	GO_REF:0000024	UniProtKB:P17625	9606	20060104	UniProt	-
UniProtKB	P54840	GYS2	-	GO:0005737	cytoplasm	Component	ISS	GO_REF:0000024	UniProtKB:P17625	9606	20060104	UniProt	-
UniProtKB	P54840	GYS2	-	GO:0005856	cytoskeleton	Component	ISS	GO_REF:0000024	UniProtKB:P17625	9606	20060104	UniProt	-
UniProtKB	P54840	GYS2	-	GO:0005737	cytoplasm	Component	ISS	GO_REF:0000024	UniProtKB:P17625	9606	20060104	UniProt	-
UniProtKB	P55786	NPEPPS	-	GO:0005634	nucleus	Component	IEA	GO_REF:0000037	UniProtKB-KW:KW-0539	9606	20131116	UniProt	-
UniProtKB	P55786	NPEPPS	-	GO:0005634	nucleus	Component	IEA	GO_REF:0000039	UniProtKB-SubCell:SL-0191	9606	20131116	UniProt	-
UniProtKB	P55786	NPEPPS	-	GO:0005737	cytoplasm	Component	IEA	GO_REF:0000037	UniProtKB-KW:KW-0963	9606	20131116	UniProt	-
UniProtKB	P55786	NPEPPS	-	GO:0005829	cytosol	Component	IEA	GO_REF:0000039	UniProtKB-SubCell:SL-0091	9606	20131116	UniProt	-
UniProtKB	P55786	NPEPPS	-	GO:0005829	cytosol	Component	TAS	PMID:9048733	-	9606	20030904	PINC	-
UniProtKB	P55786	NPEPPS	-	GO:0005829	cytosol	Component	TAS	Reactome:REACT_75931	-	9606	20130528	Reactome	-
UniProtKB	P60174	TPI1	-	GO:0005829	cytosol	Component	TAS	Reactome:REACT_469	-	9606	20130528	Reactome	-
UniProtKB	P60174	TPI1	-	GO:0005829	cytosol	Component	TAS	Reactome:REACT_775	-	9606	20130528	Reactome	-
UniProtKB	P60335	Pcbp1	-	GO:0005634	nucleus	Component	IEA	GO_REF:0000037	UniProtKB-KW:KW-0539	10090	20131116	UniProt	-
UniProtKB	P60335	Pcbp1	-	GO:0005634	nucleus	Component	IEA	GO_REF:0000039	UniProtKB-SubCell:SL-0191	10090	20131116	UniProt	-
UniProtKB	P60335	Pcbp1	-	GO:0005622	intracellular	Component	IEA	GO_REF:0000037	UniProtKB-KW:KW-0687	10090	20131116	UniProt	-
UniProtKB	P61088	UBE2N	-	GO:0005622	intracellular	Component	IDA	PMID:16307917	-	9606	20110427	UniProt	-
UniProtKB	P61088	UBE2N	-	GO:0043234	protein complex	Component	IDA	PMID:16307917	-	9606	20110427	UniProt	-
UniProtKB	P61088	UBE2N	-	GO:0005634	nucleus	Component	IEA	GO_REF:0000037	UniProtKB-KW:KW-0539	9606	20131116	UniProt	-
UniProtKB	P61088	UBE2N	-	GO:0005634	nucleus	Component	IEA	GO_REF:0000039	UniProtKB-SubCell:SL-0191	9606	20131116	UniProt	-
UniProtKB	P61088	UBE2N	-	GO:0005634	nucleus	Component	IDA	PMID:16129784	-	9606	20060320	HGNC	-
UniProtKB	P61088	UBE2N	-	GO:0005634	nucleus	Component	IDA	PMID:19340006	-	9606	20100628	UniProt	-
UniProtKB	P61088	UBE2N	-	GO:0005737	cytoplasm	Component	IEA	GO_REF:0000037	UniProtKB-KW:KW-0963	9606	20131116	UniProt	-
UniProtKB	P61088	UBE2N	-	GO:0005737	cytoplasm	Component	IEA	GO_REF:0000039	UniProtKB-SubCell:SL-0086	9606	20131116	UniProt	-
UniProtKB	P61088	UBE2N	-	GO:0005737	cytoplasm	Component	TAS	PMID:16129784	-	9606	20060320	HGNC	-
UniProtKB	P61088	UBE2N	-	GO:0005737	cytoplasm	Component	TAS	PMID:16130169	-	9606	20061117	UniProt	-
UniProtKB	P61088	UBE2N	-	GO:0005737	cytoplasm	Component	IDA	PMID:19340006	-	9606	20100628	UniProt	-
UniProtKB	P61088	UBE2N	-	GO:0005829	cytosol	Component	TAS	Reactome:REACT_115543	-	9606	20130528	Reactome	-
UniProtKB	P61088	UBE2N	-	GO:0005829	cytosol	Component	TAS	Reactome:REACT_12553	-	9606	20130528	Reactome	-
UniProtKB	P61088	UBE2N	-	GO:0005829	cytosol	Component	TAS	Reactome:REACT_12595	-	9606	20130528	Reactome	-
UniProtKB	P61088	UBE2N	-	GO:0005829	cytosol	Component	TAS	Reactome:REACT_163920	-	9606	20130528	Reactome	-
UniProtKB	P61088	UBE2N	-	GO:0005829	cytosol	Component	TAS	Reactome:REACT_22381	-	9606	20130528	Reactome	-
UniProtKB	P61088	UBE2N	-	GO:0005829	cytosol	Component	TAS	Reactome:REACT_22430	-	9606	20130528	Reactome	-
UniProtKB	P61088	UBE2N	-	GO:0005829	cytosol	Component	TAS	Reactome:REACT_24943	-	9606	20130528	Reactome	-
UniProtKB	P61088	UBE2N	-	GO:0005829	cytosol	Component	TAS	Reactome:REACT_24976	-	9606	20130528	Reactome	-
UniProtKB	P61088	UBE2N	-	GO:0005829	cytosol	Component	TAS	Reactome:REACT_25090	-	9606	20130528	Reactome	-
UniProtKB	P61088	UBE2N	-	GO:0005829	cytosol	Component	TAS	Reactome:REACT_75924	-	9606	20130528	Reactome	-
UniProtKB	P61088	UBE2N	-	GO:0005622	intracellular	Component	IDA	PMID:16129784	-	9606	20060320	HGNC	-
UniProtKB	P61088	UBE2N	-	GO:0043234	protein complex	Component	IDA	PMID:16129784	-	9606	20060320	HGNC	-
UniProtKB	P61088	UBE2N	-	GO:0005622	intracellular	Component	IDA	PMID:16307917	-	9606	20110427	UniProt	-
UniProtKB	P61088	UBE2N	-	GO:0043234	protein complex	Component	IDA	PMID:16307917	-	9606	20110427	UniProt	-
UniProtKB	P61604	HSPE1	-	GO:0005737	cytoplasm	Component	IEA	GO_REF:0000002	InterPro:IPR020818	9606	20131116	InterPro	-
UniProtKB	P61604	HSPE1	-	GO:0005739	mitochondrion	Component	ISS	GO_REF:0000024	UniProtKB:P61604	9606	20060221	UniProt	-
UniProtKB	P61604	HSPE1	-	GO:0005739	mitochondrion	Component	IEA	GO_REF:0000037	UniProtKB-KW:KW-0496	9606	20131116	UniProt	-
UniProtKB	P61604	HSPE1	-	GO:0005739	mitochondrion	Component	IDA	PMID:10205158	-	9606	20060221	UniProt	-
UniProtKB	P61604	HSPE1	-	GO:0005739	mitochondrion	Component	IEA	GO_REF:0000039	UniProtKB-SubCell:SL-0170	9606	20131116	UniProt	-
UniProtKB	P62826	RAN	-	GO:0005634	nucleus	Component	IEA	GO_REF:0000019	Ensembl:ENSMUSP00000106975	9606	20131116	Ensembl	-
UniProtKB	P62826	RAN	-	GO:0005634	nucleus	Component	IEA	GO_REF:0000037	UniProtKB-KW:KW-0539	9606	20131116	UniProt	-
UniProtKB	P62826	RAN	-	GO:0005634	nucleus	Component	IEA	GO_REF:0000039	UniProtKB-SubCell:SL-0191	9606	20131116	UniProt	-
UniProtKB	P62826	RAN	-	GO:0005635	nuclear envelope	Component	NAS	PMID:8421051	-	9606	20041203	UniProt	-
UniProtKB	P62826	RAN	-	GO:0043234	protein complex	Component	NAS	PMID:8421051	-	9606	20041203	UniProt	-
UniProtKB	P62826	RAN	-	GO:0005654	nucleoplasm	Component	TAS	Reactome:REACT_12458	-	9606	20130528	Reactome	-
UniProtKB	P62826	RAN	-	GO:0005654	nucleoplasm	Component	TAS	Reactome:REACT_12608	-	9606	20130528	Reactome	-
UniProtKB	P62826	RAN	-	GO:0005654	nucleoplasm	Component	TAS	Reactome:REACT_147724	-	9606	20130528	Reactome	-
UniProtKB	P62826	RAN	-	GO:0005654	nucleoplasm	Component	TAS	Reactome:REACT_6136	-	9606	20130528	Reactome	-
UniProtKB	P62826	RAN	-	GO:0005654	nucleoplasm	Component	TAS	Reactome:REACT_6140	-	9606	20130528	Reactome	-
UniProtKB	P62826	RAN	-	GO:0005654	nucleoplasm	Component	TAS	Reactome:REACT_6337	-	9606	20130528	Reactome	-
UniProtKB	P62826	RAN	-	GO:0005654	nucleoplasm	Component	TAS	Reactome:REACT_6340	-	9606	20130528	Reactome	-
UniProtKB	P62826	RAN	-	GO:0005654	nucleoplasm	Component	TAS	Reactome:REACT_9399	-	9606	20130528	Reactome	-
UniProtKB	P62826	RAN	-	GO:0005654	nucleoplasm	Component	TAS	Reactome:REACT_9456	-	9606	20130528	Reactome	-
UniProtKB	P62826	RAN	-	GO:0005654	nucleoplasm	Component	TAS	Reactome:REACT_9507	-	9606	20130528	Reactome	-
UniProtKB	P62826	RAN	-	GO:0005737	cytoplasm	Component	IEA	GO_REF:0000019	Ensembl:ENSMUSP00000106975	9606	20131116	Ensembl	-
UniProtKB	P62826	RAN	-	GO:0005737	cytoplasm	Component	IEA	GO_REF:0000037	UniProtKB-KW:KW-0963	9606	20131116	UniProt	-
UniProtKB	P62826	RAN	-	GO:0005737	cytoplasm	Component	IEA	GO_REF:0000039	UniProtKB-SubCell:SL-0086	9606	20131116	UniProt	-
UniProtKB	P62826	RAN	-	GO:0005737	cytoplasm	Component	IDA	PMID:1961752	-	9606	20041207	UniProt	-
UniProtKB	P62826	RAN	-	GO:0005829	cytosol	Component	TAS	Reactome:REACT_12608	-	9606	20130305	Reactome	-
UniProtKB	P62826	RAN	-	GO:0005829	cytosol	Component	TAS	Reactome:REACT_6136	-	9606	20130305	Reactome	-
UniProtKB	P62826	RAN	-	GO:0005829	cytosol	Component	TAS	Reactome:REACT_6171	-	9606	20130305	Reactome	-
UniProtKB	P62826	RAN	-	GO:0005829	cytosol	Component	TAS	Reactome:REACT_6318	-	9606	20130305	Reactome	-
UniProtKB	P62826	RAN	-	GO:0005829	cytosol	Component	TAS	Reactome:REACT_6340	-	9606	20130305	Reactome	-
UniProtKB	P62826	RAN	-	GO:0005829	cytosol	Component	TAS	Reactome:REACT_9478	-	9606	20130305	Reactome	-
UniProtKB	P62826	RAN	-	GO:0016023	cytoplasmic membrane-bounded vesicle	Component	IEA	GO_REF:0000039	UniProtKB-SubCell:SL-0161	9606	20131116	UniProt	-
UniProtKB	P62826	RAN	colocalizes_with	GO:0005694	chromosome	Component	IDA	PMID:1961752	-	9606	20041207	UniProt	-
UniProtKB	P62896	CYCS	-	GO:0005739	mitochondrion	Component	IEA	GO_REF:0000037	UniProtKB-KW:KW-0496	9940	20131116	UniProt	-
UniProtKB	P62896	CYCS	-	GO:0005739	mitochondrion	Component	IEA	GO_REF:0000039	UniProtKB-SubCell:SL-0169	9940	20131116	UniProt	-
UniProtKB	P62896	CYCS	-	GO:0005575	cellular_component	Component	IEA	GO_REF:0000037	UniProtKB-KW:KW-0679	9940	20131116	UniProt	-
UniProtKB	P62936	PPIA	-	GO:0005576	extracellular region	Component	IEA	GO_REF:0000037	UniProtKB-KW:KW-0964	9823	20131116	UniProt	-
UniProtKB	P62936	PPIA	-	GO:0005576	extracellular region	Component	IEA	GO_REF:0000039	UniProtKB-SubCell:SL-0243	9823	20131116	UniProt	-
UniProtKB	P62936	PPIA	-	GO:0005634	nucleus	Component	IEA	GO_REF:0000019	Ensembl:ENSP00000419425	9823	20131116	Ensembl	-
UniProtKB	P62936	PPIA	-	GO:0005634	nucleus	Component	ISS	GO_REF:0000024	UniProtKB:P62937	9823	20090804	UniProt	-
UniProtKB	P62936	PPIA	-	GO:0005737	cytoplasm	Component	IEA	GO_REF:0000037	UniProtKB-KW:KW-0963	9823	20131116	UniProt	-
UniProtKB	P62936	PPIA	-	GO:0005737	cytoplasm	Component	IEA	GO_REF:0000039	UniProtKB-SubCell:SL-0086	9823	20131116	UniProt	-
UniProtKB	P62936	PPIA	-	GO:0005829	cytosol	Component	IEA	GO_REF:0000019	Ensembl:ENSP00000419425	9823	20131116	Ensembl	-
UniProtKB	P62936	PPIA	-	GO:0005829	cytosol	Component	ISS	GO_REF:0000024	UniProtKB:P62937	9823	20090804	UniProt	-
UniProtKB	P62987	UBA52	-	GO:0005634	nucleus	Component	IEA	GO_REF:0000037	UniProtKB-KW:KW-0539	9606	20131116	UniProt	-
UniProtKB	P62987	UBA52	-	GO:0005634	nucleus	Component	IEA	GO_REF:0000039	UniProtKB-SubCell:SL-0191	9606	20131116	UniProt	-
UniProtKB	P62987	UBA52	-	GO:0005654	nucleoplasm	Component	TAS	Reactome:REACT_111089	-	9606	20130528	Reactome	-
UniProtKB	P62987	UBA52	-	GO:0005654	nucleoplasm	Component	TAS	Reactome:REACT_118847	-	9606	20130528	Reactome	-
UniProtKB	P62987	UBA52	-	GO:0005654	nucleoplasm	Component	TAS	Reactome:REACT_120751	-	9606	20130528	Reactome	-
UniProtKB	P62987	UBA52	-	GO:0005654	nucleoplasm	Component	TAS	Reactome:REACT_120873	-	9606	20130528	Reactome	-
UniProtKB	P62987	UBA52	-	GO:0005654	nucleoplasm	Component	TAS	Reactome:REACT_120960	-	9606	20130528	Reactome	-
UniProtKB	P62987	UBA52	-	GO:0005654	nucleoplasm	Component	TAS	Reactome:REACT_120982	-	9606	20130528	Reactome	-
UniProtKB	P62987	UBA52	-	GO:0005654	nucleoplasm	Component	TAS	Reactome:REACT_121002	-	9606	20130528	Reactome	-
UniProtKB	P62987	UBA52	-	GO:0005654	nucleoplasm	Component	TAS	Reactome:REACT_121045	-	9606	20130528	Reactome	-
UniProtKB	P62987	UBA52	-	GO:0005654	nucleoplasm	Component	TAS	Reactome:REACT_121081	-	9606	20130528	Reactome	-
UniProtKB	P62987	UBA52	-	GO:0005654	nucleoplasm	Component	TAS	Reactome:REACT_121162	-	9606	20130528	Reactome	-
UniProtKB	P62987	UBA52	-	GO:0005654	nucleoplasm	Component	TAS	Reactome:REACT_121269	-	9606	20130528	Reactome	-
UniProtKB	P62987	UBA52	-	GO:0005654	nucleoplasm	Component	TAS	Reactome:REACT_121362	-	9606	20130528	Reactome	-
UniProtKB	P62987	UBA52	-	GO:0005654	nucleoplasm	Component	TAS	Reactome:REACT_121374	-	9606	20130528	Reactome	-
UniProtKB	P62987	UBA52	-	GO:0005654	nucleoplasm	Component	TAS	Reactome:REACT_13601	-	9606	20130528	Reactome	-
UniProtKB	P62987	UBA52	-	GO:0005654	nucleoplasm	Component	TAS	Reactome:REACT_1626	-	9606	20130528	Reactome	-
UniProtKB	P62987	UBA52	-	GO:0005654	nucleoplasm	Component	TAS	Reactome:REACT_18327	-	9606	20130528	Reactome	-
UniProtKB	P62987	UBA52	-	GO:0005654	nucleoplasm	Component	TAS	Reactome:REACT_18350	-	9606	20130528	Reactome	-
UniProtKB	P62987	UBA52	-	GO:0005654	nucleoplasm	Component	TAS	Reactome:REACT_18367	-	9606	20130528	Reactome	-
UniProtKB	P62987	UBA52	-	GO:0005654	nucleoplasm	Component	TAS	Reactome:REACT_18429	-	9606	20130528	Reactome	-
UniProtKB	P62987	UBA52	-	GO:0005654	nucleoplasm	Component	TAS	Reactome:REACT_210	-	9606	20130528	Reactome	-
UniProtKB	P62987	UBA52	-	GO:0005654	nucleoplasm	Component	TAS	Reactome:REACT_6715	-	9606	20130528	Reactome	-
UniProtKB	P62987	UBA52	-	GO:0005654	nucleoplasm	Component	TAS	Reactome:REACT_6791	-	9606	20130528	Reactome	-
UniProtKB	P62987	UBA52	-	GO:0005654	nucleoplasm	Component	TAS	Reactome:REACT_9026	-	9606	20130528	Reactome	-
UniProtKB	P62987	UBA52	-	GO:0005654	nucleoplasm	Component	TAS	Reactome:REACT_9034	-	9606	20130528	Reactome	-
UniProtKB	P62987	UBA52	-	GO:0005737	cytoplasm	Component	IEA	GO_REF:0000037	UniProtKB-KW:KW-0963	9606	20131116	UniProt	-
UniProtKB	P62987	UBA52	-	GO:0005737	cytoplasm	Component	IEA	GO_REF:0000039	UniProtKB-SubCell:SL-0086	9606	20131116	UniProt	-
UniProtKB	P62987	UBA52	-	GO:0005764	lysosome	Component	IDA	PMID:17897319	-	9606	20130924	UniProt	-
UniProtKB	P62987	UBA52	-	GO:0005829	cytosol	Component	TAS	Reactome:REACT_10017	-	9606	20130528	Reactome	-
UniProtKB	P62987	UBA52	-	GO:0005829	cytosol	Component	TAS	Reactome:REACT_10082	-	9606	20130528	Reactome	-
UniProtKB	P62987	UBA52	-	GO:0005829	cytosol	Component	TAS	Reactome:REACT_111107	-	9606	20130528	Reactome	-
UniProtKB	P62987	UBA52	-	GO:0005829	cytosol	Component	TAS	Reactome:REACT_111141	-	9606	20130528	Reactome	-
UniProtKB	P62987	UBA52	-	GO:0005829	cytosol	Component	TAS	Reactome:REACT_111231	-	9606	20130528	Reactome	-
UniProtKB	P62987	UBA52	-	GO:0005829	cytosol	Component	TAS	Reactome:REACT_115557	-	9606	20130528	Reactome	-
UniProtKB	P62987	UBA52	-	GO:0005829	cytosol	Component	TAS	Reactome:REACT_115572	-	9606	20130503	Reactome	-
UniProtKB	P62987	UBA52	-	GO:0005829	cytosol	Component	TAS	Reactome:REACT_115599	-	9606	20130528	Reactome	-
UniProtKB	P62987	UBA52	-	GO:0005829	cytosol	Component	TAS	Reactome:REACT_115708	-	9606	20130528	Reactome	-
UniProtKB	P62987	UBA52	-	GO:0005829	cytosol	Component	TAS	Reactome:REACT_115732	-	9606	20130528	Reactome	-
UniProtKB	P62987	UBA52	-	GO:0005829	cytosol	Component	TAS	Reactome:REACT_115763	-	9606	20130528	Reactome	-
UniProtKB	P62987	UBA52	-	GO:0005829	cytosol	Component	TAS	Reactome:REACT_115813	-	9606	20130528	Reactome	-
UniProtKB	P62987	UBA52	-	GO:0005829	cytosol	Component	TAS	Reactome:REACT_115855	-	9606	20130528	Reactome	-
UniProtKB	P62987	UBA52	-	GO:0005829	cytosol	Component	TAS	Reactome:REACT_115889	-	9606	20130528	Reactome	-
UniProtKB	P62987	UBA52	-	GO:0005829	cytosol	Component	TAS	Reactome:REACT_115921	-	9606	20130503	Reactome	-
UniProtKB	P62987	UBA52	-	GO:0005829	cytosol	Component	TAS	Reactome:REACT_115952	-	9606	20130528	Reactome	-
UniProtKB	P62987	UBA52	-	GO:0005829	cytosol	Component	TAS	Reactome:REACT_115963	-	9606	20130528	Reactome	-
UniProtKB	P62987	UBA52	-	GO:0005829	cytosol	Component	TAS	Reactome:REACT_116015	-	9606	20130528	Reactome	-
UniProtKB	P62987	UBA52	-	GO:0005829	cytosol	Component	TAS	Reactome:REACT_116054	-	9606	20130528	Reactome	-
UniProtKB	P62987	UBA52	-	GO:0005829	cytosol	Component	TAS	Reactome:REACT_116151	-	9606	20130528	Reactome	-
UniProtKB	P62987	UBA52	-	GO:0005829	cytosol	Component	TAS	Reactome:REACT_118581	-	9606	20130528	Reactome	-
UniProtKB	P62987	UBA52	-	GO:0005829	cytosol	Component	TAS	Reactome:REACT_118619	-	9606	20130528	Reactome	-
UniProtKB	P62987	UBA52	-	GO:0005829	cytosol	Component	TAS	Reactome:REACT_118795	-	9606	20130528	Reactome	-
UniProtKB	P62987	UBA52	-	GO:0005829	cytosol	Component	TAS	Reactome:REACT_118854	-	9606	20130528	Reactome	-
UniProtKB	P62987	UBA52	-	GO:0005829	cytosol	Component	TAS	Reactome:REACT_120732	-	9606	20130528	Reactome	-
UniProtKB	P62987	UBA52	-	GO:0005829	cytosol	Component	TAS	Reactome:REACT_120788	-	9606	20130528	Reactome	-
UniProtKB	P62987	UBA52	-	GO:0005829	cytosol	Component	TAS	Reactome:REACT_120808	-	9606	20130528	Reactome	-
UniProtKB	P62987	UBA52	-	GO:0005829	cytosol	Component	TAS	Reactome:REACT_120820	-	9606	20130528	Reactome	-
UniProtKB	P62987	UBA52	-	GO:0005829	cytosol	Component	TAS	Reactome:REACT_120821	-	9606	20130528	Reactome	-
UniProtKB	P62987	UBA52	-	GO:0005829	cytosol	Component	TAS	Reactome:REACT_120856	-	9606	20130528	Reactome	-
UniProtKB	P62987	UBA52	-	GO:0005829	cytosol	Component	TAS	Reactome:REACT_120890	-	9606	20130528	Reactome	-
UniProtKB	P62987	UBA52	-	GO:0005829	cytosol	Component	TAS	Reactome:REACT_120905	-	9606	20130528	Reactome	-
UniProtKB	P62987	UBA52	-	GO:0005829	cytosol	Component	TAS	Reactome:REACT_120954	-	9606	20130528	Reactome	-
UniProtKB	P62987	UBA52	-	GO:0005829	cytosol	Component	TAS	Reactome:REACT_120965	-	9606	20130528	Reactome	-
UniProtKB	P62987	UBA52	-	GO:0005829	cytosol	Component	TAS	Reactome:REACT_1210	-	9606	20130528	Reactome	-
UniProtKB	P62987	UBA52	-	GO:0005829	cytosol	Component	TAS	Reactome:REACT_121002	-	9606	20130528	Reactome	-
UniProtKB	P62987	UBA52	-	GO:0005829	cytosol	Component	TAS	Reactome:REACT_121055	-	9606	20130528	Reactome	-
UniProtKB	P62987	UBA52	-	GO:0005829	cytosol	Component	TAS	Reactome:REACT_121081	-	9606	20130528	Reactome	-
UniProtKB	P62987	UBA52	-	GO:0005829	cytosol	Component	TAS	Reactome:REACT_121119	-	9606	20130528	Reactome	-
UniProtKB	P62987	UBA52	-	GO:0005829	cytosol	Component	TAS	Reactome:REACT_121146	-	9606	20130528	Reactome	-
UniProtKB	P62987	UBA52	-	GO:0005829	cytosol	Component	TAS	Reactome:REACT_121227	-	9606	20130528	Reactome	-
UniProtKB	P62987	UBA52	-	GO:0005829	cytosol	Component	TAS	Reactome:REACT_121321	-	9606	20130528	Reactome	-
UniProtKB	P62987	UBA52	-	GO:0005829	cytosol	Component	TAS	Reactome:REACT_121376	-	9606	20130528	Reactome	-
UniProtKB	P62987	UBA52	-	GO:0005829	cytosol	Component	TAS	Reactome:REACT_12381	-	9606	20130528	Reactome	-
UniProtKB	P62987	UBA52	-	GO:0005829	cytosol	Component	TAS	Reactome:REACT_12432	-	9606	20130528	Reactome	-
UniProtKB	P62987	UBA52	-	GO:0005829	cytosol	Component	TAS	Reactome:REACT_12451	-	9606	20130528	Reactome	-
UniProtKB	P62987	UBA52	-	GO:0005829	cytosol	Component	TAS	Reactome:REACT_12515	-	9606	20130528	Reactome	-
UniProtKB	P62987	UBA52	-	GO:0005829	cytosol	Component	TAS	Reactome:REACT_12520	-	9606	20130528	Reactome	-
UniProtKB	P62987	UBA52	-	GO:0005829	cytosol	Component	TAS	Reactome:REACT_12553	-	9606	20130528	Reactome	-
UniProtKB	P62987	UBA52	-	GO:0005829	cytosol	Component	TAS	Reactome:REACT_12562	-	9606	20130528	Reactome	-
UniProtKB	P62987	UBA52	-	GO:0005829	cytosol	Component	TAS	Reactome:REACT_12595	-	9606	20130528	Reactome	-
UniProtKB	P62987	UBA52	-	GO:0005829	cytosol	Component	TAS	Reactome:REACT_13460	-	9606	20130528	Reactome	-
UniProtKB	P62987	UBA52	-	GO:0005829	cytosol	Component	TAS	Reactome:REACT_13487	-	9606	20130528	Reactome	-
UniProtKB	P62987	UBA52	-	GO:0005829	cytosol	Component	TAS	Reactome:REACT_13488	-	9606	20130528	Reactome	-
UniProtKB	P62987	UBA52	-	GO:0005829	cytosol	Component	TAS	Reactome:REACT_13601	-	9606	20130528	Reactome	-
UniProtKB	P62987	UBA52	-	GO:0005829	cytosol	Component	TAS	Reactome:REACT_13676	-	9606	20130528	Reactome	-
UniProtKB	P62987	UBA52	-	GO:0005829	cytosol	Component	TAS	Reactome:REACT_13753	-	9606	20130528	Reactome	-
UniProtKB	P62987	UBA52	-	GO:0005829	cytosol	Component	TAS	Reactome:REACT_1471	-	9606	20130528	Reactome	-
UniProtKB	P62987	UBA52	-	GO:0005829	cytosol	Component	TAS	Reactome:REACT_160085	-	9606	20130528	Reactome	-
UniProtKB	P62987	UBA52	-	GO:0005829	cytosol	Component	TAS	Reactome:REACT_160097	-	9606	20130528	Reactome	-
UniProtKB	P62987	UBA52	-	GO:0005829	cytosol	Component	TAS	Reactome:REACT_160110	-	9606	20130528	Reactome	-
UniProtKB	P62987	UBA52	-	GO:0005829	cytosol	Component	TAS	Reactome:REACT_160144	-	9606	20130528	Reactome	-
UniProtKB	P62987	UBA52	-	GO:0005829	cytosol	Component	TAS	Reactome:REACT_160213	-	9606	20130528	Reactome	-
UniProtKB	P62987	UBA52	-	GO:0005829	cytosol	Component	TAS	Reactome:REACT_160218	-	9606	20130528	Reactome	-
UniProtKB	P62987	UBA52	-	GO:0005829	cytosol	Component	TAS	Reactome:REACT_160256	-	9606	20130528	Reactome	-
UniProtKB	P62987	UBA52	-	GO:0005829	cytosol	Component	TAS	Reactome:REACT_163639	-	9606	20130528	Reactome	-
UniProtKB	P62987	UBA52	-	GO:0005829	cytosol	Component	TAS	Reactome:REACT_163749	-	9606	20130528	Reactome	-
UniProtKB	P62987	UBA52	-	GO:0005829	cytosol	Component	TAS	Reactome:REACT_163856	-	9606	20130528	Reactome	-
UniProtKB	P62987	UBA52	-	GO:0005829	cytosol	Component	TAS	Reactome:REACT_163920	-	9606	20130528	Reactome	-
UniProtKB	P62987	UBA52	-	GO:0005829	cytosol	Component	TAS	Reactome:REACT_1673	-	9606	20130528	Reactome	-
UniProtKB	P62987	UBA52	-	GO:0005829	cytosol	Component	TAS	Reactome:REACT_1787	-	9606	20130528	Reactome	-
UniProtKB	P62987	UBA52	-	GO:0005829	cytosol	Component	TAS	Reactome:REACT_198	-	9606	20130503	Reactome	-
UniProtKB	P62987	UBA52	-	GO:0005829	cytosol	Component	TAS	Reactome:REACT_20581	-	9606	20130528	Reactome	-
UniProtKB	P62987	UBA52	-	GO:0005829	cytosol	Component	TAS	Reactome:REACT_20637	-	9606	20130528	Reactome	-
UniProtKB	P62987	UBA52	-	GO:0005829	cytosol	Component	TAS	Reactome:REACT_210	-	9606	20130528	Reactome	-
UniProtKB	P62987	UBA52	-	GO:0005829	cytosol	Component	TAS	Reactome:REACT_21338	-	9606	20130528	Reactome	-
UniProtKB	P62987	UBA52	-	GO:0005829	cytosol	Component	TAS	Reactome:REACT_21364	-	9606	20130528	Reactome	-
UniProtKB	P62987	UBA52	-	GO:0005829	cytosol	Component	TAS	Reactome:REACT_21367	-	9606	20130528	Reactome	-
UniProtKB	P62987	UBA52	-	GO:0005829	cytosol	Component	TAS	Reactome:REACT_2142	-	9606	20130528	Reactome	-
UniProtKB	P62987	UBA52	-	GO:0005829	cytosol	Component	TAS	Reactome:REACT_22381	-	9606	20130528	Reactome	-
UniProtKB	P62987	UBA52	-	GO:0005829	cytosol	Component	TAS	Reactome:REACT_22430	-	9606	20130528	Reactome	-
UniProtKB	P62987	UBA52	-	GO:0005829	cytosol	Component	TAS	Reactome:REACT_23869	-	9606	20130528	Reactome	-
UniProtKB	P62987	UBA52	-	GO:0005829	cytosol	Component	TAS	Reactome:REACT_24943	-	9606	20130528	Reactome	-
UniProtKB	P62987	UBA52	-	GO:0005829	cytosol	Component	TAS	Reactome:REACT_24974	-	9606	20130528	Reactome	-
UniProtKB	P62987	UBA52	-	GO:0005829	cytosol	Component	TAS	Reactome:REACT_24976	-	9606	20130528	Reactome	-
UniProtKB	P62987	UBA52	-	GO:0005829	cytosol	Component	TAS	Reactome:REACT_24985	-	9606	20130528	Reactome	-
UniProtKB	P62987	UBA52	-	GO:0005829	cytosol	Component	TAS	Reactome:REACT_24996	-	9606	20130528	Reactome	-
UniProtKB	P62987	UBA52	-	GO:0005829	cytosol	Component	TAS	Reactome:REACT_25022	-	9606	20130528	Reactome	-
UniProtKB	P62987	UBA52	-	GO:0005829	cytosol	Component	TAS	Reactome:REACT_25055	-	9606	20130528	Reactome	-
UniProtKB	P62987	UBA52	-	GO:0005829	cytosol	Component	TAS	Reactome:REACT_25090	-	9606	20130528	Reactome	-
UniProtKB	P62987	UBA52	-	GO:0005829	cytosol	Component	TAS	Reactome:REACT_25111	-	9606	20130528	Reactome	-
UniProtKB	P62987	UBA52	-	GO:0005829	cytosol	Component	TAS	Reactome:REACT_25183	-	9606	20130528	Reactome	-
UniProtKB	P62987	UBA52	-	GO:0005829	cytosol	Component	TAS	Reactome:REACT_25220	-	9606	20130528	Reactome	-
UniProtKB	P62987	UBA52	-	GO:0005829	cytosol	Component	TAS	Reactome:REACT_25235	-	9606	20130528	Reactome	-
UniProtKB	P62987	UBA52	-	GO:0005829	cytosol	Component	TAS	Reactome:REACT_25261	-	9606	20130528	Reactome	-
UniProtKB	P62987	UBA52	-	GO:0005829	cytosol	Component	TAS	Reactome:REACT_25288	-	9606	20130528	Reactome	-
UniProtKB	P62987	UBA52	-	GO:0005829	cytosol	Component	TAS	Reactome:REACT_25315	-	9606	20130528	Reactome	-
UniProtKB	P62987	UBA52	-	GO:0005829	cytosol	Component	TAS	Reactome:REACT_25318	-	9606	20130528	Reactome	-
UniProtKB	P62987	UBA52	-	GO:0005829	cytosol	Component	TAS	Reactome:REACT_25322	-	9606	20130528	Reactome	-
UniProtKB	P62987	UBA52	-	GO:0005829	cytosol	Component	TAS	Reactome:REACT_25362	-	9606	20130528	Reactome	-
UniProtKB	P62987	UBA52	-	GO:0005829	cytosol	Component	TAS	Reactome:REACT_25375	-	9606	20130528	Reactome	-
UniProtKB	P62987	UBA52	-	GO:0005829	cytosol	Component	TAS	Reactome:REACT_25398	-	9606	20130528	Reactome	-
UniProtKB	P62987	UBA52	-	GO:0005829	cytosol	Component	TAS	Reactome:REACT_3	-	9606	20130503	Reactome	-
UniProtKB	P62987	UBA52	-	GO:0005829	cytosol	Component	TAS	Reactome:REACT_480	-	9606	20130528	Reactome	-
UniProtKB	P62987	UBA52	-	GO:0005829	cytosol	Component	TAS	Reactome:REACT_6723	-	9606	20130528	Reactome	-
UniProtKB	P62987	UBA52	-	GO:0005829	cytosol	Component	TAS	Reactome:REACT_6735	-	9606	20130528	Reactome	-
UniProtKB	P62987	UBA52	-	GO:0005829	cytosol	Component	TAS	Reactome:REACT_6749	-	9606	20130528	Reactome	-
UniProtKB	P62987	UBA52	-	GO:0005829	cytosol	Component	TAS	Reactome:REACT_6777	-	9606	20130528	Reactome	-
UniProtKB	P62987	UBA52	-	GO:0005829	cytosol	Component	TAS	Reactome:REACT_6786	-	9606	20130528	Reactome	-
UniProtKB	P62987	UBA52	-	GO:0005829	cytosol	Component	TAS	Reactome:REACT_6824	-	9606	20130528	Reactome	-
UniProtKB	P62987	UBA52	-	GO:0005829	cytosol	Component	TAS	Reactome:REACT_6826	-	9606	20130528	Reactome	-
UniProtKB	P62987	UBA52	-	GO:0005829	cytosol	Component	TAS	Reactome:REACT_6827	-	9606	20130528	Reactome	-
UniProtKB	P62987	UBA52	-	GO:0005829	cytosol	Component	TAS	Reactome:REACT_6878	-	9606	20130528	Reactome	-
UniProtKB	P62987	UBA52	-	GO:0005829	cytosol	Component	TAS	Reactome:REACT_6884	-	9606	20130528	Reactome	-
UniProtKB	P62987	UBA52	-	GO:0005829	cytosol	Component	TAS	Reactome:REACT_6914	-	9606	20130528	Reactome	-
UniProtKB	P62987	UBA52	-	GO:0005829	cytosol	Component	TAS	Reactome:REACT_6935	-	9606	20130528	Reactome	-
UniProtKB	P62987	UBA52	-	GO:0005829	cytosol	Component	TAS	Reactome:REACT_6937	-	9606	20130528	Reactome	-
UniProtKB	P62987	UBA52	-	GO:0005829	cytosol	Component	TAS	Reactome:REACT_715	-	9606	20130528	Reactome	-
UniProtKB	P62987	UBA52	-	GO:0005829	cytosol	Component	TAS	Reactome:REACT_75753	-	9606	20130503	Reactome	-
UniProtKB	P62987	UBA52	-	GO:0005829	cytosol	Component	TAS	Reactome:REACT_75766	-	9606	20130528	Reactome	-
UniProtKB	P62987	UBA52	-	GO:0005829	cytosol	Component	TAS	Reactome:REACT_75782	-	9606	20130528	Reactome	-
UniProtKB	P62987	UBA52	-	GO:0005829	cytosol	Component	TAS	Reactome:REACT_75787	-	9606	20130503	Reactome	-
UniProtKB	P62987	UBA52	-	GO:0005829	cytosol	Component	TAS	Reactome:REACT_75843	-	9606	20130528	Reactome	-
UniProtKB	P62987	UBA52	-	GO:0005829	cytosol	Component	TAS	Reactome:REACT_75847	-	9606	20130528	Reactome	-
UniProtKB	P62987	UBA52	-	GO:0005829	cytosol	Component	TAS	Reactome:REACT_75856	-	9606	20130528	Reactome	-
UniProtKB	P62987	UBA52	-	GO:0005829	cytosol	Component	TAS	Reactome:REACT_75860	-	9606	20130528	Reactome	-
UniProtKB	P62987	UBA52	-	GO:0005829	cytosol	Component	TAS	Reactome:REACT_75871	-	9606	20130528	Reactome	-
UniProtKB	P62987	UBA52	-	GO:0005829	cytosol	Component	TAS	Reactome:REACT_75887	-	9606	20130528	Reactome	-
UniProtKB	P62987	UBA52	-	GO:0005829	cytosol	Component	TAS	Reactome:REACT_75888	-	9606	20130528	Reactome	-
UniProtKB	P62987	UBA52	-	GO:0005829	cytosol	Component	TAS	Reactome:REACT_75891	-	9606	20130503	Reactome	-
UniProtKB	P62987	UBA52	-	GO:0005829	cytosol	Component	TAS	Reactome:REACT_75901	-	9606	20130528	Reactome	-
UniProtKB	P62987	UBA52	-	GO:0005829	cytosol	Component	TAS	Reactome:REACT_75903	-	9606	20130528	Reactome	-
UniProtKB	P62987	UBA52	-	GO:0005829	cytosol	Component	TAS	Reactome:REACT_75910	-	9606	20130503	Reactome	-
UniProtKB	P62987	UBA52	-	GO:0005829	cytosol	Component	TAS	Reactome:REACT_75917	-	9606	20130503	Reactome	-
UniProtKB	P62987	UBA52	-	GO:0005829	cytosol	Component	TAS	Reactome:REACT_75924	-	9606	20130528	Reactome	-
UniProtKB	P62987	UBA52	-	GO:0005829	cytosol	Component	TAS	Reactome:REACT_7995	-	9606	20130528	Reactome	-
UniProtKB	P62987	UBA52	-	GO:0005829	cytosol	Component	TAS	Reactome:REACT_8025	-	9606	20130528	Reactome	-
UniProtKB	P62987	UBA52	-	GO:0005829	cytosol	Component	TAS	Reactome:REACT_873	-	9606	20130528	Reactome	-
UniProtKB	P62987	UBA52	-	GO:0005829	cytosol	Component	TAS	Reactome:REACT_9018	-	9606	20130528	Reactome	-
UniProtKB	P62987	UBA52	-	GO:0005829	cytosol	Component	TAS	Reactome:REACT_9035	-	9606	20130528	Reactome	-
UniProtKB	P62987	UBA52	-	GO:0005829	cytosol	Component	TAS	Reactome:REACT_9063	-	9606	20130528	Reactome	-
UniProtKB	P62987	UBA52	-	GO:0005829	cytosol	Component	TAS	Reactome:REACT_928	-	9606	20130503	Reactome	-
UniProtKB	P62987	UBA52	-	GO:0005829	cytosol	Component	TAS	Reactome:REACT_93	-	9606	20130528	Reactome	-
UniProtKB	P62987	UBA52	-	GO:0005829	cytosol	Component	TAS	Reactome:REACT_940	-	9606	20130503	Reactome	-
UniProtKB	P62987	UBA52	-	GO:0005829	cytosol	Component	TAS	Reactome:REACT_9466	-	9606	20130528	Reactome	-
UniProtKB	P62987	UBA52	-	GO:0005829	cytosol	Component	TAS	Reactome:REACT_9471	-	9606	20130528	Reactome	-
UniProtKB	P62987	UBA52	-	GO:0005829	cytosol	Component	TAS	Reactome:REACT_9514	-	9606	20130503	Reactome	-
UniProtKB	P62987	UBA52	-	GO:0005829	cytosol	Component	TAS	Reactome:REACT_9524	-	9606	20130503	Reactome	-
UniProtKB	P62987	UBA52	-	GO:0005840	ribosome	Component	IEA	GO_REF:0000002	InterPro:IPR001975	9606	20131116	InterPro	-
UniProtKB	P62987	UBA52	-	GO:0005840	ribosome	Component	IEA	GO_REF:0000037	UniProtKB-KW:KW-0689	9606	20131116	UniProt	-
UniProtKB	P62987	UBA52	-	GO:0005886	plasma membrane	Component	TAS	Reactome:REACT_163644	-	9606	20130528	Reactome	-
UniProtKB	P62987	UBA52	-	GO:0005886	plasma membrane	Component	TAS	Reactome:REACT_163803	-	9606	20130528	Reactome	-
UniProtKB	P62987	UBA52	-	GO:0005886	plasma membrane	Component	TAS	Reactome:REACT_163807	-	9606	20130528	Reactome	-
UniProtKB	P62987	UBA52	-	GO:0005886	plasma membrane	Component	TAS	Reactome:REACT_163872	-	9606	20130528	Reactome	-
UniProtKB	P62987	UBA52	-	GO:0005768	endosome	Component	TAS	Reactome:REACT_115855	-	9606	20130528	Reactome	-
UniProtKB	P62987	UBA52	-	GO:0005768	endosome	Component	TAS	Reactome:REACT_163872	-	9606	20130528	Reactome	-
UniProtKB	P62987	UBA52	-	GO:0005768	endosome	Component	TAS	Reactome:REACT_27184	-	9606	20130528	Reactome	-
UniProtKB	P62987	UBA52	-	GO:0005768	endosome	Component	TAS	Reactome:REACT_27272	-	9606	20130528	Reactome	-
UniProtKB	P62987	UBA52	-	GO:0005768	endosome	Component	TAS	Reactome:REACT_27290	-	9606	20130528	Reactome	-
UniProtKB	P62987	UBA52	-	GO:0005768	endosome	Component	TAS	Reactome:REACT_27319	-	9606	20130528	Reactome	-
UniProtKB	P62987	UBA52	-	GO:0005829	cytosol	Component	IDA	PMID:12962325	-	9606	20110923	UniProt	UniProtKB:P62987:PRO_0000396434
UniProtKB	P62987	UBA52	-	GO:0005840	ribosome	Component	IDA	PMID:12962325	-	9606	20110923	UniProt	UniProtKB:P62987:PRO_0000396434
UniProtKB	P62987	UBA52	-	GO:0005622	intracellular	Component	IEA	GO_REF:0000037	UniProtKB-KW:KW-0687	9606	20131116	UniProt	-
UniProtKB	P62987	UBA52	-	GO:0016023	cytoplasmic membrane-bounded vesicle	Component	TAS	Reactome:REACT_27184	-	9606	20130528	Reactome	-
UniProtKB	P63267	ACTG2	-	GO:0005737	cytoplasm	Component	IEA	GO_REF:0000037	UniProtKB-KW:KW-0963	9606	20131116	UniProt	-
UniProtKB	P63267	ACTG2	-	GO:0005829	cytosol	Component	TAS	Reactome:REACT_20548	-	9606	20130528	Reactome	-
UniProtKB	P63267	ACTG2	-	GO:0005829	cytosol	Component	TAS	Reactome:REACT_20613	-	9606	20130528	Reactome	-
UniProtKB	P63267	ACTG2	-	GO:0005829	cytosol	Component	TAS	Reactome:REACT_20643	-	9606	20130528	Reactome	-
UniProtKB	P63267	ACTG2	-	GO:0005829	cytosol	Component	TAS	Reactome:REACT_20663	-	9606	20130528	Reactome	-
UniProtKB	P63267	ACTG2	-	GO:0005856	cytoskeleton	Component	IEA	GO_REF:0000037	UniProtKB-KW:KW-0206	9606	20131116	UniProt	-
UniProtKB	P63267	ACTG2	-	GO:0005856	cytoskeleton	Component	IEA	GO_REF:0000039	UniProtKB-SubCell:SL-0090	9606	20131116	UniProt	-
UniProtKB	P63267	ACTG2	-	GO:0005623	cell	Component	IEA	GO_REF:0000019	Ensembl:ENSMUSP00000074658	9606	20131116	Ensembl	-
UniProtKB	P68239	-	-	GO:0005829	cytosol	Component	IEA	GO_REF:0000002	InterPro:IPR002338|InterPro:IPR002339	9899	20131116	InterPro	-
UniProtKB	P68239	-	-	GO:0043234	protein complex	Component	IEA	GO_REF:0000002	InterPro:IPR002338|InterPro:IPR002339	9899	20131116	InterPro	-
UniProtKB	P79134	ANXA6	-	GO:0005737	cytoplasm	Component	IEA	GO_REF:0000037	UniProtKB-KW:KW-0963	9913	20131116	UniProt	-
UniProtKB	P79134	ANXA6	-	GO:0005737	cytoplasm	Component	IEA	GO_REF:0000039	UniProtKB-SubCell:SL-0086	9913	20131116	UniProt	-
UniProtKB	P79134	ANXA6	-	GO:0016023	cytoplasmic membrane-bounded vesicle	Component	IEA	GO_REF:0000039	UniProtKB-SubCell:SL-0161	9913	20131116	UniProt	-
UniProtKB	P79134	ANXA6	-	GO:0005737	cytoplasm	Component	IEA	GO_REF:0000019	Ensembl:ENSMUSP00000104511	9913	20131116	Ensembl	-
UniProtKB	P79134	ANXA6	-	GO:0005737	cytoplasm	Component	ISS	GO_REF:0000024	UniProtKB:P14824	9913	20061003	AgBase	-
UniProtKB	P79134	ANXA6	-	GO:0005576	extracellular region	Component	IEA	GO_REF:0000019	Ensembl:ENSP00000346550	9913	20131116	Ensembl	-
UniProtKB	P79134	ANXA6	-	GO:0043226	organelle	Component	IEA	GO_REF:0000019	Ensembl:ENSP00000346550	9913	20131116	Ensembl	-
UniProtKB	P80177	MIF	-	GO:0005576	extracellular region	Component	IEA	GO_REF:0000019	Ensembl:ENSP00000215754	9913	20131116	Ensembl	-
UniProtKB	P80177	MIF	-	GO:0005576	extracellular region	Component	IEA	GO_REF:0000037	UniProtKB-KW:KW-0964	9913	20131116	UniProt	-
UniProtKB	P80177	MIF	-	GO:0005576	extracellular region	Component	IEA	GO_REF:0000039	UniProtKB-SubCell:SL-0243	9913	20131116	UniProt	-
UniProtKB	P80177	MIF	-	GO:0005615	extracellular space	Component	IEA	GO_REF:0000019	Ensembl:ENSMUSP00000041149	9913	20131116	Ensembl	-
UniProtKB	P80177	MIF	-	GO:0005615	extracellular space	Component	IEA	GO_REF:0000037	UniProtKB-KW:KW-0202	9913	20131116	UniProt	-
UniProtKB	P80177	MIF	-	GO:0005737	cytoplasm	Component	IEA	GO_REF:0000037	UniProtKB-KW:KW-0963	9913	20131116	UniProt	-
UniProtKB	P80177	MIF	-	GO:0005737	cytoplasm	Component	IEA	GO_REF:0000039	UniProtKB-SubCell:SL-0086	9913	20131116	UniProt	-
UniProtKB	P80177	MIF	-	GO:0005623	cell	Component	IEA	GO_REF:0000019	Ensembl:ENSP00000215754	9913	20131116	Ensembl	-
UniProtKB	P81184	LGALS1	-	GO:0005576	extracellular region	Component	IEA	GO_REF:0000037	UniProtKB-KW:KW-0964	9940	20131116	UniProt	-
UniProtKB	P81184	LGALS1	-	GO:0005578	proteinaceous extracellular matrix	Component	IEA	GO_REF:0000037	UniProtKB-KW:KW-0272	9940	20131116	UniProt	-
UniProtKB	P81184	LGALS1	-	GO:0005578	proteinaceous extracellular matrix	Component	IEA	GO_REF:0000039	UniProtKB-SubCell:SL-0111	9940	20131116	UniProt	-
UniProtKB	Q01321	NDUFA4	-	GO:0005739	mitochondrion	Component	IEA	GO_REF:0000019	Ensembl:ENSMUSP00000031637	9913	20131116	Ensembl	-
UniProtKB	Q01321	NDUFA4	-	GO:0005739	mitochondrion	Component	IEA	GO_REF:0000019	Ensembl:ENSP00000339720	9913	20131116	Ensembl	-
UniProtKB	Q01321	NDUFA4	-	GO:0005739	mitochondrion	Component	IEA	GO_REF:0000037	UniProtKB-KW:KW-0496	9913	20131116	UniProt	-
UniProtKB	Q01321	NDUFA4	-	GO:0005739	mitochondrion	Component	IEA	GO_REF:0000019	Ensembl:ENSMUSP00000031637	9913	20131116	Ensembl	-
UniProtKB	Q01321	NDUFA4	-	GO:0005739	mitochondrion	Component	IEA	GO_REF:0000037	UniProtKB-KW:KW-0999	9913	20131116	UniProt	-
UniProtKB	Q01321	NDUFA4	-	GO:0005739	mitochondrion	Component	IEA	GO_REF:0000039	UniProtKB-SubCell:SL-0168	9913	20131116	UniProt	-
UniProtKB	Q01321	NDUFA4	-	GO:0005739	mitochondrion	Component	IEA	GO_REF:0000019	Ensembl:ENSP00000339720	9913	20131116	Ensembl	-
UniProtKB	Q01321	NDUFA4	-	GO:0043234	protein complex	Component	IEA	GO_REF:0000019	Ensembl:ENSP00000339720	9913	20131116	Ensembl	-
UniProtKB	Q01321	NDUFA4	-	GO:0005739	mitochondrion	Component	IEA	GO_REF:0000019	Ensembl:ENSMUSP00000031637	9913	20131116	Ensembl	-
UniProtKB	Q01321	NDUFA4	-	GO:0043234	protein complex	Component	IEA	GO_REF:0000019	Ensembl:ENSMUSP00000031637	9913	20131116	Ensembl	-
UniProtKB	Q01321	NDUFA4	-	GO:0005739	mitochondrion	Component	IEA	GO_REF:0000019	Ensembl:ENSP00000339720	9913	20131116	Ensembl	-
UniProtKB	Q01321	NDUFA4	-	GO:0043234	protein complex	Component	IEA	GO_REF:0000019	Ensembl:ENSP00000339720	9913	20131116	Ensembl	-
UniProtKB	Q01321	NDUFA4	-	GO:0005739	mitochondrion	Component	ISS	GO_REF:0000024	UniProtKB:O00483	9913	20121022	UniProt	-
UniProtKB	Q01321	NDUFA4	-	GO:0043234	protein complex	Component	ISS	GO_REF:0000024	UniProtKB:O00483	9913	20121022	UniProt	-
UniProtKB	Q01321	NDUFA4	-	GO:0005575	cellular_component	Component	IEA	GO_REF:0000037	UniProtKB-KW:KW-0472	9913	20131116	UniProt	-
UniProtKB	Q01321	NDUFA4	-	GO:0005575	cellular_component	Component	IEA	GO_REF:0000037	UniProtKB-KW:KW-0679	9913	20131116	UniProt	-
UniProtKB	Q01995	TAGLN	-	GO:0005737	cytoplasm	Component	IEA	GO_REF:0000037	UniProtKB-KW:KW-0963	9606	20131116	UniProt	-
UniProtKB	Q01995	TAGLN	-	GO:0005737	cytoplasm	Component	IEA	GO_REF:0000039	UniProtKB-SubCell:SL-0086	9606	20131116	UniProt	-
UniProtKB	Q04467	IDH2	-	GO:0005739	mitochondrion	Component	IEA	GO_REF:0000019	Ensembl:ENSMUSP00000103007	9913	20131116	Ensembl	-
UniProtKB	Q04467	IDH2	-	GO:0005739	mitochondrion	Component	ISS	GO_REF:0000024	UniProtKB:P54071	9913	20070126	AgBase	-
UniProtKB	Q04467	IDH2	-	GO:0005739	mitochondrion	Component	IEA	GO_REF:0000037	UniProtKB-KW:KW-0496	9913	20131116	UniProt	-
UniProtKB	Q04467	IDH2	-	GO:0005739	mitochondrion	Component	IEA	GO_REF:0000039	UniProtKB-SubCell:SL-0173	9913	20131116	UniProt	-
UniProtKB	Q04467	IDH2	-	GO:0005739	mitochondrion	Component	IEA	GO_REF:0000019	Ensembl:ENSMUSP00000103007	9913	20131116	Ensembl	-
UniProtKB	Q04467	IDH2	-	GO:0005739	mitochondrion	Component	ISS	GO_REF:0000024	UniProtKB:P54071	9913	20070126	AgBase	-
UniProtKB	Q06830	PRDX1	-	GO:0005634	nucleus	Component	IDA	PMID:17603937	-	9606	20080529	MGI	-
UniProtKB	Q06830	PRDX1	-	GO:0000228	nuclear chromosome	Component	IEA	GO_REF:0000019	Ensembl:ENSRNOP00000023132	9606	20131116	Ensembl	-
UniProtKB	Q06830	PRDX1	-	GO:0005730	nucleolus	Component	IEA	GO_REF:0000019	Ensembl:ENSRNOP00000023132	9606	20131116	Ensembl	-
UniProtKB	Q06830	PRDX1	-	GO:0005737	cytoplasm	Component	IEA	GO_REF:0000019	Ensembl:ENSRNOP00000023132	9606	20131116	Ensembl	-
UniProtKB	Q06830	PRDX1	-	GO:0005737	cytoplasm	Component	IEA	GO_REF:0000037	UniProtKB-KW:KW-0963	9606	20131116	UniProt	-
UniProtKB	Q06830	PRDX1	-	GO:0005737	cytoplasm	Component	IEA	GO_REF:0000039	UniProtKB-SubCell:SL-0086	9606	20131116	UniProt	-
UniProtKB	Q06830	PRDX1	-	GO:0005737	cytoplasm	Component	IDA	PMID:17603937	-	9606	20080529	MGI	-
UniProtKB	Q06830	PRDX1	-	GO:0005739	mitochondrion	Component	IEA	GO_REF:0000019	Ensembl:ENSMUSP00000114159	9606	20131116	Ensembl	-
UniProtKB	Q06830	PRDX1	-	GO:0005739	mitochondrion	Component	IDA	GO_REF:0000052	-	9606	20080205	HPA	-
UniProtKB	Q06830	PRDX1	-	GO:0005739	mitochondrion	Component	IEA	GO_REF:0000019	Ensembl:ENSRNOP00000023132	9606	20131116	Ensembl	-
UniProtKB	Q06830	PRDX1	-	GO:0005777	peroxisome	Component	IEA	GO_REF:0000019	Ensembl:ENSRNOP00000023132	9606	20131116	Ensembl	-
UniProtKB	Q06830	PRDX1	-	GO:0005829	cytosol	Component	IEA	GO_REF:0000019	Ensembl:ENSRNOP00000023132	9606	20131116	Ensembl	-
UniProtKB	Q06830	PRDX1	-	GO:0016023	cytoplasmic membrane-bounded vesicle	Component	IEA	GO_REF:0000039	UniProtKB-SubCell:SL-0161	9606	20131116	UniProt	-
UniProtKB	Q07130	UGP2	-	GO:0005737	cytoplasm	Component	IEA	GO_REF:0000037	UniProtKB-KW:KW-0963	9913	20131116	UniProt	-
UniProtKB	Q07130	UGP2	-	GO:0005737	cytoplasm	Component	IEA	GO_REF:0000039	UniProtKB-SubCell:SL-0086	9913	20131116	UniProt	-
UniProtKB	Q08DP0	PGM1	-	GO:0005737	cytoplasm	Component	IEA	GO_REF:0000037	UniProtKB-KW:KW-0963	9913	20131116	UniProt	-
UniProtKB	Q08DP0	PGM1	-	GO:0005737	cytoplasm	Component	IEA	GO_REF:0000039	UniProtKB-SubCell:SL-0086	9913	20131116	UniProt	-
UniProtKB	Q08DP0	PGM1	-	GO:0005829	cytosol	Component	IBA	GO_REF:0000033	PANTHER:PTN000501326	9913	20100415	RefGenome	-
UniProtKB	Q0VCE1	GSTO1	-	GO:0005737	cytoplasm	Component	IEA	GO_REF:0000002	InterPro:IPR005442	9913	20131116	InterPro	-
UniProtKB	Q0VCU1	ACO1	-	GO:0005737	cytoplasm	Component	IEA	GO_REF:0000037	UniProtKB-KW:KW-0963	9913	20131116	UniProt	-
UniProtKB	Q0VCU1	ACO1	-	GO:0005737	cytoplasm	Component	IEA	GO_REF:0000039	UniProtKB-SubCell:SL-0086	9913	20131116	UniProt	-
UniProtKB	Q0VCY0	ATP2A1	-	GO:0005783	endoplasmic reticulum	Component	IEA	GO_REF:0000037	UniProtKB-KW:KW-0256	9913	20131116	UniProt	-
UniProtKB	Q0VCY0	ATP2A1	-	GO:0005783	endoplasmic reticulum	Component	IEA	GO_REF:0000039	UniProtKB-SubCell:SL-0097	9913	20131116	UniProt	-
UniProtKB	Q0VCY0	ATP2A1	-	GO:0005575	cellular_component	Component	IEA	GO_REF:0000037	UniProtKB-KW:KW-0472	9913	20131116	UniProt	-
UniProtKB	Q0VCY0	ATP2A1	-	GO:0005575	cellular_component	Component	IEA	GO_REF:0000002	InterPro:IPR001757|InterPro:IPR005782	9913	20131116	InterPro	-
UniProtKB	Q0VCY0	ATP2A1	-	GO:0005575	cellular_component	Component	IEA	GO_REF:0000037	UniProtKB-KW:KW-0812	9913	20131116	UniProt	-
UniProtKB	Q0VCY0	ATP2A1	-	GO:0005783	endoplasmic reticulum	Component	IEA	GO_REF:0000037	UniProtKB-KW:KW-0703	9913	20131116	UniProt	-
UniProtKB	Q0VCY0	ATP2A1	-	GO:0005783	endoplasmic reticulum	Component	IEA	GO_REF:0000039	UniProtKB-SubCell:SL-0241	9913	20131116	UniProt	-
UniProtKB	Q14315	FLNC	-	GO:0005737	cytoplasm	Component	IEA	GO_REF:0000037	UniProtKB-KW:KW-0963	9606	20131116	UniProt	-
UniProtKB	Q14315	FLNC	-	GO:0005737	cytoplasm	Component	IEA	GO_REF:0000039	UniProtKB-SubCell:SL-0086	9606	20131116	UniProt	-
UniProtKB	Q14315	FLNC	-	GO:0005737	cytoplasm	Component	IDA	GO_REF:0000052	-	9606	20080205	HPA	-
UniProtKB	Q14315	FLNC	-	GO:0005737	cytoplasm	Component	IDA	PMID:12393796	-	9606	20091019	MGI	-
UniProtKB	Q14315	FLNC	-	GO:0005829	cytosol	Component	TAS	Reactome:REACT_20513	-	9606	20130528	Reactome	-
UniProtKB	Q14315	FLNC	-	GO:0005856	cytoskeleton	Component	IEA	GO_REF:0000037	UniProtKB-KW:KW-0206	9606	20131116	UniProt	-
UniProtKB	Q14315	FLNC	-	GO:0005856	cytoskeleton	Component	IEA	GO_REF:0000039	UniProtKB-SubCell:SL-0090	9606	20131116	UniProt	-
UniProtKB	Q14315	FLNC	-	GO:0005886	plasma membrane	Component	IDA	GO_REF:0000052	-	9606	20080205	HPA	-
UniProtKB	Q14315	FLNC	-	GO:0005575	cellular_component	Component	IEA	GO_REF:0000037	UniProtKB-KW:KW-0472	9606	20131116	UniProt	-
UniProtKB	Q14315	FLNC	-	GO:0005575	cellular_component	Component	IEA	GO_REF:0000039	UniProtKB-SubCell:SL-0162	9606	20131116	UniProt	-
UniProtKB	Q14315	FLNC	-	GO:0005737	cytoplasm	Component	IEA	GO_REF:0000019	Ensembl:ENSRNOP00000027237	9606	20131116	Ensembl	-
UniProtKB	Q14315	FLNC	-	GO:0005737	cytoplasm	Component	IEA	GO_REF:0000039	UniProtKB-SubCell:SL-0314	9606	20131116	UniProt	-
UniProtKB	Q14315	FLNC	-	GO:0043226	organelle	Component	IEA	GO_REF:0000039	UniProtKB-SubCell:SL-0314	9606	20131116	UniProt	-
UniProtKB	Q14315	FLNC	-	GO:0005886	plasma membrane	Component	IEA	GO_REF:0000019	Ensembl:ENSRNOP00000027237	9606	20131116	Ensembl	-
UniProtKB	Q14315	FLNC	-	GO:0005886	plasma membrane	Component	IDA	PMID:21223964	-	9606	20120606	BHF-UCL	-
UniProtKB	Q14315	FLNC	-	GO:0005737	cytoplasm	Component	TAS	PMID:21223964	-	9606	20120606	BHF-UCL	-
UniProtKB	Q14315	FLNC	-	GO:0043226	organelle	Component	TAS	PMID:21223964	-	9606	20120606	BHF-UCL	-
UniProtKB	Q14324	MYBPC2	-	GO:0005829	cytosol	Component	TAS	Reactome:REACT_16902	-	9606	20130528	Reactome	-
UniProtKB	Q14324	MYBPC2	-	GO:0005829	cytosol	Component	TAS	Reactome:REACT_16935	-	9606	20130528	Reactome	-
UniProtKB	Q14324	MYBPC2	-	GO:0005829	cytosol	Component	TAS	Reactome:REACT_16995	-	9606	20130528	Reactome	-
UniProtKB	Q14324	MYBPC2	-	GO:0005829	cytosol	Component	TAS	Reactome:REACT_17057	-	9606	20130528	Reactome	-
UniProtKB	Q14324	MYBPC2	-	GO:0005856	cytoskeleton	Component	IEA	GO_REF:0000037	UniProtKB-KW:KW-0787	9606	20131116	UniProt	-
UniProtKB	Q14324	MYBPC2	-	GO:0043234	protein complex	Component	IEA	GO_REF:0000037	UniProtKB-KW:KW-0787	9606	20131116	UniProt	-
UniProtKB	Q148N0	OGDH	-	GO:0005739	mitochondrion	Component	IEA	GO_REF:0000037	UniProtKB-KW:KW-0496	9913	20131116	UniProt	-
UniProtKB	Q148N0	OGDH	-	GO:0005739	mitochondrion	Component	IEA	GO_REF:0000039	UniProtKB-SubCell:SL-0170	9913	20131116	UniProt	-
UniProtKB	Q15819	UBE2V2	-	GO:0005634	nucleus	Component	IDA	PMID:16129784	-	9606	20060320	HGNC	-
UniProtKB	Q15819	UBE2V2	-	GO:0005737	cytoplasm	Component	TAS	PMID:16129784	-	9606	20060320	HGNC	-
UniProtKB	Q15819	UBE2V2	-	GO:0005622	intracellular	Component	IDA	PMID:16129784	-	9606	20060320	HGNC	-
UniProtKB	Q15819	UBE2V2	-	GO:0043234	protein complex	Component	IDA	PMID:16129784	-	9606	20060320	HGNC	-
UniProtKB	Q15843	NEDD8	-	GO:0005634	nucleus	Component	IEA	GO_REF:0000019	Ensembl:ENSMUSP00000010520	9606	20131116	Ensembl	-
UniProtKB	Q15843	NEDD8	-	GO:0005634	nucleus	Component	IEA	GO_REF:0000019	Ensembl:ENSRNOP00000061284	9606	20131116	Ensembl	-
UniProtKB	Q15843	NEDD8	-	GO:0005634	nucleus	Component	IEA	GO_REF:0000037	UniProtKB-KW:KW-0539	9606	20131116	UniProt	-
UniProtKB	Q15843	NEDD8	-	GO:0005634	nucleus	Component	IEA	GO_REF:0000039	UniProtKB-SubCell:SL-0191	9606	20131116	UniProt	-
UniProtKB	Q15843	NEDD8	-	GO:0005634	nucleus	Component	TAS	PMID:9353319	-	9606	20030904	PINC	-
UniProtKB	Q16836	HADH	-	GO:0005634	nucleus	Component	IDA	GO_REF:0000052	-	9606	20110516	HPA	-
UniProtKB	Q16836	HADH	-	GO:0005737	cytoplasm	Component	IDA	GO_REF:0000054	-	9606	20100607	LIFEdb	-
UniProtKB	Q16836	HADH	-	GO:0005739	mitochondrion	Component	IEA	GO_REF:0000037	UniProtKB-KW:KW-0496	9606	20131116	UniProt	-
UniProtKB	Q16836	HADH	-	GO:0005739	mitochondrion	Component	IDA	GO_REF:0000052	-	9606	20110516	HPA	-
UniProtKB	Q16836	HADH	-	GO:0005739	mitochondrion	Component	TAS	PMID:8687463	-	9606	20030904	PINC	-
UniProtKB	Q16836	HADH	-	GO:0005739	mitochondrion	Component	IEA	GO_REF:0000039	UniProtKB-SubCell:SL-0170	9606	20131116	UniProt	-
UniProtKB	Q16836	HADH	-	GO:0005739	mitochondrion	Component	TAS	Reactome:REACT_1908	-	9606	20130528	Reactome	-
UniProtKB	Q16836	HADH	-	GO:0005739	mitochondrion	Component	TAS	Reactome:REACT_2187	-	9606	20130528	Reactome	-
UniProtKB	Q16836	HADH	-	GO:0005739	mitochondrion	Component	TAS	Reactome:REACT_2195	-	9606	20130528	Reactome	-
UniProtKB	Q16836	HADH	-	GO:0005739	mitochondrion	Component	TAS	Reactome:REACT_242	-	9606	20130528	Reactome	-
UniProtKB	Q16836	HADH	-	GO:0005739	mitochondrion	Component	TAS	Reactome:REACT_447	-	9606	20130528	Reactome	-
UniProtKB	Q17QV3	SUMO3	-	GO:0005634	nucleus	Component	IEA	GO_REF:0000002	InterPro:IPR027218	9913	20131116	InterPro	-
UniProtKB	Q17QV3	SUMO3	-	GO:0005737	cytoplasm	Component	IEA	GO_REF:0000037	UniProtKB-KW:KW-0963	9913	20131116	UniProt	-
UniProtKB	Q17QV3	SUMO3	-	GO:0005737	cytoplasm	Component	IEA	GO_REF:0000039	UniProtKB-SubCell:SL-0086	9913	20131116	UniProt	-
UniProtKB	Q17QV3	SUMO3	-	GO:0005654	nucleoplasm	Component	IEA	GO_REF:0000019	Ensembl:ENSMUSP00000020501	9913	20131116	Ensembl	-
UniProtKB	Q1KYZ7	HBBA	-	GO:0005829	cytosol	Component	IEA	GO_REF:0000002	InterPro:IPR002337	9940	20131116	InterPro	-
UniProtKB	Q1KYZ7	HBBA	-	GO:0043234	protein complex	Component	IEA	GO_REF:0000002	InterPro:IPR002337	9940	20131116	InterPro	-
UniProtKB	Q28035	GSTA1	-	GO:0005737	cytoplasm	Component	IEA	GO_REF:0000037	UniProtKB-KW:KW-0963	9913	20131116	UniProt	-
UniProtKB	Q28035	GSTA1	-	GO:0005737	cytoplasm	Component	IEA	GO_REF:0000039	UniProtKB-SubCell:SL-0086	9913	20131116	UniProt	-
UniProtKB	Q29443	TF	-	GO:0005576	extracellular region	Component	IEA	GO_REF:0000002	InterPro:IPR001156|InterPro:IPR018195	9913	20131116	InterPro	-
UniProtKB	Q29443	TF	-	GO:0005576	extracellular region	Component	IEA	GO_REF:0000037	UniProtKB-KW:KW-0964	9913	20131116	UniProt	-
UniProtKB	Q29443	TF	-	GO:0005576	extracellular region	Component	IEA	GO_REF:0000039	UniProtKB-SubCell:SL-0243	9913	20131116	UniProt	-
UniProtKB	Q29RK1	CS	-	GO:0005739	mitochondrion	Component	IEA	GO_REF:0000037	UniProtKB-KW:KW-0496	9913	20131116	UniProt	-
UniProtKB	Q29RK1	CS	-	GO:0005739	mitochondrion	Component	IEA	GO_REF:0000019	Ensembl:ENSP00000342056	9913	20131116	Ensembl	-
UniProtKB	Q29RK1	CS	-	GO:0005739	mitochondrion	Component	IEA	GO_REF:0000039	UniProtKB-SubCell:SL-0170	9913	20131116	UniProt	-
UniProtKB	Q2KIV8	GSTM3	-	GO:0005737	cytoplasm	Component	IEA	GO_REF:0000019	Ensembl:ENSP00000444978	9913	20131116	Ensembl	-
UniProtKB	Q2KJ32	SELENBP1	-	GO:0005634	nucleus	Component	IEA	GO_REF:0000037	UniProtKB-KW:KW-0539	9913	20131116	UniProt	-
UniProtKB	Q2KJ32	SELENBP1	-	GO:0005634	nucleus	Component	IEA	GO_REF:0000039	UniProtKB-SubCell:SL-0191	9913	20131116	UniProt	-
UniProtKB	Q2KJ32	SELENBP1	-	GO:0005730	nucleolus	Component	IEA	GO_REF:0000019	Ensembl:ENSP00000357861	9913	20131116	Ensembl	-
UniProtKB	Q2KJ32	SELENBP1	-	GO:0005737	cytoplasm	Component	IEA	GO_REF:0000037	UniProtKB-KW:KW-0963	9913	20131116	UniProt	-
UniProtKB	Q2KJ32	SELENBP1	-	GO:0005829	cytosol	Component	IEA	GO_REF:0000039	UniProtKB-SubCell:SL-0091	9913	20131116	UniProt	-
UniProtKB	Q2KJ32	SELENBP1	-	GO:0005575	cellular_component	Component	IEA	GO_REF:0000037	UniProtKB-KW:KW-0472	9913	20131116	UniProt	-
UniProtKB	Q2KJ32	SELENBP1	-	GO:0005575	cellular_component	Component	IEA	GO_REF:0000039	UniProtKB-SubCell:SL-0162	9913	20131116	UniProt	-
UniProtKB	Q2KJC9	ALDH7A1	-	GO:0005634	nucleus	Component	IEA	GO_REF:0000037	UniProtKB-KW:KW-0539	9913	20131116	UniProt	-
UniProtKB	Q2KJC9	ALDH7A1	-	GO:0005634	nucleus	Component	IEA	GO_REF:0000039	UniProtKB-SubCell:SL-0191	9913	20131116	UniProt	-
UniProtKB	Q2KJC9	ALDH7A1	-	GO:0005737	cytoplasm	Component	IEA	GO_REF:0000037	UniProtKB-KW:KW-0963	9913	20131116	UniProt	-
UniProtKB	Q2KJC9	ALDH7A1	-	GO:0005739	mitochondrion	Component	IEA	GO_REF:0000037	UniProtKB-KW:KW-0496	9913	20131116	UniProt	-
UniProtKB	Q2KJC9	ALDH7A1	-	GO:0005739	mitochondrion	Component	IEA	GO_REF:0000039	UniProtKB-SubCell:SL-0173	9913	20131116	UniProt	-
UniProtKB	Q2KJC9	ALDH7A1	-	GO:0005829	cytosol	Component	IEA	GO_REF:0000039	UniProtKB-SubCell:SL-0091	9913	20131116	UniProt	-
UniProtKB	Q2KJE5	GAPDHS	-	GO:0005737	cytoplasm	Component	IEA	GO_REF:0000037	UniProtKB-KW:KW-0963	9913	20131116	UniProt	-
UniProtKB	Q2KJE5	GAPDHS	-	GO:0005737	cytoplasm	Component	IEA	GO_REF:0000039	UniProtKB-SubCell:SL-0086	9913	20131116	UniProt	-
UniProtKB	Q2T9T7	DUSP3	-	GO:0005886	plasma membrane	Component	IEA	GO_REF:0000019	Ensembl:ENSP00000226004	9913	20131116	Ensembl	-
UniProtKB	Q2T9T7	DUSP3	-	GO:0005634	nucleus	Component	IEA	GO_REF:0000019	Ensembl:ENSP00000226004	9913	20131116	Ensembl	-
UniProtKB	Q2T9T7	DUSP3	-	GO:0005654	nucleoplasm	Component	IBA	GO_REF:0000033	PANTHER:PTN000017219	9913	20110119	RefGenome	-
UniProtKB	Q2T9T7	DUSP3	-	GO:0005829	cytosol	Component	IEA	GO_REF:0000019	Ensembl:ENSP00000226004	9913	20131116	Ensembl	-
UniProtKB	Q2T9T7	DUSP3	-	GO:0005829	cytosol	Component	IBA	GO_REF:0000033	PANTHER:PTN000017219	9913	20110119	RefGenome	-
UniProtKB	Q2TBI4	TRAP1	-	GO:0005739	mitochondrion	Component	IEA	GO_REF:0000019	Ensembl:ENSMUSP00000006137	9913	20131116	Ensembl	-
UniProtKB	Q2TBI4	TRAP1	-	GO:0005739	mitochondrion	Component	IEA	GO_REF:0000037	UniProtKB-KW:KW-0496	9913	20131116	UniProt	-
UniProtKB	Q2TBI4	TRAP1	-	GO:0005739	mitochondrion	Component	IEA	GO_REF:0000039	UniProtKB-SubCell:SL-0173	9913	20131116	UniProt	-
UniProtKB	Q2TBI4	TRAP1	-	GO:0005739	mitochondrion	Component	ISS	GO_REF:0000024	UniProtKB:Q12931	9913	20130626	UniProt	-
UniProtKB	Q2TBI4	TRAP1	-	GO:0005739	mitochondrion	Component	IEA	GO_REF:0000037	UniProtKB-KW:KW-0999	9913	20131116	UniProt	-
UniProtKB	Q2TBI4	TRAP1	-	GO:0005739	mitochondrion	Component	IEA	GO_REF:0000039	UniProtKB-SubCell:SL-0168	9913	20131116	UniProt	-
UniProtKB	Q2TBI4	TRAP1	-	GO:0005739	mitochondrion	Component	ISS	GO_REF:0000024	UniProtKB:Q12931	9913	20130626	UniProt	-
UniProtKB	Q2TBI4	TRAP1	-	GO:0005739	mitochondrion	Component	IEA	GO_REF:0000039	UniProtKB-SubCell:SL-0170	9913	20131116	UniProt	-
UniProtKB	Q2TBI4	TRAP1	-	GO:0005575	cellular_component	Component	IEA	GO_REF:0000037	UniProtKB-KW:KW-0472	9913	20131116	UniProt	-
UniProtKB	Q2TBV3	ETFB	-	GO:0005739	mitochondrion	Component	IEA	GO_REF:0000019	Ensembl:ENSMUSP00000004729	9913	20131116	Ensembl	-
UniProtKB	Q2TBV3	ETFB	-	GO:0005739	mitochondrion	Component	IEA	GO_REF:0000037	UniProtKB-KW:KW-0496	9913	20131116	UniProt	-
UniProtKB	Q2TBV3	ETFB	-	GO:0005739	mitochondrion	Component	IEA	GO_REF:0000039	UniProtKB-SubCell:SL-0170	9913	20131116	UniProt	-
UniProtKB	Q2UVX4	C3	-	GO:0005576	extracellular region	Component	IEA	GO_REF:0000002	InterPro:IPR000020|InterPro:IPR001840|InterPro:IPR009048	9913	20131116	InterPro	-
UniProtKB	Q2UVX4	C3	-	GO:0005576	extracellular region	Component	IEA	GO_REF:0000037	UniProtKB-KW:KW-0964	9913	20131116	UniProt	-
UniProtKB	Q2UVX4	C3	-	GO:0005576	extracellular region	Component	IEA	GO_REF:0000039	UniProtKB-SubCell:SL-0243	9913	20131116	UniProt	-
UniProtKB	Q2UVX4	C3	-	GO:0005615	extracellular space	Component	IEA	GO_REF:0000002	InterPro:IPR011626	9913	20131116	InterPro	-
UniProtKB	Q32KL2	PSMB5	-	GO:0005622	intracellular	Component	IEA	GO_REF:0000037	UniProtKB-KW:KW-0647	9913	20131116	UniProt	-
UniProtKB	Q32KL2	PSMB5	-	GO:0043234	protein complex	Component	IEA	GO_REF:0000037	UniProtKB-KW:KW-0647	9913	20131116	UniProt	-
UniProtKB	Q32KL2	PSMB5	-	GO:0005634	nucleus	Component	IEA	GO_REF:0000037	UniProtKB-KW:KW-0539	9913	20131116	UniProt	-
UniProtKB	Q32KL2	PSMB5	-	GO:0005634	nucleus	Component	IEA	GO_REF:0000039	UniProtKB-SubCell:SL-0191	9913	20131116	UniProt	-
UniProtKB	Q32KL2	PSMB5	-	GO:0005737	cytoplasm	Component	IEA	GO_REF:0000037	UniProtKB-KW:KW-0963	9913	20131116	UniProt	-
UniProtKB	Q32KL2	PSMB5	-	GO:0005737	cytoplasm	Component	IEA	GO_REF:0000039	UniProtKB-SubCell:SL-0086	9913	20131116	UniProt	-
UniProtKB	Q32KL2	PSMB5	-	GO:0005622	intracellular	Component	IEA	GO_REF:0000002	InterPro:IPR000243|InterPro:IPR001353|InterPro:IPR016050	9913	20131116	InterPro	-
UniProtKB	Q32KL2	PSMB5	-	GO:0043234	protein complex	Component	IEA	GO_REF:0000002	InterPro:IPR000243|InterPro:IPR001353|InterPro:IPR016050	9913	20131116	InterPro	-
UniProtKB	Q32KL2	PSMB5	-	GO:0005622	intracellular	Component	IEA	GO_REF:0000019	Ensembl:ENSMUSP00000022803	9913	20131116	Ensembl	-
UniProtKB	Q32KL2	PSMB5	-	GO:0043234	protein complex	Component	IEA	GO_REF:0000019	Ensembl:ENSMUSP00000022803	9913	20131116	Ensembl	-
UniProtKB	Q32KL2	PSMB5	-	GO:0005622	intracellular	Component	ISS	GO_REF:0000024	UniProtKB:O55234	9913	20120920	UniProt	-
UniProtKB	Q32KL2	PSMB5	-	GO:0043234	protein complex	Component	ISS	GO_REF:0000024	UniProtKB:O55234	9913	20120920	UniProt	-
UniProtKB	Q32PA4	PHPT1	-	GO:0005737	cytoplasm	Component	IEA	GO_REF:0000037	UniProtKB-KW:KW-0963	9913	20131116	UniProt	-
UniProtKB	Q32PA4	PHPT1	-	GO:0005737	cytoplasm	Component	IEA	GO_REF:0000039	UniProtKB-SubCell:SL-0086	9913	20131116	UniProt	-
UniProtKB	Q32PA4	PHPT1	-	GO:0005829	cytosol	Component	IEA	GO_REF:0000019	Ensembl:ENSMUSP00000037417	9913	20131116	Ensembl	-
UniProtKB	Q32PA4	PHPT1	-	GO:0005829	cytosol	Component	IEA	GO_REF:0000019	Ensembl:ENSP00000247665	9913	20131116	Ensembl	-
UniProtKB	Q3B7N0	CDH13	-	GO:0005886	plasma membrane	Component	IEA	GO_REF:0000002	InterPro:IPR020894	9913	20131116	InterPro	-
UniProtKB	Q3B7N0	CDH13	-	GO:0005886	plasma membrane	Component	IEA	GO_REF:0000037	UniProtKB-KW:KW-1003	9913	20131116	UniProt	-
UniProtKB	Q3B7N0	CDH13	-	GO:0005886	plasma membrane	Component	IEA	GO_REF:0000039	UniProtKB-SubCell:SL-0039	9913	20131116	UniProt	-
UniProtKB	Q3B7N0	CDH13	-	GO:0005575	cellular_component	Component	IEA	GO_REF:0000002	InterPro:IPR002126|InterPro:IPR015919	9913	20131116	InterPro	-
UniProtKB	Q3B7N0	CDH13	-	GO:0005575	cellular_component	Component	IEA	GO_REF:0000037	UniProtKB-KW:KW-0472	9913	20131116	UniProt	-
UniProtKB	Q3B7N0	CDH13	-	GO:0005575	cellular_component	Component	IEA	GO_REF:0000037	UniProtKB-KW:KW-0336	9913	20131116	UniProt	-
UniProtKB	Q3MHL4	AHCY	-	GO:0005737	cytoplasm	Component	IEA	GO_REF:0000037	UniProtKB-KW:KW-0963	9913	20131116	UniProt	-
UniProtKB	Q3MHL4	AHCY	-	GO:0005737	cytoplasm	Component	IEA	GO_REF:0000039	UniProtKB-SubCell:SL-0086	9913	20131116	UniProt	-
UniProtKB	Q3MHL4	AHCY	-	GO:0005829	cytosol	Component	ISS	GO_REF:0000024	UniProtKB:P50247	9913	20070815	AgBase	-
UniProtKB	Q3MHL4	AHCY	-	GO:0016023	cytoplasmic membrane-bounded vesicle	Component	IEA	GO_REF:0000039	UniProtKB-SubCell:SL-0161	9913	20131116	UniProt	-
UniProtKB	Q3SX40	PDLIM7	-	GO:0005737	cytoplasm	Component	IEA	GO_REF:0000037	UniProtKB-KW:KW-0963	9913	20131116	UniProt	-
UniProtKB	Q3SX40	PDLIM7	-	GO:0005737	cytoplasm	Component	IEA	GO_REF:0000039	UniProtKB-SubCell:SL-0086	9913	20131116	UniProt	-
UniProtKB	Q3SX40	PDLIM7	-	GO:0005856	cytoskeleton	Component	IEA	GO_REF:0000037	UniProtKB-KW:KW-0206	9913	20131116	UniProt	-
UniProtKB	Q3SX40	PDLIM7	-	GO:0005856	cytoskeleton	Component	IEA	GO_REF:0000039	UniProtKB-SubCell:SL-0090	9913	20131116	UniProt	-
UniProtKB	Q3SYU2	EEF2	-	GO:0005737	cytoplasm	Component	IEA	GO_REF:0000037	UniProtKB-KW:KW-0963	9913	20131116	UniProt	-
UniProtKB	Q3SYU2	EEF2	-	GO:0005737	cytoplasm	Component	IEA	GO_REF:0000039	UniProtKB-SubCell:SL-0086	9913	20131116	UniProt	-
UniProtKB	Q3SYU2	EEF2	-	GO:0005622	intracellular	Component	IEA	GO_REF:0000019	Ensembl:ENSMUSP00000046101	9913	20131116	Ensembl	-
UniProtKB	Q3SYU2	EEF2	-	GO:0005622	intracellular	Component	IEA	GO_REF:0000019	Ensembl:ENSP00000307940	9913	20131116	Ensembl	-
UniProtKB	Q3SYZ8	PDLIM3	-	GO:0005737	cytoplasm	Component	IEA	GO_REF:0000037	UniProtKB-KW:KW-0963	9913	20131116	UniProt	-
UniProtKB	Q3SYZ8	PDLIM3	-	GO:0005856	cytoskeleton	Component	IEA	GO_REF:0000019	Ensembl:ENSMUSP00000034053	9913	20131116	Ensembl	-
UniProtKB	Q3SYZ8	PDLIM3	-	GO:0005737	cytoplasm	Component	IEA	GO_REF:0000039	UniProtKB-SubCell:SL-0314	9913	20131116	UniProt	-
UniProtKB	Q3SYZ8	PDLIM3	-	GO:0043226	organelle	Component	IEA	GO_REF:0000039	UniProtKB-SubCell:SL-0314	9913	20131116	UniProt	-
UniProtKB	Q3SZX4	CA3	-	GO:0005737	cytoplasm	Component	IEA	GO_REF:0000002	InterPro:IPR018441	9913	20131116	InterPro	-
UniProtKB	Q3SZX4	CA3	-	GO:0005737	cytoplasm	Component	IEA	GO_REF:0000037	UniProtKB-KW:KW-0963	9913	20131116	UniProt	-
UniProtKB	Q3SZX4	CA3	-	GO:0005737	cytoplasm	Component	IEA	GO_REF:0000039	UniProtKB-SubCell:SL-0086	9913	20131116	UniProt	-
UniProtKB	Q3T056	LDHAL6B	-	GO:0005737	cytoplasm	Component	IEA	GO_REF:0000002	InterPro:IPR011304	9913	20131116	InterPro	-
UniProtKB	Q3T145	MDH1	-	GO:0005737	cytoplasm	Component	IEA	GO_REF:0000037	UniProtKB-KW:KW-0963	9913	20131116	UniProt	-
UniProtKB	Q3T145	MDH1	-	GO:0005737	cytoplasm	Component	IEA	GO_REF:0000039	UniProtKB-SubCell:SL-0086	9913	20131116	UniProt	-
UniProtKB	Q3ZBD7	GPI	-	GO:0005576	extracellular region	Component	IEA	GO_REF:0000037	UniProtKB-KW:KW-0964	9913	20131116	UniProt	-
UniProtKB	Q3ZBD7	GPI	-	GO:0005576	extracellular region	Component	IEA	GO_REF:0000039	UniProtKB-SubCell:SL-0243	9913	20131116	UniProt	-
UniProtKB	Q3ZBD7	GPI	-	GO:0005615	extracellular space	Component	IEA	GO_REF:0000037	UniProtKB-KW:KW-0202	9913	20131116	UniProt	-
UniProtKB	Q3ZBD7	GPI	-	GO:0005737	cytoplasm	Component	IEA	GO_REF:0000037	UniProtKB-KW:KW-0963	9913	20131116	UniProt	-
UniProtKB	Q3ZBD7	GPI	-	GO:0005737	cytoplasm	Component	IEA	GO_REF:0000039	UniProtKB-SubCell:SL-0086	9913	20131116	UniProt	-
UniProtKB	Q3ZBP1	CKMT2	-	GO:0005739	mitochondrion	Component	IEA	GO_REF:0000037	UniProtKB-KW:KW-0496	9913	20131116	UniProt	-
UniProtKB	Q3ZBP1	CKMT2	-	GO:0005739	mitochondrion	Component	IEA	GO_REF:0000037	UniProtKB-KW:KW-0999	9913	20131116	UniProt	-
UniProtKB	Q3ZBP1	CKMT2	-	GO:0005739	mitochondrion	Component	IEA	GO_REF:0000039	UniProtKB-SubCell:SL-0168	9913	20131116	UniProt	-
UniProtKB	Q3ZBP1	CKMT2	-	GO:0005575	cellular_component	Component	IEA	GO_REF:0000037	UniProtKB-KW:KW-0472	9913	20131116	UniProt	-
UniProtKB	Q3ZBT1	VCP	-	GO:0005634	nucleus	Component	IEA	GO_REF:0000037	UniProtKB-KW:KW-0539	9913	20131116	UniProt	-
UniProtKB	Q3ZBT1	VCP	-	GO:0005634	nucleus	Component	IEA	GO_REF:0000039	UniProtKB-SubCell:SL-0191	9913	20131116	UniProt	-
UniProtKB	Q3ZBT1	VCP	-	GO:0005737	cytoplasm	Component	IEA	GO_REF:0000037	UniProtKB-KW:KW-0963	9913	20131116	UniProt	-
UniProtKB	Q3ZBT1	VCP	-	GO:0005783	endoplasmic reticulum	Component	IEA	GO_REF:0000037	UniProtKB-KW:KW-0256	9913	20131116	UniProt	-
UniProtKB	Q3ZBT1	VCP	-	GO:0005783	endoplasmic reticulum	Component	IEA	GO_REF:0000039	UniProtKB-SubCell:SL-0095	9913	20131116	UniProt	-
UniProtKB	Q3ZBT1	VCP	-	GO:0005829	cytosol	Component	IEA	GO_REF:0000039	UniProtKB-SubCell:SL-0091	9913	20131116	UniProt	-
UniProtKB	Q3ZBT1	VCP	-	GO:0005694	chromosome	Component	ISS	GO_REF:0000024	UniProtKB:P55072	9913	20120827	UniProt	-
UniProtKB	Q3ZBY4	ALDOC	-	GO:0005739	mitochondrion	Component	IEA	GO_REF:0000019	Ensembl:ENSMUSP00000017534	9913	20131116	Ensembl	-
UniProtKB	Q3ZC09	ENO3	-	GO:0005829	cytosol	Component	IEA	GO_REF:0000002	InterPro:IPR000941|InterPro:IPR020809|InterPro:IPR020810|InterPro:IPR020811	9913	20131116	InterPro	-
UniProtKB	Q3ZC09	ENO3	-	GO:0043234	protein complex	Component	IEA	GO_REF:0000002	InterPro:IPR000941|InterPro:IPR020809|InterPro:IPR020810|InterPro:IPR020811	9913	20131116	InterPro	-
UniProtKB	Q3ZC09	ENO3	-	GO:0005737	cytoplasm	Component	IEA	GO_REF:0000019	Ensembl:ENSP00000324105	9913	20131116	Ensembl	-
UniProtKB	Q3ZC09	ENO3	-	GO:0005737	cytoplasm	Component	IEA	GO_REF:0000037	UniProtKB-KW:KW-0963	9913	20131116	UniProt	-
UniProtKB	Q3ZC09	ENO3	-	GO:0005737	cytoplasm	Component	IEA	GO_REF:0000039	UniProtKB-SubCell:SL-0086	9913	20131116	UniProt	-
UniProtKB	Q3ZC55	ACTN2	-	GO:0005737	cytoplasm	Component	IEA	GO_REF:0000037	UniProtKB-KW:KW-0963	9913	20131116	UniProt	-
UniProtKB	Q3ZC55	ACTN2	-	GO:0005737	cytoplasm	Component	IEA	GO_REF:0000039	UniProtKB-SubCell:SL-0314	9913	20131116	UniProt	-
UniProtKB	Q3ZC55	ACTN2	-	GO:0043226	organelle	Component	IEA	GO_REF:0000039	UniProtKB-SubCell:SL-0314	9913	20131116	UniProt	-
UniProtKB	Q3ZCH0	HSPA9	-	GO:0005634	nucleus	Component	IEA	GO_REF:0000037	UniProtKB-KW:KW-0539	9913	20131116	UniProt	-
UniProtKB	Q3ZCH0	HSPA9	-	GO:0005730	nucleolus	Component	IEA	GO_REF:0000039	UniProtKB-SubCell:SL-0188	9913	20131116	UniProt	-
UniProtKB	Q3ZCH0	HSPA9	-	GO:0005739	mitochondrion	Component	IEA	GO_REF:0000019	Ensembl:ENSMUSP00000025217	9913	20131116	Ensembl	-
UniProtKB	Q3ZCH0	HSPA9	-	GO:0005739	mitochondrion	Component	IEA	GO_REF:0000037	UniProtKB-KW:KW-0496	9913	20131116	UniProt	-
UniProtKB	Q3ZCH0	HSPA9	-	GO:0005739	mitochondrion	Component	IEA	GO_REF:0000039	UniProtKB-SubCell:SL-0173	9913	20131116	UniProt	-
UniProtKB	Q3ZCH0	HSPA9	-	GO:0005623	cell	Component	IEA	GO_REF:0000019	Ensembl:ENSP00000297185	9913	20131116	Ensembl	-
UniProtKB	Q3ZCH0	HSPA9	-	GO:0005739	mitochondrion	Component	IEA	GO_REF:0000019	Ensembl:ENSP00000297185	9913	20131116	Ensembl	-
UniProtKB	Q58DM8	ECHS1	-	GO:0005739	mitochondrion	Component	IEA	GO_REF:0000019	Ensembl:ENSMUSP00000026538	9913	20131116	Ensembl	-
UniProtKB	Q58DM8	ECHS1	-	GO:0005739	mitochondrion	Component	IEA	GO_REF:0000019	Ensembl:ENSP00000357535	9913	20131116	Ensembl	-
UniProtKB	Q58DM8	ECHS1	-	GO:0005739	mitochondrion	Component	IEA	GO_REF:0000037	UniProtKB-KW:KW-0496	9913	20131116	UniProt	-
UniProtKB	Q58DM8	ECHS1	-	GO:0005739	mitochondrion	Component	IEA	GO_REF:0000039	UniProtKB-SubCell:SL-0170	9913	20131116	UniProt	-
UniProtKB	Q5E946	PARK7	-	GO:0005634	nucleus	Component	IEA	GO_REF:0000019	Ensembl:ENSP00000418770	9913	20131116	Ensembl	-
UniProtKB	Q5E946	PARK7	-	GO:0005634	nucleus	Component	ISS	GO_REF:0000024	UniProtKB:Q99497	9913	20061004	AgBase	-
UniProtKB	Q5E946	PARK7	-	GO:0005634	nucleus	Component	ISS	GO_REF:0000024	UniProtKB:Q99497	9913	20110216	UniProt	-
UniProtKB	Q5E946	PARK7	-	GO:0005634	nucleus	Component	IEA	GO_REF:0000037	UniProtKB-KW:KW-0539	9913	20131116	UniProt	-
UniProtKB	Q5E946	PARK7	-	GO:0005634	nucleus	Component	IEA	GO_REF:0000039	UniProtKB-SubCell:SL-0191	9913	20131116	UniProt	-
UniProtKB	Q5E946	PARK7	-	GO:0005737	cytoplasm	Component	IEA	GO_REF:0000019	Ensembl:ENSP00000418770	9913	20131116	Ensembl	-
UniProtKB	Q5E946	PARK7	-	GO:0005737	cytoplasm	Component	ISS	GO_REF:0000024	UniProtKB:Q99497	9913	20061004	AgBase	-
UniProtKB	Q5E946	PARK7	-	GO:0005737	cytoplasm	Component	ISS	GO_REF:0000024	UniProtKB:Q99497	9913	20110218	UniProt	-
UniProtKB	Q5E946	PARK7	-	GO:0005737	cytoplasm	Component	IEA	GO_REF:0000037	UniProtKB-KW:KW-0963	9913	20131116	UniProt	-
UniProtKB	Q5E946	PARK7	-	GO:0005737	cytoplasm	Component	IEA	GO_REF:0000039	UniProtKB-SubCell:SL-0086	9913	20131116	UniProt	-
UniProtKB	Q5E946	PARK7	-	GO:0005739	mitochondrion	Component	IEA	GO_REF:0000019	Ensembl:ENSP00000418770	9913	20131116	Ensembl	-
UniProtKB	Q5E946	PARK7	-	GO:0005739	mitochondrion	Component	ISS	GO_REF:0000024	UniProtKB:Q99497	9913	20110216	UniProt	-
UniProtKB	Q5E946	PARK7	-	GO:0005739	mitochondrion	Component	IEA	GO_REF:0000037	UniProtKB-KW:KW-0496	9913	20131116	UniProt	-
UniProtKB	Q5E946	PARK7	-	GO:0005739	mitochondrion	Component	IEA	GO_REF:0000039	UniProtKB-SubCell:SL-0173	9913	20131116	UniProt	-
UniProtKB	Q5E9B1	LDHB	-	GO:0005737	cytoplasm	Component	IEA	GO_REF:0000002	InterPro:IPR011304	9913	20131116	InterPro	-
UniProtKB	Q5E9B1	LDHB	-	GO:0005737	cytoplasm	Component	IEA	GO_REF:0000037	UniProtKB-KW:KW-0963	9913	20131116	UniProt	-
UniProtKB	Q5E9B1	LDHB	-	GO:0005737	cytoplasm	Component	IEA	GO_REF:0000039	UniProtKB-SubCell:SL-0086	9913	20131116	UniProt	-
UniProtKB	Q5E9B1	LDHB	-	GO:0005829	cytosol	Component	TAS	Reactome:REACT_120807	-	9913	20120304	Reactome	-
UniProtKB	Q5EA88	GPD1	-	GO:0005737	cytoplasm	Component	IEA	GO_REF:0000002	InterPro:IPR011128	9913	20131116	InterPro	-
UniProtKB	Q5EA88	GPD1	-	GO:0005737	cytoplasm	Component	IEA	GO_REF:0000019	Ensembl:ENSP00000301149	9913	20131116	Ensembl	-
UniProtKB	Q5EA88	GPD1	-	GO:0005737	cytoplasm	Component	IEA	GO_REF:0000037	UniProtKB-KW:KW-0963	9913	20131116	UniProt	-
UniProtKB	Q5EA88	GPD1	-	GO:0005737	cytoplasm	Component	IEA	GO_REF:0000039	UniProtKB-SubCell:SL-0086	9913	20131116	UniProt	-
UniProtKB	Q5EA88	GPD1	-	GO:0005739	mitochondrion	Component	IEA	GO_REF:0000019	Ensembl:ENSMUSP00000023760	9913	20131116	Ensembl	-
UniProtKB	Q5EA88	GPD1	-	GO:0005829	cytosol	Component	ISS	GO_REF:0000024	UniProtKB:O35077	9913	20080103	AgBase	-
UniProtKB	Q5EA88	GPD1	-	GO:0005737	cytoplasm	Component	IEA	GO_REF:0000002	InterPro:IPR006168	9913	20131116	InterPro	-
UniProtKB	Q5EA88	GPD1	-	GO:0043234	protein complex	Component	IEA	GO_REF:0000002	InterPro:IPR006168	9913	20131116	InterPro	-
UniProtKB	Q5KR49	TPM1	-	GO:0005737	cytoplasm	Component	IEA	GO_REF:0000037	UniProtKB-KW:KW-0963	9913	20131116	UniProt	-
UniProtKB	Q5KR49	TPM1	-	GO:0005856	cytoskeleton	Component	IEA	GO_REF:0000037	UniProtKB-KW:KW-0206	9913	20131116	UniProt	-
UniProtKB	Q5KR49	TPM1	-	GO:0005856	cytoskeleton	Component	IEA	GO_REF:0000039	UniProtKB-SubCell:SL-0090	9913	20131116	UniProt	-
UniProtKB	Q6P4S6	Sik3	-	GO:0005737	cytoplasm	Component	IEA	GO_REF:0000037	UniProtKB-KW:KW-0963	10090	20131116	UniProt	-
UniProtKB	Q6P4S6	Sik3	-	GO:0005737	cytoplasm	Component	IEA	GO_REF:0000039	UniProtKB-SubCell:SL-0086	10090	20131116	UniProt	-
UniProtKB	Q6P4S6	Sik3	-	GO:0005737	cytoplasm	Component	IDA	PMID:22318228	-	10090	20130731	MGI	-
UniProtKB	Q6QRN6	APOA1BP	-	GO:0005576	extracellular region	Component	IEA	GO_REF:0000019	Ensembl:ENSP00000357218	9913	20131116	Ensembl	-
UniProtKB	Q6QRN6	APOA1BP	-	GO:0005576	extracellular region	Component	IEA	GO_REF:0000037	UniProtKB-KW:KW-0964	9913	20131116	UniProt	-
UniProtKB	Q6QRN6	APOA1BP	-	GO:0005576	extracellular region	Component	IEA	GO_REF:0000039	UniProtKB-SubCell:SL-0243	9913	20131116	UniProt	-
UniProtKB	Q6QRN6	APOA1BP	-	GO:0005615	extracellular space	Component	IEA	GO_REF:0000019	Ensembl:ENSMUSP00000029708	9913	20131116	Ensembl	-
UniProtKB	Q6QRN6	APOA1BP	-	GO:0005739	mitochondrion	Component	IEA	GO_REF:0000019	Ensembl:ENSMUSP00000029708	9913	20131116	Ensembl	-
UniProtKB	Q6QRN6	APOA1BP	-	GO:0005739	mitochondrion	Component	IEA	GO_REF:0000037	UniProtKB-KW:KW-0496	9913	20131116	UniProt	-
UniProtKB	Q6QRN6	APOA1BP	-	GO:0005739	mitochondrion	Component	IEA	GO_REF:0000039	UniProtKB-SubCell:SL-0173	9913	20131116	UniProt	-
UniProtKB	Q6QRN6	APOA1BP	-	GO:0005929	cilium	Component	IEA	GO_REF:0000019	Ensembl:ENSMUSP00000029708	9913	20131116	Ensembl	-
UniProtKB	Q6QRN6	APOA1BP	-	GO:0005623	cell	Component	IEA	GO_REF:0000019	Ensembl:ENSMUSP00000029708	9913	20131116	Ensembl	-
UniProtKB	Q76LV1	HSP90AB1	-	GO:0005737	cytoplasm	Component	IEA	GO_REF:0000037	UniProtKB-KW:KW-0963	9913	20131116	UniProt	-
UniProtKB	Q76LV1	HSP90AB1	-	GO:0005737	cytoplasm	Component	IEA	GO_REF:0000039	UniProtKB-SubCell:SL-0086	9913	20131116	UniProt	-
UniProtKB	Q76LV1	HSP90AB1	-	GO:0005739	mitochondrion	Component	ISS	GO_REF:0000024	UniProtKB:P11499	9913	20060904	AgBase	-
UniProtKB	Q76LV1	HSP90AB1	-	GO:0016023	cytoplasmic membrane-bounded vesicle	Component	IEA	GO_REF:0000039	UniProtKB-SubCell:SL-0161	9913	20131116	UniProt	-
UniProtKB	Q76LV2	HSP90AA1	-	GO:0005576	extracellular region	Component	ISS	GO_REF:0000024	UniProtKB:P11501	9913	20130801	AgBase	-
UniProtKB	Q76LV2	HSP90AA1	-	GO:0005737	cytoplasm	Component	ISS	GO_REF:0000024	UniProtKB:P11501	9913	20061006	AgBase	-
UniProtKB	Q76LV2	HSP90AA1	-	GO:0005737	cytoplasm	Component	IEA	GO_REF:0000037	UniProtKB-KW:KW-0963	9913	20131116	UniProt	-
UniProtKB	Q76LV2	HSP90AA1	-	GO:0005737	cytoplasm	Component	IEA	GO_REF:0000039	UniProtKB-SubCell:SL-0086	9913	20131116	UniProt	-
UniProtKB	Q76LV2	HSP90AA1	-	GO:0016023	cytoplasmic membrane-bounded vesicle	Component	IEA	GO_REF:0000039	UniProtKB-SubCell:SL-0161	9913	20131116	UniProt	-
UniProtKB	Q862H7	S100A11	-	GO:0005623	cell	Component	IEA	GO_REF:0000019	Ensembl:ENSP00000271638	9913	20131116	Ensembl	-
UniProtKB	Q862H7	S100A11	-	GO:0005634	nucleus	Component	IEA	GO_REF:0000019	Ensembl:ENSP00000271638	9913	20131116	Ensembl	-
UniProtKB	Q862H7	S100A11	-	GO:0005737	cytoplasm	Component	IEA	GO_REF:0000019	Ensembl:ENSMUSP00000029515	9913	20131116	Ensembl	-
UniProtKB	Q862H7	S100A11	-	GO:0005737	cytoplasm	Component	IEA	GO_REF:0000019	Ensembl:ENSP00000271638	9913	20131116	Ensembl	-
UniProtKB	Q86VP6	CAND1	-	GO:0005622	intracellular	Component	IDA	PMID:12609982	-	9606	20041105	UniProt	-
UniProtKB	Q86VP6	CAND1	-	GO:0043234	protein complex	Component	IDA	PMID:12609982	-	9606	20041105	UniProt	-
UniProtKB	Q86VP6	CAND1	-	GO:0005634	nucleus	Component	IEA	GO_REF:0000037	UniProtKB-KW:KW-0539	9606	20131116	UniProt	-
UniProtKB	Q86VP6	CAND1	-	GO:0005634	nucleus	Component	IEA	GO_REF:0000039	UniProtKB-SubCell:SL-0191	9606	20131116	UniProt	-
UniProtKB	Q86VP6	CAND1	-	GO:0005634	nucleus	Component	IDA	PMID:10581176	-	9606	20061204	UniProt	-
UniProtKB	Q86VP6	CAND1	-	GO:0005634	nucleus	Component	IDA	PMID:21249194	-	9606	20130315	UniProt	-
UniProtKB	Q86VP6	CAND1	-	GO:0005737	cytoplasm	Component	IEA	GO_REF:0000037	UniProtKB-KW:KW-0963	9606	20131116	UniProt	-
UniProtKB	Q86VP6	CAND1	-	GO:0005737	cytoplasm	Component	IEA	GO_REF:0000039	UniProtKB-SubCell:SL-0086	9606	20131116	UniProt	-
UniProtKB	Q86VP6	CAND1	-	GO:0005737	cytoplasm	Component	IDA	PMID:21249194	-	9606	20130315	UniProt	-
UniProtKB	Q86VP6	CAND1	-	GO:0005622	intracellular	Component	IDA	PMID:15537541	-	9606	20130315	UniProt	-
UniProtKB	Q86VP6	CAND1	-	GO:0043234	protein complex	Component	IDA	PMID:15537541	-	9606	20130315	UniProt	-
UniProtKB	Q86VP6	CAND1	-	GO:0005622	intracellular	Component	IDA	PMID:21249194	-	9606	20130315	UniProt	-
UniProtKB	Q86VP6	CAND1	-	GO:0043234	protein complex	Component	IDA	PMID:21249194	-	9606	20130315	UniProt	-
UniProtKB	Q86VP6	CAND1	-	GO:0005622	intracellular	Component	IDA	PMID:22405651	-	9606	20121116	MGI	-
UniProtKB	Q86VP6	CAND1	-	GO:0043234	protein complex	Component	IDA	PMID:22405651	-	9606	20121116	MGI	-
UniProtKB	Q8CHP8	Pgp	-	GO:0005575	cellular_component	Component	ND	GO_REF:0000015	-	10090	20100209	MGI	-
UniProtKB	Q8R0P4	Aamdc	-	GO:0005737	cytoplasm	Component	IEA	GO_REF:0000037	UniProtKB-KW:KW-0963	10090	20131116	UniProt	-
UniProtKB	Q8R0P4	Aamdc	-	GO:0005737	cytoplasm	Component	IEA	GO_REF:0000039	UniProtKB-SubCell:SL-0086	10090	20131116	UniProt	-
UniProtKB	Q8R0P4	Aamdc	-	GO:0005737	cytoplasm	Component	IDA	PMID:21622130	-	10090	20121012	UniProt	-
UniProtKB	Q8WZ42	TTN	-	GO:0000228	nuclear chromosome	Component	IDA	PMID:9548712	-	9606	20081017	BHF-UCL	-
UniProtKB	Q8WZ42	TTN	-	GO:0005576	extracellular region	Component	TAS	Reactome:REACT_21347	-	9606	20130528	Reactome	-
UniProtKB	Q8WZ42	TTN	-	GO:0005634	nucleus	Component	IEA	GO_REF:0000037	UniProtKB-KW:KW-0539	9606	20131116	UniProt	-
UniProtKB	Q8WZ42	TTN	-	GO:0005634	nucleus	Component	IEA	GO_REF:0000039	UniProtKB-SubCell:SL-0191	9606	20131116	UniProt	-
UniProtKB	Q8WZ42	TTN	-	GO:0005634	nucleus	Component	IDA	GO_REF:0000052	-	9606	20120912	HPA	-
UniProtKB	Q8WZ42	TTN	-	GO:0005737	cytoplasm	Component	IEA	GO_REF:0000037	UniProtKB-KW:KW-0963	9606	20131116	UniProt	-
UniProtKB	Q8WZ42	TTN	-	GO:0005737	cytoplasm	Component	IEA	GO_REF:0000039	UniProtKB-SubCell:SL-0086	9606	20131116	UniProt	-
UniProtKB	Q8WZ42	TTN	-	GO:0005737	cytoplasm	Component	IDA	GO_REF:0000052	-	9606	20120912	HPA	-
UniProtKB	Q8WZ42	TTN	-	GO:0005794	Golgi apparatus	Component	IDA	GO_REF:0000052	-	9606	20120912	HPA	-
UniProtKB	Q8WZ42	TTN	-	GO:0005829	cytosol	Component	TAS	Reactome:REACT_16902	-	9606	20130528	Reactome	-
UniProtKB	Q8WZ42	TTN	-	GO:0005829	cytosol	Component	TAS	Reactome:REACT_16935	-	9606	20130528	Reactome	-
UniProtKB	Q8WZ42	TTN	-	GO:0005829	cytosol	Component	TAS	Reactome:REACT_16995	-	9606	20130528	Reactome	-
UniProtKB	Q8WZ42	TTN	-	GO:0005829	cytosol	Component	TAS	Reactome:REACT_17057	-	9606	20130528	Reactome	-
UniProtKB	Q8WZ42	TTN	-	GO:0005829	cytosol	Component	TAS	Reactome:REACT_21347	-	9606	20130528	Reactome	-
UniProtKB	Q8WZ42	TTN	-	GO:0005737	cytoplasm	Component	IDA	PMID:11717165	-	9606	20081017	BHF-UCL	UniProtKB:Q8WZ42-6
UniProtKB	Q8WZ42	TTN	-	GO:0005856	cytoskeleton	Component	IDA	PMID:11717165	-	9606	20081017	BHF-UCL	UniProtKB:Q8WZ42-6
UniProtKB	Q8WZ42	TTN	-	GO:0005737	cytoplasm	Component	IEA	GO_REF:0000019	Ensembl:ENSMUSP00000107477	9606	20131116	Ensembl	-
UniProtKB	Q8WZ42	TTN	-	GO:0043226	organelle	Component	IEA	GO_REF:0000019	Ensembl:ENSMUSP00000107477	9606	20131116	Ensembl	-
UniProtKB	Q8WZ42	TTN	-	GO:0005737	cytoplasm	Component	IEA	GO_REF:0000019	Ensembl:ENSMUSP00000107477	9606	20131116	Ensembl	-
UniProtKB	Q8WZ42	TTN	-	GO:0043226	organelle	Component	IEA	GO_REF:0000019	Ensembl:ENSMUSP00000107477	9606	20131116	Ensembl	-
UniProtKB	Q8WZ42	TTN	-	GO:0005737	cytoplasm	Component	IDA	PMID:11717165	-	9606	20081017	BHF-UCL	UniProtKB:Q8WZ42-6
UniProtKB	Q8WZ42	TTN	-	GO:0043226	organelle	Component	IDA	PMID:11717165	-	9606	20081017	BHF-UCL	UniProtKB:Q8WZ42-6
UniProtKB	Q8WZ42	TTN	-	GO:0005737	cytoplasm	Component	IDA	PMID:19850579	-	9606	20121226	MGI	-
UniProtKB	Q8WZ42	TTN	-	GO:0043226	organelle	Component	IDA	PMID:19850579	-	9606	20121226	MGI	-
UniProtKB	Q8WZ42	TTN	-	GO:0005737	cytoplasm	Component	IDA	PMID:9501083	-	9606	20051018	UniProt	-
UniProtKB	Q8WZ42	TTN	-	GO:0043226	organelle	Component	IDA	PMID:9501083	-	9606	20051018	UniProt	-
UniProtKB	Q8WZ42	TTN	-	GO:0005737	cytoplasm	Component	IDA	PMID:9817758	-	9606	20110513	BHF-UCL	-
UniProtKB	Q8WZ42	TTN	-	GO:0043226	organelle	Component	IDA	PMID:9817758	-	9606	20110513	BHF-UCL	-
UniProtKB	Q8WZ42	TTN	-	GO:0005737	cytoplasm	Component	IEA	GO_REF:0000019	Ensembl:ENSMUSP00000107477	9606	20131116	Ensembl	-
UniProtKB	Q8WZ42	TTN	-	GO:0043226	organelle	Component	IEA	GO_REF:0000019	Ensembl:ENSMUSP00000107477	9606	20131116	Ensembl	-
UniProtKB	Q8WZ42	TTN	-	GO:0005737	cytoplasm	Component	IDA	PMID:11717165	-	9606	20081017	BHF-UCL	UniProtKB:Q8WZ42-6
UniProtKB	Q8WZ42	TTN	-	GO:0043226	organelle	Component	IDA	PMID:11717165	-	9606	20081017	BHF-UCL	UniProtKB:Q8WZ42-6
UniProtKB	Q8WZ42	TTN	-	GO:0005737	cytoplasm	Component	IEA	GO_REF:0000019	Ensembl:ENSMUSP00000107477	9606	20131116	Ensembl	-
UniProtKB	Q8WZ42	TTN	-	GO:0043226	organelle	Component	IEA	GO_REF:0000019	Ensembl:ENSMUSP00000107477	9606	20131116	Ensembl	-
UniProtKB	Q8WZ42	TTN	-	GO:0005737	cytoplasm	Component	IEA	GO_REF:0000019	Ensembl:ENSMUSP00000107477	9606	20131116	Ensembl	-
UniProtKB	Q8WZ42	TTN	-	GO:0043226	organelle	Component	IEA	GO_REF:0000019	Ensembl:ENSMUSP00000107477	9606	20131116	Ensembl	-
UniProtKB	Q8WZ42	TTN	-	GO:0005737	cytoplasm	Component	IDA	PMID:9817758	-	9606	20081017	BHF-UCL	-
UniProtKB	Q8WZ42	TTN	-	GO:0043226	organelle	Component	IDA	PMID:9817758	-	9606	20081017	BHF-UCL	-
UniProtKB	Q95108	TXN2	-	GO:0005730	nucleolus	Component	IEA	GO_REF:0000019	Ensembl:ENSP00000216185	9913	20131116	Ensembl	-
UniProtKB	Q95108	TXN2	-	GO:0005739	mitochondrion	Component	IEA	GO_REF:0000019	Ensembl:ENSMUSP00000105370	9913	20131116	Ensembl	-
UniProtKB	Q95108	TXN2	-	GO:0005739	mitochondrion	Component	IEA	GO_REF:0000019	Ensembl:ENSP00000216185	9913	20131116	Ensembl	-
UniProtKB	Q95108	TXN2	-	GO:0005739	mitochondrion	Component	IEA	GO_REF:0000037	UniProtKB-KW:KW-0496	9913	20131116	UniProt	-
UniProtKB	Q95108	TXN2	-	GO:0005739	mitochondrion	Component	IEA	GO_REF:0000039	UniProtKB-SubCell:SL-0173	9913	20131116	UniProt	-
UniProtKB	Q95M18	HSP90B1	-	GO:0005783	endoplasmic reticulum	Component	IEA	GO_REF:0000019	Ensembl:ENSMUSP00000020238	9913	20131116	Ensembl	-
UniProtKB	Q95M18	HSP90B1	-	GO:0005783	endoplasmic reticulum	Component	ISS	GO_REF:0000024	UniProtKB:P08113	9913	20061002	AgBase	-
UniProtKB	Q95M18	HSP90B1	-	GO:0005783	endoplasmic reticulum	Component	IEA	GO_REF:0000037	UniProtKB-KW:KW-0256	9913	20131116	UniProt	-
UniProtKB	Q95M18	HSP90B1	-	GO:0005783	endoplasmic reticulum	Component	IEA	GO_REF:0000019	Ensembl:ENSP00000299767	9913	20131116	Ensembl	-
UniProtKB	Q95M18	HSP90B1	-	GO:0005783	endoplasmic reticulum	Component	IEA	GO_REF:0000039	UniProtKB-SubCell:SL-0096	9913	20131116	UniProt	-
UniProtKB	Q95M18	HSP90B1	-	GO:0005783	endoplasmic reticulum	Component	IEA	GO_REF:0000019	Ensembl:ENSP00000299767	9913	20131116	Ensembl	-
UniProtKB	Q95M18	HSP90B1	-	GO:0005829	cytosol	Component	IEA	GO_REF:0000019	Ensembl:ENSP00000299767	9913	20131116	Ensembl	-
UniProtKB	Q95M18	HSP90B1	-	GO:0005829	cytosol	Component	ISS	GO_REF:0000024	UniProtKB:P14625	9913	20061002	AgBase	-
UniProtKB	Q95M18	HSP90B1	-	GO:0005886	plasma membrane	Component	IEA	GO_REF:0000019	Ensembl:ENSMUSP00000020238	9913	20131116	Ensembl	-
UniProtKB	Q95M18	HSP90B1	-	GO:0005623	cell	Component	IEA	GO_REF:0000019	Ensembl:ENSP00000299767	9913	20131116	Ensembl	-
UniProtKB	Q95M18	HSP90B1	-	GO:0016023	cytoplasmic membrane-bounded vesicle	Component	IEA	GO_REF:0000039	UniProtKB-SubCell:SL-0161	9913	20131116	UniProt	-
UniProtKB	Q95M18	HSP90B1	-	GO:0005737	cytoplasm	Component	IEA	GO_REF:0000019	Ensembl:ENSP00000299767	9913	20131116	Ensembl	-
UniProtKB	Q95M18	HSP90B1	-	GO:0005737	cytoplasm	Component	ISS	GO_REF:0000024	UniProtKB:P14625	9913	20061002	AgBase	-
UniProtKB	Q96DG6	CMBL	-	GO:0005737	cytoplasm	Component	IEA	GO_REF:0000037	UniProtKB-KW:KW-0963	9606	20131116	UniProt	-
UniProtKB	Q96DG6	CMBL	-	GO:0005829	cytosol	Component	IEA	GO_REF:0000039	UniProtKB-SubCell:SL-0091	9606	20131116	UniProt	-
UniProtKB	Q9BE40	MYH1	-	GO:0005634	nucleus	Component	IEA	GO_REF:0000019	Ensembl:ENSP00000226207	9913	20131116	Ensembl	-
UniProtKB	Q9BE40	MYH1	-	GO:0005730	nucleolus	Component	IEA	GO_REF:0000019	Ensembl:ENSP00000226207	9913	20131116	Ensembl	-
UniProtKB	Q9BE40	MYH1	-	GO:0005737	cytoplasm	Component	IEA	GO_REF:0000037	UniProtKB-KW:KW-0963	9913	20131116	UniProt	-
UniProtKB	Q9BE40	MYH1	-	GO:0005737	cytoplasm	Component	IEA	GO_REF:0000019	Ensembl:ENSP00000226207	9913	20131116	Ensembl	-
UniProtKB	Q9BE40	MYH1	-	GO:0005856	cytoskeleton	Component	IEA	GO_REF:0000019	Ensembl:ENSP00000226207	9913	20131116	Ensembl	-
UniProtKB	Q9BE40	MYH1	-	GO:0043234	protein complex	Component	IEA	GO_REF:0000019	Ensembl:ENSP00000226207	9913	20131116	Ensembl	-
UniProtKB	Q9BE40	MYH1	-	GO:0005575	cellular_component	Component	IEA	GO_REF:0000019	Ensembl:ENSP00000226207	9913	20131116	Ensembl	-
UniProtKB	Q9BE40	MYH1	-	GO:0005856	cytoskeleton	Component	IEA	GO_REF:0000002	InterPro:IPR001609|InterPro:IPR002928|InterPro:IPR004009	9913	20131116	InterPro	-
UniProtKB	Q9BE40	MYH1	-	GO:0043234	protein complex	Component	IEA	GO_REF:0000002	InterPro:IPR001609|InterPro:IPR002928|InterPro:IPR004009	9913	20131116	InterPro	-
UniProtKB	Q9BE40	MYH1	-	GO:0005856	cytoskeleton	Component	IEA	GO_REF:0000037	UniProtKB-KW:KW-0518	9913	20131116	UniProt	-
UniProtKB	Q9BE40	MYH1	-	GO:0043234	protein complex	Component	IEA	GO_REF:0000037	UniProtKB-KW:KW-0518	9913	20131116	UniProt	-
UniProtKB	Q9BE40	MYH1	-	GO:0005737	cytoplasm	Component	IEA	GO_REF:0000039	UniProtKB-SubCell:SL-0312	9913	20131116	UniProt	-
UniProtKB	Q9BE40	MYH1	-	GO:0043226	organelle	Component	IEA	GO_REF:0000039	UniProtKB-SubCell:SL-0312	9913	20131116	UniProt	-
UniProtKB	Q9BE40	MYH1	-	GO:0005856	cytoskeleton	Component	IEA	GO_REF:0000037	UniProtKB-KW:KW-0787	9913	20131116	UniProt	-
UniProtKB	Q9BE40	MYH1	-	GO:0043234	protein complex	Component	IEA	GO_REF:0000037	UniProtKB-KW:KW-0787	9913	20131116	UniProt	-
UniProtKB	Q9BGI1	PRDX5	-	GO:0005634	nucleus	Component	IEA	GO_REF:0000019	Ensembl:ENSP00000265462	9913	20131116	Ensembl	-
UniProtKB	Q9BGI1	PRDX5	-	GO:0005737	cytoplasm	Component	IEA	GO_REF:0000019	Ensembl:ENSP00000265462	9913	20131116	Ensembl	-
UniProtKB	Q9BGI1	PRDX5	-	GO:0005737	cytoplasm	Component	IEA	GO_REF:0000037	UniProtKB-KW:KW-0963	9913	20131116	UniProt	-
UniProtKB	Q9BGI1	PRDX5	-	GO:0005737	cytoplasm	Component	IEA	GO_REF:0000039	UniProtKB-SubCell:SL-0086	9913	20131116	UniProt	-
UniProtKB	Q9BGI1	PRDX5	-	GO:0005739	mitochondrion	Component	IEA	GO_REF:0000019	Ensembl:ENSMUSP00000025904	9913	20131116	Ensembl	-
UniProtKB	Q9BGI1	PRDX5	-	GO:0005739	mitochondrion	Component	IEA	GO_REF:0000019	Ensembl:ENSP00000265462	9913	20131116	Ensembl	-
UniProtKB	Q9BGI1	PRDX5	-	GO:0005739	mitochondrion	Component	IEA	GO_REF:0000037	UniProtKB-KW:KW-0496	9913	20131116	UniProt	-
UniProtKB	Q9BGI1	PRDX5	-	GO:0005739	mitochondrion	Component	IEA	GO_REF:0000039	UniProtKB-SubCell:SL-0173	9913	20131116	UniProt	-
UniProtKB	Q9BGI1	PRDX5	-	GO:0005777	peroxisome	Component	IEA	GO_REF:0000019	Ensembl:ENSP00000265462	9913	20131116	Ensembl	-
UniProtKB	Q9BGI1	PRDX5	-	GO:0005777	peroxisome	Component	IEA	GO_REF:0000037	UniProtKB-KW:KW-0576	9913	20131116	UniProt	-
UniProtKB	Q9BGI1	PRDX5	-	GO:0005777	peroxisome	Component	IEA	GO_REF:0000039	UniProtKB-SubCell:SL-0204	9913	20131116	UniProt	-
UniProtKB	Q9BGI1	PRDX5	-	GO:0005777	peroxisome	Component	IEA	GO_REF:0000019	Ensembl:ENSP00000265462	9913	20131116	Ensembl	-
UniProtKB	Q9BGI1	PRDX5	-	GO:0005829	cytosol	Component	IEA	GO_REF:0000019	Ensembl:ENSP00000265462	9913	20131116	Ensembl	-
UniProtKB	Q9BGI1	PRDX5	-	GO:0005737	cytoplasm	Component	IEA	GO_REF:0000019	Ensembl:ENSP00000265462	9913	20131116	Ensembl	-
UniProtKB	Q9BGI1	PRDX5	-	GO:0043226	organelle	Component	IEA	GO_REF:0000019	Ensembl:ENSP00000265462	9913	20131116	Ensembl	-
UniProtKB	Q9BGI1	PRDX5	-	GO:0005622	intracellular	Component	IEA	GO_REF:0000019	Ensembl:ENSP00000265462	9913	20131116	Ensembl	-
UniProtKB	Q9BGI1	PRDX5	-	GO:0043226	organelle	Component	IEA	GO_REF:0000019	Ensembl:ENSP00000265462	9913	20131116	Ensembl	-
UniProtKB	Q9BGI1	PRDX5	-	GO:0005737	cytoplasm	Component	IEA	GO_REF:0000019	Ensembl:ENSP00000265462	9913	20131116	Ensembl	-
UniProtKB	Q9CPV4	Glod4	-	GO:0005739	mitochondrion	Component	IEA	GO_REF:0000037	UniProtKB-KW:KW-0496	10090	20131116	UniProt	-
UniProtKB	Q9CPV4	Glod4	-	GO:0005739	mitochondrion	Component	IEA	GO_REF:0000039	UniProtKB-SubCell:SL-0173	10090	20131116	UniProt	-
UniProtKB	Q9CPV4	Glod4	-	GO:0005739	mitochondrion	Component	IDA	PMID:18614015	-	10090	20090923	MGI	-
UniProtKB	Q9CWH6	Psma8	-	GO:0005622	intracellular	Component	IEA	GO_REF:0000037	UniProtKB-KW:KW-0647	10090	20131116	UniProt	-
UniProtKB	Q9CWH6	Psma8	-	GO:0043234	protein complex	Component	IEA	GO_REF:0000037	UniProtKB-KW:KW-0647	10090	20131116	UniProt	-
UniProtKB	Q9CWH6	Psma8	-	GO:0005634	nucleus	Component	IEA	GO_REF:0000037	UniProtKB-KW:KW-0539	10090	20131116	UniProt	-
UniProtKB	Q9CWH6	Psma8	-	GO:0005634	nucleus	Component	IEA	GO_REF:0000039	UniProtKB-SubCell:SL-0191	10090	20131116	UniProt	-
UniProtKB	Q9CWH6	Psma8	-	GO:0005737	cytoplasm	Component	IEA	GO_REF:0000037	UniProtKB-KW:KW-0963	10090	20131116	UniProt	-
UniProtKB	Q9CWH6	Psma8	-	GO:0005737	cytoplasm	Component	IEA	GO_REF:0000039	UniProtKB-SubCell:SL-0086	10090	20131116	UniProt	-
UniProtKB	Q9CWH6	Psma8	-	GO:0005829	cytosol	Component	TAS	Reactome:REACT_120773	-	10090	20110328	Reactome	-
UniProtKB	Q9CWH6	Psma8	-	GO:0005622	intracellular	Component	IEA	GO_REF:0000002	InterPro:IPR001353	10090	20131116	InterPro	-
UniProtKB	Q9CWH6	Psma8	-	GO:0043234	protein complex	Component	IEA	GO_REF:0000002	InterPro:IPR001353	10090	20131116	InterPro	-
UniProtKB	Q9CWH6	Psma8	-	GO:0005622	intracellular	Component	IEA	GO_REF:0000002	InterPro:IPR000426	10090	20131116	InterPro	-
UniProtKB	Q9CWH6	Psma8	-	GO:0043234	protein complex	Component	IEA	GO_REF:0000002	InterPro:IPR000426	10090	20131116	InterPro	-
UniProtKB	Q9CWH6	Psma8	-	GO:0005622	intracellular	Component	IDA	PMID:23706739	-	10090	20130614	UniProt	-
UniProtKB	Q9CWH6	Psma8	-	GO:0043234	protein complex	Component	IDA	PMID:23706739	-	10090	20130614	UniProt	-
UniProtKB	Q9D0M5	Dynll2	-	GO:0005737	cytoplasm	Component	IEA	GO_REF:0000019	Ensembl:ENSRNOP00000012279	10090	20131116	Ensembl	-
UniProtKB	Q9D0M5	Dynll2	-	GO:0005737	cytoplasm	Component	IEA	GO_REF:0000037	UniProtKB-KW:KW-0963	10090	20131116	UniProt	-
UniProtKB	Q9D0M5	Dynll2	-	GO:0005815	microtubule organizing center	Component	IEA	GO_REF:0000019	Ensembl:ENSP00000240343	10090	20131116	Ensembl	-
UniProtKB	Q9D0M5	Dynll2	-	GO:0005856	cytoskeleton	Component	IEA	GO_REF:0000037	UniProtKB-KW:KW-0206	10090	20131116	UniProt	-
UniProtKB	Q9D0M5	Dynll2	-	GO:0005856	cytoskeleton	Component	IEA	GO_REF:0000039	UniProtKB-SubCell:SL-0090	10090	20131116	UniProt	-
UniProtKB	Q9D0M5	Dynll2	-	GO:0005856	cytoskeleton	Component	IEA	GO_REF:0000037	UniProtKB-KW:KW-0493	10090	20131116	UniProt	-
UniProtKB	Q9D0M5	Dynll2	-	GO:0043234	protein complex	Component	IEA	GO_REF:0000037	UniProtKB-KW:KW-0493	10090	20131116	UniProt	-
UniProtKB	Q9D0M5	Dynll2	-	GO:0005856	cytoskeleton	Component	IEA	GO_REF:0000002	InterPro:IPR001372|InterPro:IPR019763	10090	20131116	InterPro	-
UniProtKB	Q9D0M5	Dynll2	-	GO:0043234	protein complex	Component	IEA	GO_REF:0000002	InterPro:IPR001372|InterPro:IPR019763	10090	20131116	InterPro	-
UniProtKB	Q9D0M5	Dynll2	-	GO:0005856	cytoskeleton	Component	IDA	PMID:14561217	-	10090	20050222	UniProt	-
UniProtKB	Q9D0M5	Dynll2	-	GO:0043234	protein complex	Component	IDA	PMID:14561217	-	10090	20050222	UniProt	-
UniProtKB	Q9D0M5	Dynll2	-	GO:0005856	cytoskeleton	Component	IEA	GO_REF:0000037	UniProtKB-KW:KW-0243	10090	20131116	UniProt	-
UniProtKB	Q9D0M5	Dynll2	-	GO:0043234	protein complex	Component	IEA	GO_REF:0000037	UniProtKB-KW:KW-0243	10090	20131116	UniProt	-
UniProtKB	Q9D0M5	Dynll2	-	GO:0005856	cytoskeleton	Component	NAS	PMID:14561217	-	10090	20050222	UniProt	-
UniProtKB	Q9D0M5	Dynll2	-	GO:0043234	protein complex	Component	NAS	PMID:14561217	-	10090	20050222	UniProt	-
UniProtKB	Q9JKS4	Ldb3	-	GO:0005737	cytoplasm	Component	IEA	GO_REF:0000037	UniProtKB-KW:KW-0963	10090	20131116	UniProt	-
UniProtKB	Q9JKS4	Ldb3	-	GO:0005856	cytoskeleton	Component	ISS	GO_REF:0000024	UniProtKB:O75112	10090	20060316	UniProt	-
UniProtKB	Q9JKS4	Ldb3	-	GO:0005856	cytoskeleton	Component	IEA	GO_REF:0000037	UniProtKB-KW:KW-0206	10090	20131116	UniProt	-
UniProtKB	Q9JKS4	Ldb3	-	GO:0005856	cytoskeleton	Component	IEA	GO_REF:0000039	UniProtKB-SubCell:SL-0090	10090	20131116	UniProt	-
UniProtKB	Q9JKS4	Ldb3	-	GO:0005737	cytoplasm	Component	IEA	GO_REF:0000039	UniProtKB-SubCell:SL-0314	10090	20131116	UniProt	-
UniProtKB	Q9JKS4	Ldb3	-	GO:0043226	organelle	Component	IEA	GO_REF:0000039	UniProtKB-SubCell:SL-0314	10090	20131116	UniProt	-
UniProtKB	Q9JKS4	Ldb3	-	GO:0005737	cytoplasm	Component	ISO	PMID:10427098	UniProtKB:O75112	10090	20130307	MGI	-
UniProtKB	Q9JKS4	Ldb3	-	GO:0043226	organelle	Component	ISO	PMID:10427098	UniProtKB:O75112	10090	20130307	MGI	-
UniProtKB	Q9JKS4	Ldb3	-	GO:0005737	cytoplasm	Component	IDA	PMID:16481394	-	10090	20070312	MGI	-
UniProtKB	Q9JKS4	Ldb3	-	GO:0043226	organelle	Component	IDA	PMID:16481394	-	10090	20070312	MGI	-
UniProtKB	Q9JKS4	Ldb3	-	GO:0005737	cytoplasm	Component	IDA	PMID:19047374	-	10090	20120507	MGI	-
UniProtKB	Q9JKS4	Ldb3	-	GO:0043226	organelle	Component	IDA	PMID:19047374	-	10090	20120507	MGI	-
UniProtKB	Q9JKS4	Ldb3	-	GO:0005623	cell	Component	IEA	GO_REF:0000039	UniProtKB-SubCell:SL-0298	10090	20131116	UniProt	-
UniProtKB	Q9JKS4	Ldb3	-	GO:0005623	cell	Component	IEA	GO_REF:0000037	UniProtKB-KW:KW-0966	10090	20131116	UniProt	-
UniProtKB	Q9JKS4	Ldb3	-	GO:0005737	cytoplasm	Component	IEA	GO_REF:0000039	UniProtKB-SubCell:SL-0198	10090	20131116	UniProt	-
UniProtKB	Q9N0V4	GSTM1	-	GO:0005737	cytoplasm	Component	IEA	GO_REF:0000037	UniProtKB-KW:KW-0963	9913	20131116	UniProt	-
UniProtKB	Q9N0V4	GSTM1	-	GO:0005737	cytoplasm	Component	IEA	GO_REF:0000039	UniProtKB-SubCell:SL-0086	9913	20131116	UniProt	-
UniProtKB	Q9QUH0	Glrx	-	GO:0005634	nucleus	Component	IDA	PMID:11213470	-	10090	20110120	MGI	-
UniProtKB	Q9QUH0	Glrx	-	GO:0005737	cytoplasm	Component	IEA	GO_REF:0000037	UniProtKB-KW:KW-0963	10090	20131116	UniProt	-
UniProtKB	Q9QUH0	Glrx	-	GO:0005737	cytoplasm	Component	IEA	GO_REF:0000039	UniProtKB-SubCell:SL-0086	10090	20131116	UniProt	-
UniProtKB	Q9QUH0	Glrx	-	GO:0005737	cytoplasm	Component	IDA	PMID:11213470	-	10090	20110120	MGI	-
UniProtKB	Q9QUH0	Glrx	-	GO:0005739	mitochondrion	Component	IDA	PMID:18614015	-	10090	20090923	MGI	-
UniProtKB	Q9TTE1	SERPINA3-1	-	GO:0005576	extracellular region	Component	IEA	GO_REF:0000037	UniProtKB-KW:KW-0964	9913	20131116	UniProt	-
UniProtKB	Q9TTE1	SERPINA3-1	-	GO:0005576	extracellular region	Component	IEA	GO_REF:0000039	UniProtKB-SubCell:SL-0243	9913	20131116	UniProt	-
UniProtKB	Q9TTE1	SERPINA3-1	-	GO:0005615	extracellular space	Component	IEA	GO_REF:0000002	InterPro:IPR000215	9913	20131116	InterPro	-
UniProtKB	Q9TTE1	SERPINA3-1	-	GO:0005615	extracellular space	Component	IDA	PMID:10567388	-	9913	20060224	UniProt	-
UniProtKB	Q9TTE1	SERPINA3-1	-	GO:0005737	cytoplasm	Component	IDA	PMID:10567388	-	9913	20060224	UniProt	-
UniProtKB	Q9TTE1	SERPINA3-1	-	GO:0005737	cytoplasm	Component	IEA	GO_REF:0000037	UniProtKB-KW:KW-0968	9913	20131116	UniProt	-
UniProtKB	Q9TTE1	SERPINA3-1	-	GO:0043226	organelle	Component	IEA	GO_REF:0000037	UniProtKB-KW:KW-0968	9913	20131116	UniProt	-
UniProtKB	Q9TTE1	SERPINA3-1	-	GO:0005737	cytoplasm	Component	IDA	PMID:10567388	-	9913	20081010	UniProt	-
UniProtKB	Q9TTE1	SERPINA3-1	-	GO:0043226	organelle	Component	IDA	PMID:10567388	-	9913	20081010	UniProt	-
UniProtKB	Q9TTE1	SERPINA3-1	-	GO:0016023	cytoplasmic membrane-bounded vesicle	Component	IEA	GO_REF:0000039	UniProtKB-SubCell:SL-0061	9913	20131116	UniProt	-
UniProtKB	Q9WUZ7	Sh3bgr	-	GO:0005829	cytosol	Component	IEA	GO_REF:0000019	Ensembl:ENSP00000332513	10090	20131116	Ensembl	-
UniProtKB	Q9XSC6	CKM	-	GO:0005737	cytoplasm	Component	IEA	GO_REF:0000037	UniProtKB-KW:KW-0963	9913	20131116	UniProt	-
UniProtKB	Q9XSC6	CKM	-	GO:0005737	cytoplasm	Component	IEA	GO_REF:0000039	UniProtKB-SubCell:SL-0086	9913	20131116	UniProt	-
UniProtKB	Q9XSJ4	ENO1	-	GO:0005829	cytosol	Component	IEA	GO_REF:0000002	InterPro:IPR000941|InterPro:IPR020809|InterPro:IPR020810|InterPro:IPR020811	9913	20131116	InterPro	-
UniProtKB	Q9XSJ4	ENO1	-	GO:0043234	protein complex	Component	IEA	GO_REF:0000002	InterPro:IPR000941|InterPro:IPR020809|InterPro:IPR020810|InterPro:IPR020811	9913	20131116	InterPro	-
UniProtKB	Q9XSJ4	ENO1	-	GO:0005737	cytoplasm	Component	ISS	GO_REF:0000024	UniProtKB:P06733	9913	20061003	AgBase	-
UniProtKB	Q9XSJ4	ENO1	-	GO:0005737	cytoplasm	Component	IEA	GO_REF:0000037	UniProtKB-KW:KW-0963	9913	20131116	UniProt	-
UniProtKB	Q9XSJ4	ENO1	-	GO:0005737	cytoplasm	Component	IEA	GO_REF:0000039	UniProtKB-SubCell:SL-0086	9913	20131116	UniProt	-
UniProtKB	Q9XSJ4	ENO1	-	GO:0005886	plasma membrane	Component	IEA	GO_REF:0000037	UniProtKB-KW:KW-1003	9913	20131116	UniProt	-
UniProtKB	Q9XSJ4	ENO1	-	GO:0005886	plasma membrane	Component	IEA	GO_REF:0000039	UniProtKB-SubCell:SL-0039	9913	20131116	UniProt	-
UniProtKB	Q9XSJ4	ENO1	-	GO:0005575	cellular_component	Component	IEA	GO_REF:0000037	UniProtKB-KW:KW-0472	9913	20131116	UniProt	-
UniProtKB	Q9XT27	CP	-	GO:0005576	extracellular region	Component	IEA	GO_REF:0000037	UniProtKB-KW:KW-0964	9940	20131116	UniProt	-
UniProtKB	Q9XT27	CP	-	GO:0005576	extracellular region	Component	IEA	GO_REF:0000039	UniProtKB-SubCell:SL-0243	9940	20131116	UniProt	-
UniProtKB	Q9Y281	CFL2	-	GO:0005622	intracellular	Component	IEA	GO_REF:0000002	InterPro:IPR002108	9606	20131116	InterPro	-
UniProtKB	Q9Y281	CFL2	-	GO:0005634	nucleus	Component	IEA	GO_REF:0000037	UniProtKB-KW:KW-0539	9606	20131116	UniProt	-
UniProtKB	Q9Y281	CFL2	-	GO:0005737	cytoplasm	Component	IEA	GO_REF:0000037	UniProtKB-KW:KW-0963	9606	20131116	UniProt	-
UniProtKB	Q9Y281	CFL2	-	GO:0005856	cytoskeleton	Component	IEA	GO_REF:0000037	UniProtKB-KW:KW-0206	9606	20131116	UniProt	-
UniProtKB	Q9Y281	CFL2	-	GO:0005856	cytoskeleton	Component	IEA	GO_REF:0000039	UniProtKB-SubCell:SL-0090	9606	20131116	UniProt	-
UniProtKB	Q9Y281	CFL2	-	GO:0005856	cytoskeleton	Component	IEA	GO_REF:0000002	InterPro:IPR017904	9606	20131116	InterPro	-
UniProtKB	Q9Y281	CFL2	-	GO:0005634	nucleus	Component	IEA	GO_REF:0000039	UniProtKB-SubCell:SL-0181	9606	20131116	UniProt	-
UniProtKB	Q9Y490	TLN1	-	GO:0005623	cell	Component	IEA	GO_REF:0000002	InterPro:IPR015224	9606	20131116	InterPro	-
UniProtKB	Q9Y490	TLN1	-	GO:0005623	cell	Component	ISS	GO_REF:0000024	UniProtKB:P54939	9606	20051207	HGNC	-
UniProtKB	Q9Y490	TLN1	-	GO:0005576	extracellular region	Component	TAS	Reactome:REACT_21347	-	9606	20130528	Reactome	-
UniProtKB	Q9Y490	TLN1	-	GO:0005737	cytoplasm	Component	IEA	GO_REF:0000037	UniProtKB-KW:KW-0963	9606	20131116	UniProt	-
UniProtKB	Q9Y490	TLN1	-	GO:0005815	microtubule organizing center	Component	IDA	GO_REF:0000052	-	9606	20101115	HPA	-
UniProtKB	Q9Y490	TLN1	-	GO:0005829	cytosol	Component	TAS	Reactome:REACT_115665	-	9606	20130528	Reactome	-
UniProtKB	Q9Y490	TLN1	-	GO:0005829	cytosol	Component	TAS	Reactome:REACT_15323	-	9606	20130528	Reactome	-
UniProtKB	Q9Y490	TLN1	-	GO:0005829	cytosol	Component	TAS	Reactome:REACT_15348	-	9606	20130528	Reactome	-
UniProtKB	Q9Y490	TLN1	-	GO:0005829	cytosol	Component	TAS	Reactome:REACT_15349	-	9606	20130528	Reactome	-
UniProtKB	Q9Y490	TLN1	-	GO:0005829	cytosol	Component	TAS	Reactome:REACT_15350	-	9606	20130528	Reactome	-
UniProtKB	Q9Y490	TLN1	-	GO:0005829	cytosol	Component	TAS	Reactome:REACT_15368	-	9606	20130528	Reactome	-
UniProtKB	Q9Y490	TLN1	-	GO:0005829	cytosol	Component	TAS	Reactome:REACT_15371	-	9606	20130528	Reactome	-
UniProtKB	Q9Y490	TLN1	-	GO:0005829	cytosol	Component	TAS	Reactome:REACT_15375	-	9606	20130528	Reactome	-
UniProtKB	Q9Y490	TLN1	-	GO:0005829	cytosol	Component	TAS	Reactome:REACT_15397	-	9606	20130528	Reactome	-
UniProtKB	Q9Y490	TLN1	-	GO:0005829	cytosol	Component	TAS	Reactome:REACT_15403	-	9606	20130528	Reactome	-
UniProtKB	Q9Y490	TLN1	-	GO:0005829	cytosol	Component	TAS	Reactome:REACT_15405	-	9606	20130528	Reactome	-
UniProtKB	Q9Y490	TLN1	-	GO:0005829	cytosol	Component	TAS	Reactome:REACT_15464	-	9606	20130528	Reactome	-
UniProtKB	Q9Y490	TLN1	-	GO:0005829	cytosol	Component	TAS	Reactome:REACT_15490	-	9606	20130528	Reactome	-
UniProtKB	Q9Y490	TLN1	-	GO:0005829	cytosol	Component	TAS	Reactome:REACT_15500	-	9606	20130528	Reactome	-
UniProtKB	Q9Y490	TLN1	-	GO:0005829	cytosol	Component	TAS	Reactome:REACT_15535	-	9606	20130528	Reactome	-
UniProtKB	Q9Y490	TLN1	-	GO:0005829	cytosol	Component	TAS	Reactome:REACT_15545	-	9606	20130528	Reactome	-
UniProtKB	Q9Y490	TLN1	-	GO:0005829	cytosol	Component	TAS	Reactome:REACT_19403	-	9606	20130528	Reactome	-
UniProtKB	Q9Y490	TLN1	-	GO:0005829	cytosol	Component	TAS	Reactome:REACT_20548	-	9606	20130528	Reactome	-
UniProtKB	Q9Y490	TLN1	-	GO:0005829	cytosol	Component	TAS	Reactome:REACT_20613	-	9606	20130528	Reactome	-
UniProtKB	Q9Y490	TLN1	-	GO:0005829	cytosol	Component	TAS	Reactome:REACT_20643	-	9606	20130528	Reactome	-
UniProtKB	Q9Y490	TLN1	-	GO:0005829	cytosol	Component	TAS	Reactome:REACT_20663	-	9606	20130528	Reactome	-
UniProtKB	Q9Y490	TLN1	-	GO:0005829	cytosol	Component	TAS	Reactome:REACT_21347	-	9606	20130528	Reactome	-
UniProtKB	Q9Y490	TLN1	-	GO:0005829	cytosol	Component	TAS	Reactome:REACT_22439	-	9606	20130528	Reactome	-
UniProtKB	Q9Y490	TLN1	-	GO:0005829	cytosol	Component	TAS	Reactome:REACT_23775	-	9606	20130528	Reactome	-
UniProtKB	Q9Y490	TLN1	-	GO:0005829	cytosol	Component	TAS	Reactome:REACT_23801	-	9606	20130528	Reactome	-
UniProtKB	Q9Y490	TLN1	-	GO:0005829	cytosol	Component	TAS	Reactome:REACT_23821	-	9606	20130528	Reactome	-
UniProtKB	Q9Y490	TLN1	-	GO:0005829	cytosol	Component	TAS	Reactome:REACT_23931	-	9606	20130528	Reactome	-
UniProtKB	Q9Y490	TLN1	-	GO:0005856	cytoskeleton	Component	IEA	GO_REF:0000002	InterPro:IPR000299	9606	20131116	InterPro	-
UniProtKB	Q9Y490	TLN1	-	GO:0005856	cytoskeleton	Component	IEA	GO_REF:0000037	UniProtKB-KW:KW-0206	9606	20131116	UniProt	-
UniProtKB	Q9Y490	TLN1	-	GO:0005856	cytoskeleton	Component	IEA	GO_REF:0000039	UniProtKB-SubCell:SL-0090	9606	20131116	UniProt	-
UniProtKB	Q9Y490	TLN1	-	GO:0005886	plasma membrane	Component	IEA	GO_REF:0000037	UniProtKB-KW:KW-1003	9606	20131116	UniProt	-
UniProtKB	Q9Y490	TLN1	-	GO:0005886	plasma membrane	Component	IDA	GO_REF:0000052	-	9606	20101115	HPA	-
UniProtKB	Q9Y490	TLN1	-	GO:0005575	cellular_component	Component	IC	PMID:15494027	GO:0007043	9606	20051221	UniProt	-
UniProtKB	Q9Y490	TLN1	-	GO:0005575	cellular_component	Component	IEA	GO_REF:0000002	InterPro:IPR015224	9606	20131116	InterPro	-
UniProtKB	Q9Y490	TLN1	-	GO:0005575	cellular_component	Component	IEA	GO_REF:0000019	Ensembl:ENSMUSP00000030187	9606	20131116	Ensembl	-
UniProtKB	Q9Y490	TLN1	-	GO:0005575	cellular_component	Component	ISS	GO_REF:0000024	UniProtKB:P54939	9606	20051207	HGNC	-
UniProtKB	Q9Y490	TLN1	-	GO:0005575	cellular_component	Component	IEA	GO_REF:0000039	UniProtKB-SubCell:SL-0118	9606	20131116	UniProt	-
UniProtKB	Q9Y490	TLN1	-	GO:0005575	cellular_component	Component	IDA	GO_REF:0000052	-	9606	20101115	HPA	-
UniProtKB	Q9Y490	TLN1	-	GO:0005575	cellular_component	Component	NAS	PMID:10610730	-	9606	20010816	UniProt	-
UniProtKB	Q9Y490	TLN1	-	GO:0005623	cell	Component	IEA	GO_REF:0000039	UniProtKB-SubCell:SL-0310	9606	20131116	UniProt	-
UniProtKB	Q9Y490	TLN1	-	GO:0005856	cytoskeleton	Component	IEA	GO_REF:0000002	InterPro:IPR006077	9606	20131116	InterPro	-
UniProtKB	Q9Y490	TLN1	-	GO:0005575	cellular_component	Component	IEA	GO_REF:0000037	UniProtKB-KW:KW-0472	9606	20131116	UniProt	-
UniProtKB	Q9Y490	TLN1	-	GO:0005575	cellular_component	Component	IEA	GO_REF:0000037	UniProtKB-KW:KW-0965	9606	20131116	UniProt	-
UniProtKB	Q9Y490	TLN1	-	GO:0005886	plasma membrane	Component	IEA	GO_REF:0000039	UniProtKB-SubCell:SL-0301	9606	20131116	UniProt	-
UniProtKB	Q9Y490	TLN1	-	GO:0005623	cell	Component	IEA	GO_REF:0000037	UniProtKB-KW:KW-0966	9606	20131116	UniProt	-
UniProtKB	Q9Y490	TLN1	-	GO:0005622	intracellular	Component	IDA	GO_REF:0000052	-	9606	20101115	HPA	-
UniProtKB	Q9Y490	TLN1	-	GO:0043226	organelle	Component	IDA	GO_REF:0000052	-	9606	20101115	HPA	-
UniProtKB	Q9Y490	TLN1	-	GO:0005576	extracellular region	Component	IDA	PMID:21362503	-	9606	20121116	UniProt	-
UniProtKB	Q9Y490	TLN1	-	GO:0043226	organelle	Component	IDA	PMID:21362503	-	9606	20121116	UniProt	-
UniProtKB	Q9Z2U1	Psma5	-	GO:0005622	intracellular	Component	IEA	GO_REF:0000037	UniProtKB-KW:KW-0647	10090	20131116	UniProt	-
UniProtKB	Q9Z2U1	Psma5	-	GO:0043234	protein complex	Component	IEA	GO_REF:0000037	UniProtKB-KW:KW-0647	10090	20131116	UniProt	-
UniProtKB	Q9Z2U1	Psma5	-	GO:0005634	nucleus	Component	IEA	GO_REF:0000037	UniProtKB-KW:KW-0539	10090	20131116	UniProt	-
UniProtKB	Q9Z2U1	Psma5	-	GO:0005634	nucleus	Component	IEA	GO_REF:0000039	UniProtKB-SubCell:SL-0191	10090	20131116	UniProt	-
UniProtKB	Q9Z2U1	Psma5	-	GO:0005737	cytoplasm	Component	IEA	GO_REF:0000037	UniProtKB-KW:KW-0963	10090	20131116	UniProt	-
UniProtKB	Q9Z2U1	Psma5	-	GO:0005737	cytoplasm	Component	IEA	GO_REF:0000039	UniProtKB-SubCell:SL-0086	10090	20131116	UniProt	-
UniProtKB	Q9Z2U1	Psma5	-	GO:0005829	cytosol	Component	TAS	Reactome:REACT_120773	-	10090	20110328	Reactome	-
UniProtKB	Q9Z2U1	Psma5	-	GO:0005622	intracellular	Component	IEA	GO_REF:0000002	InterPro:IPR001353	10090	20131116	InterPro	-
UniProtKB	Q9Z2U1	Psma5	-	GO:0043234	protein complex	Component	IEA	GO_REF:0000002	InterPro:IPR001353	10090	20131116	InterPro	-
UniProtKB	Q9Z2U1	Psma5	-	GO:0005622	intracellular	Component	IDA	PMID:16857966	-	10090	20120920	UniProt	-
UniProtKB	Q9Z2U1	Psma5	-	GO:0043234	protein complex	Component	IDA	PMID:16857966	-	10090	20120920	UniProt	-
UniProtKB	Q9Z2U1	Psma5	-	GO:0005622	intracellular	Component	IEA	GO_REF:0000002	InterPro:IPR000426	10090	20131116	InterPro	-
UniProtKB	Q9Z2U1	Psma5	-	GO:0043234	protein complex	Component	IEA	GO_REF:0000002	InterPro:IPR000426	10090	20131116	InterPro	-
